# Supplementary material for: System OMICs analysis of Mycobacterium tuberculosis Beijing B0/W148 cluster
Source: Sci Rep. 2019 Dec 17;9:19255. doi: 10.1038/s41598-019-55896-z (PMC6917788; doi:10.1038/s41598-019-55896-z)
Supplement: Supplementary file 2 — Table S1 [file 41598_2019_55896_MOESM2_ESM.xlsx]

## Sheet: Title
System OMICs analysis of Mycobacterium tuberculosis Beijing B0/W148 cluster Julia Bespyatykh1*, Egor Shitikov1 , Andrei Guliaev1 , Alexander Smolyakov1,3, Ksenia Klimina1 , Vladimir Veselovsky1 , Maya Malakhova1 , Georgij Arapidi1,2,3, Marine Dogonadze4 , Olga Manicheva4 , Dmitry Bespiatykh1 , Igor Mokrousov5 , Viacheslav Zhuravlev4 , Elena Ilina1 , Vadim Govorun1 1. Federal Research and Clinical…	System OMICs analysis of Mycobacterium tuberculosis Beijing B0/W148 cluster Julia Bespyatykh, Egor Shitikov, Andrei Guliaev, Alexander Smolyakov, Ksenia Klimina, Vladimir Veselovsky, Maya Malakhova, Georgij Arapidi, Marine Dogonadze, Olga Manicheva, Dmitry Bespiatykh, Igor Mokrousov, Viacheslav Zhuravlev, Elena Ilina, Vadim Govorun

## Sheet: Лист1
Table S1. SNP in RUS_B0 genome with respect to H37Rv genome
Chrom	Position	Ref	RUS_B0	strand	CDSLOC.start	CDSLOC.end	PROTEINLOC	GENEID	Locus_Tag	CONSEQUENCE	REFCODON	VARCODON	REFAA	VARAA	Lineage 2/ Beijing B0/W148 cpecific SNPs
NC_000962	4013	T	C	+	734	734	245	recF	Rv0003	nonsynonymous	ATC	ACC	I	T
NC_000962	4086	G	T	+	807	807	269	recF	Rv0003	synonymous	GGG	GGT	G	G	Beijing B0/W148 specific SNP
NC_000962	7362	G	C	+	61	61	21	gyrA	Rv0006	nonsynonymous	GAG	CAG	E	Q
NC_000962	7585	G	C	+	284	284	95	gyrA	Rv0006	nonsynonymous	AGC	ACC	S	T
NC_000962	9304	G	A	+	2003	2003	668	gyrA	Rv0006	nonsynonymous	GGC	GAC	G	D
NC_000962	11879	A	G	-	433	433	145	Rv0008c	Rv0008c	nonsynonymous	TCC	CCC	S	P
NC_000962	14785	T	C	+	697	697	233	Rv0012	Rv0012	nonsynonymous	TGC	CGC	C	R
NC_000962	14861	G	T	+	773	773	258	Rv0012	Rv0012	nonsynonymous	GGC	GTC	G	V	lineage 2 specific SNP
NC_000962	15117	C	G	+	204	204	68	trpG	Rv0013	nonsynonymous	ATC	ATG	I	M
NC_000962	16119	C	A	-	1352	1352	451	pknB	Rv0014c	nonsynonymous	CGC	CTC	R	L
NC_000962	17654	T	G	-	1109	1109	370	pknA	Rv0015c	nonsynonymous	CAG	CCG	Q	P
NC_000962	17657	T	C	-	1106	1106	369	pknA	Rv0015c	nonsynonymous	CAG	CGG	Q	R
NC_000962	21795	G	A	-	1387	1387	463	pstP	Rv0018c	nonsynonymous	CCG	TCG	P	S
NC_000962	35608	C	T	+	1314	1314	438	bioF2	Rv0032	synonymous	GCC	GCT	A	A
NC_000962	36008	G	C	+	1714	1714	572	bioF2	Rv0032	nonsynonymous	GAC	CAC	D	H	lineage 2 specific SNP
NC_000962	37031	C	G	+	165	165	55	Rv0034	Rv0034	synonymous	GCC	GCG	A	A
NC_000962	37305	C	G	+	47	47	16	fadD34	Rv0035	nonsynonymous	TCG	TGG	S	W	lineage 2 specific SNP
NC_000962	37334	A	T	+	76	76	26	fadD34	Rv0035	nonsynonymous	ACT	TCT	T	S
NC_000962	39158	C	G	-	672	672	224	Rv0036c	Rv0036c	synonymous	CGG	CGC	R	R
NC_000962	42281	C	A	-	71	71	24	Rv0039c	Rv0039c	nonsynonymous	TGC	TTC	C	F
NC_000962	42967	G	C	-	399	399	133	mtc28	Rv0040c	synonymous	CCC	CCG	P	P
NC_000962	44768	A	G	+	1207	1207	403	leuS	Rv0041	nonsynonymous	AGG	GGG	R	G
NC_000962	48503	T	C	-	525	525	175	Rv0044c	Rv0044c	synonymous	CGA	CGG	R	R
NC_000962	49360	C	T	-	580	580	194	Rv0045c	Rv0045c	nonsynonymous	GTC	ATC	V	I
NC_000962	50557	T	C	-	568	568	190	ino1	Rv0046c	nonsynonymous	AGG	GGG	R	G
NC_000962	51949	A	G	-	749	749	250	Rv0048c	Rv0048c	nonsynonymous	GTC	GCC	V	A
NC_000962	54394	A	G	+	732	732	244	ponA1	Rv0050	synonymous	GCA	GCG	A	A
NC_000962	62049	A	G	+	1654	1654	552	dnaB	Rv0058	nonsynonymous	AGG	GGG	R	G
NC_000962	65150	C	T	-	201	201	67	Rv0061c	Rv0061c	nonsense	TGG	TGA	W	*
NC_000962	69989	G	A	+	1370	1370	457	Rv0064	Rv0064	nonsynonymous	GGT	GAT	G	D
NC_000962	70267	G	T	+	1648	1648	550	Rv0064	Rv0064	nonsynonymous	GTC	TTC	V	F
NC_000962	70816	A	G	+	2197	2197	733	Rv0064	Rv0064	nonsynonymous	AAC	GAC	N	D
NC_000962	71336	G	C	+	2717	2717	906	Rv0064	Rv0064	nonsynonymous	CGC	CCC	R	P
NC_000962	75940	G	C	+	640	640	214	Rv0068	Rv0068	nonsynonymous	GTG	CTG	V	L
NC_000962	79558	G	C	+	73	73	25	Rv0071	Rv0071	nonsynonymous	GCC	CCG	A	P
NC_000962	79560	C	G	+	75	75	25	Rv0071	Rv0071	synonymous	GCC	GCG	A	A
NC_000962	79565	T	A	+	80	80	27	Rv0071	Rv0071	nonsynonymous	GTC	GAC	V	D
NC_000962	79571	C	T	+	86	86	29	Rv0071	Rv0071	nonsynonymous	GCG	GTG	A	V
NC_000962	87468	C	T	-	334	334	112	Rv0078A	Rv0078A	nonsynonymous	GAG	AAG	E	K	lineage 2 specific SNP
NC_000962	92199	T	G	+	1800	1800	600	Rv0083	Rv0083	synonymous	ACT	ACG	T	T
NC_000962	94388	G	A	+	438	438	146	hycQ	Rv0086	synonymous	GGG	GGA	G	G
NC_000962	97350	A	C	+	424	424	142	Rv0088	Rv0088	synonymous	AGG	CGG	R	R
NC_000962	101539	C	T	+	957	957	319	ctpA	Rv0092	synonymous	GGC	GGT	G	G
NC_000962	105139	C	A	-	77	77	26	Rv0095c	Rv0095c	nonsynonymous	GGG	GTG	G	V
NC_000962	105736	T	C	+	413	413	138	PPE1	Rv0096	nonsynonymous	GTC	GCC	V	A
NC_000962	116000	T	G	+	6000	6000	2000	nrp	Rv0101	synonymous	GTT	GTG	V	V
NC_000962	122109	A	G	-	65	65	22	ctpB	Rv0103c	nonsynonymous	TTG	TCG	L	S
NC_000962	123454	C	T	+	1138	1138	380	Rv0104	Rv0104	nonsense	CAA	TAA	Q	*
NC_000962	123520	T	C	+	1204	1204	402	Rv0104	Rv0104	nonsynonymous	TAT	CAT	Y	H
NC_000962	125404	T	C	+	1031	1031	344	Rv0106	Rv0106	nonsynonymous	GTC	GCC	V	A
NC_000962	132417	C	G	+	1036	1036	346	PE_PGRS1	Rv0109	nonsynonymous	CGC	GGC	R	G
NC_000962	135329	C	T	+	1380	1380	460	Rv0111	Rv0111	synonymous	CCC	CCT	P	P
NC_000962	139297	G	T	+	785	785	262	hddA	Rv0115	nonsynonymous	GGC	GTC	G	V
NC_000962	141623	G	A	+	424	424	142	oxyS	Rv0117	nonsynonymous	GAT	AAT	D	N
NC_000962	143120	C	A	-	757	757	253	oxcA	Rv0118c	nonsynonymous	GCC	TCC	A	S	Beijing B0/W148 specific SNP
NC_000962	143207	T	C	-	670	670	224	oxcA	Rv0118c	nonsynonymous	AGC	GGC	S	G
NC_000962	146087	T	C	-	1685	1685	562	fusA2	Rv0120c	nonsynonymous	AAT	AGT	N	S
NC_000962	146236	C	G	-	1536	1536	512	fusA2	Rv0120c	synonymous	GCG	GCC	A	A
NC_000962	147262	G	T	-	510	510	170	fusA2	Rv0120c	nonsynonymous	GAC	GAA	D	E	lineage 2 specific SNP
NC_000962	154283	T	C	+	52	52	18	mak	Rv0127	nonsynonymous	TCG	CCG	S	P
NC_000962	163705	C	T	+	340	340	114	cyp138	Rv0136	nonsynonymous	CCT	TCT	P	S
NC_000962	163706	C	T	+	341	341	114	cyp138	Rv0136	nonsynonymous	CCT	CTT	P	L
NC_000962	166565	A	G	+	739	739	247	Rv0139	Rv0139	nonsynonymous	ATC	GTC	I	V
NC_000962	177857	G	A	-	1453	1453	485	PE1	Rv0151c	synonymous	CTG	TTG	L	L
NC_000962	182824	G	A	-	375	375	125	fadE2	Rv0154c	synonymous	ATC	ATT	I	I
NC_000962	183091	C	G	-	108	108	36	fadE2	Rv0154c	synonymous	CCG	CCC	P	P
NC_000962	188800	T	C	-	40	40	14	PE3	Rv0159c	nonsynonymous	ACG	GCG	T	A
NC_000962	190816	A	C	+	210	210	70	Rv0161	Rv0161	synonymous	TCA	TCC	S	S
NC_000962	194681	G	C	-	135	135	45	mce1R	Rv0165c	synonymous	CTC	CTG	L	L
NC_000962	195682	C	G	+	690	690	230	fadD5	Rv0166	synonymous	GTC	GTG	V	V
NC_000962	196642	C	T	+	1650	1650	550	fadD5	Rv0166	synonymous	AAC	AAT	N	N
NC_000962	199470	T	G	+	937	937	313	mce1A	Rv0169	nonsynonymous	TCC	GCC	S	A
NC_000962	203038	T	C	+	563	563	188	mce1D	Rv0172	nonsynonymous	ATC	ACC	I	T
NC_000962	204094	G	T	+	30	30	10	lprK	Rv0173	synonymous	GTG	GTT	V	V
NC_000962	206339	T	C	+	1109	1109	370	mce1F	Rv0174	nonsynonymous	CTG	CCG	L	P
NC_000962	206481	C	G	+	1251	1251	417	mce1F	Rv0174	synonymous	CCC	CCG	P	P
NC_000962	206484	G	T	+	1254	1254	418	mce1F	Rv0174	synonymous	GGG	GGT	G	G
NC_000962	208590	A	C	+	174	174	58	Rv0177	Rv0177	synonymous	CGA	CGC	R	R
NC_000962	213147	C	A	-	994	994	332	sigG	Rv0182c	nonsynonymous	GAC	TAC	D	Y
NC_000962	213281	C	T	-	860	860	287	sigG	Rv0182c	nonsynonymous	GGC	GAC	G	D
NC_000962	215977	C	T	+	263	263	88	Rv0185	Rv0185	nonsynonymous	GCG	GTG	A	V
NC_000962	217201	T	C	+	933	933	311	bglS	Rv0186	synonymous	AAT	AAC	N	N
NC_000962	222925	G	A	+	637	637	213	Rv0191	Rv0191	nonsynonymous	GCT	ACT	A	T
NC_000962	223942	T	C	+	379	379	127	Rv0192	Rv0192	nonsynonymous	TCG	CCG	S	P
NC_000962	225323	T	C	-	1249	1249	417	Rv0193c	Rv0193c	nonsynonymous	AAG	GAG	K	E
NC_000962	227098	T	C	+	221	221	74	Rv0194	Rv0194	nonsynonymous	ATG	ACG	M	T
NC_000962	230170	C	T	+	3293	3293	1098	Rv0194	Rv0194	nonsynonymous	CCC	CTC	P	L	lineage 2 specific SNP
NC_000962	231114	C	G	+	216	216	72	Rv0195	Rv0195	synonymous	GCC	GCG	A	A
NC_000962	234477	T	G	+	2247	2247	749	Rv0197	Rv0197	nonsense	TAT	TAG	Y	*
NC_000962	249522	T	C	+	485	485	162	Rv0209	Rv0209	nonsynonymous	GTG	GCG	V	A
NC_000962	251575	G	A	+	1456	1456	486	Rv0210	Rv0210	nonsynonymous	GCG	ACG	A	T
NC_000962	261869	T	C	+	946	946	316	Rv0218	Rv0218	nonsynonymous	TGT	CGT	C	R
NC_000962	262268	A	T	+	15	15	5	Rv0219	Rv0219	synonymous	GCA	GCT	A	A
NC_000962	264129	G	A	+	63	63	21	Rv0221	Rv0221	nonsynonymous	ATG	ATA	M	I	lineage 2 specific SNP
NC_000962	265554	A	C	+	48	48	16	echA1	Rv0222	synonymous	GTA	GTC	V	V
NC_000962	267751	G	C	-	14	14	5	Rv0223c	Rv0223c	nonsynonymous	GCC	GGC	A	G
NC_000962	270430	G	C	-	1135	1135	379	Rv0226c	Rv0226c	nonsynonymous	CCT	GCT	P	A
NC_000962	278021	T	C	+	123	123	41	Rv0232	Rv0232	synonymous	CGT	CGC	R	R
NC_000962	278681	C	G	+	97	97	33	nrdB	Rv0233	nonsynonymous	CAT	GAT	H	D
NC_000962	282892	C	T	-	3960	3960	1320	aftD	Rv0236c	synonymous	ACG	ACA	T	T	lineage 2 specific SNP
NC_000962	283610	G	A	-	3242	3242	1081	aftD	Rv0236c	nonsynonymous	GCC	GTC	A	V
NC_000962	283614	T	C	-	3238	3238	1080	aftD	Rv0236c	nonsynonymous	AGC	GGC	S	G
NC_000962	285772	A	C	-	1080	1080	360	aftD	Rv0236c	synonymous	CCT	CCG	P	P
NC_000962	285871	A	G	-	981	981	327	aftD	Rv0236c	synonymous	GTT	GTC	V	V
NC_000962	288260	C	T	+	1075	1075	359	lpqI	Rv0237	synonymous	CTG	TTG	L	L
NC_000962	296312	C	T	+	308	308	103	Rv0245	Rv0245	nonsynonymous	TCC	TTC	S	F
NC_000962	304923	A	G	+	2058	2058	686	nirB	Rv0252	synonymous	AAA	AAG	K	K
NC_000962	305188	G	T	+	2323	2323	775	nirB	Rv0252	nonsynonymous	GTG	TTG	V	L
NC_000962	310973	G	A	-	545	545	182	Rv0259c	Rv0259c	nonsynonymous	GCG	GTG	A	V
NC_000962	311613	G	T	-	1047	1047	349	Rv0260c	Rv0260c	synonymous	GTC	GTA	V	V
NC_000962	311889	C	T	-	771	771	257	Rv0260c	Rv0260c	synonymous	ACG	ACA	T	T
NC_000962	325505	T	C	+	939	939	313	fadD2	Rv0270	synonymous	GTT	GTC	V	V
NC_000962	339837	C	T	+	474	474	158	PPE3	Rv0280	synonymous	GTC	GTT	V	V
NC_000962	340132	G	A	+	769	769	257	PPE3	Rv0280	nonsynonymous	GAA	AAA	E	K
NC_000962	340372	T	C	+	1009	1009	337	PPE3	Rv0280	nonsynonymous	TCG	CCG	S	P
NC_000962	342146	A	C	+	17	17	6	eccA3	Rv0282	nonsynonymous	GAA	GCA	E	A
NC_000962	346275	C	G	+	641	641	214	eccC3	Rv0284	nonsynonymous	CCG	CGG	P	R
NC_000962	353309	G	A	+	227	227	76	eccD3	Rv0290	nonsynonymous	AGC	AAC	S	N	lineage 2 specific SNP
NC_000962	353365	G	A	+	283	283	95	eccD3	Rv0290	nonsynonymous	GCC	ACC	A	T	lineage 2 specific SNP
NC_000962	356528	A	G	+	649	649	217	eccE3	Rv0292	nonsynonymous	AAT	GAT	N	D
NC_000962	363464	G	A	+	213	213	71	Rv0298	Rv0298	synonymous	CGG	CGA	R	R
NC_000962	364854	C	G	+	250	250	84	Rv0302	Rv0302	nonsynonymous	CAT	GAT	H	D
NC_000962	372913	A	C	-	2799	2799	933	PPE6	Rv0305c	synonymous	GGT	GGG	G	G
NC_000962	374353	A	G	-	1359	1359	453	PPE6	Rv0305c	synonymous	CGT	CGC	R	R
NC_000962	376774	T	C	-	282	282	94	Rv0307c	Rv0307c	synonymous	GCA	GCG	A	A
NC_000962	377014	C	T	-	42	42	14	Rv0307c	Rv0307c	synonymous	CTG	CTA	L	L
NC_000962	379528	G	T	+	357	357	119	Rv0311	Rv0311	nonsynonymous	GAG	GAT	E	D
NC_000962	383716	C	T	+	115	115	39	Rv0315	Rv0315	nonsynonymous	CCG	TCG	P	S
NC_000962	384380	A	C	+	779	779	260	Rv0315	Rv0315	nonsynonymous	AAG	ACG	K	T
NC_000962	386432	C	G	-	668	668	223	Rv0318c	Rv0318c	nonsynonymous	GGG	GCG	G	A
NC_000962	390828	T	C	-	424	424	142	Rv0323c	Rv0323c	nonsynonymous	AGT	GGT	S	G
NC_000962	391853	A	G	+	502	502	168	Rv0324	Rv0324	nonsynonymous	ACT	GCT	T	A
NC_000962	392261	T	C	+	223	223	75	Rv0325	Rv0325	nonsynonymous	TAG	CAG	*	Q
NC_000962	403980	G	A	-	1862	1862	621	Rv0338c	Rv0338c	nonsynonymous	GCC	GTC	A	V
NC_000962	404130	T	C	-	1712	1712	571	Rv0338c	Rv0338c	nonsynonymous	GAA	GGA	E	G	Beijing B0/W148 specific SNP
NC_000962	404326	T	C	-	1516	1516	506	Rv0338c	Rv0338c	nonsynonymous	AGG	GGG	R	G
NC_000962	414486	C	T	-	456	456	152	lpqJ	Rv0344c	synonymous	GAG	GAA	E	E
NC_000962	420008	A	G	+	174	174	58	dnaK	Rv0350	synonymous	GCA	GCG	A	A
NC_000962	424981	G	A	-	9699	9699	3233	PPE8	Rv0355c	synonymous	CCC	CCT	P	P
NC_000962	428698	C	T	-	5982	5982	1994	PPE8	Rv0355c	synonymous	GCG	GCA	A	A
NC_000962	432536	C	T	-	2144	2144	715	PPE8	Rv0355c	nonsynonymous	GGT	GAT	G	D
NC_000962	441823	C	T	-	477	477	159	fba	Rv0363c	synonymous	GAG	GAA	E	E
NC_000962	445780	C	T	-	746	746	249	Rv0368c	Rv0368c	nonsynonymous	CGT	CAT	R	H
NC_000962	445994	T	G	-	532	532	178	Rv0368c	Rv0368c	nonsynonymous	ACG	CCG	T	P
NC_000962	454295	T	C	-	78	78	26	Rv0376c	Rv0376c	synonymous	CCA	CCG	P	P
NC_000962	454333	T	G	-	40	40	14	Rv0376c	Rv0376c	nonsynonymous	ACG	CCG	T	P
NC_000962	456594	T	C	-	226	226	76	Rv0380c	Rv0380c	nonsynonymous	ATG	GTG	M	V
NC_000962	457452	T	G	-	372	372	124	Rv0381c	Rv0381c	synonymous	ACA	ACC	T	T
NC_000962	460413	C	T	-	1590	1590	530	clpB	Rv0384c	synonymous	AAG	AAA	K	K
NC_000962	465300	C	T	+	1890	1890	630	Rv0386	Rv0386	synonymous	TTC	TTT	F	F
NC_000962	475178	T	C	+	239	239	80	Rv0395	Rv0395	nonsynonymous	GTC	GCC	V	A
NC_000962	477234	T	G	-	87	87	29	Rv0398c	Rv0398c	nonsynonymous	GAA	GAC	E	D
NC_000962	484005	G	T	+	29	29	10	fadD30	Rv0404	nonsynonymous	CGT	CTT	R	L
NC_000962	484596	C	T	+	620	620	207	fadD30	Rv0404	nonsynonymous	CCG	CTG	P	L	lineage 2 specific SNP
NC_000962	489935	G	C	-	771	771	257	Rv0406c	Rv0406c	synonymous	ACC	ACG	T	T
NC_000962	489935	G	C	+	4205	4205	1402	pks6	Rv0405	nonsynonymous	CGG	CCG	R	P
NC_000962	491742	T	C	+	960	960	320	fgd1	Rv0407	synonymous	TTT	TTC	F	F
NC_000962	492150	G	C	+	365	365	122	pta	Rv0408	nonsynonymous	GGC	GCC	G	A
NC_000962	497491	G	A	-	810	810	270	glnH	Rv0411c	synonymous	GAC	GAT	D	D	lineage 2 specific SNP
NC_000962	498531	A	G	-	1089	1089	363	Rv0412c	Rv0412c	synonymous	GCT	GCC	A	A
NC_000962	498557	C	A	-	1063	1063	355	Rv0412c	Rv0412c	nonsynonymous	GAC	TAC	D	Y
NC_000962	502589	C	G	+	224	224	75	thiG	Rv0417	nonsynonymous	TCC	TGC	S	C
NC_000962	505974	G	A	+	889	889	297	lpqM	Rv0419	nonsynonymous	GCG	ACG	A	T
NC_000962	513257	T	C	-	2065	2065	689	ctpH	Rv0425c	nonsynonymous	ATG	GTG	M	V
NC_000962	513609	T	G	-	1713	1713	571	ctpH	Rv0425c	nonsynonymous	GAA	GAC	E	D
NC_000962	517358	T	C	-	446	446	149	Rv0428c	Rv0428c	nonsynonymous	GAC	GGC	D	G
NC_000962	518987	C	T	+	255	255	85	Rv0430	Rv0430	synonymous	CGC	CGT	R	R
NC_000962	524891	C	A	-	500	500	167	pssA	Rv0436c	nonsynonymous	GGC	GTC	G	V
NC_000962	527895	T	C	-	420	420	140	Rv0439c	Rv0439c	synonymous	GTA	GTG	V	V
NC_000962	533547	C	G	-	243	243	81	rskA	Rv0444c	nonsynonymous	GAG	GAC	E	D
NC_000962	541201	A	G	-	291	291	97	mmpL4	Rv0450c	synonymous	CTT	CTC	L	L
NC_000962	542514	C	G	+	373	373	125	Rv0452	Rv0452	nonsynonymous	CAT	GAT	H	D
NC_000962	546357	A	G	-	447	447	149	echA2	Rv0456c	synonymous	ACT	ACC	T	T
NC_000962	549363	C	G	-	245	245	82	Rv0457c	Rv0457c	nonsynonymous	CGC	CCC	R	P
NC_000962	551525	A	C	+	328	328	110	Rv0459	Rv0459	synonymous	AGA	CGA	R	R
NC_000962	555991	A	G	-	316	316	106	Rv0465c	Rv0465c	nonsynonymous	TGC	CGC	C	R
NC_000962	572591	C	T	+	882	882	294	lprQ	Rv0483	synonymous	GAC	GAT	D	D
NC_000962	573262	A	G	-	540	540	180	Rv0484c	Rv0484c	synonymous	GGT	GGC	G	G
NC_000962	575907	C	T	+	560	560	187	mshA	Rv0486	nonsynonymous	GCA	GTA	A	V
NC_000962	583171	A	C	-	208	208	70	Rv0492c	Rv0492c	nonsynonymous	TCG	GCG	S	A
NC_000962	584171	T	C	-	520	520	174	Rv0493c	Rv0493c	nonsynonymous	AGT	GGT	S	G
NC_000962	590436	T	C	+	354	354	118	proC	Rv0500	synonymous	GCT	GCC	A	A
NC_000962	597816	A	G	+	618	618	206	mmpL2	Rv0507	synonymous	GCA	GCG	A	A
NC_000962	598475	G	A	+	1277	1277	426	mmpL2	Rv0507	nonsynonymous	CGC	CAC	R	H
NC_000962	599868	A	G	+	2670	2670	890	mmpL2	Rv0507	synonymous	CGA	CGG	R	R
NC_000962	605150	G	A	+	549	549	183	hemB	Rv0512	synonymous	CGG	CGA	R	R
NC_000962	620625	A	G	+	735	735	245	ccsA	Rv0529	nonsynonymous	ATA	ATG	I	M
NC_000962	621598	C	T	+	692	692	231	Rv0530	Rv0530	nonsynonymous	CCC	CTC	P	L
NC_000962	623472	A	G	+	680	680	227	PE_PGRS6	Rv0532	nonsynonymous	GAC	GGC	D	G
NC_000962	623508	C	G	+	716	716	239	PE_PGRS6	Rv0532	nonsynonymous	GCC	GGC	A	G
NC_000962	627485	G	A	+	238	238	80	galE3	Rv0536	nonsynonymous	GTC	ATC	V	I
NC_000962	628864	T	C	-	868	868	290	Rv0537c	Rv0537c	nonsynonymous	ACC	GCC	T	A	lineage 2 specific SNP
NC_000962	630722	G	C	+	683	683	228	Rv0538	Rv0538	nonsynonymous	CGG	CCG	R	P
NC_000962	637319	G	A	-	145	145	49	pitA	Rv0545c	nonsynonymous	CCT	TCT	P	S
NC_000962	648002	T	G	+	44	44	15	Rv0556	Rv0556	nonsynonymous	CTC	CGC	L	R
NC_000962	648856	T	C	+	321	321	107	mgtA	Rv0557	synonymous	GGT	GGC	G	G
NC_000962	657081	C	T	-	390	390	130	Rv0565c	Rv0565c	synonymous	GTG	GTA	V	V
NC_000962	657142	C	T	-	329	329	110	Rv0565c	Rv0565c	nonsynonymous	CGC	CAC	R	H	lineage 2 specific SNP
NC_000962	662911	T	C	+	1617	1617	539	nrdZ	Rv0570	synonymous	GCT	GCC	A	A
NC_000962	665293	A	G	-	91	91	31	Rv0572c	Rv0572c	nonsynonymous	TTC	CTC	F	L
NC_000962	669033	T	A	-	713	713	238	Rv0575c	Rv0575c	nonsynonymous	GAC	GTC	D	V
NC_000962	669398	T	C	-	348	348	116	Rv0575c	Rv0575c	synonymous	CAA	CAG	Q	Q
NC_000962	670545	G	A	+	698	698	233	Rv0576	Rv0576	nonsynonymous	CGC	CAC	R	H
NC_000962	672491	C	G	-	3426	3426	1142	PE_PGRS7	Rv0578c	synonymous	GGG	GGC	G	G
NC_000962	673238	A	G	-	2679	2679	893	PE_PGRS7	Rv0578c	synonymous	CAT	CAC	H	H
NC_000962	673564	C	T	-	2353	2353	785	PE_PGRS7	Rv0578c	nonsynonymous	GCC	ACC	A	T
NC_000962	683829	C	T	-	444	444	148	Rv0585c	Rv0585c	synonymous	GCG	GCA	A	A
NC_000962	685461	C	G	+	333	333	111	yrbE2A	Rv0587	synonymous	GCC	GCG	A	A
NC_000962	685608	T	C	+	480	480	160	yrbE2A	Rv0587	synonymous	CTT	CTC	L	L
NC_000962	686264	G	A	+	337	337	113	Rv0588	Rv0588	nonsynonymous	GCG	ACG	A	T
NC_000962	686972	T	C	+	152	152	51	mce2A	Rv0589	nonsynonymous	TTC	TCC	F	S
NC_000962	690450	A	C	+	1392	1392	464	mce2C	Rv0591	synonymous	GCA	GCC	A	A
NC_000962	690465	T	G	+	1407	1407	469	mce2C	Rv0591	synonymous	CTT	CTG	L	L
NC_000962	694531	A	G	+	1295	1295	432	mce2F	Rv0594	nonsynonymous	AAC	AGC	N	S
NC_000962	698968	G	A	-	27	27	9	Rv0601c	Rv0601c	synonymous	GGC	GGT	G	G
NC_000962	707334	T	C	-	2182	2182	728	Rv0613c	Rv0613c	nonsynonymous	ACC	GCC	T	A	lineage 2 specific SNP
NC_000962	713310	T	C	+	595	595	199	galK	Rv0620	nonsynonymous	TGT	CGT	C	R
NC_000962	721373	T	G	-	360	360	120	recD	Rv0629c	nonsynonymous	GAA	GAC	E	D
NC_000962	725190	G	A	-	3117	3117	1039	recC	Rv0631c	synonymous	TTC	TTT	F	F
NC_000962	738522	T	G	-	639	639	213	mmaA2	Rv0644c	nonsynonymous	GAA	GAC	E	D
NC_000962	751999	C	T	+	483	483	161	mkl	Rv0655	synonymous	CCC	CCT	P	P	Beijing B0/W148 specific SNP
NC_000962	754186	A	G	-	224	224	75	Rv0658c	Rv0658c	nonsynonymous	CTC	CCC	L	P
NC_000962	757139	C	A	+	1003	1003	335	atsD	Rv0663	nonsynonymous	CGC	AGC	R	S	lineage 2 specific SNP
NC_000962	757182	A	G	+	1046	1046	349	atsD	Rv0663	nonsynonymous	GAC	GGC	D	G
NC_000962	761155	C	T	+	1349	1349	450	rpoB	Rv0667	nonsynonymous	TCG	TTG	S	L
NC_000962	763031	T	C	+	3225	3225	1075	rpoB	Rv0667	synonymous	GCT	GCC	A	A
NC_000962	764363	G	A	+	994	994	332	rpoC	Rv0668	nonsynonymous	GGC	AGC	G	S
NC_000962	773497	C	A	+	375	375	125	echA4	Rv0673	nonsynonymous	TTC	TTA	F	L
NC_000962	775639	T	C	-	2842	2842	948	mmpL5	Rv0676c	nonsynonymous	ATT	GTT	I	V
NC_000962	776100	G	A	-	2381	2381	794	mmpL5	Rv0676c	nonsynonymous	ACC	ATC	T	I
NC_000962	776182	C	T	-	2299	2299	767	mmpL5	Rv0676c	nonsynonymous	GAC	AAC	D	N
NC_000962	779615	G	C	-	426	426	142	Rv0679c	Rv0679c	nonsynonymous	AAC	AAG	N	K
NC_000962	781687	A	G	+	128	128	43	rpsL	Rv0682	nonsynonymous	AAG	AGG	K	R
NC_000962	791249	C	T	-	418	418	140	Rv0691c	Rv0691c	nonsynonymous	GCC	ACC	A	T
NC_000962	797736	C	T	+	804	804	268	Rv0697	Rv0697	synonymous	CTC	CTT	L	L
NC_000962	798355	G	C	+	1423	1423	475	Rv0697	Rv0697	nonsynonymous	GCC	CCC	A	P	lineage 2 specific SNP
NC_000962	799666	A	G	+	38	38	13	Rv0699	Rv0699	nonsynonymous	GAC	GGC	D	G
NC_000962	811753	C	T	+	12	12	4	rplX	Rv0715	synonymous	CAC	CAT	H	H	lineage 2 specific SNP
NC_000962	820483	G	T	-	17	17	6	fucA	Rv0727c	nonsynonymous	GCC	GAC	A	D
NC_000962	820752	C	T	-	725	725	242	serA2	Rv0728c	nonsynonymous	CGC	CAC	R	H
NC_000962	826756	C	T	+	87	87	29	mapA	Rv0734	synonymous	GCC	GCT	A	A
NC_000962	835611	C	T	+	458	458	153	Rv0745	Rv0745	nonsynonymous	ACG	ATG	T	M
NC_000962	836272	A	G	+	572	572	191	PE_PGRS9	Rv0746	nonsynonymous	GAG	GGG	E	G
NC_000962	836291	A	G	+	591	591	197	PE_PGRS9	Rv0746	synonymous	GGA	GGG	G	G
NC_000962	836538	A	G	+	838	838	280	PE_PGRS9	Rv0746	nonsynonymous	AAC	GAC	N	D
NC_000962	836658	A	G	+	958	958	320	PE_PGRS9	Rv0746	nonsynonymous	ACC	GCC	T	A
NC_000962	837033	A	G	+	1333	1333	445	PE_PGRS9	Rv0746	nonsynonymous	ACC	GCC	T	A
NC_000962	838990	C	G	+	540	540	180	PE_PGRS10	Rv0747	synonymous	GCC	GCG	A	A
NC_000962	839123	A	G	+	673	673	225	PE_PGRS10	Rv0747	nonsynonymous	AGG	GGG	R	G
NC_000962	839129	C	G	+	679	679	227	PE_PGRS10	Rv0747	nonsynonymous	CGC	GGC	R	G
NC_000962	839194	A	G	+	744	744	248	PE_PGRS10	Rv0747	synonymous	ACA	ACG	T	T
NC_000962	839334	A	G	+	884	884	295	PE_PGRS10	Rv0747	nonsynonymous	AAA	AGA	K	R
NC_000962	839348	A	G	+	898	898	300	PE_PGRS10	Rv0747	nonsynonymous	AGC	GGC	S	G
NC_000962	841764	G	C	-	111	111	37	Rv0749A	Rv0749A	synonymous	ACC	ACG	T	T
NC_000962	852910	C	T	+	515	515	172	phoR	Rv0758	nonsynonymous	CCC	CTC	P	L
NC_000962	854604	C	T	-	83	83	28	Rv0760c	Rv0760c	nonsense	TGG	TAG	W	*
NC_000962	857696	A	G	-	342	342	114	cyp51	Rv0764c	synonymous	GCT	GCC	A	A
NC_000962	861216	T	G	+	305	305	102	aldA	Rv0768	nonsynonymous	CTC	CGC	L	R
NC_000962	866051	G	A	-	1339	1339	447	ggtA	Rv0773c	nonsynonymous	CGC	TGC	R	C
NC_000962	880562	G	T	+	1223	1223	408	Rv0785	Rv0785	nonsynonymous	TGC	TTC	C	F
NC_000962	882257	T	C	+	799	799	267	Rv0787	Rv0787	nonsynonymous	TAC	CAC	Y	H
NC_000962	890549	G	A	+	162	162	54	Rv0797	Rv0797	nonsense	TGG	TGA	W	*
NC_000962	891011	A	G	+	624	624	208	Rv0797	Rv0797	synonymous	CTA	CTG	L	L
NC_000962	892416	C	T	-	858	858	286	Rv0799c	Rv0799c	synonymous	GTG	GTA	V	V
NC_000962	893733	T	G	+	416	416	139	pepC	Rv0800	nonsynonymous	CTG	CGG	L	R
NC_000962	895164	G	A	-	465	465	155	Rv0802c	Rv0802c	synonymous	ATC	ATT	I	I	Beijing B0/W148 specific SNP
NC_000962	900221	T	C	-	1110	1110	370	cpsY	Rv0806c	synonymous	GTA	GTG	V	V
NC_000962	903537	G	T	+	1427	1427	476	purF	Rv0808	nonsynonymous	CGG	CTG	R	L
NC_000962	903550	T	C	+	1440	1440	480	purF	Rv0808	synonymous	GCT	GCC	A	A
NC_000962	903913	T	C	+	189	189	63	purM	Rv0809	synonymous	GGT	GGC	G	G
NC_000962	906857	A	G	+	435	435	145	pabC	Rv0812	nonsynonymous	ATA	ATG	I	M
NC_000962	907046	G	A	+	624	624	208	pabC	Rv0812	synonymous	CCG	CCA	P	P	Beijing B0/W148 specific SNP
NC_000962	908186	T	C	-	298	298	100	Rv0814c	Rv0814c	nonsynonymous	ACC	GCC	T	A
NC_000962	909166	C	T	-	153	153	51	cysA2	Rv0815c	synonymous	CTG	CTA	L	L
NC_000962	919351	A	C	-	203	203	68	Rv0825c	Rv0825c	nonsynonymous	TTC	TGC	F	C
NC_000962	925453	C	T	+	93	93	31	PE_PGRS13	Rv0833	synonymous	GCC	GCT	A	A
NC_000962	927110	A	G	+	1750	1750	584	PE_PGRS13	Rv0833	nonsynonymous	AGT	GGT	S	G
NC_000962	927385	A	G	+	2025	2025	675	PE_PGRS13	Rv0833	synonymous	GGA	GGG	G	G
NC_000962	931123	T	C	+	171	171	57	lpqQ	Rv0835	synonymous	TAT	TAC	Y	Y
NC_000962	932280	T	C	-	653	653	218	Rv0836c	Rv0836c	nonsynonymous	TAG	TGG	*	W
NC_000962	940602	C	G	-	505	505	169	narL	Rv0844c	nonsynonymous	GGT	CGT	G	R	lineage 2 specific SNP
NC_000962	941722	T	G	+	533	533	178	Rv0845	Rv0845	nonsynonymous	ATT	AGT	I	S
NC_000962	941845	C	A	+	656	656	219	Rv0845	Rv0845	nonsynonymous	GCG	GAG	A	E
NC_000962	945214	G	A	+	277	277	93	cysK2	Rv0848	nonsynonymous	GGT	AGT	G	S
NC_000962	949535	T	C	-	1584	1584	528	pdc	Rv0853c	synonymous	GCA	GCG	A	A
NC_000962	951702	C	T	+	71	71	24	far	Rv0855	nonsynonymous	GCC	GTC	A	V
NC_000962	954101	C	T	-	820	820	274	dapC	Rv0858c	nonsynonymous	GCC	ACC	A	T
NC_000962	954468	C	G	-	453	453	151	dapC	Rv0858c	synonymous	GCG	GCC	A	A
NC_000962	955524	A	G	+	448	448	150	Rv0859	Rv0859	nonsynonymous	AGC	GGC	S	G
NC_000962	957117	T	C	+	825	825	275	fadB	Rv0860	synonymous	GAT	GAC	D	D
NC_000962	960367	A	G	-	2246	2246	749	Rv0862c	Rv0862c	nonsynonymous	TTG	TCG	L	S
NC_000962	969762	C	G	-	483	483	161	PE_PGRS15	Rv0872c	synonymous	GGG	GGC	G	G
NC_000962	972980	C	T	-	727	727	243	Rv0874c	Rv0874c	nonsynonymous	GGC	AGC	G	S	lineage 2 specific SNP
NC_000962	979704	G	C	+	343	343	115	Rv0881	Rv0881	nonsynonymous	GGC	CGC	G	R
NC_000962	990001	G	C	-	2596	2596	866	Rv0890c	Rv0890c	nonsynonymous	CCC	GCC	P	A
NC_000962	991896	T	C	-	701	701	234	Rv0890c	Rv0890c	nonsynonymous	GAG	GGG	E	G
NC_000962	993346	A	C	-	110	110	37	Rv0891c	Rv0891c	nonsynonymous	GTT	GGT	V	G
NC_000962	996205	T	C	-	91	91	31	Rv0893c	Rv0893c	nonsynonymous	AAG	GAG	K	E
NC_000962	1011511	A	C	+	1376	1376	459	Rv0907	Rv0907	nonsynonymous	TAC	TCC	Y	S
NC_000962	1024346	A	G	+	136	136	46	Rv0918	Rv0918	nonsynonymous	AGT	GGT	S	G
NC_000962	1025106	T	C	+	423	423	141	Rv0919	Rv0919	synonymous	TTT	TTC	F	F
NC_000962	1028217	G	A	+	533	533	178	Rv0922	Rv0922	nonsynonymous	GGC	GAC	G	D
NC_000962	1035426	T	G	+	524	524	175	pstS3	Rv0928	nonsynonymous	TTC	TGC	F	C	Beijing B0/W148 specific SNP
NC_000962	1037012	T	C	+	14	14	5	pstA1	Rv0930	nonsynonymous	ATG	ACG	M	T
NC_000962	1037911	C	T	+	913	913	305	pstA1	Rv0930	nonsense	CGA	TGA	R	*
NC_000962	1040251	C	A	-	798	798	266	pstS2	Rv0932c	synonymous	CCG	CCT	P	P
NC_000962	1041272	T	G	+	9	9	3	pstB	Rv0933	nonsynonymous	TGT	TGG	C	W
NC_000962	1047165	T	C	+	1030	1030	344	ligD	Rv0938	nonsynonymous	TGC	CGC	C	R
NC_000962	1054784	C	G	+	538	538	180	Rv0945	Rv0945	nonsynonymous	CGC	GGC	R	G
NC_000962	1068151	T	C	+	591	591	197	purN	Rv0956	synonymous	CAT	CAC	H	H
NC_000962	1068432	A	G	+	228	228	76	purH	Rv0957	synonymous	CCA	CCG	P	P
NC_000962	1070702	T	C	+	820	820	274	Rv0958	Rv0958	nonsynonymous	TCC	CCC	S	P
NC_000962	1071966	A	G	+	712	712	238	Rv0959	Rv0959	nonsynonymous	AAC	GAC	N	D
NC_000962	1074558	G	A	-	557	557	186	lprP	Rv0962c	nonsynonymous	CCC	CTC	P	L
NC_000962	1076309	G	T	-	370	370	124	Rv0964c	Rv0964c	nonsynonymous	CCT	ACT	P	T
NC_000962	1076880	C	T	-	318	318	106	Rv0965c	Rv0965c	synonymous	GCG	GCA	A	A
NC_000962	1077312	A	G	-	524	524	175	Rv0966c	Rv0966c	nonsynonymous	GTG	GCG	V	A
NC_000962	1079927	C	A	+	1185	1185	395	ctpV	Rv0969	synonymous	ACC	ACA	T	T
NC_000962	1080192	G	A	+	1450	1450	484	ctpV	Rv0969	nonsynonymous	GAT	AAT	D	N
NC_000962	1081681	T	C	+	630	630	210	Rv0970	Rv0970	synonymous	GTT	GTC	V	V
NC_000962	1087193	G	C	-	153	153	51	accD2	Rv0974c	nonsynonymous	AAC	AAG	N	K
NC_000962	1093406	A	G	-	951	951	317	PE_PGRS17	Rv0978c	synonymous	GTT	GTC	V	V
NC_000962	1093928	G	A	-	429	429	143	PE_PGRS17	Rv0978c	synonymous	AAC	AAT	N	N
NC_000962	1095644	C	T	-	808	808	270	PE_PGRS18	Rv0980c	nonsynonymous	GCG	ACG	A	T
NC_000962	1095678	A	G	-	774	774	258	PE_PGRS18	Rv0980c	synonymous	GGT	GGC	G	G
NC_000962	1096299	C	G	-	153	153	51	PE_PGRS18	Rv0980c	synonymous	GCG	GCC	A	A
NC_000962	1096398	C	T	-	54	54	18	PE_PGRS18	Rv0980c	synonymous	GCG	GCA	A	A
NC_000962	1097220	C	T	+	399	399	133	mprA	Rv0981	synonymous	TCC	TCT	S	S
NC_000962	1097442	C	T	+	621	621	207	mprA	Rv0981	synonymous	GAC	GAT	D	D
NC_000962	1098523	T	A	+	1016	1016	339	mprB	Rv0982	nonsynonymous	CTT	CAT	L	H
NC_000962	1100234	T	C	+	1169	1169	390	pepD	Rv0983	nonsynonymous	CTG	CCG	L	P
NC_000962	1102117	G	A	+	315	315	105	Rv0986	Rv0986	synonymous	GTG	GTA	V	V
NC_000962	1102468	C	A	+	666	666	222	Rv0986	Rv0986	synonymous	GGC	GGA	G	G	lineage 2 specific SNP
NC_000962	1102646	G	A	+	105	105	35	Rv0987	Rv0987	synonymous	GCG	GCA	A	A
NC_000962	1103656	C	T	+	1115	1115	372	Rv0987	Rv0987	nonsynonymous	GCC	GTC	A	V
NC_000962	1104690	T	G	+	2149	2149	717	Rv0987	Rv0987	nonsynonymous	TTC	GTC	F	V
NC_000962	1105686	C	G	+	571	571	191	Rv0988	Rv0988	nonsynonymous	CTG	GTG	L	V
NC_000962	1105687	T	C	+	572	572	191	Rv0988	Rv0988	nonsynonymous	CTG	CCG	L	P
NC_000962	1106422	T	C	-	961	961	321	grcC2	Rv0989c	nonsynonymous	ATA	GTA	I	V
NC_000962	1107940	A	C	-	160	160	54	Rv0990c	Rv0990c	nonsynonymous	TCC	GCC	S	A
NC_000962	1109975	A	G	+	704	704	235	galU	Rv0993	nonsynonymous	CAG	CGG	Q	R
NC_000962	1111678	G	A	+	67	67	23	rimJ	Rv0995	nonsynonymous	GGC	AGC	G	S
NC_000962	1126889	G	C	-	115	115	39	metS	Rv1007c	nonsynonymous	CGC	GGC	R	G
NC_000962	1127493	T	C	+	405	405	135	tatD	Rv1008	synonymous	AAT	AAC	N	N
NC_000962	1127648	C	A	+	560	560	187	tatD	Rv1008	nonsynonymous	ACC	AAC	T	N
NC_000962	1130195	C	T	+	5	5	2	ispE	Rv1011	nonsynonymous	CCC	CTC	P	L
NC_000962	1144585	A	G	+	22	22	8	eno	Rv1023	nonsynonymous	AGG	GGG	R	G
NC_000962	1145848	A	C	+	1285	1285	429	eno	Rv1023	nonsynonymous	AAA	CAA	K	Q
NC_000962	1148930	C	T	-	178	178	60	kdpE	Rv1027c	nonsynonymous	GGT	AGT	G	S
NC_000962	1149551	C	T	-	2136	2136	712	kdpD	Rv1028c	synonymous	GAG	GAA	E	E
NC_000962	1150585	G	A	-	1102	1102	368	kdpD	Rv1028c	nonsynonymous	CCC	TCC	P	S
NC_000962	1151054	C	G	-	633	633	211	kdpD	Rv1028c	synonymous	TCG	TCC	S	S
NC_000962	1151304	C	A	-	383	383	128	kdpD	Rv1028c	nonsynonymous	CGC	CTC	R	L
NC_000962	1154618	C	T	+	895	895	299	kdpB	Rv1030	synonymous	CTG	TTG	L	L	Beijing B0/W148 specific SNP
NC_000962	1155884	T	C	+	32	32	11	kdpC	Rv1031	nonsynonymous	ATG	ACG	M	T
NC_000962	1163134	T	C	-	243	243	81	PE8	Rv1040c	synonymous	GGA	GGG	G	G
NC_000962	1165114	C	T	-	322	322	108	Rv1041c	Rv1041c	nonsynonymous	GAT	AAT	D	N
NC_000962	1165114	C	T	-	386	386	129	Rv1042c	Rv1042c	nonsynonymous	GGA	GAA	G	E
NC_000962	1172085	C	A	-	69	69	23	Rv1048c	Rv1048c	nonsynonymous	GAG	GAT	E	D
NC_000962	1173750	G	T	+	870	870	290	Rv1050	Rv1050	synonymous	GCG	GCT	A	A
NC_000962	1178116	T	C	+	489	489	163	Rv1056	Rv1056	synonymous	ACT	ACC	T	T
NC_000962	1201581	A	C	+	815	815	272	lipU	Rv1076	nonsynonymous	CAG	CCG	Q	P	lineage 2 specific SNP
NC_000962	1203693	C	T	+	381	381	127	Rv1078	Rv1078	synonymous	AGC	AGT	S	S
NC_000962	1211369	A	C	+	775	775	259	Rv1086	Rv1086	nonsynonymous	AGC	CGC	S	R
NC_000962	1212432	C	A	+	873	873	291	PE_PGRS21	Rv1087	synonymous	GGC	GGA	G	G
NC_000962	1217157	A	C	+	689	689	230	PE_PGRS22	Rv1091	nonsynonymous	GAC	GCC	D	A
NC_000962	1218658	G	C	+	2190	2190	730	PE_PGRS22	Rv1091	synonymous	GGG	GGC	G	G
NC_000962	1218896	G	A	+	2428	2428	810	PE_PGRS22	Rv1091	nonsynonymous	GGC	AGC	G	S
NC_000962	1220680	T	C	+	107	107	36	glyA1	Rv1093	nonsynonymous	GTA	GCA	V	A
NC_000962	1227830	G	T	-	855	855	285	glpX	Rv1099c	synonymous	ACC	ACA	T	T
NC_000962	1230778	G	A	-	194	194	65	mazF3	Rv1102c	nonsynonymous	ACC	ATC	T	I
NC_000962	1248382	A	G	+	301	301	101	Rv1125	Rv1125	nonsynonymous	AGC	GGC	S	G
NC_000962	1248936	G	C	+	855	855	285	Rv1125	Rv1125	synonymous	CCG	CCC	P	P
NC_000962	1248978	T	C	+	897	897	299	Rv1125	Rv1125	synonymous	GCT	GCC	A	A
NC_000962	1250340	A	G	-	1065	1065	355	ppdK	Rv1127c	synonymous	GCT	GCC	A	A
NC_000962	1251199	C	T	-	206	206	69	ppdK	Rv1127c	nonsynonymous	GGA	GAA	G	E
NC_000962	1252164	T	C	-	809	809	270	Rv1128c	Rv1128c	nonsynonymous	GAA	GGA	E	G
NC_000962	1254562	A	G	+	8	8	3	prpD	Rv1130	nonsynonymous	GAT	GGT	D	G
NC_000962	1265070	G	T	+	37	37	13	Rv1138a	Rv1138a	nonsynonymous	GGT	TGT	G	C
NC_000962	1272899	T	G	+	477	477	159	Rv1145	Rv1145	synonymous	CGT	CGG	R	R	Beijing B0/W148 specific SNP
NC_000962	1281118	T	C	-	367	367	123	Rv1154c	Rv1154c	nonsynonymous	ACG	GCG	T	A
NC_000962	1281771	T	C	+	343	343	115	Rv1155	Rv1155	nonsynonymous	TCG	CCG	S	P
NC_000962	1285001	A	C	+	10	10	4	pimE	Rv1159	nonsynonymous	ACC	CCC	T	P
NC_000962	1286766	G	C	+	172	172	58	mutT2	Rv1160	nonsynonymous	GGA	CGA	G	R
NC_000962	1288698	G	A	+	1371	1371	457	narG	Rv1161	synonymous	GGG	GGA	G	G
NC_000962	1291280	C	T	+	216	216	72	narH	Rv1162	synonymous	GGC	GGT	G	G
NC_000962	1292102	A	G	+	1038	1038	346	narH	Rv1162	synonymous	CCA	CCG	P	P
NC_000962	1293333	C	G	+	536	536	179	narJ	Rv1163	nonsynonymous	CCG	CGG	P	R
NC_000962	1299305	G	A	-	500	500	167	PPE17	Rv1168c	nonsynonymous	CCG	CTG	P	L
NC_000962	1306259	A	G	-	1968	1968	656	fadH	Rv1175c	synonymous	GCT	GCC	A	A
NC_000962	1307598	C	G	-	629	629	210	fadH	Rv1175c	nonsynonymous	TGC	TCC	C	S
NC_000962	1315191	A	C	+	1467	1467	489	pks3	Rv1180	nonsynonymous	TAA	TAC	*	Y
NC_000962	1315884	G	A	+	651	651	217	pks4	Rv1181	synonymous	GCG	GCA	A	A
NC_000962	1317655	C	T	+	2422	2422	808	pks4	Rv1181	synonymous	CTG	TTG	L	L	lineage 2 specific SNP
NC_000962	1322741	A	G	+	1222	1222	408	mmpL10	Rv1183	nonsynonymous	ACT	GCT	T	A
NC_000962	1327890	G	A	-	1416	1416	472	Rv1186c	Rv1186c	synonymous	GAC	GAT	D	D
NC_000962	1328687	G	C	-	619	619	207	Rv1186c	Rv1186c	nonsynonymous	CCC	GCC	P	A
NC_000962	1329234	G	A	-	72	72	24	Rv1186c	Rv1186c	synonymous	GAC	GAT	D	D	lineage 2 specific SNP
NC_000962	1333669	T	G	+	690	690	230	Rv1190	Rv1190	synonymous	GGT	GGG	G	G
NC_000962	1336164	C	T	+	371	371	124	fadD36	Rv1193	nonsynonymous	CCG	CTG	P	L
NC_000962	1340208	G	A	+	860	860	287	PPE18	Rv1196	nonsynonymous	CGG	CAG	R	Q
NC_000962	1342581	T	C	-	25	25	9	Rv1199c	Rv1199c	nonsynonymous	ACC	GCC	T	A
NC_000962	1349733	G	C	+	402	402	134	fadD6	Rv1206	nonsynonymous	GAG	GAC	E	D
NC_000962	1353462	G	A	+	306	306	102	Rv1209	Rv1209	synonymous	GAG	GAA	E	E
NC_000962	1357308	T	G	-	318	318	106	PE14	Rv1214c	synonymous	GCA	GCC	A	A
NC_000962	1360209	T	C	-	1593	1593	531	Rv1217c	Rv1217c	synonymous	GCA	GCG	A	A
NC_000962	1361190	G	A	-	612	612	204	Rv1217c	Rv1217c	synonymous	AGC	AGT	S	S
NC_000962	1361285	C	T	-	517	517	173	Rv1217c	Rv1217c	nonsynonymous	GCT	ACT	A	T
NC_000962	1362006	T	C	-	728	728	243	Rv1218c	Rv1218c	nonsynonymous	CAA	CGA	Q	R
NC_000962	1367484	T	G	+	22	22	8	tatB	Rv1224	nonsynonymous	TGG	GGG	W	G
NC_000962	1374065	T	C	-	133	133	45	Rv1230c	Rv1230c	nonsynonymous	AGC	GGC	S	G
NC_000962	1375044	C	G	-	1125	1125	375	Rv1232c	Rv1232c	synonymous	GCG	GCC	A	A
NC_000962	1375724	A	C	-	445	445	149	Rv1232c	Rv1232c	nonsynonymous	TGC	GGC	C	G
NC_000962	1382628	T	C	-	415	415	139	corA	Rv1239c	nonsynonymous	AAA	GAA	K	E
NC_000962	1390763	C	T	-	2290	2290	764	Rv1248c	Rv1248c	nonsynonymous	GTG	ATG	V	M
NC_000962	1393626	A	G	-	357	357	119	Rv1249c	Rv1249c	synonymous	CTT	CTC	L	L
NC_000962	1396922	T	C	-	2319	2319	773	Rv1251c	Rv1251c	synonymous	ACA	ACG	T	T
NC_000962	1411210	T	G	+	780	780	260	amiB2	Rv1263	synonymous	GTT	GTG	V	V
NC_000962	1414021	C	T	-	1820	1820	607	pknH	Rv1266c	nonsynonymous	CGG	CAG	R	Q
NC_000962	1440469	C	G	+	1563	1563	521	Rv1286	Rv1286	synonymous	CCC	CCG	P	P
NC_000962	1445781	A	G	-	54	54	18	Rv1291c	Rv1291c	synonymous	GCT	GCC	A	A
NC_000962	1446733	G	A	+	355	355	119	argS	Rv1292	nonsynonymous	GCC	ACC	A	T
NC_000962	1457144	C	T	+	580	580	194	hemK	Rv1300	nonsynonymous	CGC	TGC	R	C
NC_000962	1468208	A	C	-	1298	1298	433	Rv1313c	Rv1313c	nonsynonymous	CTG	CGG	L	R
NC_000962	1468492	C	A	-	1014	1014	338	Rv1313c	Rv1313c	synonymous	CTG	CTT	L	L
NC_000962	1477596	C	T	-	36	36	12	ogt	Rv1316c	synonymous	GGG	GGA	G	G
NC_000962	1479085	T	C	-	34	34	12	alkA	Rv1317c	nonsynonymous	ATC	GTC	I	V
NC_000962	1482185	C	T	-	317	317	106	Rv1319c	Rv1319c	nonsynonymous	GGC	GAC	G	D
NC_000962	1482627	T	C	-	1591	1591	531	Rv1320c	Rv1320c	nonsynonymous	ACG	GCG	T	A
NC_000962	1484708	A	C	+	430	430	144	Rv1321	Rv1321	nonsynonymous	AGC	CGC	S	R
NC_000962	1490905	A	G	-	1408	1408	470	glgB	Rv1326c	nonsynonymous	TCT	CCT	S	P
NC_000962	1498951	G	T	-	239	239	80	dinG	Rv1329c	nonsynonymous	ACG	AAG	T	K
NC_000962	1499274	C	G	-	1286	1286	429	pncB1	Rv1330c	nonsynonymous	GGC	GCC	G	A
NC_000962	1501700	G	A	+	102	102	34	Rv1333	Rv1333	synonymous	GTG	GTA	V	V
NC_000962	1523817	C	T	-	216	216	72	moeY	Rv1355c	synonymous	CGG	CGA	R	R
NC_000962	1526819	C	A	+	208	208	70	Rv1358	Rv1358	synonymous	CGG	AGG	R	R
NC_000962	1533241	G	C	-	393	393	131	PPE19	Rv1361c	synonymous	ACC	ACG	T	T
NC_000962	1533583	G	A	-	51	51	17	PPE19	Rv1361c	synonymous	TAC	TAT	Y	Y
NC_000962	1536251	G	T	-	1394	1394	465	Rv1364c	Rv1364c	nonsynonymous	GCG	GAG	A	E
NC_000962	1540141	T	C	-	505	505	169	Rv1367c	Rv1367c	nonsynonymous	ATC	GTC	I	V
NC_000962	1541798	C	T	+	779	779	260	lprF	Rv1368	nonsynonymous	GCG	GTG	A	V
NC_000962	1544255	C	T	+	897	897	299	Rv1371	Rv1371	synonymous	CGC	CGT	R	R
NC_000962	1546703	C	T	+	692	692	231	Rv1373	Rv1373	nonsynonymous	CCG	CTG	P	L
NC_000962	1547125	T	C	-	406	406	136	Rv1374c	Rv1374c	nonsynonymous	ACA	GCA	T	A
NC_000962	1552547	G	A	-	109	109	37	Rv1378c	Rv1378c	nonsynonymous	CGG	TGG	R	W
NC_000962	1556787	T	C	+	817	817	273	carA	Rv1383	nonsynonymous	TCG	CCG	S	P	lineage 2 specific SNP
NC_000962	1561939	G	C	+	171	171	57	PPE20	Rv1387	nonsynonymous	GAG	GAC	E	D
NC_000962	1563717	C	T	+	24	24	8	mihF	Rv1388	synonymous	GTC	GTT	V	V
NC_000962	1570566	C	A	-	404	404	135	cyp132	Rv1394c	nonsynonymous	CGG	CTG	R	L
NC_000962	1573660	T	G	-	198	198	66	PE_PGRS25	Rv1396c	nonsynonymous	AGA	AGC	R	S
NC_000962	1576481	T	G	-	316	316	106	lipI	Rv1400c	nonsynonymous	ACC	CCC	T	P
NC_000962	1576527	G	T	-	270	270	90	lipI	Rv1400c	nonsynonymous	TTC	TTA	F	L
NC_000962	1577241	G	A	+	312	312	104	Rv1401	Rv1401	synonymous	CCG	CCA	P	P	lineage 2 specific SNP
NC_000962	1584762	G	A	+	264	264	88	rpe	Rv1408	synonymous	GCG	GCA	A	A	Beijing B0/W148 specific SNP
NC_000962	1588899	G	T	+	333	333	111	ribC	Rv1412	synonymous	GCG	GCT	A	A
NC_000962	1594906	G	A	+	865	865	289	uvrC	Rv1420	nonsynonymous	GTC	ATC	V	I
NC_000962	1595342	T	C	+	1301	1301	434	uvrC	Rv1420	nonsynonymous	GTG	GCG	V	A
NC_000962	1606673	G	T	+	288	288	96	PE16	Rv1430	synonymous	GCG	GCT	A	A
NC_000962	1608276	A	C	+	194	194	65	Rv1431	Rv1431	nonsynonymous	AAC	ACC	N	T
NC_000962	1609840	A	G	+	1758	1758	586	Rv1431	Rv1431	synonymous	CCA	CCG	P	P
NC_000962	1616061	C	T	+	498	498	166	tpi	Rv1438	synonymous	AGC	AGT	S	S
NC_000962	1617302	G	T	-	85	85	29	Rv1439c	Rv1439c	nonsynonymous	CTT	ATT	L	I
NC_000962	1618978	T	C	-	707	707	236	PE_PGRS26	Rv1441c	nonsynonymous	GAT	GGT	D	G
NC_000962	1619513	A	C	-	172	172	58	PE_PGRS26	Rv1441c	nonsynonymous	TAC	GAC	Y	D
NC_000962	1620181	C	G	+	391	391	131	bisC	Rv1442	nonsynonymous	CTC	GTC	L	V
NC_000962	1624791	C	G	-	575	575	192	opcA	Rv1446c	nonsynonymous	CGA	CCA	R	P
NC_000962	1627351	T	C	-	730	730	244	tal	Rv1448c	nonsynonymous	ACC	GCC	T	A
NC_000962	1630148	A	C	-	52	52	18	tkt	Rv1449c	nonsynonymous	TAC	GAC	Y	D
NC_000962	1639594	C	A	+	1214	1214	405	Rv1453	Rv1453	nonsynonymous	CCA	CAA	P	Q
NC_000962	1643864	T	C	-	397	397	133	Rv1458c	Rv1458c	nonsynonymous	ACC	GCC	T	A	lineage 2 specific SNP
NC_000962	1645802	T	C	-	337	337	113	Rv1459c	Rv1459c	nonsynonymous	AAA	GAA	K	E
NC_000962	1647436	G	A	+	448	448	150	Rv1461	Rv1461	nonsynonymous	GTA	ATA	V	I
NC_000962	1650072	A	G	+	547	547	183	Rv1462	Rv1462	nonsynonymous	AAC	GAC	N	D
NC_000962	1651308	A	G	+	593	593	198	Rv1463	Rv1463	nonsynonymous	GAA	GGA	E	G	lineage 2 specific SNP
NC_000962	1668082	G	C	+	1093	1093	365	ripA	Rv1477	nonsynonymous	GCC	CCC	A	P	Beijing B0/W148 specific SNP
NC_000962	1676290	C	A	-	594	594	198	Rv1486c	Rv1486c	nonsynonymous	AAG	AAT	K	N
NC_000962	1678706	A	C	+	155	155	52	Rv1489	Rv1489	nonsynonymous	AAG	ACG	K	T	lineage 2 specific SNP
NC_000962	1688064	A	G	+	124	124	42	lipL	Rv1497	nonsynonymous	ATG	GTG	M	V
NC_000962	1688300	T	C	+	360	360	120	lipL	Rv1497	synonymous	TTT	TTC	F	F
NC_000962	1689349	C	T	-	572	572	191	Rv1498c	Rv1498c	nonsynonymous	CGC	CAC	R	H
NC_000962	1692141	A	C	+	252	252	84	Rv1501	Rv1501	synonymous	ATA	ATC	I	I
NC_000962	1693561	A	G	+	638	638	213	Rv1502	Rv1502	nonsynonymous	TAC	TGC	Y	C
NC_000962	1695796	C	T	-	151	151	51	Rv1505c	Rv1505c	nonsynonymous	GCC	ACC	A	T	lineage 2 specific SNP
NC_000962	1698911	G	A	-	984	984	328	Rv1508c	Rv1508c	synonymous	GGC	GGT	G	G
NC_000962	1699849	G	A	-	46	46	16	Rv1508c	Rv1508c	nonsynonymous	CCG	TCG	P	S
NC_000962	1706119	T	C	-	477	477	159	Rv1514c	Rv1514c	synonymous	TCA	TCG	S	S
NC_000962	1706685	C	A	-	842	842	281	Rv1515c	Rv1515c	nonsynonymous	GGA	GTA	G	V
NC_000962	1709432	C	T	+	562	562	188	Rv1517	Rv1517	nonsynonymous	CTC	TTC	L	F
NC_000962	1710601	T	A	+	958	958	320	Rv1518	Rv1518	nonsynonymous	TAG	AAG	*	K	Beijing B0/W148 specific SNP
NC_000962	1711670	C	T	+	643	643	215	Rv1520	Rv1520	nonsynonymous	CGC	TGC	R	C	lineage 2 specific SNP
NC_000962	1713192	A	G	+	891	891	297	fadD25	Rv1521	synonymous	GTA	GTG	V	V
NC_000962	1716472	A	G	-	1141	1141	381	mmpL12	Rv1522c	nonsynonymous	TCC	CCC	S	P
NC_000962	1722200	C	G	-	6210	6210	2070	pks5	Rv1527c	synonymous	GTG	GTC	V	V
NC_000962	1722228	A	T	-	6182	6182	2061	pks5	Rv1527c	nonsynonymous	CTG	CAG	L	Q	lineage 2 specific SNP
NC_000962	1733134	C	T	-	417	417	139	Rv1532c	Rv1532c	synonymous	CAG	CAA	Q	Q
NC_000962	1733325	C	G	-	226	226	76	Rv1532c	Rv1532c	nonsynonymous	GCT	CCT	A	P
NC_000962	1741352	C	T	-	841	841	281	ansA	Rv1538c	nonsynonymous	GGC	AGC	G	S
NC_000962	1752561	T	C	-	773	773	258	PPE21	Rv1548c	nonsynonymous	GAC	GGC	D	G
NC_000962	1759252	G	T	+	1572	1572	524	frdA	Rv1552	synonymous	TCG	TCT	S	S
NC_000962	1760292	A	G	+	118	118	40	frdC	Rv1554	nonsynonymous	ATG	GTG	M	V
NC_000962	1778430	T	C	+	572	572	191	bioD	Rv1570	nonsynonymous	ATG	ACG	M	T
NC_000962	1789564	C	T	-	273	273	91	Rv1588c	Rv1588c	synonymous	CGG	CGA	R	R
NC_000962	1789565	C	A	-	272	272	91	Rv1588c	Rv1588c	nonsynonymous	CGG	CTG	R	L
NC_000962	1792777	T	C	-	964	964	322	Rv1592c	Rv1592c	nonsynonymous	ATT	GTT	I	V
NC_000962	1792778	T	C	-	963	963	321	Rv1592c	Rv1592c	synonymous	GAA	GAG	E	E
NC_000962	1798355	G	A	+	62	62	21	Rv1597	Rv1597	nonsynonymous	GGT	GAT	G	D
NC_000962	1803265	G	A	+	602	602	201	hisH	Rv1602	nonsynonymous	AGC	AAC	S	N
NC_000962	1804409	C	A	+	371	371	124	impA	Rv1604	nonsynonymous	CCA	CAA	P	Q
NC_000962	1811375	G	T	+	249	249	83	trpB	Rv1612	synonymous	GGG	GGT	G	G
NC_000962	1817976	A	T	+	362	362	121	tesB1	Rv1618	nonsynonymous	CAC	CTC	H	L
NC_000962	1831220	A	C	+	556	556	186	polA	Rv1629	nonsynonymous	ACC	CCC	T	P	lineage 2 specific SNP
NC_000962	1831226	A	G	+	562	562	188	polA	Rv1629	nonsynonymous	AGG	GGG	R	G	lineage 2 specific SNP
NC_000962	1831288	C	T	+	624	624	208	polA	Rv1629	synonymous	CCC	CCT	P	P	lineage 2 specific SNP
NC_000962	1834177	A	C	+	636	636	212	rpsA	Rv1630	synonymous	CGA	CGC	R	R	lineage 2 specific SNP
NC_000962	1838646	C	T	+	1572	1572	524	uvrB	Rv1633	synonymous	GCC	GCT	A	A
NC_000962	1839759	G	C	+	592	592	198	Rv1634	Rv1634	nonsynonymous	GGG	CGG	G	R
NC_000962	1847919	C	G	-	540	540	180	Rv1639c	Rv1639c	synonymous	ACG	ACC	T	T
NC_000962	1849051	C	T	-	2985	2985	995	lysX	Rv1640c	synonymous	CCG	CCA	P	P
NC_000962	1849609	T	C	-	2427	2427	809	lysX	Rv1640c	synonymous	CGA	CGG	R	R
NC_000962	1849934	A	G	-	2102	2102	701	lysX	Rv1640c	nonsynonymous	ATT	ACT	I	T
NC_000962	1854300	T	C	+	695	695	232	tsnR	Rv1644	nonsynonymous	CTG	CCG	L	P
NC_000962	1856777	G	C	+	4	4	2	Rv1647	Rv1647	nonsynonymous	GCG	CCG	A	P
NC_000962	1859559	C	A	+	827	827	276	pheS	Rv1649	nonsynonymous	GCC	GAC	A	D
NC_000962	1877744	A	C	+	2441	2441	814	pks7	Rv1661	nonsynonymous	GAA	GCA	E	A	lineage 2 specific SNP
NC_000962	1885385	T	G	+	3682	3682	1228	pks8	Rv1662	nonsynonymous	TTG	GTG	L	V
NC_000962	1885772	G	A	+	4069	4069	1357	pks8	Rv1662	nonsynonymous	GCC	ACC	A	T
NC_000962	1888373	T	C	+	348	348	116	pks9	Rv1664	synonymous	GCT	GCC	A	A
NC_000962	1892017	T	C	+	792	792	264	pks11	Rv1665	synonymous	CAT	CAC	H	H
NC_000962	1892023	G	A	+	798	798	266	pks11	Rv1665	synonymous	CTG	CTA	L	L
NC_000962	1897608	C	T	-	600	600	200	Rv1672c	Rv1672c	synonymous	TTG	TTA	L	L
NC_000962	1901493	T	C	+	447	447	149	Rv1676	Rv1676	synonymous	AGT	AGC	S	S
NC_000962	1906078	A	G	+	829	829	277	moeX	Rv1681	nonsynonymous	ACC	GCC	T	A
NC_000962	1907296	G	C	+	894	894	298	Rv1682	Rv1682	synonymous	GCG	GCC	A	A
NC_000962	1916137	A	G	+	189	189	63	Rv1691	Rv1691	synonymous	CTA	CTG	L	L
NC_000962	1917972	A	G	+	33	33	11	tlyA	Rv1694	synonymous	CTA	CTG	L	L
NC_000962	1924008	G	A	+	180	180	60	pyrG	Rv1699	synonymous	CCG	CCA	P	P
NC_000962	1931179	C	A	-	278	278	93	cycA	Rv1704c	nonsynonymous	CGG	CTG	R	L
NC_000962	1931718	G	C	-	937	937	313	PPE22	Rv1705c	nonsynonymous	CTG	GTG	L	V
NC_000962	1944107	A	G	+	532	532	178	Rv1716	Rv1716	nonsynonymous	AGT	GGT	S	G
NC_000962	1944402	T	C	+	827	827	276	Rv1716	Rv1716	nonsynonymous	GTC	GCC	V	A
NC_000962	1947325	T	C	-	95	95	32	vapC12	Rv1720c	nonsynonymous	CAC	CGC	H	R	Beijing B0/W148 specific SNP
NC_000962	1950767	T	C	-	285	285	95	Rv1724c	Rv1724c	synonymous	AAA	AAG	K	K
NC_000962	1955941	G	C	-	1305	1305	435	Rv1730c	Rv1730c	nonsynonymous	GAC	GAG	D	E
NC_000962	1960284	C	A	-	204	204	68	Rv1733c	Rv1733c	nonsynonymous	CAG	CAT	Q	H
NC_000962	1961735	A	G	-	54	54	18	Rv1735c	Rv1735c	synonymous	GCT	GCC	A	A
NC_000962	1967026	C	T	-	612	612	204	Rv1739c	Rv1739c	synonymous	GCG	GCA	A	A
NC_000962	1967237	C	A	-	401	401	134	Rv1739c	Rv1739c	nonsynonymous	CGA	CTA	R	L
NC_000962	1967543	C	A	-	95	95	32	Rv1739c	Rv1739c	nonsynonymous	GGC	GTC	G	V	lineage 2 specific SNP
NC_000962	1968190	T	C	+	18	18	6	Rv1742	Rv1742	synonymous	GAT	GAC	D	D
NC_000962	1971725	G	C	-	267	267	89	idi	Rv1745c	synonymous	CGC	CGG	R	R
NC_000962	1980652	G	T	+	1032	1032	344	Rv1751	Rv1751	synonymous	CCG	CCT	P	P	lineage 2 specific SNP
NC_000962	1983195	A	G	-	1581	1581	527	PPE24	Rv1753c	synonymous	GGT	GGC	G	G
NC_000962	1983198	C	G	-	1578	1578	526	PPE24	Rv1753c	synonymous	GTG	GTC	V	V
NC_000962	1983291	C	T	-	1485	1485	495	PPE24	Rv1753c	synonymous	CCG	CCA	P	P
NC_000962	2003105	C	T	+	480	480	160	Rv1769	Rv1769	synonymous	TTC	TTT	F	F
NC_000962	2003827	A	C	+	1202	1202	401	Rv1769	Rv1769	nonsynonymous	GAC	GCC	D	A
NC_000962	2022868	T	C	+	3612	3612	1204	eccC5	Rv1783	synonymous	AGT	AGC	S	S
NC_000962	2023628	C	G	-	1001	1001	334	cyp143	Rv1785c	nonsynonymous	GGA	GCA	G	A
NC_000962	2045310	A	G	-	1533	1533	511	PE_PGRS32	Rv1803c	synonymous	ATT	ATC	I	I
NC_000962	2050822	G	C	+	902	902	301	PPE32	Rv1808	nonsynonymous	GGA	GCA	G	A
NC_000962	2051746	T	C	+	465	465	155	PPE33	Rv1809	synonymous	GCT	GCC	A	A
NC_000962	2052035	G	T	+	754	754	252	PPE33	Rv1809	nonsynonymous	GTG	TTG	V	L
NC_000962	2055271	A	G	-	89	89	30	Rv1812c	Rv1812c	nonsynonymous	CTA	CCA	L	P
NC_000962	2057774	A	T	+	247	247	83	Rv1815	Rv1815	nonsynonymous	ATC	TTC	I	F
NC_000962	2061958	A	G	-	717	717	239	PE_PGRS33	Rv1818c	synonymous	GCT	GCC	A	A
NC_000962	2067684	G	A	+	1228	1228	410	secA2	Rv1821	nonsynonymous	GTG	ATG	V	M
NC_000962	2069771	C	A	+	70	70	24	Rv1823	Rv1823	nonsynonymous	CAG	AAG	Q	K
NC_000962	2072313	C	A	+	362	362	121	gcvH	Rv1826	nonsynonymous	ACA	AAA	T	K	lineage 2 specific SNP
NC_000962	2078246	C	G	+	2370	2370	790	gcvB	Rv1832	synonymous	GGC	GGG	G	G
NC_000962	2078967	C	A	-	823	823	275	Rv1833c	Rv1833c	nonsynonymous	GAC	TAC	D	Y	Beijing B0/W148 specific SNP
NC_000962	2082053	A	G	-	535	535	179	Rv1835c	Rv1835c	nonsynonymous	TGC	CGC	C	R
NC_000962	2086672	C	T	-	310	310	104	glcB	Rv1837c	nonsynonymous	GGT	AGT	G	S
NC_000962	2091489	G	A	-	597	597	199	Rv1842c	Rv1842c	synonymous	GGC	GGT	G	G
NC_000962	2096186	A	G	-	414	414	138	blaI	Rv1846c	synonymous	ACT	ACC	T	T
NC_000962	2097270	C	T	+	394	394	132	Rv1847	Rv1847	nonsynonymous	CGG	TGG	R	W
NC_000962	2099129	C	T	+	1169	1169	390	ureC	Rv1850	nonsynonymous	GCC	GTC	A	V
NC_000962	2101193	A	G	+	172	172	58	ureD	Rv1853	nonsynonymous	AGT	GGT	S	G
NC_000962	2108141	T	C	+	406	406	136	apa	Rv1860	nonsynonymous	TTC	CTC	F	L
NC_000962	2112832	A	C	-	135	135	45	Rv1865c	Rv1865c	synonymous	GCT	GCG	A	A
NC_000962	2116903	C	T	+	1140	1140	380	Rv1867	Rv1867	synonymous	GGC	GGT	G	G
NC_000962	2122395	C	T	-	757	757	253	lldD2	Rv1872c	nonsynonymous	GTG	ATG	V	M
NC_000962	2122976	C	G	-	176	176	59	lldD2	Rv1872c	nonsynonymous	GGT	GCT	G	A
NC_000962	2127011	T	G	+	1108	1108	370	Rv1877	Rv1877	nonsynonymous	TGG	GGG	W	G
NC_000962	2128870	A	G	+	849	849	283	glnA3	Rv1878	synonymous	CTA	CTG	L	L
NC_000962	2132640	G	C	-	564	564	188	Rv1882c	Rv1882c	synonymous	CTC	CTG	L	L	Beijing B0/W148 specific SNP
NC_000962	2135154	G	T	-	714	714	238	fbpB	Rv1886c	synonymous	CCC	CCA	P	P
NC_000962	2143328	G	C	+	808	808	270	Rv1895	Rv1895	nonsynonymous	GTG	CTG	V	L
NC_000962	2147022	A	C	-	612	612	204	lipJ	Rv1900c	nonsynonymous	ATT	ATG	I	M
NC_000962	2151222	T	G	+	269	269	90	Rv1904	Rv1904	nonsynonymous	TTG	TGG	L	W
NC_000962	2154724	C	A	-	1388	1388	463	katG	Rv1908c	nonsynonymous	CGG	CTG	R	L
NC_000962	2155168	C	G	-	944	944	315	katG	Rv1908c	nonsynonymous	AGC	ACC	S	T
NC_000962	2158109	T	C	-	983	983	328	fadB5	Rv1912c	nonsynonymous	GAC	GGC	D	G
NC_000962	2160998	G	A	+	536	536	179	aceAa	Rv1915	nonsynonymous	GGC	GAC	G	D
NC_000962	2163790	A	C	-	3522	3522	1174	PPE34	Rv1917c	synonymous	CCT	CCG	P	P
NC_000962	2165286	A	C	-	2026	2026	676	PPE34	Rv1917c	nonsynonymous	TCA	GCA	S	A
NC_000962	2167926	A	G	-	2687	2687	896	PPE35	Rv1918c	nonsynonymous	TTG	TCG	L	S
NC_000962	2172380	A	C	+	758	758	253	Rv1920	Rv1920	nonsynonymous	GAG	GCG	E	A	lineage 2 specific SNP
NC_000962	2177366	C	T	+	280	280	94	fadD31	Rv1925	nonsynonymous	CGC	TGC	R	C
NC_000962	2179825	G	C	+	153	153	51	Rv1927	Rv1927	nonsynonymous	GAG	GAC	E	D
NC_000962	2185674	A	G	-	515	515	172	fadE17	Rv1934c	nonsynonymous	ATC	ACC	I	T	lineage 2 specific SNP
NC_000962	2187587	G	C	+	204	204	68	Rv1936	Rv1936	nonsynonymous	CAG	CAC	Q	H
NC_000962	2191498	G	T	+	472	472	158	ephB	Rv1938	nonsynonymous	GGG	TGG	G	W
NC_000962	2199052	C	G	-	13	13	5	Rv1948c	Rv1948c	nonsynonymous	GGT	CGT	G	R
NC_000962	2202500	C	T	+	363	363	121	higA	Rv1956	synonymous	CAC	CAT	H	H
NC_000962	2209465	G	A	+	139	139	47	mce3A	Rv1966	nonsynonymous	GCG	ACG	A	T
NC_000962	2210745	T	G	+	145	145	49	mce3B	Rv1967	nonsynonymous	TCC	GCC	S	A
NC_000962	2211826	A	G	+	201	201	67	mce3C	Rv1968	synonymous	AAA	AAG	K	K
NC_000962	2216443	C	A	+	1187	1187	396	mce3F	Rv1971	nonsynonymous	GCG	GAG	A	E
NC_000962	2216963	C	G	+	372	372	124	Rv1972	Rv1972	nonsynonymous	CAC	CAG	H	Q
NC_000962	2220512	T	G	+	759	759	253	Rv1977	Rv1977	synonymous	TCT	TCG	S	S
NC_000962	2221584	G	C	+	677	677	226	Rv1978	Rv1978	nonsynonymous	AGT	ACT	S	T
NC_000962	2229801	C	G	-	102	102	34	Rv1985c	Rv1985c	synonymous	CCG	CCC	P	P
NC_000962	2230045	G	A	+	35	35	12	Rv1986	Rv1986	nonsynonymous	TGC	TAC	C	Y
NC_000962	2235087	G	A	-	2220	2220	740	ctpG	Rv1992c	synonymous	TTC	TTT	F	F
NC_000962	2244421	G	T	-	718	718	240	Rv1999c	Rv1999c	nonsynonymous	CTG	ATG	L	M
NC_000962	2245864	C	A	+	656	656	219	Rv2000	Rv2000	nonsynonymous	CCG	CAG	P	Q
NC_000962	2247677	A	C	+	18	18	6	fabG3	Rv2002	synonymous	ATA	ATC	I	I
NC_000962	2251605	G	A	-	279	279	93	Rv2005c	Rv2005c	synonymous	AGC	AGT	S	S
NC_000962	2262620	T	A	-	453	453	151	Rv2015c	Rv2015c	nonsynonymous	GAA	GAT	E	D
NC_000962	2262679	G	A	-	394	394	132	Rv2015c	Rv2015c	synonymous	CTG	TTG	L	L
NC_000962	2262698	G	C	-	375	375	125	Rv2015c	Rv2015c	synonymous	GGC	GGG	G	G
NC_000962	2262857	T	C	-	216	216	72	Rv2015c	Rv2015c	synonymous	TCA	TCG	S	S
NC_000962	2264782	C	A	+	785	785	262	Rv2017	Rv2017	nonsynonymous	GCG	GAG	A	E
NC_000962	2267015	T	C	-	96	96	32	Rv2021c	Rv2021c	synonymous	GCA	GCG	A	A	lineage 2 specific SNP
NC_000962	2267125	T	C	-	600	600	200	Rv2022c	Rv2022c	synonymous	AAA	AAG	K	K	Beijing B0/W148 specific SNP
NC_000962	2269545	G	A	-	696	696	232	Rv2024c	Rv2024c	synonymous	AGC	AGT	S	S
NC_000962	2269780	T	C	-	461	461	154	Rv2024c	Rv2024c	nonsynonymous	GAC	GGC	D	G
NC_000962	2270102	A	G	-	139	139	47	Rv2024c	Rv2024c	nonsynonymous	TGG	CGG	W	R
NC_000962	2282787	C	T	-	935	935	312	Rv2037c	Rv2037c	nonsynonymous	TGT	TAT	C	Y
NC_000962	2283191	G	C	-	531	531	177	Rv2037c	Rv2037c	synonymous	GCC	GCG	A	A
NC_000962	2285251	C	A	-	391	391	131	Rv2039c	Rv2039c	nonsynonymous	GTC	TTC	V	F
NC_000962	2287121	A	G	-	726	726	242	Rv2041c	Rv2041c	synonymous	GAT	GAC	D	D
NC_000962	2288085	G	C	-	597	597	199	Rv2042c	Rv2042c	synonymous	GCC	GCG	A	A	lineage 2 specific SNP
NC_000962	2294007	T	C	-	520	520	174	Rv2047c	Rv2047c	nonsynonymous	ACG	GCG	T	A	lineage 2 specific SNP
NC_000962	2295685	C	A	-	11302	11302	3768	pks12	Rv2048c	nonsynonymous	GTG	TTG	V	L
NC_000962	2296042	G	C	-	10945	10945	3649	pks12	Rv2048c	nonsynonymous	CCG	GCG	P	A
NC_000962	2296181	A	G	-	10806	10806	3602	pks12	Rv2048c	synonymous	GGT	GGC	G	G
NC_000962	2298194	G	T	-	8793	8793	2931	pks12	Rv2048c	synonymous	GCC	GCA	A	A
NC_000962	2300237	A	G	-	6750	6750	2250	pks12	Rv2048c	synonymous	GCT	GCC	A	A
NC_000962	2300546	A	T	-	6441	6441	2147	pks12	Rv2048c	nonsynonymous	CAT	CAA	H	Q
NC_000962	2300552	T	G	-	6435	6435	2145	pks12	Rv2048c	synonymous	CCA	CCC	P	P
NC_000962	2300555	A	G	-	6432	6432	2144	pks12	Rv2048c	synonymous	GAT	GAC	D	D
NC_000962	2302033	G	A	-	4954	4954	1652	pks12	Rv2048c	nonsynonymous	CGC	TGC	R	C
NC_000962	2311099	C	G	-	1419	1419	473	Rv2052c	Rv2052c	synonymous	CCG	CCC	P	P
NC_000962	2314689	C	A	-	137	137	46	rpmG1	Rv2057c	nonsynonymous	CGT	CTT	R	L
NC_000962	2315386	C	A	+	213	213	71	Rv2059	Rv2059	nonsynonymous	CAC	CAA	H	Q
NC_000962	2316123	C	A	+	950	950	317	Rv2059	Rv2059	nonsynonymous	ACA	AAA	T	K
NC_000962	2318725	C	T	-	2029	2029	677	cobN	Rv2062c	nonsynonymous	GAA	AAA	E	K
NC_000962	2320320	C	T	-	434	434	145	cobN	Rv2062c	nonsynonymous	CGT	CAT	R	H
NC_000962	2321975	T	C	+	525	525	175	cobG	Rv2064	synonymous	GAT	GAC	D	D
NC_000962	2328543	T	C	-	435	435	145	cobM	Rv2071c	nonsynonymous	ATA	ATG	I	M
NC_000962	2329533	A	G	-	614	614	205	cobL	Rv2072c	nonsynonymous	CTC	CCC	L	P
NC_000962	2331620	A	C	-	1260	1260	420	Rv2075c	Rv2075c	synonymous	GGT	GGG	G	G
NC_000962	2331789	G	T	-	1091	1091	364	Rv2075c	Rv2075c	nonsynonymous	CCG	CAG	P	Q
NC_000962	2334007	A	G	-	288	288	96	Rv2077c	Rv2077c	synonymous	GCT	GCC	A	A
NC_000962	2335075	A	G	+	17	17	6	Rv2078	Rv2078	nonsynonymous	GAA	GGA	E	G
NC_000962	2335494	A	G	+	140	140	47	Rv2079	Rv2079	nonsynonymous	TAC	TGC	Y	C
NC_000962	2335638	T	C	+	284	284	95	Rv2079	Rv2079	nonsynonymous	TTG	TCG	L	S	Beijing B0/W148 specific SNP
NC_000962	2337179	C	T	+	1825	1825	609	Rv2079	Rv2079	nonsense	CAA	TAA	Q	*	lineage 2 specific SNP
NC_000962	2338810	T	C	+	102	102	34	Rv2082	Rv2082	synonymous	CGT	CGC	R	R
NC_000962	2338811	A	G	+	103	103	35	Rv2082	Rv2082	nonsynonymous	AAG	GAG	K	E
NC_000962	2339255	A	G	+	547	547	183	Rv2082	Rv2082	nonsynonymous	ACT	GCT	T	A
NC_000962	2339835	C	T	+	1127	1127	376	Rv2082	Rv2082	nonsynonymous	CCC	CTC	P	L
NC_000962	2340621	C	G	+	1913	1913	638	Rv2082	Rv2082	nonsynonymous	CCC	CGC	P	R
NC_000962	2341636	C	G	+	766	766	256	Rv2083	Rv2083	nonsynonymous	CTG	GTG	L	V
NC_000962	2344499	T	G	+	89	89	30	pknJ	Rv2088	nonsynonymous	CTG	CGG	L	R
NC_000962	2345037	C	A	+	627	627	209	pknJ	Rv2088	synonymous	CTC	CTA	L	L
NC_000962	2346318	G	A	-	1007	1007	336	pepE	Rv2089c	nonsynonymous	CCG	CTG	P	L
NC_000962	2348446	C	G	+	1074	1074	358	Rv2090	Rv2090	nonsynonymous	TTC	TTG	F	L
NC_000962	2354791	A	G	-	520	520	174	pafB	Rv2096c	nonsynonymous	TCG	CCG	S	P
NC_000962	2361604	C	G	+	1365	1365	455	helZ	Rv2101	synonymous	GTC	GTG	V	V
NC_000962	2362041	C	A	+	1802	1802	601	helZ	Rv2101	nonsynonymous	CCG	CAG	P	Q
NC_000962	2364475	T	C	-	46	46	16	vapC37	Rv2103c	nonsynonymous	ACA	GCA	T	A
NC_000962	2369186	G	C	-	544	544	182	prcA	Rv2109c	nonsynonymous	CGT	GGT	R	G
NC_000962	2369326	C	G	-	404	404	135	prcA	Rv2109c	nonsynonymous	CGC	CCC	R	P
NC_000962	2386389	G	A	+	97	97	33	Rv2125	Rv2125	nonsynonymous	GGC	AGC	G	S
NC_000962	2387733	T	C	-	240	240	80	PE_PGRS37	Rv2126c	synonymous	GAA	GAG	E	E
NC_000962	2388641	G	A	+	26	26	9	ansP1	Rv2127	nonsynonymous	GGC	GAC	G	D
NC_000962	2392289	G	A	-	171	171	57	mshC	Rv2130c	synonymous	GCC	GCT	A	A
NC_000962	2399734	G	A	+	1015	1015	339	pyrD	Rv2139	nonsynonymous	GGC	AGC	G	S	lineage 2 specific SNP
NC_000962	2411496	G	A	-	627	627	209	murC	Rv2152c	synonymous	TTC	TTT	F	F
NC_000962	2413246	C	A	-	106	106	36	murG	Rv2153c	nonsynonymous	GTG	TTG	V	L
NC_000962	2415656	G	C	-	739	739	247	murD	Rv2155c	nonsynonymous	CGG	GGG	R	G
NC_000962	2423819	C	G	-	1020	1020	340	PE_PGRS38	Rv2162c	synonymous	GGG	GGC	G	G
NC_000962	2423822	A	G	-	1017	1017	339	PE_PGRS38	Rv2162c	synonymous	GGT	GGC	G	G
NC_000962	2425471	T	C	-	1617	1617	539	pbpB	Rv2163c	synonymous	CGA	CGG	R	R
NC_000962	2440926	G	T	-	795	795	265	aroG	Rv2178c	nonsynonymous	GAC	GAA	D	E
NC_000962	2442468	C	T	-	747	747	249	Rv2180c	Rv2180c	nonsense	TGG	TGA	W	*
NC_000962	2448458	C	T	+	299	299	100	fadD15	Rv2187	nonsynonymous	ACC	ATC	T	I
NC_000962	2451700	A	C	-	321	321	107	Rv2189c	Rv2189c	synonymous	GCT	GCG	A	A
NC_000962	2462871	G	A	-	177	177	59	mmpS3	Rv2198c	synonymous	GCC	GCT	A	A
NC_000962	2491597	G	T	-	757	757	253	glnE	Rv2221c	synonymous	CGG	AGG	R	R
NC_000962	2499726	G	A	+	895	895	299	Rv2226	Rv2226	nonsynonymous	GAT	AAT	D	N
NC_000962	2505085	G	A	-	615	615	205	cobC	Rv2231c	synonymous	GCC	GCT	A	A
NC_000962	2509140	G	C	-	236	236	79	cobD	Rv2236c	nonsynonymous	TCC	TGC	S	C
NC_000962	2509722	A	G	+	234	234	78	Rv2237	Rv2237	synonymous	CCA	CCG	P	P
NC_000962	2517129	A	G	+	343	343	115	fabD	Rv2243	nonsynonymous	ACC	GCC	T	A	Beijing B0/W148 specific SNP
NC_000962	2521342	T	C	+	600	600	200	accD6	Rv2247	synonymous	GAT	GAC	D	D
NC_000962	2521428	A	G	+	686	686	229	accD6	Rv2247	nonsynonymous	GAC	GGC	D	G	lineage 2 specific SNP
NC_000962	2522955	T	G	+	596	596	199	Rv2248	Rv2248	nonsynonymous	GTC	GGC	V	G
NC_000962	2526974	T	C	+	1410	1410	470	Rv2251	Rv2251	synonymous	CCT	CCC	P	P
NC_000962	2529680	A	G	-	195	195	65	Rv2256c	Rv2256c	synonymous	ACT	ACC	T	T
NC_000962	2531742	A	G	-	156	156	52	Rv2258c	Rv2258c	synonymous	GCT	GCC	A	A
NC_000962	2533377	T	C	+	48	48	16	Rv2260	Rv2260	synonymous	GAT	GAC	D	D
NC_000962	2536599	C	T	-	1752	1752	584	Rv2264c	Rv2264c	synonymous	GGG	GGA	G	G
NC_000962	2536892	T	C	-	1459	1459	487	Rv2264c	Rv2264c	nonsynonymous	ACC	GCC	T	A
NC_000962	2543395	T	C	-	882	882	294	cyp128	Rv2268c	synonymous	GAA	GAG	E	E	lineage 2 specific SNP
NC_000962	2544135	A	C	-	142	142	48	cyp128	Rv2268c	nonsynonymous	TCA	GCA	S	A	Beijing B0/W148 specific SNP
NC_000962	2546684	C	A	-	122	122	41	mazF8	Rv2274c	nonsynonymous	GGT	GTT	G	V
NC_000962	2548700	C	T	+	952	952	318	cyp121	Rv2276	nonsynonymous	CAC	TAC	H	Y	lineage 2 specific SNP
NC_000962	2561476	A	G	+	149	149	50	Rv2288	Rv2288	nonsynonymous	GAT	GGT	D	G
NC_000962	2562644	G	T	+	46	46	16	lppO	Rv2290	nonsynonymous	GCG	TCG	A	S
NC_000962	2569288	G	C	+	207	207	69	Rv2298	Rv2298	synonymous	GGG	GGC	G	G	Beijing B0/W148 specific SNP
NC_000962	2578626	A	G	-	71	71	24	Rv2307c	Rv2307c	nonsynonymous	ATG	ACG	M	T
NC_000962	2581052	G	A	+	634	634	212	Rv2308	Rv2308	nonsynonymous	GAC	AAC	D	N
NC_000962	2586076	C	G	-	1215	1215	405	Rv2314c	Rv2314c	synonymous	CGG	CGC	R	R	lineage 2 specific SNP
NC_000962	2586127	A	G	-	1164	1164	388	Rv2314c	Rv2314c	synonymous	GGT	GGC	G	G
NC_000962	2589036	G	C	+	199	199	67	uspA	Rv2316	nonsynonymous	GAC	CAC	D	H
NC_000962	2589216	G	C	+	379	379	127	uspA	Rv2316	nonsynonymous	GTG	CTG	V	L
NC_000962	2598400	A	G	-	1548	1548	516	Rv2326c	Rv2326c	synonymous	AAT	AAC	N	N
NC_000962	2600260	A	G	+	273	273	91	Rv2327	Rv2327	synonymous	CGA	CGG	R	R
NC_000962	2601576	T	G	+	846	846	282	PE23	Rv2328	nonsynonymous	AGT	AGG	S	R
NC_000962	2601760	G	A	+	1030	1030	344	PE23	Rv2328	nonsynonymous	GCC	ACC	A	T
NC_000962	2604740	A	G	+	1	1	1	Rv2331A	Rv2331A	nonsynonymous	ATG	GTG	M	V	Beijing B0/W148 specific SNP
NC_000962	2608117	C	A	-	205	205	69	stp	Rv2333c	nonsynonymous	GAC	TAC	D	Y
NC_000962	2612256	G	T	-	732	732	244	Rv2337c	Rv2337c	synonymous	CTC	CTA	L	L
NC_000962	2612632	C	A	-	356	356	119	Rv2337c	Rv2337c	nonsynonymous	GGC	GTC	G	V
NC_000962	2625924	T	C	-	249	249	83	esxO	Rv2346c	synonymous	GCA	GCG	A	A
NC_000962	2626004	G	A	-	169	169	57	esxO	Rv2346c	synonymous	CTG	TTG	L	L
NC_000962	2626011	G	A	-	162	162	54	esxO	Rv2346c	synonymous	ATC	ATT	I	I
NC_000962	2626018	T	C	-	155	155	52	esxO	Rv2346c	nonsynonymous	GAG	GGG	E	G
NC_000962	2626513	T	A	-	7	7	3	esxP	Rv2347c	nonsynonymous	ACA	TCA	T	S
NC_000962	2626514	T	G	-	6	6	2	esxP	Rv2347c	synonymous	GCA	GCC	A	A
NC_000962	2627618	C	A	-	1081	1081	361	plcC	Rv2349c	nonsynonymous	GGC	TGC	G	C
NC_000962	2627946	A	G	-	753	753	251	plcC	Rv2349c	synonymous	CGT	CGC	R	R
NC_000962	2629847	G	A	-	473	473	158	plcB	Rv2350c	nonsynonymous	ACG	ATG	T	M
NC_000962	2630740	T	C	-	1336	1336	446	plcA	Rv2351c	nonsynonymous	ACT	GCT	T	A
NC_000962	2631371	C	T	-	705	705	235	plcA	Rv2351c	synonymous	GTG	GTA	V	V
NC_000962	2642383	C	T	-	196	196	66	Rv2360c	Rv2360c	nonsynonymous	GCC	ACC	A	T
NC_000962	2647905	G	A	-	463	463	155	Rv2366c	Rv2366c	nonsynonymous	CGC	TGC	R	C
NC_000962	2656225	A	G	-	206	206	69	Rv2377c	Rv2377c	nonsynonymous	GTC	GCC	V	A
NC_000962	2660319	C	G	-	1767	1767	589	mbtF	Rv2379c	nonsynonymous	GAG	GAC	E	D
NC_000962	2663795	G	A	-	3321	3321	1107	mbtE	Rv2380c	synonymous	GCC	GCT	A	A
NC_000962	2673818	C	G	-	2020	2020	674	mbtB	Rv2383c	nonsynonymous	GTG	CTG	V	L	lineage 2 specific SNP
NC_000962	2680658	T	G	+	201	201	67	Rv2386a	Rv2386a	synonymous	ACT	ACG	T	T
NC_000962	2695378	C	G	-	422	422	141	cysW	Rv2398c	nonsynonymous	GGC	GCC	G	A
NC_000962	2697489	C	T	-	226	226	76	subI	Rv2400c	nonsynonymous	GCG	ACG	A	T
NC_000962	2706663	G	T	-	671	671	224	Rv2409c	Rv2409c	nonsynonymous	ACC	AAC	T	N
NC_000962	2706663	G	T	+	902	902	301	PE24	Rv2408	nonsynonymous	GGT	GTT	G	V
NC_000962	2711722	T	G	-	1155	1155	385	Rv2414c	Rv2414c	synonymous	CCA	CCC	P	P
NC_000962	2719731	C	A	+	135	135	45	Rv2423	Rv2423	nonsense	TAC	TAA	Y	*
NC_000962	2720952	T	C	-	826	826	276	Rv2424c	Rv2424c	nonsynonymous	ACC	GCC	T	A
NC_000962	2720954	G	A	-	824	824	275	Rv2424c	Rv2424c	nonsynonymous	ACC	ATC	T	I
NC_000962	2721562	C	G	-	216	216	72	Rv2424c	Rv2424c	synonymous	GCG	GCC	A	A
NC_000962	2723506	T	C	-	678	678	226	Rv2426c	Rv2426c	synonymous	TTA	TTG	L	L
NC_000962	2729058	A	C	-	77	77	26	Rv2433c	Rv2433c	nonsynonymous	CTG	CGG	L	R
NC_000962	2734074	T	C	+	845	845	282	rbsK	Rv2436	nonsynonymous	GTC	GCC	V	A
NC_000962	2737572	C	A	-	676	676	226	proB	Rv2439c	nonsynonymous	GCG	TCG	A	S
NC_000962	2738274	A	C	-	1413	1413	471	obg	Rv2440c	nonsynonymous	AGT	AGG	S	R
NC_000962	2741209	G	A	+	501	501	167	dctA	Rv2443	synonymous	CTG	CTA	L	L	lineage 2 specific SNP
NC_000962	2751804	C	T	-	377	377	126	rpfE	Rv2450c	nonsynonymous	CGG	CAG	R	Q
NC_000962	2752122	G	C	-	59	59	20	rpfE	Rv2450c	nonsynonymous	ACG	AGG	T	R
NC_000962	2760152	A	G	+	374	374	125	mmuM	Rv2458	nonsynonymous	TAC	TGC	Y	C
NC_000962	2774555	T	C	+	992	992	331	aglA	Rv2471	nonsynonymous	GTG	GCG	V	A
NC_000962	2775361	C	T	+	90	90	30	Rv2472	Rv2472	synonymous	CGC	CGT	R	R
NC_000962	2779136	T	C	-	3127	3127	1043	gdh	Rv2476c	nonsynonymous	AGC	GGC	S	G
NC_000962	2786952	A	G	-	2332	2332	778	plsB2	Rv2482c	nonsynonymous	TGC	CGC	C	R
NC_000962	2789798	G	T	-	1225	1225	409	plsC	Rv2483c	synonymous	CGG	AGG	R	R	lineage 2 specific SNP
NC_000962	2791098	C	T	-	1397	1397	466	Rv2484c	Rv2484c	nonsynonymous	GGT	GAT	G	D
NC_000962	2793810	C	A	-	179	179	60	lipQ	Rv2485c	nonsynonymous	CGC	CTC	R	L
NC_000962	2800087	G	A	-	794	794	265	Rv2488c	Rv2488c	nonsynonymous	ACC	ATC	T	I
NC_000962	2802041	C	T	-	4196	4196	1399	PE_PGRS43	Rv2490c	nonsynonymous	GGC	GAC	G	D
NC_000962	2804395	A	G	-	1842	1842	614	PE_PGRS43	Rv2490c	synonymous	GCT	GCC	A	A
NC_000962	2807486	C	A	+	209	209	70	Rv2492	Rv2492	nonsynonymous	GCC	GAC	A	D
NC_000962	2808452	T	C	+	143	143	48	vapC38	Rv2494	nonsynonymous	GTG	GCG	V	A
NC_000962	2809621	T	C	-	319	319	107	bkdC	Rv2495c	nonsynonymous	ACC	GCC	T	A
NC_000962	2809633	A	C	-	307	307	103	bkdC	Rv2495c	nonsynonymous	TAC	GAC	Y	D
NC_000962	2817502	A	C	-	973	973	325	accD1	Rv2502c	nonsynonymous	TTT	GTT	F	V
NC_000962	2818837	A	G	-	291	291	97	scoB	Rv2503c	synonymous	GGT	GGC	G	G
NC_000962	2821342	C	T	-	255	255	85	fadD35	Rv2505c	synonymous	GCG	GCA	A	A
NC_000962	2825466	G	A	+	789	789	263	Rv2509	Rv2509	synonymous	AAG	AAA	K	K
NC_000962	2825581	T	G	-	1509	1509	503	Rv2510c	Rv2510c	synonymous	ATA	ATC	I	I
NC_000962	2829779	T	C	-	25	25	9	Rv2512c	Rv2512c	nonsynonymous	ACC	GCC	T	A
NC_000962	2830525	C	A	+	365	365	122	Rv2513	Rv2513	nonsynonymous	ACG	AAG	T	K
NC_000962	2833329	G	A	-	185	185	62	Rv2516c	Rv2516c	nonsynonymous	GCT	GTT	A	V	lineage 2 specific SNP
NC_000962	2835984	T	C	+	200	200	67	PE26	Rv2519	nonsynonymous	GTG	GCG	V	A
NC_000962	2838897	C	G	-	645	645	215	Rv2522c	Rv2522c	nonsynonymous	ATG	ATC	M	I
NC_000962	2841022	A	G	-	8311	8311	2771	fas	Rv2524c	nonsynonymous	TGC	CGC	C	R
NC_000962	2847281	A	G	-	2052	2052	684	fas	Rv2524c	synonymous	GAT	GAC	D	D
NC_000962	2855259	A	G	-	2523	2523	841	adi	Rv2531c	synonymous	GCT	GCC	A	A
NC_000962	2865760	A	G	+	631	631	211	Rv2542	Rv2542	nonsynonymous	ACC	GCC	T	A
NC_000962	2865882	T	C	+	753	753	251	Rv2542	Rv2542	synonymous	GTT	GTC	V	V
NC_000962	2880702	G	C	+	628	628	210	Rv2560	Rv2560	nonsynonymous	GTC	CTC	V	L
NC_000962	2884068	A	C	+	727	727	243	glnQ	Rv2564	nonsynonymous	ATG	CTG	M	L
NC_000962	2886570	A	G	+	198	198	66	Rv2566	Rv2566	synonymous	GAA	GAG	E	E
NC_000962	2888201	T	C	+	1829	1829	610	Rv2566	Rv2566	nonsynonymous	CTC	CCC	L	P
NC_000962	2889633	T	C	+	3261	3261	1087	Rv2566	Rv2566	synonymous	GCT	GCC	A	A
NC_000962	2891267	C	T	+	1473	1473	491	Rv2567	Rv2567	synonymous	GGC	GGT	G	G
NC_000962	2891728	A	G	+	1934	1934	645	Rv2567	Rv2567	nonsynonymous	CAG	CGG	Q	R
NC_000962	2894208	G	A	-	201	201	67	Rv2569c	Rv2569c	synonymous	AGC	AGT	S	S
NC_000962	2898522	T	C	+	480	480	160	Rv2573	Rv2573	synonymous	TAT	TAC	Y	Y
NC_000962	2903439	G	A	-	93	93	31	Rv2578c	Rv2578c	synonymous	AGC	AGT	S	S
NC_000962	2904110	C	G	+	472	472	158	dhaA	Rv2579	nonsynonymous	CCT	GCT	P	A
NC_000962	2908357	G	A	-	1842	1842	614	relA	Rv2583c	synonymous	GGC	GGT	G	G
NC_000962	2910461	G	T	-	440	440	147	apt	Rv2584c	nonsynonymous	GCG	GAG	A	E
NC_000962	2911293	C	G	-	1385	1385	462	Rv2585c	Rv2585c	nonsynonymous	TGT	TCT	C	S
NC_000962	2912294	T	G	-	384	384	128	Rv2585c	Rv2585c	synonymous	GCA	GCC	A	A
NC_000962	2922591	C	A	+	1041	1041	347	PE_PGRS44	Rv2591	synonymous	GCC	GCA	A	A
NC_000962	2922846	C	T	+	1296	1296	432	PE_PGRS44	Rv2591	synonymous	GGC	GGT	G	G
NC_000962	2922848	A	T	+	1298	1298	433	PE_PGRS44	Rv2591	nonsynonymous	CAG	CTG	Q	L
NC_000962	2923391	T	C	-	843	843	281	ruvB	Rv2592c	synonymous	CCA	CCG	P	P
NC_000962	2925962	T	C	+	229	229	77	vapC40	Rv2596	nonsynonymous	TGC	CGC	C	R
NC_000962	2939373	G	C	-	590	590	197	Rv2611c	Rv2611c	nonsynonymous	TCT	TGT	S	C
NC_000962	2939657	T	C	-	306	306	102	Rv2611c	Rv2611c	nonsynonymous	ATA	ATG	I	M
NC_000962	2948230	G	A	-	329	329	110	Rv2621c	Rv2621c	nonsynonymous	GCC	GTC	A	V	lineage 2 specific SNP
NC_000962	2954197	G	A	-	552	552	184	Rv2627c	Rv2627c	synonymous	ACC	ACT	T	T	Beijing B0/W148 specific SNP
NC_000962	2954439	T	C	-	310	310	104	Rv2627c	Rv2627c	nonsynonymous	AGA	GGA	R	G
NC_000962	2955957	A	C	+	191	191	64	Rv2629	Rv2629	nonsynonymous	GAT	GCT	D	A
NC_000962	2964454	C	T	+	50	50	17	Rv2638	Rv2638	nonsynonymous	CCA	CTA	P	L	Beijing B0/W148 specific SNP
NC_000962	2974933	A	G	-	302	302	101	Rv2650c	Rv2650c	nonsynonymous	ATC	ACC	I	T
NC_000962	2975227	T	G	-	8	8	3	Rv2650c	Rv2650c	nonsynonymous	AAT	ACT	N	T
NC_000962	2984740	A	G	+	8	8	3	Rv2668	Rv2668	nonsynonymous	CAC	CGC	H	R
NC_000962	2988630	C	G	+	949	949	317	Rv2672	Rv2672	nonsynonymous	CAT	GAT	H	D
NC_000962	2994187	T	C	-	876	876	292	hemE	Rv2678c	synonymous	TTA	TTG	L	L
NC_000962	3003115	C	G	+	1133	1133	378	arsB1	Rv2685	nonsynonymous	GCA	GGA	A	G
NC_000962	3005185	G	T	-	466	466	156	Rv2688c	Rv2688c	nonsynonymous	CCC	ACC	P	T
NC_000962	3009692	A	G	+	349	349	117	ceoB	Rv2691	nonsynonymous	ACC	GCC	T	A
NC_000962	3009834	A	G	+	491	491	164	ceoB	Rv2691	nonsynonymous	GAT	GGT	D	G
NC_000962	3010420	A	G	+	397	397	133	ceoC	Rv2692	nonsynonymous	ATC	GTC	I	V
NC_000962	3010993	C	T	-	376	376	126	Rv2693c	Rv2693c	nonsynonymous	GGG	AGG	G	R	lineage 2 specific SNP
NC_000962	3014343	C	T	+	171	171	57	Rv2698	Rv2698	synonymous	GTC	GTT	V	V	Beijing B0/W148 specific SNP
NC_000962	3017465	T	C	+	608	608	203	ppgK	Rv2702	nonsynonymous	ATA	ACA	I	T
NC_000962	3024021	C	A	+	457	457	153	ideR	Rv2711	synonymous	CGG	AGG	R	R	lineage 2 specific SNP
NC_000962	3024343	G	A	-	986	986	329	Rv2712c	Rv2712c	nonsynonymous	ACC	ATC	T	I
NC_000962	3027798	T	C	+	734	734	245	Rv2714	Rv2714	nonsynonymous	GTG	GCG	V	A
NC_000962	3031090	G	A	-	448	448	150	Rv2719c	Rv2719c	nonsense	CAG	TAG	Q	*	Beijing B0/W148 specific SNP
NC_000962	3031168	A	G	-	370	370	124	Rv2719c	Rv2719c	nonsynonymous	TAT	CAT	Y	H
NC_000962	3033189	G	A	-	1431	1431	477	Rv2721c	Rv2721c	synonymous	CCC	CCT	P	P	lineage 2 specific SNP
NC_000962	3036826	C	T	-	466	466	156	fadE20	Rv2724c	nonsynonymous	GTG	ATG	V	M	lineage 2 specific SNP
NC_000962	3041871	G	T	-	605	605	202	Rv2729c	Rv2729c	nonsynonymous	GCG	GAG	A	E
NC_000962	3048912	C	G	-	175	175	59	recX	Rv2736c	nonsynonymous	GTT	CTT	V	L
NC_000962	3054081	A	G	+	168	168	56	PE_PGRS47	Rv2741	synonymous	GGA	GGG	G	G
NC_000962	3054321	A	G	+	408	408	136	PE_PGRS47	Rv2741	synonymous	GGA	GGG	G	G
NC_000962	3054724	A	G	+	811	811	271	PE_PGRS47	Rv2741	nonsynonymous	AGC	GGC	S	G
NC_000962	3056767	G	T	-	466	466	156	Rv2743c	Rv2743c	nonsynonymous	CCG	ACG	P	T
NC_000962	3069167	A	G	-	917	917	306	hsdM	Rv2756c	nonsynonymous	CTG	CCG	L	P
NC_000962	3078178	C	T	-	808	808	270	PE27	Rv2769c	nonsynonymous	GTG	ATG	V	M
NC_000962	3079877	A	G	-	581	581	194	PPE44	Rv2770c	nonsynonymous	TTC	TCC	F	S
NC_000962	3080795	A	G	-	239	239	80	Rv2771c	Rv2771c	nonsynonymous	CTC	CCC	L	P
NC_000962	3086731	A	G	-	24	24	8	Rv2779c	Rv2779c	synonymous	CAT	CAC	H	H	Beijing B0/W148 specific SNP
NC_000962	3103682	T	C	-	259	259	87	pptT	Rv2794c	nonsynonymous	ATG	GTG	M	V
NC_000962	3104189	A	G	-	723	723	241	Rv2795c	Rv2795c	synonymous	TGT	TGC	C	C
NC_000962	3109512	G	A	+	1097	1097	366	Rv2800	Rv2800	nonsense	TGG	TAG	W	*
NC_000962	3111476	C	T	-	348	348	116	Rv2802c	Rv2802c	synonymous	TCG	TCA	S	S	lineage 2 specific SNP
NC_000962	3112877	G	A	+	11	11	4	Rv2805	Rv2805	nonsynonymous	GCC	GTC	A	V
NC_000962	3112877	G	A	-	218	218	73	Rv2804c	Rv2804c	nonsynonymous	GGC	GAC	G	D
NC_000962	3113872	A	T	+	215	215	72	Rv2807	Rv2807	nonsynonymous	GAG	GTG	E	V
NC_000962	3118000	A	G	+	1183	1183	395	Rv2812	Rv2812	nonsynonymous	AGG	GGG	R	G
NC_000962	3127931	T	A	-	342	342	114	Rv2820c	Rv2820c	nonsynonymous	AAA	AAT	K	N
NC_000962	3133054	C	G	-	486	486	162	Rv2825c	Rv2825c	synonymous	TCG	TCC	S	S
NC_000962	3133055	G	C	-	485	485	162	Rv2825c	Rv2825c	nonsynonymous	TCG	TGG	S	W
NC_000962	3133536	T	C	-	4	4	2	Rv2825c	Rv2825c	nonsynonymous	AAA	GAA	K	E
NC_000962	3135912	G	C	-	422	422	141	Rv2828c	Rv2828c	nonsynonymous	ACG	AGG	T	R
NC_000962	3135950	C	G	-	384	384	128	Rv2828c	Rv2828c	synonymous	TCG	TCC	S	S
NC_000962	3135951	G	C	-	383	383	128	Rv2828c	Rv2828c	nonsynonymous	TCG	TGG	S	W
NC_000962	3137058	G	A	-	167	167	56	vapB22	Rv2830c	nonsynonymous	GCG	GTG	A	V
NC_000962	3137736	G	T	+	466	466	156	echA16	Rv2831	nonsynonymous	GAC	TAC	D	Y
NC_000962	3144623	C	T	-	23	23	8	Rv2837c	Rv2837c	nonsynonymous	AGT	AAT	S	N
NC_000962	3144623	C	T	-	549	549	183	rbfA	Rv2838c	nonsynonymous/synonymous	GAG	GAA	E	E
NC_000962	3161858	T	G	-	204	204	68	mqo	Rv2852c	synonymous	CCA	CCC	P	P	Beijing B0/W148 specific SNP
NC_000962	3162805	C	G	+	538	538	180	PE_PGRS48	Rv2853	nonsynonymous	CGC	GGC	R	G
NC_000962	3165636	G	A	+	432	432	144	mtr	Rv2855	synonymous	TCG	TCA	S	S
NC_000962	3174496	A	G	-	148	148	50	Rv2862c	Rv2862c	nonsynonymous	TGT	CGT	C	R
NC_000962	3177884	C	A	+	63	63	21	relG	Rv2866	synonymous	CGC	CGA	R	R
NC_000962	3180988	C	A	-	775	775	259	rip	Rv2869c	nonsynonymous	GTC	TTC	V	F
NC_000962	3186860	T	G	+	2014	2014	672	dipZ	Rv2874	nonsynonymous	TAT	GAT	Y	D
NC_000962	3189242	A	G	-	156	156	52	mpt53	Rv2878c	synonymous	GCT	GCC	A	A
NC_000962	3200282	C	T	+	17	17	6	Rv2891	Rv2891	nonsynonymous	GCG	GTG	A	V
NC_000962	3203157	C	T	+	738	738	246	Rv2893	Rv2893	synonymous	TGC	TGT	C	C	Beijing B0/W148 specific SNP
NC_000962	3205419	G	A	-	1016	1016	339	Rv2896c	Rv2896c	nonsynonymous	GCT	GTT	A	V
NC_000962	3209156	G	A	-	251	251	84	fdhD	Rv2899c	nonsynonymous	GCC	GTC	A	V
NC_000962	3214869	A	G	+	242	242	81	lppW	Rv2905	nonsynonymous	CAG	CGG	Q	R
NC_000962	3226181	A	C	-	105	105	35	ffh	Rv2916c	synonymous	CGT	CGG	R	R
NC_000962	3228143	G	T	+	1781	1781	594	Rv2917	Rv2917	nonsynonymous	CGG	CTG	R	L
NC_000962	3240694	G	A	-	478	478	160	Rv2926c	Rv2926c	nonsynonymous	CGG	TGG	R	W
NC_000962	3247316	C	G	+	1872	1872	624	ppsA	Rv2931	nonsynonymous	GAC	GAG	D	E
NC_000962	3247851	G	A	+	2407	2407	803	ppsA	Rv2931	nonsynonymous	GCC	ACC	A	T
NC_000962	3247853	C	T	+	2409	2409	803	ppsA	Rv2931	synonymous	GCC	GCT	A	A
NC_000962	3247856	G	C	+	2412	2412	804	ppsA	Rv2931	synonymous	CGG	CGC	R	R
NC_000962	3247865	G	T	+	2421	2421	807	ppsA	Rv2931	synonymous	GCG	GCT	A	A
NC_000962	3247866	C	A	+	2422	2422	808	ppsA	Rv2931	nonsynonymous	CAA	AAA	Q	K
NC_000962	3247867	A	G	+	2423	2423	808	ppsA	Rv2931	nonsynonymous	CAA	CGA	Q	R
NC_000962	3247868	A	G	+	2424	2424	808	ppsA	Rv2931	synonymous	CAA	CAG	Q	Q
NC_000962	3247869	A	G	+	2425	2425	809	ppsA	Rv2931	nonsynonymous	AAC	GAC	N	D
NC_000962	3247874	G	A	+	2430	2430	810	ppsA	Rv2931	synonymous	CGG	CGA	R	R
NC_000962	3247877	T	C	+	2433	2433	811	ppsA	Rv2931	synonymous	TTT	TTC	F	F
NC_000962	3247883	T	C	+	2439	2439	813	ppsA	Rv2931	synonymous	AGT	AGC	S	S
NC_000962	3248074	G	A	+	2630	2630	877	ppsA	Rv2931	nonsynonymous	CGC	CAC	R	H
NC_000962	3248075	C	T	+	2631	2631	877	ppsA	Rv2931	synonymous	CGC	CGT	R	R
NC_000962	3249025	T	G	+	3581	3581	1194	ppsA	Rv2931	nonsynonymous	CTA	CGA	L	R
NC_000962	3256494	A	G	+	810	810	270	ppsC	Rv2933	synonymous	GGA	GGG	G	G
NC_000962	3266030	A	G	+	3783	3783	1261	ppsD	Rv2934	synonymous	TCA	TCG	S	S
NC_000962	3269581	A	G	+	1845	1845	615	ppsE	Rv2935	synonymous	GCA	GCG	A	A
NC_000962	3270784	A	G	+	3048	3048	1016	ppsE	Rv2935	synonymous	CAA	CAG	Q	Q
NC_000962	3276703	T	G	-	6013	6013	2005	mas	Rv2940c	nonsynonymous	ACT	CCT	T	P	lineage 2 specific SNP
NC_000962	3284640	A	G	+	1306	1306	436	fadD28	Rv2941	nonsynonymous	ACA	GCA	T	A
NC_000962	3284855	C	T	+	1521	1521	507	fadD28	Rv2941	synonymous	ATC	ATT	I	I	lineage 2 specific SNP
NC_000962	3296843	A	G	-	998	998	333	pks15	Rv2947c	nonsynonymous	GTG	GCG	V	A
NC_000962	3304966	G	A	+	526	526	176	Rv2952	Rv2952	nonsynonymous	GGG	AGG	G	R	lineage 2 specific SNP
NC_000962	3305380	A	C	+	102	102	34	Rv2953	Rv2953	synonymous	GCA	GCC	A	A
NC_000962	3310174	G	A	+	705	705	235	Rv2957	Rv2957	synonymous	AAG	AAA	K	K
NC_000962	3314412	A	G	-	711	711	237	Rv2962c	Rv2962c	synonymous	GCT	GCC	A	A
NC_000962	3316955	A	C	+	427	427	143	purU	Rv2964	nonsynonymous	ATG	CTG	M	L
NC_000962	3326554	A	C	+	454	454	152	Rv2971	Rv2971	nonsynonymous	AAC	CAC	N	H
NC_000962	3335708	G	C	-	41	41	14	Rv2979c	Rv2979c	nonsynonymous	CCG	CGG	P	R
NC_000962	3336825	T	C	-	1093	1093	365	ddlA	Rv2981c	nonsynonymous	ACA	GCA	T	A
NC_000962	3338603	G	C	-	397	397	133	gpdA2	Rv2982c	nonsynonymous	CCG	GCG	P	A
NC_000962	3352932	C	G	-	537	537	179	leuB	Rv2995c	synonymous	ACG	ACC	T	T
NC_000962	3358235	A	T	+	634	634	212	lppY	Rv2999	nonsynonymous	ATG	TTG	M	L
NC_000962	3367765	G	A	-	1029	1029	343	gatB	Rv3009c	synonymous	GGC	GGT	G	G
NC_000962	3375165	A	C	-	500	500	167	Rv3015c	Rv3015c	nonsynonymous	TTC	TGC	F	C
NC_000962	3401871	A	G	-	48	48	16	Rv3041c	Rv3041c	synonymous	GCT	GCC	A	A
NC_000962	3402816	C	T	-	347	347	116	serB2	Rv3042c	nonsynonymous	GGA	GAA	G	E
NC_000962	3404376	C	G	-	546	546	182	ctaD	Rv3043c	synonymous	ACG	ACC	T	T
NC_000962	3408150	T	C	-	157	157	53	Rv3047c	Rv3047c	nonsynonymous	ACA	GCA	T	A
NC_000962	3412611	T	C	-	1556	1556	519	nrdE	Rv3051c	nonsynonymous	CAG	CGG	Q	R
NC_000962	3420825	A	G	+	1334	1334	445	cyp136	Rv3059	nonsynonymous	GAC	GGC	D	G
NC_000962	3425854	C	T	+	271	271	91	ligB	Rv3062	nonsynonymous	CCG	TCG	P	S
NC_000962	3428917	C	A	+	1675	1675	559	cstA	Rv3063	nonsynonymous	CGT	AGT	R	S
NC_000962	3440464	T	G	+	924	924	308	atsF	Rv3077	synonymous	CGT	CGG	R	R
NC_000962	3440468	G	C	+	928	928	310	atsF	Rv3077	nonsynonymous	GGC	CGC	G	R
NC_000962	3446699	C	G	+	660	660	220	Rv3081	Rv3081	nonsynonymous	TTC	TTG	F	L
NC_000962	3450725	T	C	+	729	729	243	lipR	Rv3084	synonymous	GTT	GTC	V	V
NC_000962	3454263	C	G	+	1339	1339	447	Rv3087	Rv3087	nonsynonymous	CTC	GTC	L	V
NC_000962	3455686	G	C	+	1347	1347	449	tgs4	Rv3088	synonymous	CTG	CTC	L	L
NC_000962	3456666	A	G	+	906	906	302	fadD13	Rv3089	synonymous	GCA	GCG	A	A
NC_000962	3462135	G	C	-	630	630	210	Rv3093c	Rv3093c	nonsynonymous	TGC	TGG	C	W
NC_000962	3466919	C	G	-	173	173	58	lipY	Rv3097c	nonsynonymous	GGC	GCC	G	A
NC_000962	3467465	C	G	-	198	198	66	Rv3098c	Rv3098c	synonymous	GCG	GCC	A	A
NC_000962	3477942	A	G	+	294	294	98	moaA1	Rv3109	synonymous	ACA	ACG	T	T
NC_000962	3480474	G	A	+	401	401	134	Rv3113	Rv3113	nonsynonymous	GGA	GAA	G	E
NC_000962	3480789	T	C	+	31	31	11	Rv3114	Rv3114	nonsynonymous	TCA	CCA	S	P
NC_000962	3484126	G	A	+	153	153	51	cysA3	Rv3117	synonymous	CTG	CTA	L	L
NC_000962	3486977	A	G	+	469	469	157	cyp141	Rv3121	nonsynonymous	AAA	GAA	K	E
NC_000962	3487108	C	T	+	600	600	200	cyp141	Rv3121	synonymous	GCC	GCT	A	A	lineage 2 specific SNP
NC_000962	3498198	C	T	-	1068	1068	356	devS	Rv3132c	synonymous	GAG	GAA	E	E
NC_000962	3500149	G	A	-	601	601	201	Rv3134c	Rv3134c	synonymous	CTG	TTG	L	L
NC_000962	3500243	G	C	-	507	507	169	Rv3134c	Rv3134c	synonymous	GCC	GCG	A	A
NC_000962	3503895	C	T	+	503	503	168	Rv3137	Rv3137	nonsynonymous	CCG	CTG	P	L
NC_000962	3508970	A	G	+	876	876	292	fadB4	Rv3141	synonymous	GAA	GAG	E	E
NC_000962	3510120	T	G	-	1198	1198	400	PPE52	Rv3144c	nonsynonymous	AAG	CAG	K	Q
NC_000962	3518167	A	G	+	1422	1422	474	nuoG	Rv3151	nonsynonymous	ATA	ATG	I	M
NC_000962	3518555	A	G	+	1810	1810	604	nuoG	Rv3151	nonsynonymous	ACG	GCG	T	A
NC_000962	3530955	C	G	-	184	184	62	Rv3161c	Rv3161c	nonsynonymous	GTC	CTC	V	L
NC_000962	3542219	G	A	+	82	82	28	Rv3174	Rv3174	nonsynonymous	GGT	AGT	G	S
NC_000962	3550789	C	G	+	75	75	25	Rv3183	Rv3183	synonymous	GCC	GCG	A	A
NC_000962	3556275	A	G	-	413	413	138	Rv3190c	Rv3190c	nonsynonymous	CTG	CCG	L	P
NC_000962	3566107	C	A	+	320	320	107	Rv3196	Rv3196	nonsynonymous	GCC	GAC	A	D	Beijing B0/W148 specific SNP
NC_000962	3571828	G	C	-	716	716	239	nudC	Rv3199c	nonsynonymous	CCG	CGG	P	R
NC_000962	3576231	T	C	-	806	806	269	Rv3201c	Rv3201c	nonsynonymous	CAG	CGG	Q	R
NC_000962	3577497	C	T	-	2704	2704	902	Rv3202c	Rv3202c	nonsynonymous	GAA	AAA	E	K	lineage 2 specific SNP
NC_000962	3581414	A	G	+	100	100	34	Rv3204	Rv3204	nonsynonymous	ACA	GCA	T	A
NC_000962	3587446	G	A	-	94	94	32	Rv3210c	Rv3210c	synonymous	CTG	TTG	L	L
NC_000962	3591063	T	C	-	430	430	144	Rv3213c	Rv3213c	nonsynonymous	AAG	GAG	K	E
NC_000962	3597249	C	G	-	286	286	96	Rv3220c	Rv3220c	nonsynonymous	GGC	CGC	G	R	lineage 2 specific SNP
NC_000962	3600576	C	T	+	726	726	242	Rv3224	Rv3224	synonymous	TGC	TGT	C	C
NC_000962	3604821	G	C	+	96	96	32	Rv3228	Rv3228	synonymous	GCG	GCC	A	A
NC_000962	3612813	T	C	-	304	304	102	kefB	Rv3236c	nonsynonymous	ACG	GCG	T	A
NC_000962	3614982	T	C	-	2622	2622	874	Rv3239c	Rv3239c	synonymous	CTA	CTG	L	L
NC_000962	3622441	A	C	-	651	651	217	Rv3243c	Rv3243c	synonymous	GTT	GTG	V	V
NC_000962	3625065	T	G	-	1549	1549	517	mtrB	Rv3245c	nonsynonymous	ATG	CTG	M	L
NC_000962	3626562	G	A	-	52	52	18	mtrB	Rv3245c	nonsynonymous	CCG	TCG	P	S
NC_000962	3628520	G	A	-	1128	1128	376	sahH	Rv3248c	synonymous	TCC	TCT	S	S
NC_000962	3638093	G	A	-	617	617	206	pmmA	Rv3257c	nonsynonymous	TCG	TTG	S	L
NC_000962	3643985	A	C	+	809	809	270	Rv3263	Rv3263	nonsynonymous	GAG	GCG	E	A
NC_000962	3653988	G	A	+	541	541	181	Rv3272	Rv3272	nonsynonymous	GTG	ATG	V	M
NC_000962	3664457	C	A	+	239	239	80	Rv3282	Rv3282	nonsynonymous	GCC	GAC	A	D
NC_000962	3665753	G	A	+	826	826	276	sseA	Rv3283	nonsynonymous	GAG	AAG	E	K
NC_000962	3670040	C	T	-	372	372	124	Rv3289c	Rv3289c	synonymous	GCG	GCA	A	A
NC_000962	3674157	T	A	+	556	556	186	pcd	Rv3293	nonsynonymous	TGC	AGC	C	S
NC_000962	3675504	G	T	-	492	492	164	Rv3294c	Rv3294c	synonymous	ATC	ATA	I	I
NC_000962	3678249	A	C	+	1475	1475	492	lhr	Rv3296	nonsynonymous	AAG	ACG	K	T	lineage 2 specific SNP
NC_000962	3680932	G	A	+	4158	4158	1386	lhr	Rv3296	synonymous	CCG	CCA	P	P
NC_000962	3681548	A	C	+	229	229	77	nei	Rv3297	synonymous	AGG	CGG	R	R
NC_000962	3689523	G	T	-	1416	1416	472	lpdA	Rv3303c	nonsense	TGC	TGA	C	*
NC_000962	3690016	A	G	-	923	923	308	lpdA	Rv3303c	nonsynonymous	TTG	TCG	L	S
NC_000962	3693681	A	C	-	309	309	103	amiB1	Rv3306c	synonymous	GCT	GCG	A	A
NC_000962	3697016	G	C	-	78	78	26	upp	Rv3309c	synonymous	GCC	GCG	A	A	Beijing B0/W148 specific SNP
NC_000962	3704596	G	C	+	160	160	54	sdhD	Rv3317	nonsynonymous	GTG	CTG	V	L
NC_000962	3704770	A	G	+	334	334	112	sdhD	Rv3317	nonsynonymous	ACC	GCC	T	A
NC_000962	3711910	G	A	+	162	162	54	Rv3327	Rv3327	nonsense	TGG	TGA	W	*
NC_000962	3712372	A	G	+	624	624	208	Rv3327	Rv3327	synonymous	CTA	CTG	L	L
NC_000962	3714211	G	T	-	122	122	41	sigJ	Rv3328c	nonsynonymous	CCG	CAG	P	Q
NC_000962	3714757	A	C	+	366	366	122	Rv3329	Rv3329	nonsynonymous	CAA	CAC	Q	H
NC_000962	3718357	C	T	+	1268	1268	423	sugI	Rv3331	nonsynonymous	CCG	CTG	P	L
NC_000962	3721806	G	C	-	795	795	265	Rv3335c	Rv3335c	synonymous	GGC	GGG	G	G
NC_000962	3741572	G	A	-	1203	1203	401	PE_PGRS50	Rv3345c	synonymous	GGC	GGT	G	G
NC_000962	3754508	G	C	-	730	730	244	Rv3349c	Rv3349c	nonsynonymous	CTC	GTC	L	V
NC_000962	3761191	A	G	-	5912	5912	1971	PPE56	Rv3350c	nonsynonymous	GTC	GCC	V	A
NC_000962	3762013	A	C	-	5090	5090	1697	PPE56	Rv3350c	nonsynonymous	CTC	CGC	L	R
NC_000962	3775409	T	C	-	2093	2093	698	Rv3365c	Rv3365c	nonsynonymous	CAG	CGG	Q	R
NC_000962	3775441	A	C	-	2061	2061	687	Rv3365c	Rv3365c	nonsynonymous	AGT	AGG	S	R
NC_000962	3778011	G	A	+	275	275	92	spoU	Rv3366	nonsynonymous	CGG	CAG	R	Q
NC_000962	3778012	G	T	+	276	276	92	spoU	Rv3366	synonymous	CGG	CGT	R	R
NC_000962	3798095	A	C	-	395	395	132	idsB	Rv3383c	nonsynonymous	GTC	GGC	V	G
NC_000962	3804299	G	A	-	493	493	165	htdY	Rv3389c	nonsynonymous	CCC	TCC	P	S
NC_000962	3813266	C	T	-	813	813	271	guaA	Rv3396c	synonymous	GTG	GTA	V	V
NC_000962	3815477	G	T	-	630	630	210	idsA1	Rv3398c	synonymous	GCC	GCA	A	A
NC_000962	3817117	C	A	+	989	989	330	Rv3399	Rv3399	nonsynonymous	GCG	GAG	A	E
NC_000962	3821845	G	T	-	47	47	16	Rv3402c	Rv3402c	nonsynonymous	GCA	GAA	A	E
NC_000962	3823159	A	T	-	705	705	235	Rv3403c	Rv3403c	synonymous	GTT	GTA	V	V
NC_000962	3826501	C	T	+	250	250	84	vapB47	Rv3407	nonsynonymous	CGC	TGC	R	C
NC_000962	3826684	C	T	+	137	137	46	vapC47	Rv3408	nonsynonymous	TCG	TTG	S	L
NC_000962	3829770	T	C	-	141	141	47	guaB3	Rv3410c	synonymous	CCA	CCG	P	P
NC_000962	3830349	C	T	-	1171	1171	391	guaB2	Rv3411c	nonsynonymous	GCG	ACG	A	T	lineage 2 specific SNP
NC_000962	3830695	A	G	-	825	825	275	guaB2	Rv3411c	synonymous	GCT	GCC	A	A
NC_000962	3834486	T	C	-	36	36	12	Rv3415c	Rv3415c	synonymous	CAA	CAG	Q	Q
NC_000962	3838871	A	G	-	192	192	64	rimI	Rv3420c	synonymous	GCT	GCC	A	A
NC_000962	3841790	A	G	-	287	287	96	Rv3424c	Rv3424c	nonsynonymous	GTG	GCG	V	A
NC_000962	3842620	A	G	+	382	382	128	PPE57	Rv3425	nonsynonymous	ACT	GCT	T	A
NC_000962	3842625	A	G	+	387	387	129	PPE57	Rv3425	synonymous	CCA	CCG	P	P
NC_000962	3844992	T	A	-	979	979	327	Rv3428c	Rv3428c	nonsynonymous	AGC	TGC	S	C
NC_000962	3845695	C	T	-	276	276	92	Rv3428c	Rv3428c	synonymous	CGG	CGA	R	R
NC_000962	3851887	A	C	-	1327	1327	443	Rv3433c	Rv3433c	nonsynonymous	TCG	GCG	S	A
NC_000962	3851888	T	C	-	1326	1326	442	Rv3433c	Rv3433c	synonymous	GCA	GCG	A	A
NC_000962	3859893	C	T	-	84	84	28	Rv3440c	Rv3440c	synonymous	GAG	GAA	E	E
NC_000962	3863138	G	A	-	127	127	43	esxU	Rv3445c	nonsynonymous	CCG	TCG	P	S
NC_000962	3863681	C	G	-	851	851	284	Rv3446c	Rv3446c	nonsynonymous	CGG	CCG	R	P
NC_000962	3864995	T	C	-	3244	3244	1082	eccC4	Rv3447c	nonsynonymous	AGC	GGC	S	G
NC_000962	3870010	A	G	+	259	259	87	mycP4	Rv3449	nonsynonymous	ACC	GCC	T	A
NC_000962	3871246	T	C	-	1251	1251	417	eccB4	Rv3450c	synonymous	GGA	GGG	G	G
NC_000962	3877421	A	G	-	12	12	4	rplQ	Rv3456c	synonymous	CCT	CCC	P	P
NC_000962	3883178	A	C	+	345	345	115	rmlC	Rv3465	nonsynonymous	GAA	GAC	E	D
NC_000962	3883626	A	G	+	102	102	34	Rv3466	Rv3466	synonymous	CCA	CCG	P	P
NC_000962	3883796	G	T	+	272	272	91	Rv3466	Rv3466	nonsynonymous	CGG	CTG	R	L
NC_000962	3883797	G	A	+	273	273	91	Rv3466	Rv3466	synonymous	CGG	CGA	R	R
NC_000962	3884906	A	G	+	943	943	315	Rv3467	Rv3467	nonsynonymous	AAA	GAA	K	E
NC_000962	3885886	T	C	-	184	184	62	rmlB3	Rv3468c	nonsynonymous	ATC	GTC	I	V
NC_000962	3894732	A	G	+	307	307	103	PPE60	Rv3478	nonsynonymous	AGG	GGG	R	G
NC_000962	3895585	C	T	+	1160	1160	387	PPE60	Rv3478	nonsynonymous	CCC	CTC	P	L
NC_000962	3896340	T	G	+	521	521	174	Rv3479	Rv3479	nonsynonymous	CTC	CGC	L	R
NC_000962	3898408	A	G	+	2589	2589	863	Rv3479	Rv3479	synonymous	GCA	GCG	A	A
NC_000962	3906311	G	A	-	697	697	233	lipF	Rv3487c	nonsynonymous	CGT	TGT	R	C
NC_000962	3908465	A	G	+	230	230	77	otsA	Rv3490	nonsynonymous	GAA	GGA	E	G
NC_000962	3909235	G	C	+	1000	1000	334	otsA	Rv3490	nonsynonymous	GTG	CTG	V	L
NC_000962	3916386	G	T	-	571	571	191	mce4C	Rv3497c	nonsynonymous	CGT	AGT	R	S
NC_000962	3940802	A	G	+	1186	1186	396	PE_PGRS55	Rv3511	nonsynonymous	AAC	GAC	N	D
NC_000962	3949531	C	G	+	3738	3738	1246	PE_PGRS57	Rv3514	synonymous	GGC	GGG	G	G
NC_000962	3949532	C	G	+	3739	3739	1247	PE_PGRS57	Rv3514	nonsynonymous	CCC	GCC	P	A
NC_000962	3952308	C	A	-	163	163	55	fadD19	Rv3515c	nonsynonymous	GAC	TAC	D	Y
NC_000962	3952800	G	A	+	257	257	86	echA19	Rv3516	nonsynonymous	GGC	GAC	G	D
NC_000962	3958403	A	G	+	883	883	295	Rv3521	Rv3521	nonsynonymous	AAC	GAC	N	D
NC_000962	3959418	C	T	+	971	971	324	ltp4	Rv3522	nonsynonymous	ACC	ATC	T	I
NC_000962	3959730	T	C	+	202	202	68	ltp3	Rv3523	nonsynonymous	TTC	CTC	F	L
NC_000962	3962187	G	A	-	138	138	46	Rv3525c	Rv3525c	synonymous	GAC	GAT	D	D
NC_000962	3964518	G	A	-	675	675	225	Rv3528c	Rv3528c	synonymous	CCC	CCT	P	P
NC_000962	3968006	A	C	-	939	939	313	Rv3531c	Rv3531c	nonsynonymous	TTT	TTG	F	L
NC_000962	3976595	G	T	+	1227	1227	409	kstD	Rv3537	nonsynonymous	AGG	AGT	R	S
NC_000962	3979990	C	G	-	670	670	224	ltp2	Rv3540c	nonsynonymous	GTG	CTG	V	L	lineage 2 specific SNP
NC_000962	3981983	G	A	-	1158	1158	386	fadE29	Rv3543c	synonymous	CCC	CCT	P	P
NC_000962	3984321	G	A	-	1125	1125	375	cyp125	Rv3545c	synonymous	CAC	CAT	H	H
NC_000962	3993058	G	A	+	374	374	125	fdxB	Rv3554	nonsynonymous	GGG	GAG	G	E	lineage 2 specific SNP
NC_000962	4005114	G	C	+	824	824	275	fadE32	Rv3563	nonsynonymous	TGG	TCG	W	S
NC_000962	4005607	T	C	+	361	361	121	fadE33	Rv3564	synonymous	TTG	CTG	L	L
NC_000962	4008747	A	G	-	536	536	179	hsaB	Rv3567c	nonsynonymous	ATC	ACC	I	T
NC_000962	4017448	G	A	-	721	721	241	Rv3575c	Rv3575c	synonymous	CTG	TTG	L	L	Beijing B0/W148 specific SNP
NC_000962	4022388	G	A	-	6	6	2	Rv3579c	Rv3579c	synonymous	CCC	CCT	P	P
NC_000962	4024273	T	C	-	75	75	25	ispF	Rv3581c	synonymous	GTA	GTG	V	V
NC_000962	4026899	G	A	+	456	456	152	radA	Rv3585	synonymous	CAG	CAA	Q	Q
NC_000962	4028752	A	G	+	862	862	288	Rv3586	Rv3586	nonsynonymous	ACG	GCG	T	A
NC_000962	4032218	G	A	-	941	941	314	PE_PGRS58	Rv3590c	nonsynonymous	GCT	GTT	A	V
NC_000962	4032625	G	T	-	534	534	178	PE_PGRS58	Rv3590c	synonymous	GGC	GGA	G	G
NC_000962	4033577	A	G	-	466	466	156	Rv3591c	Rv3591c	nonsynonymous	TTC	CTC	F	L
NC_000962	4034827	C	T	+	476	476	159	lpqF	Rv3593	nonsynonymous	GCG	GTG	A	V
NC_000962	4037283	T	G	-	768	768	256	PE_PGRS59	Rv3595c	synonymous	GGA	GGC	G	G
NC_000962	4041581	C	T	-	1360	1360	454	lysS	Rv3598c	nonsynonymous	GCG	ACG	A	T	lineage 2 specific SNP
NC_000962	4043113	G	A	-	747	747	249	Rv3600c	Rv3600c	synonymous	ACC	ACT	T	T
NC_000962	4046007	C	T	-	112	112	38	Rv3603c	Rv3603c	nonsynonymous	GTG	ATG	V	M
NC_000962	4050811	G	A	-	2073	2073	691	ftsH	Rv3610c	synonymous	TAC	TAT	Y	Y
NC_000962	4055801	G	A	-	575	575	192	espA	Rv3616c	nonsynonymous	ACC	ATC	T	I
NC_000962	4059143	A	C	+	446	446	149	Rv3618	Rv3618	nonsynonymous	GAG	GCG	E	A
NC_000962	4060210	T	A	-	59	59	20	esxV	Rv3619c	nonsynonymous	CAG	CTG	Q	L
NC_000962	4060588	T	C	-	4	4	2	esxW	Rv3620c	nonsynonymous	ACC	GCC	T	A
NC_000962	4069292	G	A	+	118	118	40	Rv3630	Rv3630	nonsynonymous	GCC	ACC	A	T
NC_000962	4089058	T	C	+	278	278	93	Rv3649	Rv3649	nonsynonymous	CTC	CCC	L	P
NC_000962	4090823	C	T	+	2043	2043	681	Rv3649	Rv3649	synonymous	GGC	GGT	G	G
NC_000962	4095295	T	C	-	6	6	2	Rv3655c	Rv3655c	synonymous	GAA	GAG	E	E
NC_000962	4107074	T	C	-	11	11	4	dppA	Rv3666c	nonsynonymous	CAG	CGG	Q	R
NC_000962	4111303	G	C	+	477	477	159	Rv3669	Rv3669	synonymous	GTG	GTC	V	V
NC_000962	4112429	T	C	-	1087	1087	363	Rv3671c	Rv3671c	nonsynonymous	ATC	GTC	I	V
NC_000962	4115890	G	C	-	5	5	2	nth	Rv3674c	nonsynonymous	CCC	CGC	P	R
NC_000962	4116610	G	A	+	133	133	45	crp	Rv3676	nonsynonymous	GAT	AAT	D	N
NC_000962	4120390	G	C	+	596	596	199	Rv3680	Rv3680	nonsynonymous	GGA	GCA	G	A
NC_000962	4122287	G	T	+	372	372	124	ponA2	Rv3682	synonymous	GCG	GCT	A	A
NC_000962	4123770	G	A	+	1855	1855	619	ponA2	Rv3682	nonsynonymous	GCG	ACG	A	T
NC_000962	4133316	A	T	+	799	799	267	Rv3691	Rv3691	nonsynonymous	ACG	TCG	T	S	lineage 2 specific SNP
NC_000962	4137219	T	G	+	14	14	5	Rv3695	Rv3695	nonsynonymous	GTG	GGG	V	G
NC_000962	4137829	C	T	+	624	624	208	Rv3695	Rv3695	synonymous	GCC	GCT	A	A
NC_000962	4145737	A	G	-	1155	1155	385	etgB	Rv3703c	synonymous	TAT	TAC	Y	Y
NC_000962	4151855	A	G	-	363	363	121	asd	Rv3708c	synonymous	CCT	CCC	P	P
NC_000962	4156099	C	A	-	631	631	211	dnaQ	Rv3711c	nonsynonymous	GTG	TTG	V	L
NC_000962	4156503	C	T	-	227	227	76	dnaQ	Rv3711c	nonsynonymous	GGC	GAC	G	D
NC_000962	4158493	C	T	+	267	267	89	cobQ2	Rv3713	synonymous	ATC	ATT	I	I
NC_000962	4159195	T	C	-	627	627	209	Rv3714c	Rv3714c	synonymous	CCA	CCG	P	P
NC_000962	4160371	C	A	-	130	130	44	recR	Rv3715c	nonsynonymous	GGT	TGT	G	C
NC_000962	4162339	A	G	+	34	34	12	Rv3719	Rv3719	nonsynonymous	ACG	GCG	T	A
NC_000962	4166441	G	A	-	291	291	97	dnaZX	Rv3721c	synonymous	CAC	CAT	H	H
NC_000962	4167656	A	G	-	473	473	158	Rv3722c	Rv3722c	nonsynonymous	ATG	ACG	M	T	lineage 2 specific SNP
NC_000962	4170739	G	C	+	526	526	176	Rv3725	Rv3725	nonsynonymous	GTC	CTC	V	L
NC_000962	4174131	G	C	+	1177	1177	393	Rv3727	Rv3727	nonsynonymous	GGA	CGA	G	R	lineage 2 specific SNP
NC_000962	4175847	G	A	+	975	975	325	Rv3728	Rv3728	nonsense	TGG	TGA	W	*
NC_000962	4179089	C	T	+	805	805	269	Rv3729	Rv3729	nonsynonymous	CCG	TCG	P	S
NC_000962	4179832	G	C	+	1548	1548	516	Rv3729	Rv3729	nonsynonymous	CAG	CAC	Q	H	lineage 2 specific SNP
NC_000962	4182387	G	C	+	630	630	210	ligC	Rv3731	synonymous	GTG	GTC	V	V	lineage 2 specific SNP
NC_000962	4182695	G	A	+	938	938	313	ligC	Rv3731	nonsynonymous	CGC	CAC	R	H
NC_000962	4186678	G	A	+	45	45	15	Rv3736	Rv3736	synonymous	CTG	CTA	L	L
NC_000962	4187485	T	C	+	852	852	284	Rv3736	Rv3736	synonymous	GCT	GCC	A	A
NC_000962	4187817	A	G	+	119	119	40	Rv3737	Rv3737	nonsynonymous	GAT	GGT	D	G
NC_000962	4189210	G	T	+	1512	1512	504	Rv3737	Rv3737	synonymous	CCG	CCT	P	P
NC_000962	4194501	G	A	-	873	873	291	ctpJ	Rv3743c	synonymous	TTC	TTT	F	F
NC_000962	4204168	T	C	-	250	250	84	proV	Rv3758c	nonsynonymous	AAC	GAC	N	D
NC_000962	4204441	A	G	-	933	933	311	proX	Rv3759c	synonymous	CAT	CAC	H	H
NC_000962	4205120	A	G	-	254	254	85	proX	Rv3759c	nonsynonymous	CTG	CCG	L	P
NC_000962	4205325	A	G	-	49	49	17	proX	Rv3759c	nonsynonymous	TGG	CGG	W	R	lineage 2 specific SNP
NC_000962	4210274	A	G	-	736	736	246	tcrY	Rv3764c	nonsynonymous	TGT	CGT	C	R
NC_000962	4215433	C	T	-	343	343	115	Rv3770c	Rv3770c	nonsynonymous	GCG	ACG	A	T
NC_000962	4215484	G	C	-	292	292	98	Rv3770c	Rv3770c	nonsynonymous	CCC	GCC	P	A
NC_000962	4217557	A	G	+	424	424	142	hisC2	Rv3772	nonsynonymous	ACG	GCG	T	A
NC_000962	4218416	C	A	-	410	410	137	Rv3773c	Rv3773c	nonsynonymous	GGG	GTG	G	V
NC_000962	4218941	G	A	+	93	93	31	echA21	Rv3774	synonymous	GGG	GGA	G	G
NC_000962	4221423	C	T	+	335	335	112	Rv3776	Rv3776	nonsynonymous	TCG	TTG	S	L
NC_000962	4221490	C	G	+	402	402	134	Rv3776	Rv3776	synonymous	CTC	CTG	L	L
NC_000962	4221544	T	C	+	456	456	152	Rv3776	Rv3776	synonymous	GCT	GCC	A	A	Beijing B0/W148 specific SNP
NC_000962	4221559	T	C	+	471	471	157	Rv3776	Rv3776	synonymous	ATT	ATC	I	I	Beijing B0/W148 specific SNP
NC_000962	4221565	G	C	+	477	477	159	Rv3776	Rv3776	synonymous	CGG	CGC	R	R	Beijing B0/W148 specific SNP
NC_000962	4221586	A	G	+	498	498	166	Rv3776	Rv3776	synonymous	CGA	CGG	R	R	Beijing B0/W148 specific SNP
NC_000962	4221591	C	G	+	503	503	168	Rv3776	Rv3776	nonsynonymous	ACC	AGC	T	S	Beijing B0/W148 specific SNP
NC_000962	4221609	G	C	+	521	521	174	Rv3776	Rv3776	nonsynonymous	AGC	ACC	S	T	Beijing B0/W148 specific SNP
NC_000962	4221619	G	A	+	531	531	177	Rv3776	Rv3776	synonymous	CTG	CTA	L	L	Beijing B0/W148 specific SNP
NC_000962	4222073	A	G	+	985	985	329	Rv3776	Rv3776	nonsynonymous	ATG	GTG	M	V
NC_000962	4222882	A	G	+	189	189	63	Rv3777	Rv3777	synonymous	CTA	CTG	L	L
NC_000962	4223172	T	C	+	479	479	160	Rv3777	Rv3777	nonsynonymous	GTC	GCC	V	A
NC_000962	4229167	T	C	+	821	821	274	glfT1	Rv3782	nonsynonymous	GTG	GCG	V	A
NC_000962	4234960	A	C	+	181	181	61	Rv3788	Rv3788	nonsynonymous	ATC	CTC	I	L
NC_000962	4236237	C	T	+	459	459	153	dprE1	Rv3790	synonymous	ACC	ACT	T	T
NC_000962	4242643	C	T	+	2781	2781	927	embC	Rv3793	synonymous	CGC	CGT	R	R
NC_000962	4243346	A	G	+	114	114	38	embA	Rv3794	synonymous	CAA	CAG	Q	Q
NC_000962	4243460	C	T	+	228	228	76	embA	Rv3794	synonymous	TGC	TGT	C	C
NC_000962	4248003	A	G	+	1490	1490	497	embB	Rv3795	nonsynonymous	CAG	CGG	Q	R
NC_000962	4248307	G	A	+	1794	1794	598	embB	Rv3795	synonymous	CTG	CTA	L	L
NC_000962	4251297	G	C	+	213	213	71	fadE35	Rv3797	synonymous	GGG	GGC	G	G
NC_000962	4252066	T	C	+	982	982	328	fadE35	Rv3797	nonsynonymous	TCG	CCG	S	P
NC_000962	4254006	G	T	+	1014	1014	338	Rv3798	Rv3798	synonymous	CTG	CTT	L	L
NC_000962	4254290	T	G	+	1298	1298	433	Rv3798	Rv3798	nonsynonymous	CTG	CGG	L	R
NC_000962	4254431	G	A	-	1518	1518	506	accD4	Rv3799c	synonymous	GAC	GAT	D	D	lineage 2 specific SNP
NC_000962	4255922	A	G	-	27	27	9	accD4	Rv3799c	synonymous	CAT	CAC	H	H
NC_000962	4256210	G	T	-	4937	4937	1646	pks13	Rv3800c	nonsynonymous	GCC	GAC	A	D
NC_000962	4257220	A	G	-	3927	3927	1309	pks13	Rv3800c	synonymous	CGT	CGC	R	R
NC_000962	4258106	G	A	-	3041	3041	1014	pks13	Rv3800c	nonsynonymous	ACG	ATG	T	M
NC_000962	4262388	C	T	-	679	679	227	fadD32	Rv3801c	nonsynonymous	GGC	AGC	G	S
NC_000962	4267647	T	C	-	1190	1190	397	aftB	Rv3805c	nonsynonymous	GAC	GGC	D	G
NC_000962	4280254	G	T	-	535	535	179	Rv3815c	Rv3815c	nonsynonymous	CTG	ATG	L	M
NC_000962	4280708	G	A	-	81	81	27	Rv3815c	Rv3815c	synonymous	GTC	GTT	V	V
NC_000962	4284429	G	A	-	1397	1397	466	papA2	Rv3820c	nonsynonymous	CCA	CTA	P	L	lineage 2 specific SNP
NC_000962	4287164	A	G	+	444	444	148	Rv3822	Rv3822	synonymous	GGA	GGG	G	G
NC_000962	4290135	C	T	-	1395	1395	465	mmpL8	Rv3823c	synonymous	CTG	CTA	L	L	lineage 2 specific SNP
NC_000962	4296015	G	A	-	3591	3591	1197	pks2	Rv3825c	synonymous	GAC	GAT	D	D
NC_000962	4301075	G	C	+	1264	1264	422	fadD23	Rv3826	nonsynonymous	GAA	CAA	E	Q	lineage 2 specific SNP
NC_000962	4302036	T	C	-	754	754	252	Rv3827c	Rv3827c	nonsynonymous	ACG	GCG	T	A
NC_000962	4306155	C	T	+	399	399	133	Rv3831	Rv3831	synonymous	AGC	AGT	S	S
NC_000962	4307179	G	A	+	313	313	105	Rv3833	Rv3833	nonsynonymous	GTC	ATC	V	I
NC_000962	4308395	G	A	-	520	520	174	serS	Rv3834c	synonymous	CTG	TTG	L	L	lineage 2 specific SNP
NC_000962	4309927	T	G	+	881	881	294	Rv3835	Rv3835	nonsynonymous	CTC	CGC	L	R
NC_000962	4311664	C	T	-	44	44	15	Rv3837c	Rv3837c	nonsynonymous	GGC	GAC	G	D
NC_000962	4313128	C	T	+	364	364	122	Rv3839	Rv3839	nonsynonymous	CCC	TCC	P	S
NC_000962	4314645	A	G	+	468	468	156	bfrB	Rv3841	synonymous	CTA	CTG	L	L
NC_000962	4314800	G	A	-	763	763	255	glpQ1	Rv3842c	nonsynonymous	CAC	TAC	H	Y
NC_000962	4338371	T	G	-	151	151	51	whiB6	Rv3862c	nonsynonymous	ACC	CCC	T	P	Beijing B0/W148 specific SNP
NC_000962	4349982	G	T	+	1156	1156	386	eccCb1	Rv3871	nonsynonymous	GCC	TCC	A	S	Beijing B0/W148 specific SNP
NC_000962	4350305	G	A	+	1479	1479	493	eccCb1	Rv3871	synonymous	CCG	CCA	P	P
NC_000962	4351039	G	T	+	295	295	99	PE35	Rv3872	nonsense	GAA	TAA	E	*
NC_000962	4356110	G	C	+	1104	1104	368	eccD1	Rv3877	synonymous	CTG	CTC	L	L
NC_000962	4357597	C	G	-	2186	2186	729	espK	Rv3879c	nonsynonymous	TGC	TCC	C	S
NC_000962	4357804	T	G	-	1979	1979	660	espK	Rv3879c	nonsynonymous	GAG	GCG	E	A	lineage 2 specific SNP
NC_000962	4358998	A	G	-	785	785	262	espK	Rv3879c	nonsynonymous	ATC	ACC	I	T	Beijing B0/W148 specific SNP
NC_000962	4359165	G	C	-	618	618	206	espK	Rv3879c	synonymous	ACC	ACG	T	T
NC_000962	4359653	C	T	-	130	130	44	espK	Rv3879c	nonsynonymous	GAT	AAT	D	N
NC_000962	4362568	T	G	-	853	853	285	eccE1	Rv3882c	synonymous	AGA	CGA	R	R	lineage 2 specific SNP
NC_000962	4366195	T	C	-	644	644	215	eccA2	Rv3884c	nonsynonymous	GAG	GGG	E	G
NC_000962	4366272	G	C	-	567	567	189	eccA2	Rv3884c	synonymous	GCC	GCG	A	A
NC_000962	4367633	T	C	-	889	889	297	eccE2	Rv3885c	nonsynonymous	ACC	GCC	T	A	Beijing B0/W148 specific SNP
NC_000962	4368084	G	C	-	438	438	146	eccE2	Rv3885c	synonymous	GTC	GTG	V	V
NC_000962	4372353	G	C	-	354	354	118	Rv3888c	Rv3888c	synonymous	CGC	CGG	R	R
NC_000962	4375628	G	T	-	56	56	19	PPE69	Rv3892c	nonsynonymous	ACG	AAG	T	K
NC_000962	4378504	T	C	-	1949	1949	650	eccC2	Rv3894c	nonsynonymous	GAT	GGT	D	G	lineage 2 specific SNP
NC_000962	4379680	C	G	-	773	773	258	eccC2	Rv3894c	nonsynonymous	CGC	CCC	R	P
NC_000962	4382054	T	C	-	798	798	266	Rv3896c	Rv3896c	synonymous	GCA	GCG	A	A
NC_000962	4382275	G	T	-	577	577	193	Rv3896c	Rv3896c	nonsynonymous	CAA	AAA	Q	K
NC_000962	4383655	A	G	-	331	331	111	Rv3898c	Rv3898c	nonsynonymous	TAG	CAG	*	Q
NC_000962	4386228	T	C	-	81	81	27	Rv3900c	Rv3900c	synonymous	CTA	CTG	L	L
NC_000962	4393590	C	G	+	142	142	48	mutT4	Rv3908	nonsynonymous	CGG	GGG	R	G
NC_000962	4397736	C	T	+	1140	1140	380	Rv3910	Rv3910	synonymous	ATC	ATT	I	I
NC_000962	4399683	C	G	+	3087	3087	1029	Rv3910	Rv3910	synonymous	GCC	GCG	A	A	Beijing B0/W148 specific SNP
NC_000962	4407588	T	C	-	615	615	205	gid	Rv3919c	synonymous	GCA	GCG	A	A
NC_000962	4407927	T	G	-	276	276	92	gid	Rv3919c	nonsynonymous	GAA	GAC	E	D
