# Supplementary material for: System OMICs analysis of Mycobacterium tuberculosis Beijing B0/W148 cluster
Source: Sci Rep. 2019 Dec 17;9:19255. doi: 10.1038/s41598-019-55896-z (PMC6917788; doi:10.1038/s41598-019-55896-z)
Supplement: Supplementary file 3 — Table S2 [file 41598_2019_55896_MOESM3_ESM.xlsx]

## Sheet: Title
System OMICs analysis of Mycobacterium tuberculosis Beijing B0/W148 cluster Julia Bespyatykh, Egor Shitikov, Andrei Guliaev, Alexander Smolyakov, Ksenia Klimina, Vladimir Veselovsky, Maya Malakhova, Georgij Arapidi, Marine Dogonadze, Olga Manicheva, Dmitry Bespiatykh, Igor Mokrousov, Viacheslav Zhuravlev, Elena Ilina, Vadim Govorun

## Sheet: samples
Table S2. Sample collection
Sample	Strain	ENA collection	sublineage	Country of isolation	Place of isolation	Country of origin		Genetic drug resistance
							Study	SM	INH	RMP	INH ETH	ETH	EMB	PAS	PZA	FQ	AMK	CPR	KAN	LZD
ERR031475		ERP000124	proto-Beijing	NA	NA	NA	NA
ERR270697		ERP000276	proto-Beijing	NA	NA	NA	NA		+
ERR234252		ERP001731	proto-Beijing	USA	San Francisco	China	NA
ERR234248		ERP001731	proto-Beijing	USA	San Francisco	China	NA
SRR1710061		SRP051093	proto-Beijing	China	Guangxi	China	Luo et al
SRR1710064		SRP051093	proto-Beijing	China	Guangxi	China	Luo et al
SRR1710066		SRP051093	proto-Beijing	China	Guangxi	China	Luo et al
SRR1710063		SRP051093	proto-Beijing	China	Guangxi	China	Luo et al
SRR1710062		SRP051093	proto-Beijing	China	Guangxi	China	Luo et al								+
ERR502926		ERP004677	Asia Ancestral 1	NA	NA	NA	NA
ERR502885		ERP004677	Asia Ancestral 1	NA	NA	NA	NA	+	+	+			+			+	+	+	+
ERR1213849		ERP013054	Asia Ancestral 1	Korea (South), Republic of	NA	Korea (South), Republic of	Phelan et al		+	+		+	+		+
ERR1213847		ERP013054	Asia Ancestral 1	Korea (South), Republic of	NA	Korea (South), Republic of	Phelan et al	+									+
SRR671857		SRA065095	Asia Ancestral 1	China	Henan	China	Zhang et al		+	+
SRR1710105		SRP051093	Asia Ancestral 1	China	Sichuan	China	Luo et al
SRR1710074		SRP051093	Asia Ancestral 1	China	Shanghai	China	Luo et al
SRR1710102		SRP051093	Asia Ancestral 1	China	Henan	China	Luo et al
SRR1710077		SRP051093	Asia Ancestral 1	China	Shanghai	China	Luo et al
SRR1710083		SRP051093	Asia Ancestral 1	China	Shanghai	China	Luo et al
ERR067647		ERP000192	Asia Ancestral 2	Russia	Samara	Russia	Casali et al	+	+	+			+						+
ERR144567		ERP000192	Asia Ancestral 2	Russia	Samara	Russia	Casali et al	+	+	+			+		+	+	+	+	+
ERR158616		ERP000192	Asia Ancestral 2	Russia	Samara	Russia	Casali et al	+	+	+			+		+	+	+	+	+
ERR234128		ERP001731	Asia Ancestral 2	China	Shanghai	China	NA
ERR234133		ERP001731	Asia Ancestral 2	China	Shanghai	China	NA
ERR234138		ERP001731	Asia Ancestral 2	China	Shanghai	China	NA
ERR502904		ERP004677	Asia Ancestral 2	NA	NA	NA	NA
ERR502952		ERP004677	Asia Ancestral 2	NA	NA	NA	NA	+	+	+
ERR502928		ERP004677	Asia Ancestral 2	NA	NA	NA	NA	+	+	+			+		+	+	+	+	+
SRR671877		SRA065095	Asia Ancestral 2	China	Inner Mongolia	China	Zhang et al
SRR671818		SRA065095	Asia Ancestral 3	China	Shanghai	China	Zhang et al	+	+	+			+
SRR671745		SRA065095	Asia Ancestral 3	China	Tibet	China	Zhang et al	+	+	+
SRR671746		SRA065095	Asia Ancestral 3	China	Tibet	China	Zhang et al	+	+	+
SRR671738		SRA065095	Asia Ancestral 3	China	Tibet	China	Zhang et al	+	+	+			+
SRR671798		SRA065095	Asia Ancestral 3	China	Shaanxi	China	Zhang et al	+	+	+
SRR671754		SRA065095	Asia Ancestral 3	China	Fujian	China	Zhang et al		+	+			+
SRR1710081		SRP051093	Asia Ancestral 3	China	Shanghai	China	Luo et al
SRR1710101		SRP051093	Asia Ancestral 3	China	Henan	China	Luo et al
SRR1710100		SRP051093	Asia Ancestral 3	China	Henan	China	Luo et al
SRR1710078		SRP051093	Asia Ancestral 3	China	Shanghai	China	Luo et al
ERR386852		ERP000276	Asian African 1	NA	NA	NA	NA
ERR351920		ERP000276	Asian African 1	NA	NA	NA	NA
ERR386881		ERP000276	Asian African 1	NA	NA	NA	NA	+	+	+			+		+
ERR270630		ERP000276	Asian African 1	NA	NA	NA	NA	+	+	+			+		+
ERR114485		ERP000276	Asian African 1	NA	NA	NA	NA
ERR270637		ERP000276	Asian African 1	NA	NA	NA	NA
ERR1213856		ERP013054	Asian African 1	Korea (South), Republic of	NA	Korea (South), Republic of	Phelan et al	+	+
SRR1710097		SRP051093	Asian African 1	China	Heilongjiang	China	Luo et al
ERR234102		ERP001731	Asian African 2	China	Shanghai	China	NA
ERR751378		ERP004677	Asian African 2	NA	NA	NA	NA	+	+	+			+		+
ERR751461		ERP004677	Asian African 2	NA	NA	NA	NA	+	+	+			+
ERR775381		ERP004677	Asian African 2	NA	NA	NA	NA	+	+	+			+
ERR775378		ERP004677	Asian African 2	NA	NA	NA	NA	+	+	+			+
ERR502919		ERP004677	Asian African 2	NA	NA	NA	NA
ERR1213828		ERP013054	Asian African 2	Korea (South), Republic of	NA	Korea (South), Republic of	Phelan et al
SRR671802		SRA065095	Asian African 2	China	Shaanxi	China	Zhang et al
SRR671807		SRA065095	Asian African 2	China	Shanghai	China	Zhang et al	+	+	+			+				+	+	+
SRR671865		SRA065095	Asian African 2	China	Beijing	China	Zhang et al	+	+	+			+			+	+	+	+
ERR029206		ERP000111	Asian African 3	Netherlands	Amsterdam	NA	NA
ERR028367		ERP000124	Asian African 3	NA	NA	NA	NA
ERR114488		ERP000276	Asian African 3	NA	NA	NA	NA	+	+
ERR117716		ERP000276	Asian African 3	NA	NA	NA	NA	+	+
ERR036235		ERP000436	Asian African 3	NA	NA	NA	NA
ERR036186		ERP000436	Asian African 3	NA	NA	NA	NA
ERR234210		ERP001731	Asian African 3	Vietnam	Vietnam	Vietnam	NA
ERR751395		ERP004677	Asian African 3	NA	NA	NA	NA	+	+	+		+	+		+	+	+	+	+
ERR775382		ERP004677	Asian African 3	NA	NA	NA	NA	+	+	+			+		+	+	+	+	+
ERR144545		ERP000192	Central Asia	Russia	Samara	Russia	Casali et al	+	+						+
ERR234562		ERP000192	Central Asia	Russia	Samara	Russia	Casali et al	+	+	+
ERR137217		ERP000192	Central Asia	Russia	Samara	Russia	Casali et al	+	+	+			+		+	+			+
ERR067705		ERP000192	Central Asia	Russia	Samara	Russia	Casali et al	+	+	+
ERR144560		ERP000192	Central Asia	Russia	Samara	Russia	Casali et al	+	+	+			+
ERR067590		ERP000192	Central Asia	Russia	Samara	Russia	Casali et al	+	+	+			+
ERR227980		ERP000192	Central Asia	Russia	Samara	Russia	Casali et al	+	+				+
ERR137265		ERP000192	Central Asia	Russia	Samara	Russia	Casali et al	+	+	+			+		+				+
ERR158598		ERP000192	Central Asia	Russia	Samara	Russia	Casali et al	+	+	+			+
ERR133966		ERP000192	Central Asia	Russia	Samara	Russia	Casali et al	+	+	+			+
ERR067610		ERP000192	Central Asia	Russia	Samara	Russia	Casali et al	+	+								+
ERR228068		ERP000192	Central Asia	Russia	Samara	Russia	Casali et al
ERR117459		ERP000192	Central Asia	Russia	Samara	Russia	Casali et al	+	+	+			+		+
ERR234603		ERP000192	Central Asia	Russia	Samara	Russia	Casali et al	+
ERR137253		ERP000192	Central Asia	Russia	Samara	Russia	Casali et al
ERR108490		ERP000192	Central Asia	Russia	Samara	Russia	Casali et al						+
ERR137249		ERP000192	Central Asia	Russia	Samara	Russia	Casali et al
ERR117455		ERP000192	Central Asia	Russia	Samara	Russia	Casali et al
ERR234559		ERP000192	Central Asia	Russia	Samara	Russia	Casali et al
ERR229977		ERP000192	Central Asia	Russia	Samara	Russia	Casali et al
ERR137285		ERP000192	Central Asia	Russia	Samara	Russia	Casali et al
ERR133898		ERP000192	Central Asia	Russia	Samara	Russia	Casali et al
ERR133950		ERP000192	Central Asia	Russia	Samara	Russia	Casali et al
ERR133891		ERP000192	Central Asia	Russia	Samara	Russia	Casali et al
ERR133925		ERP000192	Central Asia	Russia	Samara	Russia	Casali et al
ERR029203		ERP000111	Pacific RD150	South Africa	NA	NA	NA
ERR026482		ERP000111	Pacific RD150	Netherlands	Amsterdam	NA	NA
ERR026481		ERP000111	Pacific RD150	Netherlands	Amsterdam	NA	NA
ERR031470		ERP000124	Pacific RD150	NA	NA	NA	NA
ERR031468		ERP000124	Pacific RD150	NA	NA	NA	NA
ERR351895		ERP000276	Pacific RD150	NA	NA	NA	NA	+
ERR228269		ERP000276	Pacific RD150	NA	NA	NA	NA
ERR294206		ERP000276	Pacific RD150	NA	NA	NA	NA
ERR230100		ERP000276	Pacific RD150	NA	NA	NA	NA
ERR234246		ERP001731	Pacific RD150	USA	San Francisco	Vietnam	NA
ERR029209		ERP000111	Europe/Russia W148 outbreak	Estonia	NA	NA	NA	+	+	+			+						+
ERR028619		ERP000111	Europe/Russia W148 outbreak	Estonia	NA	NA	NA	+	+	+			+						+
ERR028607		ERP000111	Europe/Russia W148 outbreak	Estonia	NA	NA	NA	+	+	+		+	+		+	+			+
ERR028609		ERP000111	Europe/Russia W148 outbreak	Estonia	NA	NA	NA	+	+
ERR133916		ERP000192	Europe/Russia W148 outbreak	NA	NA	NA	NA	+	+
ERR108514		ERP000192	Europe/Russia W148 outbreak	Russia	Samara	Russia	Casali et al	+	+	+		+	+		+		+	+	+
ERR108477		ERP000192	Europe/Russia W148 outbreak	NA	NA	NA	NA	+	+	+
ERR229964		ERP000192	Europe/Russia W148 outbreak	Russia	Samara	Russia	Casali et al	+	+	+
ERR133933		ERP000192	Europe/Russia W148 outbreak	Russia	Samara	Russia	Casali et al	+	+	+
ERR144564		ERP000192	Europe/Russia W148 outbreak	Russia	Samara	Russia	Casali et al	+	+			+
ERR228051		ERP000192	Europe/Russia W148 outbreak	NA	NA	NA	NA	+	+	+		+	+		+	+			+
ERR234656		ERP000192	Europe/Russia W148 outbreak	Russia	Samara	Russia	Casali et al	+	+	+			+		+				+
ERR158589		ERP000192	Europe/Russia W148 outbreak	Russia	Samara	Russia	Casali et al	+	+				+
ERR108420		ERP000192	Europe/Russia W148 outbreak	Russia	Samara	Russia	Casali et al	+	+	+			+
ERR228040		ERP000192	Europe/Russia W148 outbreak	Russia	Samara	Russia	Casali et al	+	+
ERR067759		ERP000192	Europe/Russia W148 outbreak	Russia	Samara	Russia	Casali et al	+	+
ERR234649		ERP000192	Europe/Russia W148 outbreak	Russia	Samara	Russia	Casali et al	+	+	+			+						+
ERR067586		ERP000192	Europe/Russia W148 outbreak	Russia	Samara	Russia	Casali et al	+	+				+
ERR229936		ERP000192	Europe/Russia W148 outbreak	Russia	Samara	Russia	Casali et al	+	+	+			+
ERR144635		ERP000192	Europe/Russia W148 outbreak	Russia	Samara	Russia	Casali et al	+	+	+			+
ERR117456		ERP000192	Europe/Russia W148 outbreak	Russia	Samara	Russia	Casali et al	+	+	+					+
ERR144542		ERP000192	Europe/Russia W148 outbreak	Russia	Samara	Russia	Casali et al	+	+						+	+	+	+	+
ERR133900		ERP000192	Europe/Russia W148 outbreak	Russia	Samara	Russia	Casali et al	+	+						+	+	+	+	+
ERR133888		ERP000192	Europe/Russia W148 outbreak	Russia	Samara	Russia	Casali et al	+	+						+
ERR133815		ERP000192	Europe/Russia W148 outbreak	Russia	Samara	Russia	Casali et al	+	+						+
ERR108450		ERP000192	Europe/Russia W148 outbreak	Russia	Samara	Russia	Casali et al	+	+	+			+		+
ERR158608		ERP000192	Europe/Russia W148 outbreak	United Kingdom	NA	NA	NA	+	+	+			+			+			+
ERR108499		ERP000192	Europe/Russia W148 outbreak	Russia	Samara	Russia	Casali et al	+	+	+
ERR234630		ERP000192	Europe/Russia W148 outbreak	Russia	Samara	Russia	Casali et al	+	+	+			+		+				+
ERR144571		ERP000192	Europe/Russia W148 outbreak	Russia	Samara	Russia	Casali et al	+	+	+			+		+				+
ERR067692		ERP000192	Europe/Russia W148 outbreak	Russia	Samara	Russia	Casali et al	+	+	+			+
ERR137255		ERP000192	Europe/Russia W148 outbreak	Russia	Samara	Russia	Casali et al	+	+	+			+		+				+
ERR228039		ERP000192	Europe/Russia W148 outbreak	Russia	Samara	Russia	Casali et al	+	+	+		+	+
ERR230007		ERP000192	Europe/Russia W148 outbreak	Russia	Samara	Russia	Casali et al	+	+				+
ERR067674		ERP000192	Europe/Russia W148 outbreak	Russia	Samara	Russia	Casali et al	+	+	+		+	+		+				+
ERR137242		ERP000192	Europe/Russia W148 outbreak	Russia	Samara	Russia	Casali et al	+	+			+	+
ERR108447		ERP000192	Europe/Russia W148 outbreak	Russia	Samara	Russia	Casali et al	+	+			+	+
ERR137240		ERP000192	Europe/Russia W148 outbreak	Russia	Samara	Russia	Casali et al	+	+			+	+
ERR067598		ERP000192	Europe/Russia W148 outbreak	Russia	Samara	Russia	Casali et al	+	+	+		+	+		+
ERR137259		ERP000192	Europe/Russia W148 outbreak	Russia	Samara	Russia	Casali et al	+	+	+			+		+
ERR067584		ERP000192	Europe/Russia W148 outbreak	Russia	Samara	Russia	Casali et al	+	+	+		+	+		+	+	+	+	+
ERR117463		ERP000192	Europe/Russia W148 outbreak	Russia	Samara	Russia	Casali et al	+	+	+		+	+			+
ERR133982		ERP000192	Europe/Russia W148 outbreak	Russia	Samara	Russia	Casali et al	+	+	+		+	+
ERR144570		ERP000192	Europe/Russia W148 outbreak	Russia	Samara	Russia	Casali et al	+	+	+		+	+
ERR227976		ERP000192	Europe/Russia W148 outbreak	Russia	Samara	Russia	Casali et al	+	+	+			+
ERR234607		ERP000192	Europe/Russia W148 outbreak	Russia	Samara	Russia	Casali et al		+	+			+						+
ERR133899		ERP000192	Europe/Russia W148 outbreak	Russia	Samara	Russia	Casali et al	+	+	+		+	+		+		+	+	+
ERR234632		ERP000192	Europe/Russia W148 outbreak	Russia	Samara	Russia	Casali et al	+	+	+		+	+
ERR229995		ERP000192	Europe/Russia W148 outbreak	Russia	Samara	Russia	Casali et al	+	+	+			+
ERR234650		ERP000192	Europe/Russia W148 outbreak	Russia	Samara	Russia	Casali et al	+	+	+		+	+
ERR108421		ERP000192	Europe/Russia W148 outbreak	Russia	Samara	Russia	Casali et al	+	+	+			+		+
ERR117454		ERP000192	Europe/Russia W148 outbreak	Russia	Samara	Russia	Casali et al	+	+	+		+	+		+		+	+	+
ERR144581		ERP000192	Europe/Russia W148 outbreak	Russia	Samara	Russia	Casali et al	+	+	+		+	+						+
ERR228006		ERP000192	Europe/Russia W148 outbreak	Russia	Samara	Russia	Casali et al	+	+	+		+	+		+				+
ERR228028		ERP000192	Europe/Russia W148 outbreak	Russia	Samara	Russia	Casali et al	+	+	+		+	+		+				+
ERR234668		ERP000192	Europe/Russia W148 outbreak	Russia	Samara	Russia	Casali et al	+	+	+		+	+		+				+
ERR067696		ERP000192	Europe/Russia W148 outbreak	Russia	Samara	Russia	Casali et al	+	+	+		+	+				+	+	+
ERR137282		ERP000192	Europe/Russia W148 outbreak	Russia	Samara	Russia	Casali et al	+	+	+		+	+				+	+	+
ERR133837		ERP000192	Europe/Russia W148 outbreak	Russia	Samara	Russia	Casali et al	+	+
ERR067588		ERP000192	Europe/Russia W148 outbreak	Russia	Samara	Russia	Casali et al	+	+	+		+	+						+
ERR108453		ERP000192	Europe/Russia W148 outbreak	Russia	Samara	Russia	Casali et al	+	+	+		+	+		+				+
ERR229955		ERP000192	Europe/Russia W148 outbreak	Russia	Samara	Russia	Casali et al	+	+	+		+	+						+
ERR158606		ERP000192	Europe/Russia W148 outbreak	United Kingdom	NA	NA	NA	+	+	+			+		+	+			+
ERR234584		ERP000192	Europe/Russia W148 outbreak	Russia	Samara	Russia	Casali et al	+	+	+		+	+		+				+
ERR234651		ERP000192	Europe/Russia W148 outbreak	Russia	Samara	Russia	Casali et al	+	+				+		+
ERR234662		ERP000192	Europe/Russia W148 outbreak	Russia	Samara	Russia	Casali et al	+	+				+
ERR234610		ERP000192	Europe/Russia W148 outbreak	Russia	Samara	Russia	Casali et al	+	+	+			+
ERR067626		ERP000192	Europe/Russia W148 outbreak	Russia	Samara	Russia	Casali et al	+	+	+			+
ERR067668		ERP000192	Europe/Russia W148 outbreak	Russia	Samara	Russia	Casali et al	+	+	+
ERR067760		ERP000192	Europe/Russia W148 outbreak	Russia	Samara	Russia	Casali et al	+	+	+			+						+
ERR108488		ERP000192	Europe/Russia W148 outbreak	Russia	Samara	Russia	Casali et al	+	+	+		+	+						+
ERR137243		ERP000192	Europe/Russia W148 outbreak	Russia	Samara	Russia	Casali et al	+	+	+		+	+		+	+			+
ERR133901		ERP000192	Europe/Russia W148 outbreak	Russia	Samara	Russia	Casali et al	+	+	+			+		+				+
ERR144607		ERP000192	Europe/Russia W148 outbreak	Russia	Samara	Russia	Casali et al	+	+	+			+		+				+
ERR158587		ERP000192	Europe/Russia W148 outbreak	Russia	Samara	Russia	Casali et al	+	+	+			+		+				+
ERR227982		ERP000192	Europe/Russia W148 outbreak	Russia	Samara	Russia	Casali et al	+	+	+			+						+
ERR229969		ERP000192	Europe/Russia W148 outbreak	Russia	Samara	Russia	Casali et al	+	+	+			+		+				+
ERR108439		ERP000192	Europe/Russia W148 outbreak	Russia	Samara	Russia	Casali et al	+	+	+			+						+
ERR133879		ERP000192	Europe/Russia W148 outbreak	Russia	Samara	Russia	Casali et al	+	+	+			+		+				+
ERR234600		ERP000192	Europe/Russia W148 outbreak	Russia	Samara	Russia	Casali et al	+	+	+			+		+				+
ERR229982		ERP000192	Europe/Russia W148 outbreak	Russia	Samara	Russia	Casali et al	+	+	+			+		+	+	+	+	+
ERR137219		ERP000192	Europe/Russia W148 outbreak	Russia	Samara	Russia	Casali et al	+	+	+			+		+				+
ERR158581		ERP000192	Europe/Russia W148 outbreak	Russia	Samara	Russia	Casali et al	+	+	+			+
ERR067694		ERP000192	Europe/Russia W148 outbreak	Russia	Samara	Russia	Casali et al	+	+	+			+						+
ERR133951		ERP000192	Europe/Russia W148 outbreak	Russia	Samara	Russia	Casali et al	+	+	+			+						+
ERR133918		ERP000192	Europe/Russia W148 outbreak	Russia	Samara	Russia	Casali et al	+	+	+			+						+
ERR108443		ERP000192	Europe/Russia W148 outbreak	Russia	Samara	Russia	Casali et al	+	+	+			+						+
ERR137231		ERP000192	Europe/Russia W148 outbreak	Russia	Samara	Russia	Casali et al	+	+	+			+		+	+			+
ERR234597		ERP000192	Europe/Russia W148 outbreak	Russia	Samara	Russia	Casali et al	+	+	+			+						+
ERR067755		ERP000192	Europe/Russia W148 outbreak	Russia	Samara	Russia	Casali et al	+	+	+			+						+
ERR137254		ERP000192	Europe/Russia W148 outbreak	Russia	Samara	Russia	Casali et al	+	+	+			+			+			+
ERR108435		ERP000192	Europe/Russia W148 outbreak	Russia	Samara	Russia	Casali et al	+	+	+			+		+				+
ERR234639		ERP000192	Europe/Russia W148 outbreak	Russia	Samara	Russia	Casali et al	+	+	+			+						+
ERR067631		ERP000192	Europe/Russia W148 outbreak	Russia	Samara	Russia	Casali et al	+	+	+			+						+
ERR067671		ERP000192	Europe/Russia W148 outbreak	Russia	Samara	Russia	Casali et al	+	+	+		+	+		+	+	+	+	+
ERR067667		ERP000192	Europe/Russia W148 outbreak	Russia	Samara	Russia	Casali et al	+	+	+			+						+
ERR067723		ERP000192	Europe/Russia W148 outbreak	Russia	Samara	Russia	Casali et al	+	+	+			+
ERR133884		ERP000192	Europe/Russia W148 outbreak	Russia	Samara	Russia	Casali et al	+	+	+			+		+				+
ERR133880		ERP000192	Europe/Russia W148 outbreak	Russia	Samara	Russia	Casali et al	+	+	+			+		+
ERR133907		ERP000192	Europe/Russia W148 outbreak	Russia	Samara	Russia	Casali et al	+	+	+			+
ERR144584		ERP000192	Europe/Russia W148 outbreak	Russia	Samara	Russia	Casali et al	+	+	+			+
ERR227977		ERP000192	Europe/Russia W148 outbreak	Russia	Samara	Russia	Casali et al	+	+	+			+
ERR067659		ERP000192	Europe/Russia W148 outbreak	Russia	Samara	Russia	Casali et al	+	+	+			+				+	+	+
ERR067744		ERP000192	Europe/Russia W148 outbreak	Russia	Samara	Russia	Casali et al	+	+	+			+			+			+
ERR137257		ERP000192	Europe/Russia W148 outbreak	Russia	Samara	Russia	Casali et al	+	+	+			+			+
ERR229976		ERP000192	Europe/Russia W148 outbreak	Russia	Samara	Russia	Casali et al	+	+	+			+
ERR137192		ERP000192	Europe/Russia W148 outbreak	Russia	Samara	Russia	Casali et al	+	+	+			+		+
ERR229949		ERP000192	Europe/Russia W148 outbreak	Russia	Samara	Russia	Casali et al	+	+	+			+		+
ERR234644		ERP000192	Europe/Russia W148 outbreak	Russia	Samara	Russia	Casali et al	+	+	+			+		+	+			+
ERR137247		ERP000192	Europe/Russia W148 outbreak	Russia	Samara	Russia	Casali et al	+	+	+			+		+	+	+	+	+
ERR144595		ERP000192	Europe/Russia W148 outbreak	Russia	Samara	Russia	Casali et al	+	+	+			+		+	+			+
ERR117464		ERP000192	Europe/Russia W148 outbreak	Russia	Samara	Russia	Casali et al	+	+	+			+		+	+			+
ERR067644		ERP000192	Europe/Russia W148 outbreak	Russia	Samara	Russia	Casali et al	+	+	+			+		+	+			+
ERR117737		ERP000276	Europe/Russia W148 outbreak	NA	NA	NA	NA	+	+	+			+		+
ERR114514		ERP000276	Europe/Russia W148 outbreak	NA	NA	NA	NA	+	+	+			+		+
ERR386928		ERP000276	Europe/Russia W148 outbreak	NA	NA	NA	NA	+	+	+			+		+
ERR278569		ERP000276	Europe/Russia W148 outbreak	NA	NA	NA	NA	+	+	+			+		+
ERR114457		ERP000276	Europe/Russia W148 outbreak	NA	NA	NA	NA	+	+	+			+		+
ERR270679		ERP000276	Europe/Russia W148 outbreak	NA	NA	NA	NA	+	+	+			+		+
ERR117663		ERP000276	Europe/Russia W148 outbreak	NA	NA	NA	NA	+	+	+		+	+		+	+			+
ERR275226		ERP002611	Europe/Russia W148 outbreak	Portugal	Lisbon	NA	Perdigao et al	+	+	+			+		+
ERR1023296		ERP004677	Europe/Russia W148 outbreak	Sweden	NA	NA	NA	+	+				+		+		+	+	+
ERR1023393		ERP004677	Europe/Russia W148 outbreak	NA	NA	NA	NA	+	+	+			+						+
ERR551554		ERP006989	Europe/Russia W148 outbreak	NA	NA	Abkhazia	Merker et al	+	+	+
ERR551311		ERP006989	Europe/Russia W148 outbreak	NA	NA	Russia	Merker et al	+	+	+			+
ERR552429		ERP006989	Europe/Russia W148 outbreak	NA	NA	Russia	Merker et al	+	+	+			+		+	+	+	+	+
ERR553068		ERP006989	Europe/Russia W148 outbreak	NA	NA	Uzbekistan	Merker et al	+	+	+		+	+		+
ERR552136		ERP006989	Europe/Russia W148 outbreak	NA	NA	Russia	Merker et al	+	+	+		+	+
ERR551212		ERP006989	Europe/Russia W148 outbreak	NA	NA	Russia	Merker et al	+	+	+		+	+		+
ERR552580		ERP006989	Europe/Russia W148 outbreak	NA	NA	Uzbekistan	Merker et al	+	+	+		+	+
ERR553237		ERP006989	Europe/Russia W148 outbreak	NA	NA	Abkhazia	Merker et al	+	+	+		+	+
ERR551494		ERP006989	Europe/Russia W148 outbreak	NA	NA	Turkmenistan	Merker et al	+	+	+			+
ERR552141		ERP006989	Europe/Russia W148 outbreak	NA	NA	Russia	Merker et al	+	+	+		+	+		+				+
ERR552090		ERP006989	Europe/Russia W148 outbreak	NA	NA	Germany	Merker et al	+	+	+
ERR551090		ERP006989	Europe/Russia W148 outbreak	NA	NA	Russia	Merker et al	+	+	+			+
ERR552482		ERP006989	Europe/Russia W148 outbreak	NA	NA	Abkhazia	Merker et al	+	+	+		+	+				+	+	+
ERR553389		ERP010814	Europe/Russia W148 outbreak	NA	NA	NA	NA	+	+	+		+	+
ERR551947		ERP010814	Europe/Russia W148 outbreak	NA	NA	NA	NA	+	+	+			+
ERR551946		ERP010814	Europe/Russia W148 outbreak	NA	NA	NA	NA	+	+	+			+
ERR551283		ERP010814	Europe/Russia W148 outbreak	NA	NA	NA	NA	+	+	+
ERR552548		ERP010814	Europe/Russia W148 outbreak	NA	NA	NA	NA	+	+	+			+
ERR551230		ERP010814	Europe/Russia W148 outbreak	NA	NA	NA	NA	+	+	+			+
ERR550625		ERP010814	Europe/Russia W148 outbreak	NA	NA	NA	NA	+	+	+
ERR553268		ERP010814	Europe/Russia W148 outbreak	NA	NA	NA	NA	+	+	+		+	+
ERR553292		ERP010814	Europe/Russia W148 outbreak	NA	NA	NA	NA	+	+	+		+	+
ERR552753		ERP010814	Europe/Russia W148 outbreak	NA	NA	NA	NA	+	+			+	+
ERR551603		ERP010814	Europe/Russia W148 outbreak	NA	NA	NA	NA	+	+	+			+
ERR551604		ERP010814	Europe/Russia W148 outbreak	NA	NA	NA	NA	+	+	+			+
ERR551484		ERP010814	Europe/Russia W148 outbreak	NA	NA	NA	NA	+	+	+			+		+
ERR552847		ERP010814	Europe/Russia W148 outbreak	NA	NA	NA	NA	+	+	+			+
ERR552127		ERP010814	Europe/Russia W148 outbreak	NA	NA	NA	NA	+	+	+			+		+
ERR551788		ERP010814	Europe/Russia W148 outbreak	NA	NA	NA	NA	+	+	+			+		+
ERR553011		ERP010814	Europe/Russia W148 outbreak	NA	NA	NA	NA	+	+	+			+		+
ERR551162		ERP010814	Europe/Russia W148 outbreak	NA	NA	NA	NA	+	+	+			+		+		+	+	+
ERR552453		ERP010814	Europe/Russia W148 outbreak	NA	NA	NA	NA	+	+	+			+		+		+	+	+
ERR551746		ERP010814	Europe/Russia W148 outbreak	NA	NA	NA	NA	+	+	+			+		+		+	+	+
ERR551647		ERP010814	Europe/Russia W148 outbreak	NA	NA	NA	NA	+	+	+			+		+		+	+	+
ERR553027		ERP010814	Europe/Russia W148 outbreak	NA	NA	NA	NA	+	+	+			+		+		+	+	+
ERR552377		ERP010814	Europe/Russia W148 outbreak	NA	NA	NA	NA	+	+	+			+
ERR552376		ERP010814	Europe/Russia W148 outbreak	NA	NA	NA	NA	+	+	+			+
ERR551140		ERP010814	Europe/Russia W148 outbreak	NA	NA	NA	NA	+	+	+			+
ERR552766		ERP010814	Europe/Russia W148 outbreak	NA	NA	NA	NA	+	+	+			+		+		+	+	+
ERR552169		ERP010814	Europe/Russia W148 outbreak	NA	NA	NA	NA	+	+	+			+		+				+
ERR551035		ERP010814	Europe/Russia W148 outbreak	NA	NA	NA	NA	+	+	+
ERR551963		ERP010814	Europe/Russia W148 outbreak	NA	NA	NA	NA	+	+	+
ERR550985		ERP010814	Europe/Russia W148 outbreak	NA	NA	NA	NA	+	+	+			+		+
ERR552255		ERP010814	Europe/Russia W148 outbreak	NA	NA	NA	NA	+	+	+			+				+	+	+
ERR551237		ERP010814	Europe/Russia W148 outbreak	NA	NA	NA	NA	+	+	+			+
ERR550800		ERP010814	Europe/Russia W148 outbreak	NA	NA	NA	NA	+	+	+			+		+
ERR551890		ERP010814	Europe/Russia W148 outbreak	NA	NA	NA	NA	+	+	+			+
ERR550900		ERP010814	Europe/Russia W148 outbreak	NA	NA	NA	NA	+	+	+
ERR552343		ERP010814	Europe/Russia W148 outbreak	NA	NA	NA	NA	+	+	+
ERR550843		ERP010814	Europe/Russia W148 outbreak	NA	NA	NA	NA	+	+	+
ERR551972		ERP010814	Europe/Russia W148 outbreak	NA	NA	NA	NA	+	+	+			+		+		+	+	+
ERR550721		ERP010814	Europe/Russia W148 outbreak	NA	NA	NA	NA	+	+	+			+				+	+	+
ERR552344		ERP010814	Europe/Russia W148 outbreak	NA	NA	NA	NA	+	+	+			+				+	+	+
ERR551457		ERP010814	Europe/Russia W148 outbreak	NA	NA	NA	NA	+	+	+			+				+	+	+
ERR553122		ERP010814	Europe/Russia W148 outbreak	NA	NA	NA	NA	+	+	+			+						+
ERR552366		ERP010814	Europe/Russia W148 outbreak	NA	NA	NA	NA	+	+	+			+		+	+			+
ERR552365		ERP010814	Europe/Russia W148 outbreak	NA	NA	NA	NA	+	+	+			+		+	+			+
ERR551863		ERP010814	Europe/Russia W148 outbreak	NA	NA	NA	NA	+	+	+			+						+
ERR553124		ERP010814	Europe/Russia W148 outbreak	NA	NA	NA	NA	+	+	+			+						+
ERR553123		ERP010814	Europe/Russia W148 outbreak	NA	NA	NA	NA	+	+	+			+						+
ERR550690		ERP010814	Europe/Russia W148 outbreak	NA	NA	NA	NA	+	+	+			+						+
ERR552430		ERP010814	Europe/Russia W148 outbreak	NA	NA	NA	NA	+	+	+			+		+	+	+	+	+
ERR553348		ERP010814	Europe/Russia W148 outbreak	NA	NA	NA	NA	+	+	+			+		+		+	+	+
ERR551011		ERP010814	Europe/Russia W148 outbreak	NA	NA	NA	NA	+	+	+			+		+		+	+	+
ERR553108		ERP010814	Europe/Russia W148 outbreak	NA	NA	NA	NA	+	+
ERR552387		ERP010814	Europe/Russia W148 outbreak	NA	NA	NA	NA	+	+	+			+		+
ERR552348		ERP010814	Europe/Russia W148 outbreak	NA	NA	NA	NA	+	+	+			+
ERR551421		ERP010814	Europe/Russia W148 outbreak	NA	NA	NA	NA	+	+	+			+
ERR550833		ERP010814	Europe/Russia W148 outbreak	NA	NA	NA	NA	+	+	+			+
ERR550834		ERP010814	Europe/Russia W148 outbreak	NA	NA	NA	NA	+	+	+			+
ERR551615		ERP010814	Europe/Russia W148 outbreak	NA	NA	NA	NA	+	+	+			+
ERR553067		ERP010814	Europe/Russia W148 outbreak	NA	NA	NA	NA	+	+	+			+		+
ERR550912		ERP010814	Europe/Russia W148 outbreak	NA	NA	NA	NA	+	+	+		+	+
ERR552048		ERP010814	Europe/Russia W148 outbreak	NA	NA	NA	NA	+	+	+			+
ERR550677		ERP010814	Europe/Russia W148 outbreak	NA	NA	NA	NA	+	+	+		+	+		+				+
ERR553040		ERP010814	Europe/Russia W148 outbreak	NA	NA	NA	NA	+	+	+		+	+
ERR552084		ERP010814	Europe/Russia W148 outbreak	NA	NA	NA	NA	+	+	+		+	+						+
ERR552840		ERP010814	Europe/Russia W148 outbreak	NA	NA	NA	NA	+	+	+		+							+
ERR551472		ERP010814	Europe/Russia W148 outbreak	NA	NA	NA	NA	+	+	+		+	+		+
ERR550850		ERP010814	Europe/Russia W148 outbreak	NA	NA	NA	NA	+	+	+		+	+		+
ERR550851		ERP010814	Europe/Russia W148 outbreak	NA	NA	NA	NA	+	+	+		+	+		+
ERR551535		ERP010814	Europe/Russia W148 outbreak	NA	NA	NA	NA	+	+	+		+	+		+
ERR550728		ERP010814	Europe/Russia W148 outbreak	NA	NA	NA	NA	+	+	+		+	+		+
ERR550705		ERP010814	Europe/Russia W148 outbreak	NA	NA	NA	NA	+	+	+		+	+		+
ERR551987		ERP010814	Europe/Russia W148 outbreak	NA	NA	NA	NA	+	+	+		+	+
ERR551986		ERP010814	Europe/Russia W148 outbreak	NA	NA	NA	NA	+	+	+		+	+
ERR552451		ERP010814	Europe/Russia W148 outbreak	NA	NA	NA	NA	+	+	+		+	+
ERR551063		ERP010814	Europe/Russia W148 outbreak	NA	NA	NA	NA	+	+	+		+	+
ERR551062		ERP010814	Europe/Russia W148 outbreak	NA	NA	NA	NA	+	+	+		+	+
ERR553133		ERP010814	Europe/Russia W148 outbreak	NA	NA	NA	NA	+	+	+		+	+			+
ERR551560		ERP010814	Europe/Russia W148 outbreak	NA	NA	NA	NA	+	+	+		+	+
ERR552208		ERP010814	Europe/Russia W148 outbreak	NA	NA	NA	NA	+	+	+		+	+
ERR551235		ERP010814	Europe/Russia W148 outbreak	NA	NA	NA	NA	+	+	+		+	+		+		+	+	+
ERR551605		ERP010814	Europe/Russia W148 outbreak	NA	NA	NA	NA	+	+	+		+	+		+				+
ERR551726		ERP010814	Europe/Russia W148 outbreak	NA	NA	NA	NA	+	+	+		+	+		+
ERR551727		ERP010814	Europe/Russia W148 outbreak	NA	NA	NA	NA	+	+	+		+	+		+
ERR551074		ERP010814	Europe/Russia W148 outbreak	NA	NA	NA	NA	+	+	+		+	+		+
ERR552786		ERP010814	Europe/Russia W148 outbreak	NA	NA	NA	NA	+	+	+		+	+		+	+
ERR551239		ERP010814	Europe/Russia W148 outbreak	NA	NA	NA	NA	+	+	+		+	+
ERR552002		ERP010814	Europe/Russia W148 outbreak	NA	NA	NA	NA	+	+	+		+	+
ERR552001		ERP010814	Europe/Russia W148 outbreak	NA	NA	NA	NA	+	+	+		+	+
ERR551613		ERP010814	Europe/Russia W148 outbreak	NA	NA	NA	NA	+	+	+		+	+		+
ERR551740		ERP010814	Europe/Russia W148 outbreak	NA	NA	NA	NA	+	+	+			+						+
ERR551339		ERP010814	Europe/Russia W148 outbreak	NA	NA	NA	NA	+	+	+			+						+
ERR552403		ERP010814	Europe/Russia W148 outbreak	NA	NA	NA	NA	+	+	+			+						+
ERR552437		ERP010814	Europe/Russia W148 outbreak	NA	NA	NA	NA	+	+	+			+						+
ERR553378		ERP010814	Europe/Russia W148 outbreak	NA	NA	NA	NA	+	+	+			+
ERR550847		ERP010814	Europe/Russia W148 outbreak	NA	NA	NA	NA	+	+	+			+		+
ERR552040		ERP010814	Europe/Russia W148 outbreak	NA	NA	NA	NA	+	+	+			+		+
ERR551939		ERP010814	Europe/Russia W148 outbreak	NA	NA	NA	NA	+	+	+			+		+
ERR552222		ERP010814	Europe/Russia W148 outbreak	NA	NA	NA	NA	+	+	+			+		+
ERR550911		ERP010814	Europe/Russia W148 outbreak	NA	NA	NA	NA	+	+	+			+		+
ERR553072		ERP010814	Europe/Russia W148 outbreak	NA	NA	NA	NA	+	+	+			+		+
ERR552395		ERP010814	Europe/Russia W148 outbreak	NA	NA	NA	NA	+	+	+			+		+
ERR550815		ERP010814	Europe/Russia W148 outbreak	NA	NA	NA	NA	+	+	+
ERR552965		ERP010814	Europe/Russia W148 outbreak	NA	NA	NA	NA	+	+	+			+		+
ERR552223		ERP010814	Europe/Russia W148 outbreak	NA	NA	NA	NA	+	+	+			+		+		+	+	+
ERR551450		ERP010814	Europe/Russia W148 outbreak	NA	NA	NA	NA	+	+	+			+		+	+
ERR551177		ERP010814	Europe/Russia W148 outbreak	NA	NA	NA	NA	+	+	+					+		+	+	+
ERR552034		ERP010814	Europe/Russia W148 outbreak	NA	NA	NA	NA	+	+	+					+		+	+	+
ERR552035		ERP010814	Europe/Russia W148 outbreak	NA	NA	NA	NA	+	+	+					+		+	+	+
ERR551748		ERP010814	Europe/Russia W148 outbreak	NA	NA	NA	NA	+	+	+			+
ERR551581		ERP010814	Europe/Russia W148 outbreak	NA	NA	NA	NA	+	+	+			+
ERR551582		ERP010814	Europe/Russia W148 outbreak	NA	NA	NA	NA	+	+	+			+
ERR551443		ERP010814	Europe/Russia W148 outbreak	NA	NA	NA	NA	+	+	+		+							+
ERR553236		ERP010814	Europe/Russia W148 outbreak	NA	NA	NA	NA	+	+	+		+	+		+				+
ERR551036		ERP010814	Europe/Russia W148 outbreak	NA	NA	NA	NA	+	+	+		+	+						+
ERR551037		ERP010814	Europe/Russia W148 outbreak	NA	NA	NA	NA	+	+	+		+	+						+
ERR551833		ERP010814	Europe/Russia W148 outbreak	NA	NA	NA	NA	+	+	+		+	+		+				+
ERR551444		ERP010814	Europe/Russia W148 outbreak	NA	NA	NA	NA	+	+	+		+							+
ERR553391		ERP010814	Europe/Russia W148 outbreak	NA	NA	NA	NA	+	+	+		+	+		+				+
ERR551453		ERP010814	Europe/Russia W148 outbreak	NA	NA	NA	NA	+	+	+		+	+		+				+
ERR552936		ERP010814	Europe/Russia W148 outbreak	NA	NA	NA	NA	+	+	+		+	+		+				+
ERR553071		ERP010814	Europe/Russia W148 outbreak	NA	NA	NA	NA	+	+	+			+				+	+	+
ERR550720		ERP010814	Europe/Russia W148 outbreak	NA	NA	NA	NA	+	+	+			+
ERR550718		ERP010814	Europe/Russia W148 outbreak	NA	NA	NA	NA	+	+	+			+
ERR550719		ERP010814	Europe/Russia W148 outbreak	NA	NA	NA	NA	+	+	+			+
ERR553250		ERP010814	Europe/Russia W148 outbreak	NA	NA	NA	NA	+	+	+		+	+		+
ERR551281		ERP010814	Europe/Russia W148 outbreak	NA	NA	NA	NA	+	+	+		+	+		+	+
ERR550903		ERP010814	Europe/Russia W148 outbreak	NA	NA	NA	NA	+	+	+
ERR552089		ERP010814	Europe/Russia W148 outbreak	NA	NA	NA	NA	+	+	+
ERR552088		ERP010814	Europe/Russia W148 outbreak	NA	NA	NA	NA	+	+	+
ERR552086		ERP010814	Europe/Russia W148 outbreak	NA	NA	NA	NA	+	+	+
ERR553178		ERP010814	Europe/Russia W148 outbreak	NA	NA	NA	NA	+	+	+			+				+	+	+
ERR553179		ERP010814	Europe/Russia W148 outbreak	NA	NA	NA	NA	+	+	+			+				+	+	+
ERR552955		ERP010814	Europe/Russia W148 outbreak	NA	NA	NA	NA	+	+	+			+				+	+	+
ERR552664		ERP010814	Europe/Russia W148 outbreak	NA	NA	NA	NA	+	+	+			+
ERR552369		ERP010814	Europe/Russia W148 outbreak	NA	NA	NA	NA	+	+
ERR550814		ERP010814	Europe/Russia W148 outbreak	NA	NA	NA	NA	+	+	+									+
ERR552024		ERP010814	Europe/Russia W148 outbreak	NA	NA	NA	NA	+	+	+
ERR553106		ERP010814	Europe/Russia W148 outbreak	NA	NA	NA	NA	+	+	+
ERR551263		ERP010814	Europe/Russia W148 outbreak	NA	NA	NA	NA	+	+	+
ERR551261		ERP010814	Europe/Russia W148 outbreak	NA	NA	NA	NA	+	+	+
ERR551262		ERP010814	Europe/Russia W148 outbreak	NA	NA	NA	NA	+	+	+
ERR552635		ERP010814	Europe/Russia W148 outbreak	NA	NA	NA	NA	+	+	+			+
ERR551547		ERP010814	Europe/Russia W148 outbreak	NA	NA	NA	NA	+	+	+			+
ERR550918		ERP010814	Europe/Russia W148 outbreak	NA	NA	NA	NA	+	+	+			+
ERR551782		ERP010814	Europe/Russia W148 outbreak	NA	NA	NA	NA	+	+	+			+			+			+
ERR552349		ERP010814	Europe/Russia W148 outbreak	NA	NA	NA	NA	+	+	+			+						+
ERR552542		ERP010814	Europe/Russia W148 outbreak	NA	NA	NA	NA	+	+	+			+		+
ERR551256		ERP010814	Europe/Russia W148 outbreak	NA	NA	NA	NA	+	+	+			+						+
ERR551870		ERP010814	Europe/Russia W148 outbreak	NA	NA	NA	NA	+	+	+			+		+
ERR551869		ERP010814	Europe/Russia W148 outbreak	NA	NA	NA	NA	+	+	+			+		+
ERR552808		ERP010814	Europe/Russia W148 outbreak	NA	NA	NA	NA	+	+	+			+		+
ERR553142		ERP010814	Europe/Russia W148 outbreak	NA	NA	NA	NA	+	+	+			+		+
ERR553141		ERP010814	Europe/Russia W148 outbreak	NA	NA	NA	NA	+	+	+			+		+
ERR551403		ERP010814	Europe/Russia W148 outbreak	NA	NA	NA	NA	+	+	+			+						+
ERR551914		ERP010814	Europe/Russia W148 outbreak	NA	NA	NA	NA	+	+	+			+
ERR550727		ERP010814	Europe/Russia W148 outbreak	NA	NA	NA	NA	+	+	+			+		+				+
ERR552206		ERP010814	Europe/Russia W148 outbreak	NA	NA	NA	NA	+	+	+			+				+	+	+
ERR551962		ERP010814	Europe/Russia W148 outbreak	NA	NA	NA	NA	+	+
ERR552480		ERP010814	Europe/Russia W148 outbreak	NA	NA	NA	NA	+	+	+		+	+				+	+	+
ERR552692		ERP010814	Europe/Russia W148 outbreak	NA	NA	NA	NA	+	+	+		+	+			+	+	+	+
ERR552554		ERP010814	Europe/Russia W148 outbreak	NA	NA	NA	NA	+	+	+		+	+				+	+	+
ERR553014		ERP010814	Europe/Russia W148 outbreak	NA	NA	NA	NA	+	+	+		+	+				+	+	+
ERR552956		ERP010814	Europe/Russia W148 outbreak	NA	NA	NA	NA	+	+	+			+				+	+	+
ERR553351		ERP010814	Europe/Russia W148 outbreak	NA	NA	NA	NA	+	+	+			+		+
ERR551832		ERP010814	Europe/Russia W148 outbreak	NA	NA	NA	NA	+	+	+			+
ERR552667		ERP010814	Europe/Russia W148 outbreak	NA	NA	NA	NA	+	+	+							+	+	+
ERR551017		ERP010814	Europe/Russia W148 outbreak	NA	NA	NA	NA	+	+	+
ERR551628		ERP010814	Europe/Russia W148 outbreak	NA	NA	NA	NA	+	+	+			+		+				+
ERR553224		ERP010814	Europe/Russia W148 outbreak	NA	NA	NA	NA	+	+	+			+		+				+
ERR550855		ERP010814	Europe/Russia W148 outbreak	NA	NA	NA	NA	+	+	+			+		+
ERR550854		ERP010814	Europe/Russia W148 outbreak	NA	NA	NA	NA	+	+	+			+		+
ERR552383		ERP010814	Europe/Russia W148 outbreak	NA	NA	NA	NA	+	+	+			+
ERR552384		ERP010814	Europe/Russia W148 outbreak	NA	NA	NA	NA	+	+	+			+
ERR550824		ERP010814	Europe/Russia W148 outbreak	NA	NA	NA	NA	+	+	+			+		+
ERR2041787		ERP024102	Europe/Russia W148 outbreak	Serbia	NA	NA	Arandjelovic et al	+	+	+			+		+		+	+	+
ERR2041685		ERP024102	Europe/Russia W148 outbreak	Serbia	NA	NA	Arandjelovic et al	+	+	+					+
ERR2041691		ERP024102	Europe/Russia W148 outbreak	Serbia	NA	NA	Arandjelovic et al	+	+	+					+
ERR2041706		ERP024102	Europe/Russia W148 outbreak	Serbia	NA	NA	Arandjelovic et al	+	+	+					+
ERR2041716		ERP024102	Europe/Russia W148 outbreak	Serbia	NA	NA	Arandjelovic et al	+	+	+					+
ERR2041704		ERP024102	Europe/Russia W148 outbreak	Serbia	NA	NA	Arandjelovic et al	+	+	+					+
ERR2041800		ERP024102	Europe/Russia W148 outbreak	Serbia	NA	NA	Arandjelovic et al	+	+	+					+
ERR2041772		ERP024102	Europe/Russia W148 outbreak	Serbia	NA	NA	Arandjelovic et al	+	+	+
ERR2041744		ERP024102	Europe/Russia W148 outbreak	Serbia	NA	NA	Arandjelovic et al	+	+	+		+	+		+
ERR2041742		ERP024102	Europe/Russia W148 outbreak	Serbia	NA	NA	Arandjelovic et al	+	+	+		+	+		+
ERR2041781		ERP024102	Europe/Russia W148 outbreak	Serbia	NA	NA	Arandjelovic et al	+	+	+		+	+
ERR2041783		ERP024102	Europe/Russia W148 outbreak	Serbia	NA	NA	Arandjelovic et al	+	+	+		+	+		+	+
CP012090.1	W-148		Europe/Russia W148 outbreak	NA	NA	NA	NA	+	+		+		+			+			+	+
SRR1163003		SRP035801	Europe/Russia W148 outbreak	Sweden	NA	NA	NA	+	+	+			+						+
SRR1162853		SRP035801	Europe/Russia W148 outbreak	Sweden	NA	NA	NA	+	+	+			+						+
SRR1166879		SRP036652	Europe/Russia W148 outbreak	Sweden	NA	NA	NA	+	+				+		+		+	+	+
SRR1162700		SRP036656	Europe/Russia W148 outbreak	Sweden	NA	NA	NA	+	+	+		+	+
SRR1166707		SRP036656	Europe/Russia W148 outbreak	Sweden	NA	NA	NA	+	+	+		+	+
SRR1166927		SRP036668	Europe/Russia W148 outbreak	Sweden	NA	NA	NA	+	+	+			+
SRR1169181		SRP037470	Europe/Russia W148 outbreak	Moldova	NA	NA	NA	+	+	+			+		+				+
SRR1166179		SRP037470	Europe/Russia W148 outbreak	Moldova	NA	NA	NA	+	+	+			+		+				+
SRR1169036		SRP037474	Europe/Russia W148 outbreak	Moldova	NA	NA	NA	+	+	+			+		+
SRR1166187		SRP037474	Europe/Russia W148 outbreak	Moldova	NA	NA	NA	+	+	+			+		+
SRR1166267		SRP037489	Europe/Russia W148 outbreak	Moldova	NA	NA	NA	+	+	+			+		+
SRR1169111		SRP037489	Europe/Russia W148 outbreak	Moldova	NA	NA	NA	+	+	+			+		+
SRR1577830		SRP047255	Europe/Russia W148 outbreak	Mali	NA	NA	NA	+	+	+			+		+		+	+	+
SRR6353889	6679	SRP126249	Europe/Russia W148 outbreak	Russia	NA	Russia	our data
SRR6353885	RUS_B0	SRP126249	Europe/Russia W148 outbreak	Russia	NA	Russia	this study	+	+	+		+	+		+		+	+	+
SRR6353888	2093	SRP126249	Europe/Russia W148 outbreak	Russia	NA	Russia	our data	+	+	+		+	+		+	+	+	+	+
SRR6353883	3955	SRP126249	Europe/Russia W148 outbreak	Russia	NA	Russia	our data	+	+	+		+	+		+	+	+	+	+
SRR6353882	3651	SRP126249	Europe/Russia W148 outbreak	Russia	NA	Russia	our data	+	+	+			+		+
SRR8847006	124	SRP126249	Europe/Russia W148 outbreak	Russia	NA	Russia	our data	+	+	+		+	+		+	+			+
SRR8847012	1277	SRP126249	Europe/Russia W148 outbreak	Russia	NA	Russia	our data	+	+	+			+		+	+	+	+	+
SRR8847011	1604	SRP126249	Europe/Russia W148 outbreak	Russia	NA	Russia	our data	+	+	+		+	+		+				+
SRR8847009	19	SRP126249	Europe/Russia W148 outbreak	Russia	NA	Russia	our data	+	+				+						+
SRR8847017	2090	SRP126249	Europe/Russia W148 outbreak	Russia	NA	Russia	our data	+	+	+			+		+	+			+
SRR8847016	2757	SRP126249	Europe/Russia W148 outbreak	Russia	NA	Russia	our data	+	+	+			+				+	+	+
SRR8847015	3912	SRP126249	Europe/Russia W148 outbreak	Russia	NA	Russia	our data	+	+	+		+	+			+	+	+	+
SRR8847014	5583	SRP126249	Europe/Russia W148 outbreak	Russia	NA	Russia	our data	+	+	+		+	+		+	+	+	+	+
SRR8847008	6141	SRP126249	Europe/Russia W148 outbreak	Russia	NA	Russia	our data	+	+	+			+		+				+
SRR8847007	7233	SRP126249	Europe/Russia W148 outbreak	Russia	NA	Russia	our data	+	+	+		+	+		+				+
SRR8847006	7283	SRP126249	Europe/Russia W148 outbreak	Russia	NA	Russia	our data	+	+	+		+	+		+	+			+
SRR8847010	7992	SRP126249	Europe/Russia W148 outbreak	Russia	NA	Russia	our data	+	+	+		+	+		+	+	+	+	+
SRR8847013	8447	SRP126249	Europe/Russia W148 outbreak	Russia	NA	Russia	our data	+	+	+			+		+	+			+
SRR1181149, SRR1181103	XTB13-081	TB-ARC - Belarus	Europe/Russia W148 outbreak	Belarus	NA	NA	NA	+	+	+		+	+		+	+	+	+	+
SRR1184034, SRR1180957	XTB13-091	TB-ARC - Belarus	Europe/Russia W148 outbreak	Belarus	NA	NA	NA	+	+	+		+	+		+	+
SRR1181247, SRR1181045	XTB13-097	TB-ARC - Belarus	Europe/Russia W148 outbreak	Belarus	NA	NA	NA	+	+	+		+	+		+		+	+	+
SRR1181152, SRR1181093	XTB13-110	TB-ARC - Belarus	Europe/Russia W148 outbreak	Belarus	NA	NA	NA	+	+	+		+	+		+	+	+	+	+
SRR1181154, SRR1181073	XTB13-114	TB-ARC - Belarus	Europe/Russia W148 outbreak	Belarus	NA	NA	NA	+	+	+		+	+		+
SRR1181155, SRR1181196	XTB13-123	TB-ARC - Belarus	Europe/Russia W148 outbreak	Belarus	NA	NA	NA	+	+	+		+	+		+	+	+	+	+
SRR1181329, SRR1181132	XTB13-137	TB-ARC - Belarus	Europe/Russia W148 outbreak	Belarus	NA	NA	NA	+	+	+		+	+		+	+	+	+	+
SRR1181094, SRR1180989	XTB13-140	TB-ARC - Belarus	Europe/Russia W148 outbreak	Belarus	NA	NA	NA	+	+	+		+	+		+	+	+	+	+
SRR1184127, SRR1180990	XTB13-147	TB-ARC - Belarus	Europe/Russia W148 outbreak	Belarus	NA	NA	NA	+	+	+			+		+	+
SRR1181208, SRR1181241	XTB13-150	TB-ARC - Belarus	Europe/Russia W148 outbreak	Belarus	NA	NA	NA	+	+	+		+	+		+	+	+	+	+
SRR1183959, SRR1180963	XTB13-155	TB-ARC - Belarus	Europe/Russia W148 outbreak	Belarus	NA	NA	NA	+	+	+		+	+		+	+	+	+	+
SRR1184123	XTB13-162	TB-ARC - Belarus	Europe/Russia W148 outbreak	Belarus	NA	NA	NA	+	+	+		+	+		+	+	+	+	+
SRR1163429, SRR1163025	XTB13-168	TB-ARC - Belarus	Europe/Russia W148 outbreak	Belarus	NA	NA	NA	+	+	+		+	+		+	+	+	+	+
SRR1163348, SRR1163050	XTB13-173	TB-ARC - Belarus	Europe/Russia W148 outbreak	Belarus	NA	NA	NA	+	+	+		+	+		+	+	+	+	+
SRR1163202, SRR1163332	XTB13-176	TB-ARC - Belarus	Europe/Russia W148 outbreak	Belarus	NA	NA	NA	+	+	+		+	+			+	+	+	+
SRR1163121, SRR1163404	XTB13-177	TB-ARC - Belarus	Europe/Russia W148 outbreak	Belarus	NA	NA	NA	+	+	+		+	+		+	+	+	+	+
SRR1166920, SRR1162947	XTB13-179	TB-ARC - Belarus	Europe/Russia W148 outbreak	Belarus	NA	NA	NA	+	+	+		+	+		+	+	+	+	+
SRR1163330, SRR1163126	XTB13-180	TB-ARC - Belarus	Europe/Russia W148 outbreak	Belarus	NA	NA	NA	+	+	+		+	+		+	+
SRR1163318, SRR1163135	XTB13-182	TB-ARC - Belarus	Europe/Russia W148 outbreak	Belarus	NA	NA	NA	+	+	+			+			+	+	+	+
SRR1163101, SRR1163313	XTB13-194	TB-ARC - Belarus	Europe/Russia W148 outbreak	Belarus	NA	NA	NA	+	+	+		+	+		+	+	+	+	+
SRR1163336, SRR1162952	XTB13-195	TB-ARC - Belarus	Europe/Russia W148 outbreak	Belarus	NA	NA	NA	+	+	+		+	+		+	+	+	+	+
SRR1163314, SRR1163198	XTB13-197	TB-ARC - Belarus	Europe/Russia W148 outbreak	Belarus	NA	NA	NA	+	+	+		+	+		+
SRR1163021, SRR1163392	XTB13-200	TB-ARC - Belarus	Europe/Russia W148 outbreak	Belarus	NA	NA	NA	+	+	+		+	+			+	+	+	+
SRR1163079	XTB13-203	TB-ARC - Belarus	Europe/Russia W148 outbreak	Belarus	NA	NA	NA	+	+	+					+	+	+	+	+
SRR1163002, SRR1163354	XTB13-205	TB-ARC - Belarus	Europe/Russia W148 outbreak	Belarus	NA	NA	NA	+	+	+		+	+		+	+
SRR1163114	XTB13-217	TB-ARC - Belarus	Europe/Russia W148 outbreak	Belarus	NA	NA	NA	+	+	+		+	+		+	+	+	+	+
SRR1163349, SRR1163080	XTB13-218	TB-ARC - Belarus	Europe/Russia W148 outbreak	Belarus	NA	NA	NA	+	+	+		+	+		+	+	+	+	+
SRR1163298, SRR1163139	XTB13-219	TB-ARC - Belarus	Europe/Russia W148 outbreak	Belarus	NA	NA	NA	+	+	+		+	+		+	+
SRR1163423, SRR1162953	XTB13-228	TB-ARC - Belarus	Europe/Russia W148 outbreak	Belarus	NA	NA	NA	+	+	+		+	+		+	+	+	+	+
SRR1163299, SRR1163211	XTB13-229	TB-ARC - Belarus	Europe/Russia W148 outbreak	Belarus	NA	NA	NA	+	+	+		+	+		+
SRR1166917	XTB13-231	TB-ARC - Belarus	Europe/Russia W148 outbreak	Belarus	NA	NA	NA	+	+	+		+	+		+
SRR1163397, SRR1162966	XTB13-232	TB-ARC - Belarus	Europe/Russia W148 outbreak	Belarus	NA	NA	NA	+	+	+		+	+		+	+	+	+	+
SRR1163325, SRR1163145	XTB13-235	TB-ARC - Belarus	Europe/Russia W148 outbreak	Belarus	NA	NA	NA	+	+	+		+	+		+	+	+	+	+
SRR1163023, SRR1163310	XTB13-238	TB-ARC - Belarus	Europe/Russia W148 outbreak	Belarus	NA	NA	NA	+	+	+		+	+		+	+	+	+	+
SRR1163406, SRR1163369	XTB13-241	TB-ARC - Belarus	Europe/Russia W148 outbreak	Belarus	NA	NA	NA	+	+	+		+	+		+	+	+	+	+
SRR1163104, SRR1163431	XTB13-242	TB-ARC - Belarus	Europe/Russia W148 outbreak	Belarus	NA	NA	NA	+	+	+			+			+	+	+	+
SRR1163177, SRR1163432	XTB13-250	TB-ARC - Belarus	Europe/Russia W148 outbreak	Belarus	NA	NA	NA	+	+	+		+	+		+	+
SRR1163081, SRR1163387	XTB13-251	TB-ARC - Belarus	Europe/Russia W148 outbreak	Belarus	NA	NA	NA	+	+	+		+	+				+	+	+
SRR1163326, SRR1162980	XTB13-252	TB-ARC - Belarus	Europe/Russia W148 outbreak	Belarus	NA	NA	NA	+	+	+		+	+		+		+	+	+
SRR1163178, SRR1163380	XTB13-256	TB-ARC - Belarus	Europe/Russia W148 outbreak	Belarus	NA	NA	NA	+	+	+		+	+		+	+			+
SRR1163407, SRR1162977	XTB13-290	TB-ARC - Belarus	Europe/Russia W148 outbreak	Belarus	NA	NA	NA	+	+	+		+			+		+	+	+

## Sheet: reference
reference
Arandjelović I, Merker M, Richter E, Kohl TA, Savić B, Soldatović I, Wirth T, Vuković D, Niemann S. Longitudinal Outbreak of Multidrug-Resistant Tuberculosis in a Hospital Setting, Serbia. Emerg Infect Dis. 2019 Mar;25(3):555-558. doi: 10.3201/eid2503.181220.
Casali N, Nikolayevskyy V, Balabanova Y, Harris SR, Ignatyeva O, Kontsevaya I, Corander J, Bryant J, Parkhill J, Nejentsev S, Horstmann RD, Brown T, Drobniewski F. Evolution and transmission of drug-resistant tuberculosis in a Russian population. Nat Genet. 2014 Mar;46(3):279-86. doi: 10.1038/ng.2878.
Perdigão J, Silva H, Machado D, Macedo R, Maltez F, Silva C, Jordao L, Couto I, Mallard K, Coll F, Hill-Cawthorne GA, McNerney R, Pain A, Clark TG, Viveiros M, Portugal I. Unraveling Mycobacterium tuberculosis genomic diversity and evolution in Lisbon, Portugal, a highly drug resistant setting. BMC Genomics. 2014 Nov 18;15:991. doi: 10.1186/1471-2164-15-991.
Merker M, Blin C, Mona S, Duforet-Frebourg N, Lecher S, Willery E, Blum MG, Rüsch-Gerdes S, Mokrousov I, Aleksic E, Allix-Béguec C, Antierens A, Augustynowicz-Kopeć E, Ballif M, Barletta F, Beck HP, Barry CE 3rd, Bonnet M, Borroni E, Campos-Herrero I, Cirillo D, Cox H, Crowe S, Crudu V, Diel R, Drobniewski F, Fauville-Dufaux M, Gagneux S, Ghebremichael S, Hanekom M, Hoffner S, Jiao WW, Kalon S, K…
Phelan J, Coll F, McNerney R, Ascher DB, Pires DE, Furnham N, Coeck N, Hill-Cawthorne GA, Nair MB, Mallard K, Ramsay A, Campino S, Hibberd ML, Pain A, Rigouts L, Clark TG. Mycobacterium tuberculosis whole genome sequencing and protein structure modelling provides insights into anti-tuberculosis drug resistance. BMC Med. 2016 Mar 23;14:31. doi: 10.1186/s12916-016-0575-9.
Zhang H, Li D, Zhao L, Fleming J, Lin N, Wang T, Liu Z, Li C, Galwey N, Deng J, Zhou Y, Zhu Y, Gao Y, Wang T, Wang S, Huang Y, Wang M, Zhong Q, Zhou L, Chen T, Zhou J, Yang R, Zhu G, Hang H, Zhang J, Li F, Wan K, Wang J, Zhang XE, Bi L. Genome sequencing of 161 Mycobacterium tuberculosis isolates from China identifies genes and intergenic regions associated with drug resistance. Nat Genet. 2013 O…
Luo T, Comas I, Luo D, Lu B, Wu J, Wei L, Yang C, Liu Q, Gan M, Sun G, Shen X, Liu F, Gagneux S, Mei J, Lan R, Wan K, Gao Q. Proc Natl Acad Sci U S A. 2015 Jun 30;112(26):8136-41. Southern East Asian origin and coexpansion of Mycobacterium tuberculosis Beijing family with Han Chinese. Luo T, Comas I, Luo D, Lu B, Wu J, Wei L, Yang C, Liu Q, Gan M, Sun G, Shen X, Liu F, Gagneux S, Mei J, Lan R, Wa…
