# Supplementary material for: System OMICs analysis of Mycobacterium tuberculosis Beijing B0/W148 cluster
Source: Sci Rep. 2019 Dec 17;9:19255. doi: 10.1038/s41598-019-55896-z (PMC6917788; doi:10.1038/s41598-019-55896-z)
Supplement: Supplementary file 4 — Table S3 [file 41598_2019_55896_MOESM4_ESM.xlsx]

## Sheet: Title
System OMICs analysis of Mycobacterium tuberculosis Beijing B0/W148 cluster Julia Bespyatykh, Egor Shitikov, Andrei Guliaev, Alexander Smolyakov, Ksenia Klimina, Vladimir Veselovsky, Maya Malakhova, Georgij Arapidi, Marine Dogonadze, Olga Manicheva, Dmitry Bespiatykh, Igor Mokrousov, Viacheslav Zhuravlev, Elena Ilina, Vadim Govorun

## Sheet: W148_annotation_table_combo3
Table S3. List of mutations in RUS_B0 strain with respect to W-148 genome
Chrom	Position	Ref	RUS_B0	strand	CDSLOC.start	CDSLOC.end	PROTEINLOC	Locus_Tag	CONSEQUENCE	REFCODON	VARCODON	REFAA	VARAA
CP012090.1	71815	G	A	+	1681	1681	561	TBPG_000069	nonsynonymous	GTC	ATC	V	I
CP012090.1	123503	T	C	+	1031	1031	344	TBPG_000112	nonsynonymous	GTC	GCC	V	A
CP012090.1	252972	G	A	-	1246	1246	416	TBPG_000222	nonsynonymous	CAC	TAC	H	Y
CP012090.1	338163	C	T	+	474	474	158	TBPG_000292	synonymous	GTC	GTT	V	V
CP012090.1	444236	T	G	-	532	532	178	TBPG_000381	nonsynonymous	ACG	CCG	T	P
CP012090.1	511860	T	G	-	1713	1713	571	TBPG_000438	nonsynonymous	GAA	GAC	E	D
CP012090.1	842138	T	C	+	1938	1938	646	TBPG_000767	synonymous	AAT	AAC	N	N
CP012090.1	896772	T	C	-	115	115	39	TBPG_000818	nonsynonymous	ATC	GTC	I	V
CP012090.1	1070488	C	T	+	216	216	72	TBPG_000991	synonymous	GGC	GGT	G	G
CP012090.1	1252303	A	G					intergenic
CP012090.1	1329630	C	CGC	+	1106	1106	369	TBPG_001211	frameshift	GCG	GCGCG
CP012090.1	1665240	G	A	+	798	798	266	TBPG_001494	synonymous	CTG	CTA	L	L
CP012090.1	1742924	T	C	+	18	18	6	TBPG_001576	synonymous	GAT	GAC	D	D
CP012090.1	1855849	G	A	-	597	597	199	TBPG_001668	synonymous	GGC	GGT	G	G
CP012090.1	1865547	A	G	+	172	172	58	TBPG_001679	nonsynonymous	AGT	GGT	S	G
CP012090.1	1866771	A	G	-	626	626	209	TBPG_001680	nonsynonymous	GTG	GCG	V	A
CP012090.1	1883361	G	GCCG	+	1660	1660	554	TBPG_001694	nonsynonymous	GCA	GCCGCA	A	AA
CP012090.1	2010877	T	C	+	45	45	15	TBPG_001837	synonymous	CGT	CGC	R	R
CP012090.1	2064873	A	G	-	512	512	171	TBPG_001889	nonsynonymous	GTG	GCG	V	A
CP012090.1	2065395	T	C					intergenic
CP012090.1	2114345	CC	C					intergenic
CP012090.1	2263363	T	C	-	393	393	131	TBPG_002072	synonymous	CGA	CGG	R	R
CP012090.1	2274712	C	G	+	632	632	211	TBPG_002078	nonsynonymous	GCC	GGC	A	G
CP012090.1	2335695	A	G	+	149	149	50	TBPG_002143	nonsynonymous	GAT	GGT	D	G
CP012090.1	2366050	A	C	+	1312	1312	438	TBPG_002180	nonsynonymous	ACA	CCA	T	P
CP012090.1	2367002	C	A					intergenic
CP012090.1	2405019	G	A	-	473	473	158	TBPG_002214	nonsynonymous	ACG	ATG	T	M
CP012090.1	2491365	T	C					intergenic
CP012090.1	2495754	C	A	+	135	135	45	TBPG_002291	nonsense	TAC	TAA	Y	*
CP012090.1	2678460	C	A	+	399	399	133	TBPG_002456	nonsynonymous	GAC	GAA	D	E
CP012090.1	2848352	C	A					intergenic
CP012090.1	2935093	C	A					intergenic
CP012090.1	2973943	G	A	-	1016	1016	339	TBPG_002782	nonsynonymous	GCT	GTT	A	V
CP012090.1	3009774	G	A	-	478	478	160	TBPG_002813	nonsynonymous	CGG	TGG	R	W
CP012090.1	3074467	A	C	+	102	102	34	TBPG_002840	synonymous	GCA	GCC	A	A
CP012090.1	3372804	A	C	-	9	9	3	TBPG_003128	nonsynonymous	TGT	TGG	C	W
CP012090.1	3469786	AGG	AG					intergenic
CP012090.1	3469787	GG	G					intergenic
CP012090.1	3648310	T	G	-	2094	2094	698	TBPG_003404	nonsynonymous	AAA	AAC	K	N
CP012090.1	3649410	C	T	-	994	994	332	TBPG_003404	nonsynonymous	GGC	AGC	G	S
CP012090.1	3703983	ACG	AG					intergenic
CP012090.1	3735560	G	T	-	3972	3972	1324	TBPG_003486	synonymous	TCC	TCA	S	S
CP012090.1	3890780	A	G	+	102	102	34	TBPG_003614	synonymous	CCA	CCG	P	P
CP012090.1	3946273	CAA	CA	+	1708	1710	570	TBPG_003657	frameshift	CAA	CA
CP012090.1	3946274	AA	A	+	1709	1710	570	TBPG_003657	frameshift	CAA	CA
CP012090.1	4049430	G	A	-	747	747	249	TBPG_003747	synonymous	ACC	ACT	T	T
CP012090.1	4097361	C	T	+	2043	2043	681	TBPG_003797	synonymous	GGC	GGT	G	G
CP012090.1	4144228	T	G	+	14	14	5	TBPG_003847	nonsynonymous	GTG	GGG	V	G
CP012090.1	4195295	TGG	TGGG					intergenic
CP012090.1	4195296	G	GG					intergenic
CP012090.1	4254345	G	A	+	916	916	306	TBPG_003958	nonsynonymous	GTG	ATG	V	M
CP012090.1	4254919	A	G	+	1490	1490	497	TBPG_003958	nonsynonymous	CAG	CGG	Q	R
CP012090.1	4255223	G	A	+	1794	1794	598	TBPG_003958	synonymous	CTG	CTA	L	L
CP012090.1	4333688	TG	TAG	-	702	703	234235	TBPG_004016	frameshift	GCCACA	GCCTACA
CP012090.1	4334280	CTT	CT	-	109	111	37	TBPG_004016	frameshift	AAG	AG
CP012090.1	4334282	TT	T	-	108	109	36,37	TBPG_004016	frameshift	GAAAAG	GAAAG
CP012090.1	4348599	GTT	GT	+	118	120	40	TBPG_004028	frameshift	GTT	GT
CP012090.1	4411239	C	A	+	1040	1040	347	TBPG_004078	nonsynonymous	CCC	CAC	P	H
