# Supplementary material for: System OMICs analysis of Mycobacterium tuberculosis Beijing B0/W148 cluster
Source: Sci Rep. 2019 Dec 17;9:19255. doi: 10.1038/s41598-019-55896-z (PMC6917788; doi:10.1038/s41598-019-55896-z)
Supplement: Supplementary file 5 — Table S4 [file 41598_2019_55896_MOESM5_ESM.xlsx]

## Sheet: Title
System OMICs analysis of Mycobacterium tuberculosis Beijing B0/W148 cluster Julia Bespyatykh, Egor Shitikov, Andrei Guliaev, Alexander Smolyakov, Ksenia Klimina, Vladimir Veselovsky, Maya Malakhova, Georgij Arapidi, Marine Dogonadze, Olga Manicheva, Dmitry Bespiatykh, Igor Mokrousov, Viacheslav Zhuravlev, Elena Ilina, Vadim Govorun

## Sheet: RUS_B0 1
Table S4. List of transcripts identified for RUS_B0 and H37Rv strains
id	transcript_id(s)	length	effective_length	expected_count	TPM	FPKM
dnaA	gene0	1524	1324.7	3643	129.9	359.03
dnaN	gene1	1209	1009.7	708	33.12	91.55
ppiA	gene10	549	349.77	626	84.54	233.66
Rv0095c	gene100	411	212.37	78.36	17.43	48.18
Rv0976c	gene1000	1683	1483.7	86	2.74	7.57
PE_PGRS16	gene1001	2772	2572.7	152	2.79	7.71
PE_PGRS17	gene1002	996	796.7	16.18	0.96	2.65
Rv0979c	gene1003	195	20.88	0	0	0
rpmF	gene1004	174	10.52	0	0	0
PE_PGRS18	gene1005	1374	1174.7	198.65	7.99	22.08
mprA	gene1006	687	487.7	423	40.97	113.23
mprB	gene1007	1515	1315.7	6410	230.13	636.06
pepD	gene1008	1395	1195.7	3012	118.99	328.87
moaB2	gene1009	546	346.77	1611	219.44	606.52
PPE1	gene101	1392	1192.7	184	7.29	20.14
mscL	gene1010	456	257.02	561	103.1	284.97
Rv0986	gene1011	747	547.7	346	29.84	82.48
Rv0987	gene1012	2568	2368.7	1349	26.9	74.35
Rv0988	gene1013	1161	961.7	743	36.49	100.87
grcC2	gene1014	978	778.7	213	12.92	35.71
Rv0990c	gene1015	657	457.71	120	12.38	34.23
Rv0991c	gene1016	333	136.05	377	130.89	361.78
Rv0992c	gene1017	594	394.73	489	58.52	161.73
galU	gene1018	921	721.7	1161	75.99	210.02
moeA1	gene1019	1281	1081.7	1500	65.5	181.04
Rv0097	gene102	870	670.7	347	24.44	67.55
rimJ	gene1020	612	412.72	72	8.24	22.78
Rv0996	gene1021	1077	877.7	1778	95.69	264.47
alaV	rna17	73	0	0	0	0
Rv0997a	gene1023	252	61.91	748	570.68	1577.32
Rv0997	gene1024	432	233.17	185	37.48	103.58
Rv0998	gene1025	1002	802.7	1467	86.33	238.6
Rv0999	gene1026	759	559.7	179	15.11	41.75
Rv1000c	gene1027	618	418.72	1876	211.63	584.93
arcA	gene1028	1209	1009.7	697	32.61	90.12
Rv1002c	gene1029	1512	1312.7	424	15.26	42.17
fcoT	gene103	552	352.76	307	41.11	113.62
Rv1003	gene1030	858	658.7	240	17.21	47.57
Rv1004c	gene1031	1260	1060.7	489	21.78	60.19
Rv1005c	gene1032	1377	1177.7	765	30.68	84.81
Rv1006	gene1033	1704	1504.7	2301	72.23	199.65
metS	gene1034	1560	1360.7	1663	57.73	159.56
tatD	gene1035	795	595.7	42	3.33	9.2
rpfB	gene1036	1089	889.7	934	49.59	137.06
ksgA	gene1037	954	754.7	316	19.78	54.66
ispE	gene1038	921	721.7	91	5.96	16.46
Rv1012	gene1039	294	99.18	1	0.48	1.32
fadD10	gene104	1623	1423.7	522	17.32	47.87
pks16	gene1040	1635	1435.7	414	13.62	37.65
pth	gene1041	576	376.74	47	5.89	16.29
rplY	gene1042	648	448.71	318	33.48	92.52
lpqT	gene1043	681	481.71	757	74.23	205.17
prsA	gene1044	981	781.7	974	58.86	162.67
glmU	gene1045	1488	1288.7	1397	51.2	141.53
glnT	rna18	72	0	0	0	0
Rv1019	gene1047	594	394.73	388	46.43	128.33
mfd	gene1048	3705	3505.7	5887	79.32	219.24
Rv1021	gene1049	978	778.7	3612	219.1	605.58
Rv0100	gene105	237	49.73	22	20.9	57.76
lpqU	gene1050	732	532.7	449	39.81	110.04
eno	gene1051	1290	1090.7	840	36.38	100.55
Rv1024	gene1052	687	487.7	160	15.5	42.83
Rv1025	gene1053	468	268.96	85	14.93	41.26
Rv1026	gene1054	960	760.7	160	9.94	27.46
kdpE	gene1055	681	481.71	147	14.41	39.84
kdpD	gene1056	2583	2383.7	999	19.8	54.72
kdpF	gene1057	93	0	0	0	0
kdpA	gene1058	1716	1516.7	650	20.24	55.95
kdpB	gene1059	2130	1930.7	99	2.42	6.69
nrp	gene106	7539	7339.7	2839	18.27	50.5
kdpC	gene1060	570	370.75	33	4.2	11.62
trcS	gene1061	1530	1330.7	307	10.9	30.12
trcR	gene1062	774	574.7	211	17.34	47.93
esxI	gene1063	285	90.92	66.99	34.8	96.2
esxJ	gene1064	297	101.96	201.56	93.38	258.1
PPE15	gene1065	1176	976.7	70	3.39	9.36
PE8	gene1066	828	628.7	66	4.96	13.71
Rv1041c	gene1067	864	664.7	1289.8	91.66	253.33
Rv1042c	gene1068	408	209.4	329.1	74.24	205.18
Rv1043c	gene1069	1026	826.7	812	46.4	128.23
Rv0102	gene107	1986	1786.7	1054	27.86	77.02
Rv1044	gene1070	624	424.72	691	76.85	212.41
Rv1045	gene1071	882	682.7	891	61.65	170.39
Rv1047	gene1072	1248	1048.7	277.83	12.51	34.59
Rv1048c	gene1073	1116	916.7	474	24.42	67.51
Rv1049	gene1074	447	248.07	131	24.94	68.94
Rv1050	gene1075	906	706.7	21	1.4	3.88
Rv1051c	gene1076	756	556.7	14	1.19	3.28
Rv1052	gene1077	390	191.64	263	64.83	179.17
leuX	rna19	74	0	0	0	0
Rv1056	gene1079	765	565.7	265	22.13	61.16
ctpB	gene108	2259	2059.7	1732	39.72	109.78
Rv1057	gene1080	1182	982.7	706	33.94	93.79
fadD14	gene1081	1632	1432.7	548	18.07	49.94
Rv1059	gene1082	1065	865.7	1374	74.97	207.21
Rv1060	gene1083	474	274.94	162	27.83	76.93
Rv1061	gene1084	864	664.7	1494	106.17	293.44
Rv1062	gene1085	858	658.7	222	15.92	44
Rv1063c	gene1086	1083	883.7	1305	69.75	192.8
lpqV	gene1087	420	221.28	20	4.27	11.8
Rv1065	gene1088	567	367.75	794	101.98	281.88
Rv1066	gene1089	396	197.55	71	16.98	46.92
Rv0104	gene109	1515	1315.7	1758	63.11	174.44
PE_PGRS19	gene1090	2004	1804.7	33.66	0.88	2.44
PE_PGRS20	gene1091	1392	1192.7	43.34	1.72	4.74
Rv1069c	gene1092	1764	1564.7	1001	30.22	83.52
echA8	gene1093	774	574.7	281	23.1	63.84
echA9	gene1094	1038	838.7	467	26.3	72.7
Rv1072	gene1095	837	637.7	12743	943.89	2608.86
Rv1073	gene1096	852	652.7	3385	244.97	677.08
fadA3	gene1097	1218	1018.7	2745	127.28	351.8
Rv1075c	gene1098	945	745.7	182	11.53	31.86
lipU	gene1099	894	694.7	610	41.48	114.64
Rv0010c	gene11	426	227.22	356	74.01	204.55
rpmB1	gene110	285	90.92	0	0	0
cbs	gene1100	1395	1195.7	3273	129.3	357.37
Rv1078	gene1101	723	523.7	629	56.73	156.81
metB	gene1102	1167	967.7	550	26.85	74.2
greA	gene1103	495	295.87	931	148.63	410.82
Rv1081c	gene1104	435	236.15	75	15	41.46
mca	gene1105	867	667.7	1199	84.82	234.44
Rv1083	gene1106	267	74.8	211	133.24	368.27
Rv1084	gene1107	2022	1822.7	563	14.59	40.33
Rv1085c	gene1108	729	529.7	205	18.28	50.53
Rv1086	gene1109	789	589.7	1502	120.31	332.53
Rv0106	gene111	1197	997.7	191	9.04	24.99
PE_PGRS21	gene1110	2304	2104.7	214	4.8	13.27
PE9	gene1111	435	236.15	20	4	11.06
Rv1088a	gene1112	183	14.54	2	6.5	17.96
PE_PGRS22	gene1113	2562	2362.7	615	12.3	33.98
coaA	gene1114	939	739.7	1138	72.67	200.85
MTS0858	rna20	100	0	0	0	0
glyA1	gene1116	1281	1081.7	754	32.93	91
desA2	gene1117	828	628.7	64208	4824.05	13333.4
phoH2	gene1118	1302	1102.7	6124	262.33	725.06
Rv1096	gene1119	876	676.7	748	52.21	144.31
ctpI	gene112	4899	4699.7	1548	15.56	43
Rv1097c	gene1120	882	682.7	389	26.91	74.39
fum	gene1121	1425	1225.7	837	32.26	89.15
glpX	gene1122	1089	889.7	1682	89.3	246.82
Rv1100	gene1123	702	502.7	1547	145.36	401.77
Rv1101c	gene1124	1158	958.7	1063	52.37	144.76
mazF3	gene1125	312	116	124	50.49	139.56
mazE3	gene1126	321	124.55	562	213.13	589.09
Rv1106c	gene1127	1113	913.7	924	47.77	132.03
xseB	gene1128	258	66.99	6587	4644.23	12836.4
xseA	gene1129	1248	1048.7	2544	114.59	316.71
Rv0108c	gene113	210	30.14	88	137.9	381.16
Rv1109c	gene1130	639	439.71	8436	906.22	2504.73
lytB2	gene1131	1008	808.7	7510	438.65	1212.4
Rv1111c	gene1132	984	784.7	1035	62.3	172.2
Rv1112	gene1133	1074	874.7	151	8.15	22.54
vapB32	gene1134	198	22.63	0	0	0
vapC32	gene1135	375	176.89	49	13.08	36.16
Rv1115	gene1136	699	499.7	74	6.99	19.33
Rv1116	gene1137	186	16.01	0	0	0
Rv1117	gene1138	324	127.42	3783	1402.42	3876.2
Rv1118c	gene1139	861	661.7	368	26.27	72.61
PE_PGRS1	gene114	1491	1291.7	153	5.59	15.46
Rv1119c	gene1140	150	2.88	0	0	0
Rv1120c	gene1141	495	295.87	46	7.34	20.3
zwf1	gene1142	1401	1201.7	1157	45.48	125.7
gnd2	gene1143	1023	823.7	1006	57.69	159.45
bpoB	gene1144	909	709.7	472	31.41	86.83
ephC	gene1145	951	751.7	204	12.82	35.43
Rv1125	gene1146	1245	1045.7	184	8.31	22.97
Rv1126c	gene1147	606	406.72	519	60.27	166.59
ppdK	gene1148	1473	1273.7	3500	129.8	358.75
Rv1128c	gene1149	1356	1156.7	3006	122.75	339.28
Rv0110	gene115	750	550.7	171	14.67	40.54
Rv1129c	gene1150	1461	1261.7	3127	117.07	323.57
prpD	gene1151	1581	1381.7	10294	351.91	972.67
prpC	gene1152	1182	982.7	4123	198.18	547.76
Rv1132	gene1153	1731	1531.7	3155	97.3	268.92
metE	gene1154	2280	2080.7	4483	101.77	281.29
Rv1134	gene1155	237	49.73	12	11.4	31.5
PPE16	gene1156	1857	1657.7	191	5.44	15.04
Rv1138a	gene1157	405	206.44	7	1.6	4.43
Rv1138c	gene1158	1017	817.7	170	9.82	27.14
Rv1139c	gene1159	501	301.85	142	22.22	61.42
Rv0111	gene116	2058	1858.7	1011	25.69	71.01
Rv1140	gene1160	849	649.7	423	30.75	85
echA11	gene1161	807	607.7	318	24.72	68.32
echA10	gene1162	807	607.7	3475	270.1	746.55
mcr	gene1163	1083	883.7	567	30.31	83.77
Rv1144	gene1164	753	553.7	2388	203.72	563.06
Rv1145	gene1165	912	712.7	135	8.95	24.73
Rv1146	gene1166	1413	1213.7	513	19.97	55.18
Rv1147	gene1167	651	451.71	136	14.22	39.31
Rv1148c	gene1168	1449	1249.7	3934.71	148.72	411.06
Rv1149	gene1169	408	209.4	329.1	74.24	205.18
gca	gene117	957	757.7	221	13.78	38.08
Rv1151c	gene1171	714	514.7	658	60.39	166.9
Rv1152	gene1172	366	168.08	411	115.5	319.25
omt	gene1173	849	649.7	1029	74.81	206.77
Rv1154c	gene1174	642	442.71	873	93.14	257.45
Rv1155	gene1175	444	245.09	1172	225.88	624.31
Rv1155a	gene1176	189	17.56	40	107.61	297.43
Rv1156	gene1177	588	388.73	5425	659.19	1821.97
Rv1157c	gene1178	1116	916.7	993	51.17	141.42
mcr10	rna21	123	0	0	0	0
gmhA	gene118	591	391.73	157	18.93	52.32
Rv1158c	gene1180	684	484.71	122	11.89	32.86
pimE	gene1181	1296	1096.7	2209	95.14	262.97
Rv1159A	gene1182	285	90.92	2065	1072.84	2965.27
mutT2	gene1183	426	227.22	88	18.29	50.56
narG	gene1184	3699	3499.7	11487	155.04	428.52
narH	gene1185	1677	1477.7	7391	236.26	653
narJ	gene1186	606	406.72	649	75.37	208.32
narI	gene1187	741	541.7	1929	168.2	464.91
typA	gene1188	1887	1687.7	1527	42.74	118.12
lpqW	gene1189	1908	1708.7	1403	38.78	107.2
gmhB	gene119	573	373.74	40	5.06	13.97
Rv1167c	gene1190	606	406.72	2985	346.66	958.16
PPE17	gene1191	1041	841.7	1343	75.37	208.31
lipX	gene1192	303	107.55	163	71.59	197.87
mshB	gene1193	912	712.7	1015	67.27	185.93
Rv1171	gene1194	441	242.11	296	57.75	159.62
PE12	gene1195	927	727.7	623	40.44	111.77
fbiC	gene1196	2571	2371.7	6071	120.91	334.19
TB8.4	gene1197	333	136.05	335	116.31	321.48
fadH	gene1198	2025	1825.7	3534	91.43	252.72
Rv1176c	gene1199	570	370.75	517	65.87	182.06
Rv0011c	gene12	282	88.19	96	51.42	142.12
hddA	gene120	1161	961.7	153	7.51	20.77
fdxC	gene1200	327	130.29	4412	1599.55	4421.07
Rv1178	gene1201	1089	889.7	4277	227.07	627.61
Rv1179c	gene1202	2820	2620.7	1800	32.44	89.67
pks3	gene1203	1467	1267.7	184	6.86	18.95
pks4	gene1204	4749	4549.7	832	8.64	23.87
papA3	gene1205	1419	1219.7	1329	51.47	142.25
mmpL10	gene1206	3009	2809.7	814	13.68	37.82
Rv1184c	gene1207	1080	880.7	883	47.36	130.9
fadD21	gene1208	1737	1537.7	7767	238.59	659.44
Rv1186c	gene1209	1617	1417.7	256	8.53	23.57
Rv0115a	gene121	189	17.56	1	2.69	7.44
rocA	gene1210	1632	1432.7	1058	34.88	96.41
Rv1188	gene1211	990	790.7	165	9.86	27.24
sigI	gene1212	873	673.7	147	10.31	28.49
Rv1190	gene1213	879	679.7	120	8.34	23.05
Rv1191	gene1214	915	715.7	276	18.22	50.35
Rv1192	gene1215	828	628.7	1294	97.22	268.71
fadD36	gene1216	1422	1222.7	370	14.29	39.51
Rv1194c	gene1217	1266	1066.7	787	34.85	96.32
PE13	gene1218	300	104.75	127	57.27	158.29
PPE18	gene1219	1176	976.7	1286.8	62.23	172.01
ldtA	gene122	756	556.7	407	34.53	95.45
esxK	gene1220	297	101.96	606.04	280.77	776.02
esxL	gene1221	285	90.92	424.09	220.33	608.97
Rv1199c	gene1222	1248	1048.7	1097.25	49.42	136.6
Rv1200	gene1223	1278	1078.7	724	31.7	87.63
dapD	gene1224	954	754.7	624	39.05	107.95
dapE	gene1225	1065	865.7	423	23.08	63.79
Rv1203c	gene1226	585	385.74	17	2.08	5.75
Rv1204c	gene1227	1689	1489.7	126	4	11.04
Rv1205	gene1228	564	364.75	1606	207.98	574.83
fadD6	gene1229	1794	1594.7	519	15.37	42.49
oxyS	gene123	945	745.7	112	7.09	19.61
folP2	gene1230	957	757.7	912	56.85	157.14
gpgS	gene1231	975	775.7	824	50.18	138.68
Rv1209	gene1232	369	171.01	1387	383.1	1058.87
tagA	gene1233	615	415.72	902	102.49	283.27
Rv1211	gene1234	228	42.83	266	293.38	810.88
glgA	gene1235	1164	964.7	1305	63.9	176.61
glgC	gene1236	1215	1015.7	3120	145.1	401.04
PE14	gene1237	333	136.05	51	17.71	48.94
Rv1215c	gene1238	1686	1486.7	1890	60.05	165.97
Rv1216c	gene1239	675	475.71	737	73.18	202.27
oxcA	gene124	1749	1549.7	205	6.25	17.27
Rv1217c	gene1240	1647	1447.7	249	8.12	22.46
Rv1218c	gene1241	936	736.7	328	21.03	58.13
Rv1219c	gene1242	639	439.71	365	39.21	108.37
Rv1220c	gene1243	648	448.71	591	62.21	171.95
sigE	gene1244	774	574.7	4001	328.85	908.91
rseA	gene1245	465	265.97	1041	184.87	510.98
htrA	gene1246	1587	1387.7	14870	506.15	1398.98
tatB	gene1247	396	197.55	2041	488.01	1348.84
Rv1225c	gene1248	831	631.7	828	61.91	171.13
Rv1226c	gene1249	1464	1264.7	365	13.63	37.68
fadD7	gene125	1578	1378.7	124	4.25	11.74
Rv1227c	gene1250	534	334.79	96	13.54	37.44
lpqX	gene1251	558	358.76	225	29.62	81.88
Rv1228a	gene1252	174	10.52	751	3370.52	9315.92
mrp	gene1253	1173	973.7	4087	198.26	547.99
Rv1230c	gene1254	1236	1036.7	785	35.77	98.86
Rv1231c	gene1255	543	343.77	365	50.15	138.62
Rv1232c	gene1256	1308	1108.7	913	38.9	107.51
Rv1233c	gene1257	597	397.73	4214	500.46	1383.25
Rv1234	gene1258	528	328.8	1535	220.52	609.5
lpqY	gene1259	1407	1207.7	868	33.95	93.83
fusA2	gene126	2145	1945.7	2367	57.46	158.82
sugA	gene1260	924	724.7	618	40.28	111.33
sugB	gene1261	825	625.7	354	26.72	73.86
sugC	gene1262	1182	982.7	1326	63.74	176.16
corA	gene1263	1101	901.7	144	7.54	20.85
mdh	gene1264	990	790.7	863	51.55	142.49
vapB33	gene1265	261	69.57	22	14.94	41.28
vapC33	gene1266	432	233.17	39	7.9	21.84
PE_PGRS23	gene1267	1689	1489.7	205	6.5	17.97
lpqZ	gene1268	861	661.7	540	38.55	106.54
Rv1245c	gene1269	831	631.7	976	72.98	201.71
Rv0121c	gene127	435	236.15	113	22.6	62.47
relE	gene1270	294	99.18	118	56.2	155.33
relB	gene1271	270	77.45	279	170.17	470.33
Rv1248c	gene1272	3696	3496.7	4681	63.23	174.77
Rv1249c	gene1273	789	589.7	575	46.06	127.3
Rv1250	gene1274	1740	1540.7	361	11.07	30.59
Rv1251c	gene1275	3420	3220.7	184	2.7	7.46
lprE	gene1276	609	409.72	93	10.72	29.63
deaD	gene1277	1692	1492.7	3376	106.83	295.27
Rv1254	gene1278	1152	952.7	1034	51.27	141.7
Rv1255c	gene1279	609	409.72	93	10.72	29.63
Rv0122	gene128	369	171.01	189	52.2	144.29
cyp130	gene1280	1218	1018.7	299	13.86	38.32
Rv1257c	gene1281	1368	1168.7	937	37.87	104.67
Rv1258c	gene1282	1260	1060.7	80	3.56	9.85
udgB	gene1283	900	700.7	59	3.98	10.99
Rv1260	gene1284	1119	919.7	1178	60.5	167.22
Rv1261c	gene1285	450	251.05	648	121.92	336.98
Rv1262c	gene1286	435	236.15	374	74.81	206.76
amiB2	gene1287	1389	1189.7	136	5.4	14.92
Rv1264	gene1288	1194	994.7	2058	97.73	270.11
mcr11	rna22	131	0	0	0	0
Rv0123	gene129	369	171.01	87	24.03	66.42
Rv1265	gene1290	681	481.71	2627	257.6	711.99
pknH	gene1291	1881	1681.7	1443	40.53	112.02
embR	gene1292	1167	967.7	140	6.83	18.89
Rv1268c	gene1293	699	499.7	100	9.45	26.13
Rv1269c	gene1294	375	176.89	50	13.35	36.9
lprA	gene1295	735	535.7	443	39.06	107.96
Rv1271c	gene1296	342	144.73	855	279.04	771.26
Rv1272c	gene1297	1896	1696.7	1567	43.62	120.58
Rv1273c	gene1298	1749	1549.7	251	7.65	21.15
lprB	gene1299	558	358.76	1100	144.83	400.3
Rv0012	gene13	789	589.7	737	59.03	163.17
PE_PGRS2	gene130	1464	1264.7	55	2.05	5.68
lprC	gene1300	543	343.77	718	98.65	272.68
Rv1276c	gene1301	477	277.92	36	6.12	16.91
Rv1277	gene1302	1254	1054.7	2408	107.84	298.07
Rv1278	gene1303	2628	2428.7	1656	32.21	89.02
Rv1279	gene1304	1587	1387.7	3376	114.91	317.62
oppA	gene1305	1776	1576.7	1334	39.96	110.46
oppD	gene1306	1839	1639.7	357	10.28	28.42
oppC	gene1307	876	676.7	122	8.52	23.54
oppB	gene1308	978	778.7	268	16.26	44.93
canA	gene1309	492	292.87	55	8.87	24.52
pepA	gene131	1068	868.7	780	42.41	117.22
cysD	gene1310	999	799.7	262	15.48	42.77
Rv1286	gene1311	1845	1645.7	707	20.29	56.09
Rv1287	gene1312	486	286.89	402	66.19	182.94
Rv1288	gene1313	1371	1171.7	157	6.33	17.49
Rv1289	gene1314	633	433.72	412	44.87	124.02
Rv1290c	gene1315	1566	1366.7	940	32.49	89.79
Rv1290A	gene1316	315	118.84	54	21.46	59.32
Rv1291c	gene1317	336	138.94	7	2.38	6.58
argV	rna23	73	0	0	0	0
argS	gene1319	1653	1453.7	1123	36.49	100.86
treS	gene132	1806	1606.7	2340	68.79	190.14
lysA	gene1320	1344	1144.7	2133	88.02	243.27
thrA	gene1321	1326	1126.7	1707	71.56	197.8
thrC	gene1322	1083	883.7	1654	88.41	244.36
thrB	gene1323	951	751.7	411	25.83	71.38
rho	gene1324	1809	1609.7	17429	511.44	1413.59
rpmE	gene1325	243	54.5	10939	9480.81	26204.5
prfA	gene1326	1074	874.7	3724	201.1	555.83
hemK	gene1327	978	778.7	1978	119.98	331.63
Rv1301	gene1328	654	454.71	1111	115.41	318.99
rfe	gene1329	1215	1015.7	588	27.34	75.58
mak	gene133	1368	1168.7	828	33.47	92.5
Rv1303	gene1330	486	286.89	717	118.05	326.28
atpB	gene1331	753	553.7	436	37.19	102.8
atpE	gene1332	246	56.94	95	78.81	217.83
atpF	gene1333	516	316.82	1288	192.03	530.76
atpH	gene1334	1341	1141.7	1973	81.63	225.62
atpA	gene1335	1650	1450.7	2094	68.18	188.45
atpG	gene1336	918	718.7	1157	76.04	210.17
atpD	gene1337	1461	1261.7	3212	120.25	332.36
atpC	gene1338	366	168.08	205	57.61	159.24
Rv1312	gene1339	444	245.09	450	86.73	239.71
Rv0128	gene134	780	580.7	149	12.12	33.5
Rv1313c	gene1340	1335	1135.7	1120.5	46.6	128.81
Rv1314c	gene1341	582	382.74	572	70.59	195.11
murA	gene1342	1257	1057.7	909	40.59	112.2
mcr3	rna24	124	0	0	0	0
rrs	rna25	1537	1337.7	29226	1031.99	2852.37
rrl	rna26	3138	2938.7	530991	8534.87	23589.9
rrf	rna27	115	0	0	0	0
ogt	gene1347	498	298.86	1516	239.61	662.26
alkA	gene1348	1491	1291.7	2946	107.73	297.76
Rv1318c	gene1349	1626	1426.7	821	27.18	75.13
fbpC	gene135	1023	823.7	2107	120.83	333.96
Rv1319c	gene1350	1608	1408.7	754	25.28	69.88
Rv1320c	gene1351	1704	1504.7	1359	42.66	117.91
Rv1321	gene1352	681	481.71	846	82.96	229.29
Rv1322	gene1353	297	101.96	292	135.28	373.9
Rv1322A	gene1354	459	260	10726	1948.61	5385.84
fadA4	gene1355	1170	970.7	4367	212.5	587.34
Rv1324	gene1356	915	715.7	7359	485.68	1342.4
PE_PGRS24	gene1357	1812	1612.7	270	7.91	21.86
glgB	gene1358	2196	1996.7	5060	119.7	330.85
glgE	gene1359	2106	1906.7	3283	81.33	224.79
htdZ	gene136	456	257.02	10	1.84	5.08
glgP	gene1360	2592	2392.7	2391	47.2	130.46
dinG	gene1361	1995	1795.7	512	13.47	37.22
pncB1	gene1362	1347	1147.7	307	12.64	34.92
Rv1331	gene1363	306	110.36	3142	1344.84	3717.05
Rv1332	gene1364	657	457.71	5150	531.47	1468.97
Rv1333	gene1365	1035	835.7	4247	240.05	663.48
mec	gene1366	441	242.11	1288	251.29	694.54
cysO	gene1367	282	88.19	946	506.68	1400.43
cysM	gene1368	972	772.7	2482	151.72	419.36
Rv1337	gene1369	723	523.7	1940	174.98	483.63
fadE1	gene137	1344	1144.7	267	11.02	30.45
murI	gene1370	816	616.7	628	48.1	132.95
Rv1339	gene1371	822	622.7	1575	119.47	330.21
rphA	gene1372	780	580.7	1032	83.94	232.02
Rv1341	gene1373	615	415.72	179	20.34	56.21
Rv1342c	gene1374	363	165.15	642	183.63	507.53
lprD	gene1375	381	182.78	802	207.26	572.84
mbtL	gene1376	321	124.55	87	32.99	91.19
mbtM	gene1377	1566	1366.7	570	19.7	54.45
mbtN	gene1378	1161	961.7	710	34.87	96.39
mbtK	gene1379	633	433.72	139	15.14	41.84
fgd2	gene138	1083	883.7	188	10.05	27.77
leuW	rna28	84	0	0	0	0
irtA	gene1381	2580	2380.7	386	7.66	21.17
irtB	gene1382	1740	1540.7	304	9.32	25.76
fabG2	gene1383	744	544.7	800	69.37	191.75
Rv1351	gene1384	330	133.16	357	126.63	350
Rv1352	gene1385	372	173.95	331	89.88	248.43
Rv1353c	gene1386	786	586.7	197	15.86	43.84
Rv1354c	gene1387	1872	1672.7	926	26.15	72.27
moeY	gene1388	2148	1948.7	892	21.62	59.76
Rv1356c	gene1389	792	592.7	1782	142.02	392.53
Rv0133	gene139	606	406.72	1278	148.42	410.23
Rv1357c	gene1390	924	724.7	403	26.27	72.6
Rv1358	gene1391	3480	3280.7	463	6.67	18.43
Rv1359	gene1392	753	553.7	1990	169.76	469.22
Rv1360	gene1393	1023	823.7	1441	82.63	228.4
PPE19	gene1394	1191	991.7	1494.08	71.16	196.69
Rv1362c	gene1395	663	463.71	281	28.62	79.11
Rv1363c	gene1396	786	586.7	556	44.76	123.72
mcr15	rna29	300	104.75	82	36.98	102.2
Rv1364c	gene1398	1962	1762.7	1343	35.99	99.47
rsfA	gene1399	387	188.68	31	7.76	21.45
trpG	gene14	699	499.7	2167	204.84	566.16
ephF	gene140	903	703.7	2751	184.66	510.39
Rv1366	gene1400	822	622.7	248	18.81	52
Rv1366A	gene1401	261	69.57	161	109.31	302.12
Rv1367c	gene1402	1134	934.7	298	15.06	41.62
lprF	gene1403	786	586.7	634	51.04	141.08
Rv1371	gene1404	1470	1270.7	175	6.51	17.98
Rv1372	gene1405	1182	982.7	1063	51.09	141.22
Rv1373	gene1406	981	781.7	244	14.74	40.75
Rv1374c	gene1407	459	260	674	122.45	338.44
MTS1082	rna30	140	1.09	0	0	0
Rv1375	gene1409	1320	1120.7	1050	44.26	122.32
Rv0135c	gene141	606	406.72	295	34.26	94.69
Rv1376	gene1410	1494	1294.7	593	21.63	59.8
Rv1377c	gene1411	639	439.71	410	44.04	121.73
Rv1378c	gene1412	1428	1228.7	10968	421.65	1165.4
pyrR	gene1413	582	382.74	148	18.27	50.48
pyrB	gene1414	960	760.7	188	11.67	32.27
pyrC	gene1415	1293	1093.7	1427	61.63	170.34
Rv1382	gene1416	498	298.86	173	27.34	75.57
carA	gene1417	1131	931.7	537	27.22	75.25
carB	gene1418	3348	3148.7	1576	23.64	65.35
pyrF	gene1419	825	625.7	129	9.74	26.92
cyp138	gene142	1326	1126.7	508	21.3	58.86
PE15	gene1420	309	113.18	125	52.17	144.2
PPE20	gene1421	1620	1420.7	2307	76.7	212
mihF	gene1422	573	373.74	1000	126.38	349.32
gmk	gene1423	627	427.72	251	27.72	76.61
rpoZ	gene1424	333	136.05	1121	389.21	1075.74
dfp	gene1425	1257	1057.7	4144	185.06	511.51
metK	gene1426	1212	1012.7	4037	188.3	520.44
Rv1393c	gene1427	1479	1279.7	700	25.84	71.41
cyp132	gene1428	1386	1186.7	821	32.68	90.32
Rv1395	gene1429	1035	835.7	135	7.63	21.09
msrA	gene143	549	349.77	541	73.06	201.94
PE_PGRS25	gene1430	1731	1531.7	2269	69.97	193.4
vapC10	gene1431	402	203.47	3275	760.28	2101.36
vapB10	gene1432	258	66.99	2422	1707.66	4719.87
nlhH	gene1433	960	760.7	122	7.58	20.94
lipI	gene1434	963	763.7	1806	111.7	308.74
Rv1401	gene1435	603	403.73	265	31	85.69
priA	gene1436	1968	1768.7	251	6.7	18.53
Rv1403c	gene1437	825	625.7	168	12.68	35.05
Rv1404	gene1438	483	283.9	2130	354.38	979.5
Rv1405c	gene1439	825	625.7	179	13.51	37.35
Rv0138	gene144	504	304.84	146	22.62	62.53
fmt	gene1440	939	739.7	375	23.95	66.19
fmu	gene1441	1374	1174.7	322	12.95	35.79
rpe	gene1442	699	499.7	2176	205.69	568.51
ribG	gene1443	1020	820.7	3537	203.57	562.66
P55	gene1444	1557	1357.7	9099	316.56	874.95
lprG	gene1445	711	511.7	6575	606.94	1677.54
ribC	gene1446	606	406.72	189	21.95	60.67
Rv1413	gene1447	516	316.82	13	1.94	5.36
Rv1414	gene1448	402	203.47	26	6.04	16.68
ribA2	gene1449	1278	1078.7	3509	153.66	424.7
Rv0139	gene145	1023	823.7	441	25.29	69.9
ribH	gene1450	483	283.9	858	142.75	394.56
Rv1417	gene1451	465	265.97	322	57.18	158.06
lprH	gene1452	687	487.7	359	34.77	96.1
Rv1419	gene1453	474	274.94	2676	459.75	1270.72
uvrC	gene1454	1941	1741.7	2972	80.6	222.78
Rv1421	gene1455	906	706.7	861	57.55	159.06
Rv1422	gene1456	1029	829.7	594	33.82	93.47
whiA	gene1457	978	778.7	711	43.13	119.21
Rv1424c	gene1458	762	562.7	1276	107.11	296.05
Rv1425	gene1459	1380	1180.7	1742	69.69	192.62
Rv0140	gene146	381	182.78	218	56.34	155.71
lipO	gene1460	1263	1063.7	189	8.39	23.2
fadD12	gene1461	1608	1408.7	651	21.83	60.33
Rv1428c	gene1462	828	628.7	287	21.56	59.6
Rv1429	gene1463	1269	1069.7	261	11.53	31.85
PE16	gene1464	1587	1387.7	722	24.58	67.93
Rv1431	gene1465	1770	1570.7	360	10.83	29.92
Rv1432	gene1466	1422	1222.7	141	5.45	15.06
Rv1433	gene1467	816	616.7	460	35.23	97.38
Rv1434	gene1468	138	0	0	0	0
Rv1435c	gene1469	609	409.72	451	51.99	143.71
Rv0141c	gene147	411	212.37	791	175.94	486.28
gap	gene1470	1020	820.7	1673	96.29	266.14
pgk	gene1471	1239	1039.7	2338	106.22	293.58
tpi	gene1472	786	586.7	654	52.65	145.53
Rv1439c	gene1473	426	227.22	141	29.31	81.01
secG	gene1474	234	47.39	158	157.48	435.26
PE_PGRS26	gene1475	1476	1276.7	279	10.32	28.53
bisC	gene1476	2301	2101.7	3215	72.26	199.71
Rv1443c	gene1477	486	286.89	166	27.33	75.54
Rv1444c	gene1478	411	212.37	505	112.32	310.45
devB	gene1479	744	544.7	418	36.25	100.19
Rv0142	gene148	927	727.7	117	7.59	20.99
opcA	gene1480	912	712.7	381	25.25	69.79
zwf2	gene1481	1545	1345.7	2440	85.65	236.72
tal	gene1482	1122	922.7	1099	56.26	155.5
tkt	gene1483	2103	1903.7	3610	89.57	247.57
PE_PGRS27	gene1484	3990	3790.7	61.57	0.77	2.12
Rv1451	gene1485	927	727.7	650	42.19	116.62
PE_PGRS28	gene1486	2226	2026.7	85.43	1.99	5.5
Rv1453	gene1487	1266	1066.7	581	25.73	71.11
qor	gene1488	987	787.7	618	37.06	102.43
Rv1455	gene1489	864	664.7	152	10.8	29.85
Rv0143c	gene149	1479	1279.7	1130	41.71	115.28
Rv1456c	gene1490	933	733.7	189	12.17	33.63
Rv1457c	gene1491	786	586.7	125	10.06	27.82
Rv1458c	gene1492	942	742.7	370	23.53	65.04
Rv1459c	gene1493	1776	1576.7	969	29.03	80.24
Rv1460	gene1494	807	607.7	7184	558.4	1543.38
Rv1461	gene1495	2541	2341.7	56748	1144.68	3163.83
Rv1462	gene1496	1194	994.7	5037	239.19	661.11
Rv1463	gene1497	801	601.7	3719	291.95	806.94
csd	gene1498	1254	1054.7	4026	180.31	498.36
Rv1465	gene1499	489	289.88	1358	221.28	611.6
pknB	gene15	1881	1681.7	2692	75.61	208.99
Rv0144	gene150	843	643.7	939	68.9	190.45
Rv1466	gene1500	348	150.54	887	278.31	769.24
fadE15	gene1501	1830	1630.7	466	13.5	37.31
PE_PGRS29	gene1502	1113	913.7	119	6.15	17
ctpD	gene1503	1974	1774.7	111	2.95	8.17
trxA	gene1504	375	176.89	64	17.09	47.24
trxB1	gene1505	372	173.95	1010	274.26	758.04
echA12	gene1506	858	658.7	656	47.04	130.02
Rv1473	gene1507	1629	1429.7	498	16.45	45.48
Rv1473A	gene1508	192	19.19	4	9.85	27.22
Rv1474c	gene1509	564	364.75	201	26.03	71.94
Rv0145	gene151	954	754.7	3425	214.36	592.49
acn	gene1510	2832	2632.7	2857	51.26	141.68
Rv1476	gene1511	561	361.75	236	30.82	85.17
ripA	gene1512	1419	1219.7	953	36.91	102.01
Rv1478	gene1513	726	526.7	198	17.76	49.08
moxR1	gene1514	1134	934.7	5838	295.02	815.43
Rv1480	gene1515	954	754.7	1080	67.6	186.83
Rv1481	gene1516	1008	808.7	1852	108.17	298.98
Rv1482c	gene1517	843	643.7	164	12.03	33.26
fabG1	gene1518	744	544.7	1543	133.81	369.83
inhA	gene1519	810	610.7	510	39.45	109.03
Rv0146	gene152	933	733.7	579	37.28	103.03
hemZ	gene1520	1035	835.7	633	35.78	98.89
Rv1486c	gene1521	867	667.7	3817	270.03	746.34
Rv1487	gene1522	435	236.15	1798	359.64	994.02
Rv1488	gene1523	1146	946.7	2531	126.28	349.04
Rv1489	gene1524	357	159.29	343	101.71	281.12
Rv1489A	gene1525	231	45.09	137	143.51	396.66
Rv1490	gene1526	1308	1108.7	1017	43.33	119.76
Rv1491c	gene1527	759	559.7	1104	93.17	257.52
mutA	gene1528	1848	1648.7	1748	50.08	138.42
mutB	gene1529	2253	2053.7	2698	62.05	171.51
Rv0147	gene153	1521	1321.7	1415	50.57	139.77
mazE4	gene1530	303	107.55	63	27.67	76.48
mazF4	gene1531	318	121.69	29	11.26	31.11
Rv1496	gene1532	1005	805.7	666	39.05	107.92
lipL	gene1533	1290	1090.7	2048	88.69	245.14
Rv1498c	gene1534	618	418.72	375	42.3	116.92
Rv1498A	gene1535	213	32.13	4	5.88	16.25
Rv1499	gene1536	399	200.51	43	10.13	28
Rv1500	gene1537	1029	829.7	1371	78.05	215.73
Rv1501	gene1538	822	622.7	1815	137.68	380.53
Rv1502	gene1539	900	700.7	3861	260.28	719.39
Rv0148	gene154	861	661.7	813	58.04	160.41
Rv1505c	gene1541	666	466.71	565	57.18	158.05
Rv1506c	gene1542	501	301.85	249	38.96	107.7
Rv1507c	gene1543	696	496.7	1344	127.81	353.26
Rv1507A	gene1544	504	304.84	923	143.02	395.29
Rv1508c	gene1545	1800	1600.7	2605	76.87	212.47
Rv1508A	gene1546	363	165.15	311	88.95	245.86
Rv1509	gene1547	882	682.7	2673	184.94	511.17
Rv1510	gene1548	1299	1099.7	505	21.69	59.95
gmdA	gene1549	1023	823.7	794	45.53	125.85
Rv0149	gene155	969	769.7	533	32.71	90.41
epiA	gene1550	969	769.7	847	51.98	143.67
Rv1513	gene1551	732	532.7	396	35.11	97.05
Rv1514c	gene1552	789	589.7	88	7.05	19.48
Rv1515c	gene1553	897	697.7	159	10.76	29.75
Rv1516c	gene1554	1011	811.7	105	6.11	16.89
Rv1517	gene1555	765	565.7	648	54.11	149.55
Rv1518	gene1556	960	760.7	266	16.52	45.65
Rv1519	gene1557	270	77.45	58	35.37	97.77
Rv1520	gene1558	1041	841.7	1603	89.96	248.64
fadD25	gene1559	1752	1552.7	7581	230.62	637.43
Rv0150c	gene156	288	93.66	36	18.16	50.18
mmpL12	gene1560	3441	3241.7	3074	44.79	123.8
Rv1523	gene1561	1044	844.7	182	10.18	28.13
Rv1524	gene1562	1245	1045.7	200	9.03	24.97
wbbL2	gene1563	786	586.7	447	35.99	99.47
Rv1526c	gene1564	1281	1081.7	326	14.24	39.35
pks5	gene1565	6327	6127.7	4878	37.6	103.93
papA4	gene1566	498	298.86	128	20.23	55.92
fadD24	gene1567	1755	1555.7	1560	47.37	130.92
adh	gene1568	1104	904.7	241	12.58	34.78
Rv1531	gene1569	567	367.75	476	61.14	168.99
PE1	gene157	1767	1567.7	798	24.04	66.46
Rv1532c	gene1570	435	236.15	1336	267.23	738.6
Rv1533	gene1571	1128	928.7	1864	94.81	262.04
Rv1534	gene1572	678	478.71	610	60.19	166.36
Rv1535	gene1573	237	49.73	17	16.15	44.63
ileS	gene1574	3126	2926.7	3268	52.74	145.78
dinX	gene1575	1392	1192.7	229	9.07	25.07
ansA	gene1576	981	781.7	620	37.46	103.55
lspA	gene1577	609	409.72	1994	229.88	635.37
Rv1540	gene1578	927	727.7	2576	167.21	462.16
lprI	gene1579	594	394.73	732	87.59	242.11
PE2	gene158	1578	1378.7	270	9.25	25.57
glbN	gene1580	411	212.37	100	22.24	61.48
Rv1543	gene1581	1026	826.7	2381	136.04	376.02
Rv1544	gene1582	804	604.7	1139	88.97	245.91
Rv1545	gene1583	228	42.83	67	73.9	204.24
Rv1546	gene1584	432	233.17	506	102.5	283.31
dnaE1	gene1585	3555	3355.7	4108	57.82	159.82
PPE21	gene1586	2037	1837.7	584	15.01	41.49
fadD11	gene1587	1716	1516.7	230	7.16	19.8
plsB1	gene1588	1866	1666.7	518	14.68	40.58
frdA	gene1589	1752	1552.7	633	19.26	53.22
ptbB	gene159	831	631.7	494	36.94	102.1
frdB	gene1590	744	544.7	122	10.58	29.24
frdC	gene1591	381	182.78	326	84.25	232.85
frdD	gene1592	378	179.84	112	29.42	81.31
Rv1556	gene1593	609	409.72	208	23.98	66.28
mmpL6	gene1594	1194	994.7	192	9.12	25.2
Rv1558	gene1595	447	248.07	557	106.06	293.14
ilvA	gene1596	1290	1090.7	1116	48.33	133.58
vapB11	gene1597	219	36.28	33	42.97	118.76
vapC11	gene1598	405	206.44	169	38.67	106.88
treZ	gene1599	1743	1543.7	553	16.92	46.77
pknA	gene16	1296	1096.7	6329	272.59	753.43
fadE2	gene160	1212	1012.7	1003	46.78	129.3
treY	gene1600	2298	2098.7	1346	30.29	83.73
treX	gene1601	2166	1966.7	5794	139.16	384.62
Rv1565c	gene1602	2190	1990.7	4382	103.98	287.38
Rv1566c	gene1603	693	493.7	798	76.35	211.02
Rv1567c	gene1604	285	90.92	117	60.79	168.01
bioA	gene1605	1314	1114.7	268	11.36	31.39
bioF1	gene1606	1161	961.7	464	22.79	62.99
bioD	gene1607	681	481.71	238	23.34	64.5
Rv1571	gene1608	510	310.83	195	29.63	81.9
Rv1573	gene1609	411	212.37	0	0	0
pntAa	gene161	1101	901.7	699	36.62	101.21
Rv1574	gene1610	312	116	0	0	0
Rv1575	gene1611	501	301.85	0	0	0
Rv1576c	gene1612	1422	1222.7	0	0	0
Rv1577c	gene1613	513	313.82	1	0.15	0.42
Rv1578c	gene1614	471	271.95	0	0	0
Rv1579c	gene1615	315	118.84	0	0	0
Rv1580c	gene1616	273	80.11	0	0	0
Rv1581c	gene1617	396	197.55	0	0	0
Rv1582c	gene1618	1416	1216.7	2	0.08	0.21
Rv1583c	gene1619	399	200.51	0	0	0
pntAb	gene162	333	136.05	181	62.84	173.69
Rv1584c	gene1620	222	38.42	0	0	0
Rv1585c	gene1621	516	316.82	0	0	0
Rv1586c	gene1622	1410	1210.7	0	0	0
Rv1587c	gene1623	1002	802.7	0	0	0
Rv1588c	gene1624	669	469.71	2876.79	289.3	799.6
bioB	gene1625	1050	850.7	427	23.71	65.53
Rv1590	gene1626	240	52.1	14	12.69	35.08
Rv1591	gene1627	666	466.71	165	16.7	46.16
Rv1592c	gene1628	1341	1141.7	475	19.65	54.32
Rv1593c	gene1629	711	511.7	11031	1018.27	2814.44
pntB	gene163	1428	1228.7	2265	87.07	240.67
nadA	gene1630	1050	850.7	4562	253.31	700.12
nadB	gene1631	1584	1384.7	5549	189.29	523.18
nadC	gene1632	858	658.7	4388	314.66	869.71
Rv1597	gene1633	759	559.7	702	59.24	163.75
Rv1598c	gene1634	411	212.37	1030	229.09	633.2
hisD	gene1635	1317	1117.7	3016	127.46	352.29
hisC1	gene1636	1143	943.7	2553	127.79	353.19
hisB	gene1637	633	433.72	1657	180.46	498.78
hisH	gene1638	621	421.72	2165	242.49	670.24
hisA	gene1639	738	538.7	1278	112.06	309.73
Rv0157A	gene164	129	0	0	0	0
impA	gene1640	813	613.7	754	58.03	160.4
hisF	gene1641	804	604.7	910	71.08	196.47
hisI	gene1642	348	150.54	201	63.07	174.31
chaA	gene1643	1083	883.7	420	22.45	62.05
bcpB	gene1644	465	265.97	380	67.49	186.53
trpE	gene1645	1551	1351.7	2189	76.49	211.43
Rv1610	gene1646	708	508.7	546	50.7	140.13
trpC	gene1647	819	619.7	1624	123.79	342.14
trpB	gene1648	1233	1033.7	1748	79.88	220.77
trpA	gene1649	813	613.7	1088	83.74	231.46
Rv0158	gene165	645	445.71	483	51.19	141.48
lgt	gene1650	1407	1207.7	3543	138.57	383.01
Rv1615	gene1651	441	242.11	4626	902.53	2494.54
Rv1616	gene1652	399	200.51	228	53.71	148.45
pykA	gene1653	1419	1219.7	712	27.57	76.21
tesB1	gene1654	903	703.7	457	30.68	84.79
Rv1619	gene1655	1455	1255.7	387	14.56	40.24
cydC	gene1656	1731	1531.7	462	14.25	39.38
cydD	gene1657	1584	1384.7	274	9.35	25.83
cydB	gene1658	1041	841.7	310	17.4	48.08
cydA	gene1659	1458	1258.7	1024	38.43	106.21
PE3	gene166	1407	1207.7	393	15.37	42.48
Rv1624c	gene1660	588	388.73	248	30.13	83.29
cya	gene1661	1332	1132.7	2758	115.01	317.89
leuV	rna31	74	0	0	0	0
Rv1626	gene1663	618	418.72	3340	376.78	1041.4
Rv1627c	gene1664	1209	1009.7	4190	196.01	541.77
Rv1628c	gene1665	492	292.87	1087	175.31	484.55
polA	gene1666	2715	2515.7	3034	56.97	157.45
rpsA	gene1667	1446	1246.7	9271	351.26	970.87
coaE	gene1668	1224	1024.7	2528	116.53	322.09
Rv1632c	gene1669	444	245.09	612	117.95	326
PE4	gene167	1509	1309.7	122	4.4	12.16
uvrB	gene1670	2097	1897.7	6917	172.17	475.87
Rv1634	gene1671	1416	1216.7	1365	52.99	146.47
Rv1635c	gene1672	1671	1471.7	1268	40.7	112.49
TB15.3	gene1673	441	242.11	943	183.98	508.51
Rv1637c	gene1674	795	595.7	499	39.57	109.36
uvrA	gene1675	2919	2719.7	3902	67.77	187.31
Rv1638A	gene1676	258	66.99	117	82.49	228
Rv1639c	gene1677	1470	1270.7	301	11.19	30.93
lysX	gene1678	3519	3319.7	1376	19.58	54.11
infC	gene1679	606	406.72	2164	251.32	694.63
Rv0161	gene168	1350	1150.7	73	3	8.28
rpmI	gene1680	195	20.88	15	33.93	93.79
rplT	gene1681	390	191.64	335	82.57	228.22
tsnR	gene1682	783	583.7	691	55.92	154.55
Rv1645c	gene1683	1056	856.7	2026	111.71	308.75
PE17	gene1684	933	733.7	1366	87.94	243.07
Rv1647	gene1685	951	751.7	503	31.61	87.36
Rv1648	gene1686	807	607.7	385	29.93	82.71
pheS	gene1687	1026	826.7	807	46.11	127.44
pheT	gene1688	2496	2296.7	617	12.69	35.07
PE_PGRS30	gene1689	3036	2836.7	812	13.52	37.37
adhE1	gene169	1152	952.7	87	4.31	11.92
argC	gene1690	1059	859.7	80	4.4	12.15
argJ	gene1691	1215	1015.7	187	8.7	24.04
argB	gene1692	885	685.7	107	7.37	20.37
argD	gene1693	1203	1003.7	81	3.81	10.54
argF	gene1694	924	724.7	75	4.89	13.51
argR	gene1695	513	313.82	22	3.31	9.15
argG	gene1696	1197	997.7	278	13.16	36.38
argH	gene1697	1413	1213.7	156	6.07	16.78
pks10	gene1698	1062	862.7	258	14.13	39.04
pks7	gene1699	6381	6181.7	1737	13.27	36.68
pbpA	gene17	1476	1276.7	2726	100.86	278.76
Rv0163	gene170	456	257.02	307	56.42	155.94
pks8	gene1700	4809	4609.7	839	8.6	23.76
pks17	gene1701	1509	1309.7	478	17.24	47.65
pks9	gene1702	3054	2854.7	1344	22.24	61.47
pks11	gene1703	1062	862.7	351	19.22	53.12
cyp139	gene1704	1293	1093.7	339	14.64	40.47
Rv1669	gene1706	363	165.15	10	2.86	7.91
Rv1670	gene1707	348	150.54	98	30.75	84.99
Rv1671	gene1708	393	194.59	42	10.2	28.18
Rv1672c	gene1709	1332	1132.7	958	39.95	110.42
TB18.5	gene171	486	286.89	689	113.44	313.54
Rv1673c	gene1710	933	733.7	35	2.25	6.23
Rv1674c	gene1711	657	457.71	38	3.92	10.84
cmr	gene1712	735	535.7	28	2.47	6.82
Rv1676	gene1713	705	505.7	1094	102.18	282.43
dsbF	gene1714	549	349.77	655	88.46	244.49
Rv1678	gene1715	903	703.7	1536	103.1	284.97
fadE16	gene1716	1122	922.7	538	27.54	76.12
Rv1680	gene1717	825	625.7	743	56.09	155.03
moeX	gene1718	993	793.7	193	11.49	31.75
Rv1682	gene1719	918	718.7	443	29.12	80.47
mce1R	gene172	672	472.71	471	47.06	130.08
Rv1683	gene1720	3000	2800.7	2454	41.39	114.39
Rv1684	gene1721	225	40.6	76	88.41	244.37
Rv1685c	gene1722	624	424.72	163	18.13	50.11
Rv1686c	gene1723	681	481.71	54	5.3	14.64
Rv1687c	gene1724	768	568.7	150	12.46	34.44
mpg	gene1725	612	412.72	11	1.26	3.48
tyrS	gene1726	1275	1075.7	344	15.11	41.75
G2	rna32	229	43.58	33	35.77	98.87
lprJ	gene1728	384	185.73	94	23.91	66.08
Rv1691	gene1729	753	553.7	159	13.56	37.49
fadD5	gene173	1665	1465.7	3970	127.94	353.62
Rv1692	gene1730	1062	862.7	191	10.46	28.9
Rv1693	gene1731	177	11.79	34	136.17	376.36
tlyA	gene1732	807	607.7	454	35.29	97.54
ppnK	gene1733	924	724.7	794	51.75	143.04
recN	gene1734	1764	1564.7	1113	33.6	92.87
Rv1697	gene1735	1182	982.7	2632	126.51	349.67
mctB	gene1736	945	745.7	1135	71.89	198.71
pyrG	gene1737	1761	1561.7	3174	96	265.34
Rv1700	gene1738	624	424.72	764	84.97	234.85
Rv1701	gene1739	936	736.7	1401	89.83	248.28
yrbE1A	gene174	798	598.7	674	53.18	146.98
Rv1702c	gene1740	1365	1165.7	3754	152.12	420.44
Rv1703c	gene1741	750	550.7	851	72.99	201.75
cycA	gene1742	1671	1471.7	351	11.27	31.14
PPE22	gene1743	1158	958.7	126	6.21	17.16
PPE23	gene1744	1185	985.7	119	5.7	15.76
Rv1706A	gene1745	168	8.18	5	28.87	79.79
Rv1707	gene1746	1461	1261.7	429	16.06	44.39
Rv1708	gene1747	957	757.7	709	44.2	122.16
scpA	gene1748	837	637.7	669	49.55	136.96
scpB	gene1749	696	496.7	461	43.84	121.17
yrbE1B	gene175	870	670.7	446	31.41	86.82
Rv1711	gene1750	765	565.7	524	43.75	120.93
cmk	gene1751	693	493.7	289	27.65	76.42
engA	gene1752	1392	1192.7	638	25.27	69.84
Rv1714	gene1753	813	613.7	140	10.78	29.78
fadB3	gene1754	915	715.7	132	8.71	24.08
Rv1716	gene1755	831	631.7	148	11.07	30.59
Rv1717	gene1756	351	153.45	40	12.31	34.03
Rv1718	gene1757	819	619.7	269	20.5	56.67
Rv1719	gene1758	780	580.7	208	16.92	46.76
proT	rna33	74	0	0	0	0
mce1A	gene176	1365	1165.7	2713	109.93	303.85
vapC12	gene1760	390	191.64	1082	266.69	737.13
vapB12	gene1761	228	42.83	160	176.47	487.75
Rv1722	gene1762	1485	1285.7	459	16.86	46.61
Rv1723	gene1763	1248	1048.7	137	6.17	17.06
Rv1724c	gene1764	420	221.28	260	55.5	153.4
Rv1725c	gene1765	711	511.7	231	21.32	58.94
Rv1726	gene1766	1386	1186.7	97	3.86	10.67
AS1726	rna34	213	32.13	0	0	0
Rv1727	gene1768	570	370.75	72	9.17	25.35
Rv1728c	gene1769	771	571.7	819	67.67	187.03
mce1B	gene177	1041	841.7	3386	190.02	525.2
Rv1729c	gene1770	939	739.7	326	20.82	57.54
Rv1730c	gene1771	1554	1354.7	2019	70.4	194.58
gabD2	gene1772	1557	1357.7	1554	54.06	149.43
Rv1732c	gene1773	549	349.77	795	107.36	296.74
Rv1733c	gene1774	633	433.72	376	40.95	113.18
MTS1338	rna35	117	0	0	0	0
Rv1734c	gene1776	243	54.5	809	701.16	1937.96
Rv1735c	gene1777	498	298.86	197	31.14	86.06
Rv1735a	gene1778	243	54.5	51	44.2	122.17
narX	gene1779	1959	1759.7	4555	122.27	337.94
mce1C	gene178	1548	1348.7	3274	114.66	316.93
narK2	gene1780	1188	988.7	945	45.15	124.78
Rv1738	gene1781	285	90.92	1452	754.36	2085.02
Rv1739c	gene1782	1683	1483.7	797	25.37	70.13
vapB34	gene1783	213	32.13	17	24.99	69.07
vapC34	gene1784	249	59.41	101	80.3	221.95
Rv1742	gene1785	738	538.7	194	17.01	47.02
pknE	gene1786	1701	1501.7	1755	55.2	152.58
Rv1744c	gene1787	402	203.47	62	14.39	39.78
idi	gene1788	612	412.72	486	55.62	153.73
pknF	gene1789	1431	1231.7	478	18.33	50.67
mce1D	gene179	1593	1393.7	2833	96.02	265.38
Rv1747	gene1790	2598	2398.7	6423	126.48	349.59
Rv1748	gene1791	732	532.7	231	20.48	56.61
Rv1749c	gene1792	558	358.76	292	38.45	106.26
fadD1	gene1793	1599	1399.7	418	14.11	38.99
Rv1751	gene1794	1383	1183.7	1762	70.31	194.34
Rv1752	gene1795	450	251.05	121	22.77	62.92
PPE24	gene1796	3162	2962.7	1103	17.59	48.61
Rv1754c	gene1797	1692	1492.7	555	17.56	48.54
cut1	gene1798	525	325.8	0	0	0
wag22	gene1799	2745	2545.7	0	0	0
rodA	gene18	1410	1210.7	2177	84.94	234.76
lprK	gene180	1173	973.7	2278	110.51	305.44
Rv1760	gene1800	1509	1309.7	0	0	0
Rv1761c	gene1801	384	185.73	0	0	0
Rv1762c	gene1802	789	589.7	0	0	0
Rv1765c	gene1803	1098	898.7	0.02	0	0
Rv1766	gene1804	270	77.45	21	12.81	35.4
Rv1767	gene1805	360	162.22	100	29.12	80.48
PE_PGRS31	gene1806	1857	1657.7	171	4.87	13.47
Rv1769	gene1807	1245	1045.7	1044	47.16	130.34
Rv1770	gene1808	1287	1087.7	726	31.53	87.14
Rv1771	gene1809	1287	1087.7	438	19.02	52.57
mce1F	gene181	1548	1348.7	6748	236.33	653.21
Rv1772	gene1810	312	116	481	195.86	541.34
Rv1773c	gene1811	747	547.7	241	20.78	57.45
Rv1774	gene1812	1341	1141.7	1332	55.11	152.32
Rv1775	gene1813	819	619.7	196	14.94	41.29
Rv1776c	gene1814	561	361.75	185	24.16	66.77
cyp144	gene1815	1305	1105.7	345	14.74	40.74
Rv1778c	gene1816	450	251.05	417	78.46	216.85
Rv1779c	gene1817	1794	1594.7	1012	29.98	82.85
Rv1780	gene1818	564	364.75	927	120.05	331.8
malQ	gene1819	2175	1975.7	442	10.57	29.21
Rv0175	gene182	642	442.71	2604	277.83	767.92
eccB5	gene1820	1521	1321.7	3438	122.87	339.6
eccC5	gene1821	4176	3976.7	9378	111.39	307.88
cyp143	gene1822	1182	982.7	511	24.56	67.89
Rv1786	gene1823	204	26.3	7	12.57	34.75
PPE25	gene1824	1098	898.7	991.65	52.12	144.06
PE18	gene1825	300	104.75	111	50.05	138.35
PPE26	gene1826	1182	982.7	1506	72.39	200.08
PPE27	gene1827	1053	853.7	101.35	5.61	15.5
PE19	gene1828	300	104.75	19	8.57	23.68
Rv0176	gene183	969	769.7	1549	95.06	262.74
esxN	gene1830	285	90.92	3144.1	1633.47	4514.81
Rv1794	gene1831	903	703.7	5632	378.04	1044.89
eccD5	gene1832	1512	1312.7	4307	154.98	428.36
mycP5	gene1833	1758	1558.7	4729	143.31	396.1
eccE5	gene1834	1221	1021.7	7544	348.77	963.99
eccA5	gene1835	1833	1633.7	10132	292.95	809.69
lppT	gene1836	192	19.19	1	2.46	6.8
PPE28	gene1837	1968	1768.7	636	16.99	46.95
PPE29	gene1838	1272	1072.7	99	4.36	12.05
PPE30	gene1839	1392	1192.7	115	4.55	12.59
Rv0177	gene184	555	355.76	6567	871.92	2409.93
PE_PGRS32	gene1840	1920	1720.7	355	9.75	26.94
Rv1804c	gene1841	327	130.29	158	57.28	158.32
Rv1805c	gene1842	348	150.54	402	126.13	348.63
PE20	gene1843	300	104.75	7	3.16	8.72
PPE32	gene1844	1230	1030.7	131	6	16.59
PPE33	gene1845	1407	1207.7	265	10.36	28.65
Rv1810	gene1846	357	159.29	281	83.33	230.31
mgtC	gene1847	705	505.7	274	25.59	70.74
Rv1812c	gene1848	1203	1003.7	2420	113.89	314.78
Rv1813c	gene1849	432	233.17	5371	1088.03	3007.25
Rv0178	gene185	735	535.7	2432	214.44	592.7
erg3	gene1850	903	703.7	954	64.04	176.99
Rv1815	gene1851	666	466.71	898	90.89	251.2
Rv1816	gene1852	705	505.7	918	85.75	237
Rv1817	gene1853	1464	1264.7	794	29.66	81.96
PE_PGRS33	gene1854	1497	1297.7	163	5.93	16.4
bacA	gene1855	1920	1720.7	220	6.04	16.69
ilvG	gene1856	1644	1444.7	1967	64.31	177.75
secA2	gene1857	2427	2227.7	19999	424.05	1172.05
pgsA2	gene1858	630	430.72	770	84.44	233.4
Rv1823	gene1859	924	724.7	842	54.88	151.69
lprO	gene186	1110	910.7	2304	119.5	330.3
Rv1824	gene1860	366	168.08	38	10.68	29.52
Rv1825	gene1861	879	679.7	728	50.59	139.83
gcvH	gene1862	405	206.44	722	165.2	456.61
garA	gene1863	489	289.88	2824	460.16	1271.85
Rv1828	gene1864	744	544.7	2711	235.09	649.78
Rv1829	gene1865	495	295.87	673	107.44	296.97
Rv1830	gene1866	678	478.71	711	70.16	193.91
Rv1831	gene1867	258	66.99	682	480.85	1329.05
gcvB	gene1868	2826	2626.7	2938	52.83	146.03
Rv1833c	gene1869	861	661.7	1710	122.07	337.39
Rv0180c	gene187	1359	1159.7	1841	74.98	207.25
lipZ	gene1870	867	667.7	231	16.34	45.17
Rv1835c	gene1871	1887	1687.7	1557	43.58	120.44
Rv1836c	gene1872	2034	1834.7	5441	140.08	387.18
glcB	gene1873	2226	2026.7	13863	323.1	893.02
vapC13	gene1874	396	197.55	710	169.76	469.22
vapB13	gene1875	264	72.18	141	92.28	255.05
PE_PGRS34	gene1876	1548	1348.7	396	13.87	38.33
Rv1841c	gene1877	1038	838.7	3093	174.2	481.47
Rv1842c	gene1878	1368	1168.7	2516	101.69	281.06
guaB1	gene1879	1440	1240.7	4780	181.98	502.99
Rv0181c	gene188	735	535.7	2869	252.97	699.2
gnd1	gene1880	1458	1258.7	2477	92.95	256.92
blaR	gene1881	951	751.7	5993	376.59	1040.87
blaI	gene1882	417	218.31	4108	888.85	2456.74
Rv1847	gene1883	423	224.25	417	87.84	242.77
ureA	gene1884	303	107.55	110	48.31	133.53
ureB	gene1885	315	118.84	14	5.56	15.38
ureC	gene1886	1734	1534.7	835	25.7	71.03
ureF	gene1887	636	436.71	60	6.49	17.94
ureG	gene1888	675	475.71	177	17.58	48.58
ureD	gene1889	627	427.72	115	12.7	35.1
sigG	gene189	1113	913.7	2798	144.65	399.8
ndh	gene1890	1392	1192.7	2092	82.85	228.99
Rv1855c	gene1891	924	724.7	6622	431.62	1192.96
Rv1856c	gene1892	678	478.71	523	51.61	142.64
modA	gene1893	786	586.7	308	24.8	68.54
modB	gene1894	795	595.7	310	24.58	67.94
modC	gene1895	1110	910.7	490	25.41	70.25
apa	gene1896	978	778.7	253	15.35	42.42
Rv1861	gene1897	306	110.36	4	1.71	4.73
adhA	gene1898	1041	841.7	933	52.36	144.72
Rv1863c	gene1899	771	571.7	1131	93.45	258.28
pstP	gene19	1545	1345.7	4074	143	395.25
Rv0183	gene190	840	640.7	525	38.71	106.98
Rv1864c	gene1900	756	556.7	229	19.43	53.7
Rv1865c	gene1901	861	661.7	87	6.21	17.17
Rv1866	gene1902	2337	2137.7	157	3.47	9.59
Rv1867	gene1903	1485	1285.7	312	11.46	31.68
Rv1868	gene1904	2100	1900.7	1232	30.62	84.62
Rv1869c	gene1905	1236	1036.7	4877	222.21	614.18
Rv1870c	gene1906	636	436.71	2889	312.47	863.66
Rv1871c	gene1907	390	191.64	6816	1680.03	4643.51
lldD2	gene1908	1245	1045.7	18971	856.94	2368.53
Rv1873	gene1909	438	239.13	292	57.68	159.42
Rv0184	gene191	750	550.7	2915	250.03	691.06
Rv1874	gene1910	687	487.7	531	51.43	142.15
Rv1875	gene1911	444	245.09	260	50.11	138.5
bfrA	gene1912	480	280.91	832	139.9	386.67
Rv1877	gene1913	2064	1864.7	1765	44.71	123.57
glnA3	gene1914	1353	1153.7	252	10.32	28.52
Rv1879	gene1915	1137	937.7	1698	85.53	236.41
cyp140	gene1916	1317	1117.7	3990	168.62	466.06
lppE	gene1917	423	224.25	462	97.31	268.97
Rv1882c	gene1918	834	634.7	1810	134.7	372.31
Rv1883c	gene1919	462	262.99	1273	228.64	631.95
Rv0185	gene192	510	310.83	1010	153.48	424.22
rpfC	gene1920	531	331.79	8010	1140.34	3151.83
*MtCM	gene1921	600	400.73	267	31.47	86.99
fbpB	gene1922	978	778.7	1316	79.83	220.64
Rv1887	gene1923	1143	943.7	3417	171.03	472.72
Rv1890c	gene1926	612	412.72	164.43	18.82	52.02
AS1890	rna36	238	50.52	13.57	12.68	35.06
Rv1891	gene1928	408	209.4	200	45.11	124.69
Rv1892	gene1929	312	116	44	17.92	49.52
bglS	gene193	2076	1876.7	6969	175.4	484.81
Rv1893	gene1930	219	36.28	171	222.65	615.38
Rv1894c	gene1931	1131	931.7	1496	75.84	209.63
Rv1895	gene1932	1155	955.7	305	15.07	41.67
Rv1896c	gene1933	912	712.7	874	57.93	160.1
Rv1897c	gene1934	432	233.17	139	28.16	77.83
Rv1898	gene1935	309	113.18	893	372.7	1030.13
lppD	gene1936	1032	832.7	2149	121.9	336.93
lipJ	gene1937	1389	1189.7	2579	102.4	283.01
cinA	gene1938	1293	1093.7	687	29.67	82.01
nanT	gene1939	1269	1069.7	1666	73.57	203.33
mymT	gene194	162	6.13	120	925.41	2557.79
Rv1903	gene1940	405	206.44	581	132.94	367.44
Rv1904	gene1941	432	233.17	463	93.79	259.24
aao	gene1942	963	763.7	3013	186.36	515.08
Rv1906c	gene1943	471	271.95	8890	1544.12	4267.86
Rv1907c	gene1944	648	448.71	650	68.42	189.12
katG	gene1945	2223	2023.7	10684	249.38	689.26
furA	gene1946	444	245.09	301	58.01	160.34
Rv1910c	gene1947	594	394.73	139	16.63	45.97
lppC	gene1948	606	406.72	1189	138.08	381.66
fadB5	gene1949	1005	805.7	313	18.35	50.72
Rv0187	gene195	663	463.71	753	76.7	212
Rv1913	gene1950	753	553.7	170	14.5	40.08
Rv1914c	gene1951	408	209.4	229	51.66	142.77
aceAa	gene1952	1104	904.7	1392	72.68	200.88
aceAb	gene1953	1197	997.7	2113	100.04	276.5
PPE34	gene1954	4380	4180.7	1521	17.18	47.5
PPE35	gene1955	2964	2764.7	952	16.26	44.96
Rv1919c	gene1956	465	265.97	219	38.89	107.5
Rv1920	gene1957	864	664.7	844	59.98	165.77
lppF	gene1958	1272	1072.7	148	6.52	18.01
Rv1922	gene1959	1116	916.7	568	29.27	80.89
Rv0188	gene196	432	233.17	1973	399.68	1104.69
lipD	gene1960	1341	1141.7	2832	117.17	323.84
Rv1924c	gene1961	381	182.78	382	98.72	272.85
fadD31	gene1962	1863	1663.7	77090	2188.71	6049.47
mpt63	gene1963	480	280.91	2035	342.18	945.77
Rv1927	gene1964	774	574.7	548	45.04	124.49
Rv1928c	gene1965	768	568.7	266	22.09	61.07
Rv1929c	gene1966	645	445.71	1052	111.49	308.15
Rv1930c	gene1967	525	325.8	5	0.72	2
Rv1931c	gene1968	780	580.7	60	4.88	13.49
tpx	gene1969	498	298.86	1282	202.62	560.04
ilvD	gene197	1728	1528.7	4452	137.56	380.21
fadE18	gene1970	1092	892.7	877	46.4	128.26
fadE17	gene1971	1230	1030.7	109	5	13.81
echA13	gene1972	957	757.7	17	1.06	2.93
Rv1936	gene1973	1110	910.7	193	10.01	27.67
Rv1937	gene1974	2520	2320.7	741	15.08	41.69
ephB	gene1975	1071	871.7	235	12.73	35.2
Rv1939	gene1976	516	316.82	129	19.23	53.16
ribA1	gene1977	1062	862.7	228	12.48	34.5
Rv1941	gene1978	771	571.7	441	36.44	100.71
mazF5	gene1979	330	133.16	118	41.86	115.69
Rv0190	gene198	291	96.41	1399	685.41	1894.42
mazE5	gene1980	378	179.84	176	46.23	127.77
Rv1944c	gene1981	591	391.73	73	8.8	24.33
Rv1945	gene1982	1365	1165.7	4400.29	178.3	492.82
lppG	gene1983	453	254.03	158	29.38	81.2
Rv1947	gene1984	402	203.47	56	13	35.93
Rv1948c	gene1985	351	153.45	205	63.1	174.41
Rv1950c	gene1986	192	19.19	13	32	88.46
Rv1951c	gene1987	297	101.96	7	3.24	8.96
vapB14	gene1988	216	34.18	20	27.64	76.39
vapC14	gene1989	312	116	190	77.37	213.84
Rv0191	gene199	1242	1042.7	837	37.92	104.8
Rv1954c	gene1990	522	322.81	3327	486.83	1345.57
higB	gene1991	378	179.84	271	71.18	196.74
higA	gene1992	450	251.05	81	15.24	42.12
Rv1957	gene1993	546	346.77	378	51.49	142.31
Rv1958c	gene1994	615	415.72	260	29.54	81.65
parE1	gene1995	297	101.96	901	417.41	1153.7
parD1	gene1996	252	61.91	20	15.26	42.17
Rv1961	gene1997	495	295.87	51	8.14	22.5
vapC35	gene1998	408	209.4	43	9.7	26.81
vapB35	gene1999	273	80.11	12	7.08	19.56
recF	gene2	1158	958.7	666	32.81	90.7
fhaB	gene20	468	268.96	532	93.43	258.24
Rv0192	gene200	1101	901.7	982	51.44	142.18
mce3R	gene2000	1221	1021.7	102	4.72	13.03
yrbE3A	gene2001	798	598.7	62	4.89	13.52
yrbE3B	gene2002	816	616.7	85	6.51	17.99
mce3A	gene2003	1278	1078.7	57	2.5	6.9
mce3B	gene2004	1029	829.7	34	1.94	5.35
mce3C	gene2005	1233	1033.7	22	1.01	2.78
mce3D	gene2006	1272	1072.7	86	3.79	10.47
lprM	gene2007	1134	934.7	70	3.54	9.78
mce3F	gene2008	1314	1114.7	62	2.63	7.26
Rv1972	gene2009	576	376.74	13	1.63	4.5
Rv0193c	gene201	1848	1648.7	586	16.79	46.4
Rv1973	gene2010	483	283.9	20	3.33	9.2
Rv1974	gene2011	378	179.84	21	5.52	15.25
Rv1975	gene2012	666	466.71	112	11.34	31.33
Rv1976c	gene2013	408	209.4	402	90.68	250.64
Rv1977	gene2014	1047	847.7	1109	61.8	170.8
Rv1978	gene2015	849	649.7	165	12	33.16
Rv1979c	gene2016	1446	1246.7	1210	45.84	126.71
mpt64	gene2017	687	487.7	995	96.37	266.35
nrdF1	gene2018	969	769.7	6687	410.37	1134.24
vapC36	gene2019	420	221.28	250	53.37	147.5
Rv0194	gene202	3585	3385.7	182	2.54	7.02
vapB36	gene2020	261	69.57	2624	1781.54	4924.07
PE_PGRS35	gene2021	1677	1477.7	748	23.91	66.09
cfp21	gene2022	654	454.71	349	36.25	100.2
RV1984a	gene2023	231	45.09	110	115.23	318.49
Rv1985c	gene2024	912	712.7	208	13.79	38.1
Rv1986	gene2025	600	400.73	40	4.71	13.03
Rv1987	gene2026	429	230.2	1437	294.86	814.99
erm(37)	gene2027	540	340.78	58	8.04	22.22
Rv1989c	gene2028	561	361.75	221	28.86	79.76
Rv1990c	gene2029	342	144.73	40	13.05	36.08
Rv0195	gene203	636	436.71	17	1.84	5.08
mazF6	gene2030	345	147.63	117	37.43	103.47
mazE6	gene2031	249	59.41	1980	1574.25	4351.13
ctpG	gene2032	2316	2116.7	877	19.57	54.09
Rv1993c	gene2033	273	80.11	62	36.56	101.05
cmtR	gene2034	357	159.29	257	76.21	210.64
Rv1995	gene2035	768	568.7	152	12.62	34.89
Rv1996	gene2036	954	754.7	1808	113.16	312.77
ctpF	gene2037	2718	2518.7	1721	32.28	89.21
Rv1998c	gene2038	777	577.7	217	17.74	49.04
Rv1999c	gene2039	1323	1123.7	194	8.15	22.54
Rv0196	gene204	585	385.74	27	3.31	9.14
Rv2000	gene2040	1614	1414.7	153	5.11	14.12
Rv2001	gene2041	753	553.7	265	22.61	62.48
fabG3	gene2042	783	583.7	164	13.27	36.68
Rv2003c	gene2043	858	658.7	1088	78.02	215.64
Rv2004c	gene2044	1497	1297.7	2204	80.22	221.73
Rv2005c	gene2045	888	688.7	2424	166.25	459.51
otsB1	gene2046	3984	3784.7	6543	81.66	225.7
fdxA	gene2047	345	147.63	2619	837.94	2316.03
Rv2008c	gene2048	1326	1126.7	578	24.23	66.98
vapB15	gene2049	243	54.5	395	342.35	946.23
Rv0197	gene205	2289	2089.7	369	8.34	23.05
vapC15	gene2050	399	200.51	541	127.45	352.25
Rv2011c	gene2051	432	233.17	87	17.62	48.71
Rv2012	gene2052	495	295.87	57	9.1	25.15
Rv2015c	gene2053	1257	1057.7	3526.98	157.51	435.35
Rv2016	gene2054	576	376.74	813	101.93	281.74
Rv2017	gene2055	1041	841.7	159	8.92	24.66
Rv2018	gene2056	720	520.7	312	28.3	78.23
Rv2019	gene2057	417	218.31	40	8.65	23.92
Rv2021c	gene2058	306	110.36	379	162.22	448.36
Rv2022c	gene2059	606	406.72	1885	218.92	605.07
zmp1	gene206	1992	1792.7	2512	66.19	182.94
Rv2023c	gene2060	360	162.22	19	5.53	15.29
Rv2024c	gene2062	1548	1348.7	2714	95.05	262.72
Rv2025c	gene2063	999	799.7	47	2.78	7.67
Rv2026c	gene2064	885	685.7	106	7.3	20.18
dosT	gene2065	1722	1522.7	559	17.34	47.93
Rv2028c	gene2066	840	640.7	1191	87.81	242.69
pfkB	gene2067	1020	820.7	2041	117.47	324.68
Rv2030c	gene2068	2046	1846.7	10374	265.35	733.41
hspX	gene2069	435	236.15	1438	287.63	794.99
Rv0199	gene207	660	460.71	389	39.88	110.23
acg	gene2070	996	796.7	2216	131.38	363.14
Rv2033c	gene2071	843	643.7	166	12.18	33.67
Rv2034	gene2072	324	127.42	65	24.1	66.6
Rv2035	gene2073	489	289.88	134	21.83	60.35
Rv2036	gene2074	642	442.71	241	25.71	71.07
Rv2037c	gene2075	975	775.7	296	18.02	49.82
Rv2038c	gene2076	1074	874.7	67	3.62	10
Rv2039c	gene2077	843	643.7	49	3.6	9.94
Rv2040c	gene2078	903	703.7	244	16.38	45.27
Rv2041c	gene2079	1320	1120.7	73	3.08	8.5
Rv0200	gene208	690	490.7	429	41.3	114.14
Rv2042c	gene2080	798	598.7	129	10.18	28.13
pncA	gene2081	561	361.75	199	25.98	71.82
Rv2044c	gene2082	318	121.69	15	5.82	16.09
lipT	gene2083	1536	1336.7	1147	40.53	112.03
lppI	gene2084	657	457.71	177	18.27	50.49
Rv2047c	gene2085	2565	2365.7	841	16.79	46.41
pks12	gene2086	12456	12256.7	6989	26.93	74.45
ASpks	rna37	142	1.39	0	0	0
Rv2049c	gene2088	225	40.6	27	31.41	86.81
Rv2050	gene2089	336	138.94	410	139.39	385.27
Rv0201c	gene209	504	304.84	230	35.64	98.5
ppm1	gene2090	2625	2425.7	7655	149.06	412.01
Rv2052c	gene2091	1605	1405.7	3857	129.61	358.22
fxsA	gene2092	528	328.8	2047	294.07	812.8
Rv2054	gene2093	714	514.7	334	30.65	84.72
rpsR2	gene2094	267	74.8	11	6.95	19.2
rpsN2	gene2095	306	110.36	4	1.71	4.73
rpmG1	gene2096	165	7.11	0	0	0
rpmB2	gene2097	237	49.73	12	11.4	31.5
Rv2059	gene2098	1536	1336.7	408.7	14.44	39.92
Rv2060	gene2099	402	203.47	403.3	93.63	258.77
fhaA	gene21	1584	1384.7	9536	325.29	899.09
mmpL11	gene210	2901	2701.7	4755	83.13	229.78
Rv2061c	gene2100	405	206.44	207	47.36	130.91
cobN	gene2101	3585	3385.7	1168	16.3	45.04
mazE7	gene2102	234	47.39	23	22.92	63.36
mazF7	gene2103	411	212.37	52	11.57	31.97
cobG	gene2104	1092	892.7	412	21.8	60.25
cobH	gene2105	627	427.72	139	15.35	42.43
cobIJ	gene2106	1527	1327.7	351	12.49	34.51
Rv2067c	gene2107	1224	1024.7	2304	106.21	293.55
blaC	gene2108	924	724.7	1012	65.96	182.31
sigC	gene2109	558	358.76	331	43.58	120.45
Rv0203	gene211	411	212.37	181	40.26	111.27
cobK	gene2110	735	535.7	120	10.58	29.25
cobM	gene2111	756	556.7	21	1.78	4.92
cobL	gene2112	1173	973.7	86	4.17	11.53
Rv2073c	gene2113	750	550.7	59	5.06	13.99
Rv2074	gene2114	414	215.34	1199	263.01	726.94
Rv2075c	gene2115	1464	1264.7	481	17.96	49.65
Rv2076c	gene2116	252	61.91	10	7.63	21.09
Rv2077c	gene2117	972	772.7	62	3.79	10.48
Rv2077A	gene2118	300	104.75	31	13.98	38.64
Rv2078	gene2119	315	118.84	22	8.74	24.17
Rv0204c	gene212	1239	1039.7	1224	55.61	153.7
Rv2079	gene2120	1971	1771.7	633	16.88	46.65
lppJ	gene2121	564	364.75	1110	143.74	397.3
Rv2081c	gene2122	441	242.11	149	29.07	80.35
Rv2082	gene2123	2166	1966.7	687	16.5	45.61
Rv2083	gene2124	945	745.7	233	14.76	40.79
Rv2084	gene2125	1137	937.7	229	11.54	31.88
Rv2085	gene2126	306	110.36	33	14.12	39.04
Rv2086	gene2127	606	406.72	52	6.04	16.69
pknJ	gene2128	1770	1570.7	303	9.11	25.19
pepE	gene2129	1128	928.7	151	7.68	21.23
Rv0205	gene213	1104	904.7	316	16.5	45.6
Rv2090	gene2130	1182	982.7	873	41.96	115.98
Rv2091c	gene2131	735	535.7	3455	304.64	842.01
helY	gene2132	2721	2521.7	6358	119.09	329.17
tatC	gene2133	927	727.7	1991	129.24	357.2
tatA	gene2134	252	61.91	993	757.6	2093.95
pafC	gene2135	951	751.7	812	51.02	141.03
pafB	gene2136	999	799.7	677	39.99	110.52
pafA	gene2137	1359	1159.7	7123	290.12	801.89
mmpL3	gene214	2835	2635.7	5996	107.46	297
Rv2100	gene2140	1653	1453.7	1839.62	59.77	165.21
helZ	gene2141	3042	2842.7	1392	23.13	63.93
Rv2102	gene2142	717	517.7	618	56.39	155.85
vapC37	gene2143	435	236.15	74	14.8	40.91
vapB37	gene2144	255	64.44	240	175.92	486.23
Rv2104a	gene2145	258	66.99	32	22.56	62.36
PE22	gene2146	297	101.96	23	10.66	29.45
PPE36	gene2147	732	532.7	325	28.82	79.65
prcA	gene2148	747	547.7	5782	498.65	1378.25
prcB	gene2149	876	676.7	6646	463.91	1282.21
Rv0207c	gene215	729	529.7	1141	101.75	281.22
pup	gene2150	195	20.88	47	106.32	293.88
dop	gene2151	1665	1465.7	4003	129	356.56
Rv2113	gene2152	1194	994.7	364	17.29	47.78
Rv2114	gene2153	624	424.72	2237	248.79	687.64
mpa	gene2154	1830	1630.7	19340	560.21	1548.38
lppK	gene2155	570	370.75	35	4.46	12.32
Rv2117	gene2156	294	99.18	62	29.53	81.61
Rv2118c	gene2157	843	643.7	526	38.6	106.68
Rv2119	gene2158	837	637.7	619	45.85	126.73
Rv2120c	gene2159	483	283.9	73	12.15	33.57
Rv0208c	gene216	792	592.7	1187	94.6	261.46
hisG	gene2160	855	655.7	154	11.09	30.66
hisE	gene2161	282	88.19	5	2.68	7.4
PPE37	gene2162	1422	1222.7	202	7.8	21.57
metH	gene2163	3579	3379.7	5591	78.14	215.98
Rv2125	gene2164	879	679.7	1127	78.32	216.47
PE_PGRS37	gene2165	771	571.7	15	1.24	3.43
ansP1	gene2166	1470	1270.7	3560	132.33	365.76
Rv2128	gene2167	204	26.3	130	233.52	645.44
Rv2129c	gene2168	882	682.7	1069	73.96	204.43
mshC	gene2169	1245	1045.7	5821	262.94	726.75
Rv0209	gene217	1086	886.7	132	7.03	19.44
cysQ	gene2170	804	604.7	7922	618.81	1710.37
Rv2132	gene2171	231	45.09	73	76.47	211.36
Rv2133c	gene2172	789	589.7	1071	85.79	237.11
Rv2134c	gene2173	588	388.73	3684	447.64	1237.26
Rv2135c	gene2174	711	511.7	361	33.32	92.11
Rv2136c	gene2175	831	631.7	773	57.8	159.76
Rv2137c	gene2176	414	215.34	354	77.65	214.63
lppL	gene2177	1077	877.7	388	20.88	57.71
pyrD	gene2178	1074	874.7	905	48.87	135.08
TB18.6	gene2179	531	331.79	111	15.8	43.68
Rv0210	gene218	1479	1279.7	226	8.34	23.06
Rv2141c	gene2180	1347	1147.7	690	28.4	78.49
leuU	rna38	86	0	0	0	0
parE2	gene2182	318	121.69	503	195.24	539.63
parD2	gene2183	216	34.18	267	368.99	1019.86
Rv2143	gene2184	1059	859.7	652	35.82	99.01
Rv2144c	gene2185	357	159.29	992	294.16	813.04
wag31	gene2186	783	583.7	3620	292.94	809.68
Rv2146c	gene2187	291	96.41	78	38.21	105.62
Rv2147c	gene2188	726	526.7	2499	224.11	619.44
Rv2148c	gene2189	777	577.7	821	67.13	185.54
pckA	gene219	1821	1621.7	5909	172.11	475.71
yfiH	gene2190	753	553.7	587	50.08	138.41
ftsZ	gene2191	1140	940.7	9286	466.28	1288.76
ftsQ	gene2192	945	745.7	538	34.08	94.19
murC	gene2193	1485	1285.7	1110	40.78	112.71
murG	gene2194	1233	1033.7	649	29.66	81.97
ftsW	gene2195	1575	1375.7	1577	54.15	149.66
murD	gene2196	1461	1261.7	654	24.48	67.67
murX	gene2197	1080	880.7	341	18.29	50.55
murF	gene2198	1533	1333.7	314	11.12	30.74
murE	gene2199	1608	1408.7	473	15.86	43.84
leuT	rna2	83	0	0	0	0
nadR	gene220	972	772.7	537	32.83	90.73
Rv2159c	gene2200	1035	835.7	174	9.83	27.18
Rv2161c	gene2202	867	667.7	513	36.29	100.31
PE_PGRS38	gene2203	1599	1399.7	1093	36.89	101.95
pbpB	gene2204	2040	1840.7	2350	60.3	166.68
Rv2164c	gene2205	1155	955.7	559	27.63	76.36
Rv2165c	gene2206	1191	991.7	847	40.34	111.51
Rv2166c	gene2207	432	233.17	1591	322.3	890.81
Rv2169c	gene2208	405	206.44	2067	472.96	1307.23
Rv2170	gene2209	621	421.72	76	8.51	23.53
Rv0213c	gene221	1314	1114.7	1122	47.54	131.41
lppM	gene2210	684	484.71	520	50.67	140.06
Rv2172c	gene2211	906	706.7	2942	196.64	543.5
idsA2	gene2212	1059	859.7	618	33.96	93.85
mptA	gene2213	1551	1351.7	1067	37.29	103.06
Rv2175c	gene2214	441	242.11	217	42.34	117.02
pknL	gene2215	1200	1000.7	385	18.17	50.23
Rv2177c	gene2216	666	466.71	93.17	9.43	26.06
aroG	gene2217	1389	1189.7	5703	226.43	625.84
Rv2179c	gene2218	507	307.84	58	8.9	24.6
Rv2180c	gene2219	888	688.7	198	13.58	37.53
fadD4	gene222	1614	1414.7	407	13.59	37.56
Rv2181	gene2220	1284	1084.7	4627	201.49	556.91
Rv2182c	gene2221	744	544.7	1685	146.12	403.87
Rv2183c	gene2222	396	197.55	220	52.6	145.39
Rv2184c	gene2223	1140	940.7	424	21.29	58.85
TB16.3	gene2224	435	236.15	561	112.21	310.15
Rv2186c	gene2225	390	191.64	218	53.73	148.52
fadD15	gene2226	1803	1603.7	1404	41.35	114.3
pimB	gene2227	1158	958.7	181	8.92	24.65
Rv2189c	gene2228	774	574.7	81	6.66	18.4
Rv2190c	gene2229	1158	958.7	2389	117.71	325.33
Rv2191	gene2230	1938	1738.7	661	17.96	49.63
trpD	gene2231	1113	913.7	350	18.09	50.01
ctaE	gene2232	612	412.72	2458	281.31	777.53
qcrC	gene2233	843	643.7	2317	170.02	469.93
qcrA	gene2234	1290	1090.7	7774	336.67	930.54
qcrB	gene2235	1650	1450.7	9963	324.4	896.62
Rv2197c	gene2236	645	445.71	486	51.5	142.36
mmpS3	gene2237	900	700.7	338	22.79	62.98
Rv2199c	gene2238	420	221.28	747	159.46	440.74
ctaC	gene2239	1092	892.7	12785	676.49	1869.78
Rv0216	gene224	1014	814.7	276	16	44.23
asnB	gene2240	1959	1759.7	1054	28.29	78.2
adoK	gene2241	975	775.7	3890	236.88	654.71
Rv2203	gene2242	693	493.7	2199	210.39	581.5
Rv2204c	gene2243	357	159.29	2071	614.12	1697.38
Rv2205c	gene2244	1077	877.7	602	32.4	89.55
Rv2206	gene2245	711	511.7	1328	122.59	338.82
cobT	gene2246	1086	886.7	499	26.58	73.47
cobS	gene2247	750	550.7	194	16.64	45.99
Rv2209	gene2248	1539	1339.7	1161	40.93	113.14
ilvE	gene2249	1107	907.7	2098	109.18	301.76
lipW	gene225	909	709.7	163	10.85	29.99
gcvT	gene2250	1140	940.7	831	41.73	115.33
Rv2212	gene2251	1137	937.7	444	22.37	61.82
pepB	gene2252	1548	1348.7	1089	38.14	105.42
ephD	gene2253	1779	1579.7	1413	42.25	116.78
dlaT	gene2254	1662	1462.7	4047	130.69	361.22
Rv2216	gene2255	906	706.7	1528	102.13	282.28
lipB	gene2256	693	493.7	1059	101.32	280.04
lipA	gene2257	936	736.7	844	54.11	149.57
Rv2219	gene2258	753	553.7	2191	186.91	516.61
Rv2219A	gene2259	423	224.25	238	50.13	138.56
Rv0218	gene226	1329	1129.7	245	10.24	28.31
glnA1	gene2260	1437	1237.7	1640	62.59	172.99
glnE	gene2261	2985	2785.7	4697	79.64	220.13
glnA2	gene2262	1341	1141.7	8525	352.7	974.85
Rv2223c	gene2263	1563	1363.7	1403	48.6	134.32
caeA	gene2264	1563	1363.7	5955	206.27	570.11
Rv2224d	gene2265	222	38.42	0	0	0
panB	gene2266	846	646.7	1677	122.49	338.55
Rv2226	gene2267	1542	1342.7	1071	37.68	104.14
rnpB	rna39	307	111.3	236526	100384	277456
Rv2227	gene2269	702	502.7	172	16.16	44.67
Rv0219	gene227	549	349.77	26	3.51	9.7
Rv2228c	gene2270	1095	895.7	200	10.55	29.15
Rv2229c	gene2271	738	538.7	304	26.66	73.67
Rv2230c	gene2272	1140	940.7	315	15.82	43.72
cobC	gene2273	1095	895.7	224	11.81	32.65
vapC16	gene2274	426	227.22	33	6.86	18.96
vapB16	gene2275	177	11.79	9	36.04	99.63
ptkA	gene2276	876	676.7	814	56.82	157.04
ptpA	gene2277	492	292.87	90	14.52	40.12
Rv2235	gene2278	816	616.7	613	46.95	129.77
cobD	gene2279	942	742.7	80	5.09	14.06
lipC	gene228	1212	1012.7	6578	306.82	848.02
Rv2237	gene2280	768	568.7	279	23.17	64.05
Rv2237A	gene2281	237	49.73	1624	1542.56	4263.56
valV	rna40	72	0	0	0	0
ahpE	gene2283	462	262.99	416	74.72	206.51
Rv2239c	gene2284	477	277.92	2485	422.34	1167.33
Rv2240c	gene2285	591	391.73	512	61.74	170.64
aceE	gene2286	2706	2506.7	7133	134.41	371.5
Rv2242	gene2287	1245	1045.7	566	25.57	70.66
fabD	gene2288	909	709.7	1716	114.21	315.67
mcr16	rna41	103	0	0	0	0
Rv0221	gene229	1410	1210.7	3020	117.82	325.66
acpM	gene2290	348	150.54	927	290.86	803.92
kasA	gene2291	1251	1051.7	3161	141.97	392.4
kasB	gene2292	1317	1117.7	2936	124.08	342.95
accD6	gene2293	1422	1222.7	2789	107.74	297.8
Rv2248	gene2294	816	616.7	146	11.18	30.91
glpD1	gene2295	1551	1351.7	323	11.29	31.2
Rv2250c	gene2296	570	370.75	216	27.52	76.06
Rv2251	gene2297	1428	1228.7	313	12.03	33.26
Rv2252	gene2298	930	730.7	256	16.55	45.74
Rv2253	gene2299	504	304.84	57	8.83	24.41
Rv0021c	gene23	969	769.7	174	10.68	29.51
echA1	gene230	789	589.7	2854	228.61	631.86
Rv2254c	gene2300	456	257.02	29	5.33	14.73
Rv2256a	gene2301	195	20.88	1	2.26	6.25
Rv2256c	gene2302	534	334.79	2959	417.49	1153.91
Rv2257c	gene2303	819	619.7	322	24.54	67.84
Rv2258c	gene2304	1062	862.7	1332	72.93	201.58
mscR	gene2305	1086	886.7	1475	78.57	217.18
Rv2260	gene2306	636	436.71	907	98.1	271.15
Rv2263	gene2308	954	754.7	73	4.57	12.63
Rv2264c	gene2309	1779	1579.7	132	3.95	10.91
Rv0223c	gene231	1464	1264.7	276	10.31	28.49
Rv2265	gene2310	1230	1030.7	31	1.42	3.93
cyp124	gene2311	1287	1087.7	1327	57.63	159.28
Rv2267c	gene2312	1167	967.7	468	22.84	63.14
cyp128	gene2313	1470	1270.7	111	4.13	11.4
Rv2269c	gene2314	333	136.05	39	13.54	37.43
lppN	gene2315	528	328.8	15	2.15	5.96
Rv2271	gene2316	300	104.75	85	38.33	105.94
Rv2272	gene2317	369	171.01	22	6.08	16.8
Rv2273	gene2318	330	133.16	17	6.03	16.67
mazF8	gene2319	318	121.69	47	18.24	50.42
Rv0224c	gene232	765	565.7	50	4.17	11.54
mazE8	gene2320	249	59.41	84.83	67.45	186.42
Rv2275	gene2321	870	670.7	272.17	19.17	52.98
cyp121	gene2322	1191	991.7	150	7.14	19.75
Rv2277c	gene2323	906	706.7	224	14.97	41.38
pitB	gene2325	1659	1459.7	199	6.44	17.8
Rv2282c	gene2326	939	739.7	74	4.73	13.06
Rv2283	gene2327	195	20.88	0	0	0
lipM	gene2328	1296	1096.7	1171	50.44	139.4
Rv2285	gene2329	1338	1138.7	928	38.49	106.4
Rv0225	gene233	1155	955.7	409	20.21	55.87
Rv2286c	gene2330	693	493.7	176	16.84	46.54
yjcE	gene2331	1629	1429.7	188	6.21	17.17
Rv2288	gene2332	378	179.84	65	17.07	47.19
cdh	gene2333	783	583.7	600	48.55	134.2
lppO	gene2334	516	316.82	237	35.33	97.66
sseB	gene2335	855	655.7	1310	94.37	260.83
Rv2292c	gene2336	225	40.6	14	16.29	45.01
Rv2293c	gene2337	741	541.7	229	19.97	55.19
Rv2294	gene2338	1224	1024.7	105	4.84	13.38
Rv2295	gene2339	639	439.71	824	88.52	244.65
Rv0226c	gene234	1731	1531.7	196	6.04	16.71
Rv2296	gene2340	903	703.7	314	21.08	58.26
Rv2297	gene2341	453	254.03	130	24.17	66.81
Rv2298	gene2342	972	772.7	419	25.61	70.79
htpG	gene2343	1944	1744.7	1397	37.82	104.54
Rv2300c	gene2344	933	733.7	288	18.54	51.25
cut2	gene2345	693	493.7	416	39.8	110.01
Rv2302	gene2346	243	54.5	178	154.27	426.4
Rv2303c	gene2347	924	724.7	1262	82.26	227.35
Rv2304c	gene2348	210	30.14	5	7.84	21.66
Rv2305	gene2349	1290	1090.7	502	21.74	60.09
Rv0227c	gene235	1266	1066.7	486	21.52	59.48
Rv2307c	gene2351	846	646.7	97	7.08	19.58
Rv2307A	gene2352	192	19.19	79	194.48	537.54
Rv2307B	gene2353	432	233.17	104	21.07	58.23
Rv2307D	gene2354	183	14.54	5	16.25	44.9
Rv2308	gene2355	717	517.7	917	83.67	231.25
Rv2308a	gene2356	333	136.05	46	15.97	44.14
metV	rna42	74	0	0	0	0
Rv2309A	gene2358	288	93.66	10	5.04	13.94
Rv2310	gene2359	345	147.63	6	1.92	5.31
Rv0228	gene236	1224	1024.7	822	37.89	104.73
Rv2311	gene2360	525	325.8	26	3.77	10.42
Rv2312	gene2361	270	77.45	170	103.69	286.58
Rv2313c	gene2362	855	655.7	1268	91.34	252.47
Rv2314c	gene2363	1374	1174.7	1004	40.37	111.58
Rv2315c	gene2364	1518	1318.7	3026	108.39	299.58
uspA	gene2365	873	673.7	61	4.28	11.82
uspB	gene2366	825	625.7	14	1.06	2.92
uspC	gene2367	1323	1123.7	204	8.58	23.7
Rv2319c	gene2368	879	679.7	268	18.62	51.48
rocE	gene2369	1431	1231.7	192	7.36	20.35
Rv0229c	gene237	414	215.34	187	41.02	113.38
Rv2323c	gene2370	909	709.7	407	27.09	74.87
Rv2324	gene2371	447	248.07	77	14.66	40.52
Rv2325c	gene2372	849	649.7	980	71.25	196.93
Rv2326c	gene2373	2094	1894.7	7737	192.88	533.12
Rv2327	gene2374	492	292.87	2301	371.11	1025.72
PE23	gene2375	1149	949.7	364	18.1	50.04
narK1	gene2376	1548	1348.7	331	11.59	32.04
lppP	gene2377	528	328.8	195	28.01	77.43
Rv2331	gene2378	387	188.68	19	4.76	13.15
Rv2331A	gene2379	339	141.83	12	4	11.05
php	gene238	981	781.7	263	15.89	43.92
mez	gene2380	1647	1447.7	191	6.23	17.22
stp	gene2381	1614	1414.7	413	13.79	38.11
cysK1	gene2382	933	733.7	2136	137.51	380.08
cysE	gene2383	690	490.7	1457	140.25	387.64
Rv2336	gene2384	969	769.7	2418	148.39	410.14
Rv2337c	gene2385	1119	919.7	1213	62.3	172.19
moeW	gene2386	957	757.7	1020	63.59	175.75
mmpL9	gene2387	2889	2689.7	980	17.21	47.57
PE_PGRS39	gene2388	1242	1042.7	808	36.6	101.17
asnT	rna43	73	0	0	0	0
fadE4	gene239	1707	1507.7	573	17.95	49.62
lppQ	gene2390	420	221.28	19	4.06	11.21
Rv2342	gene2391	258	66.99	39	27.5	76
dnaG	gene2392	1920	1720.7	2081	57.13	157.89
dgt	gene2393	1296	1096.7	694	29.89	82.62
Rv2345	gene2394	1983	1783.7	2212	58.58	161.9
esxO	gene2395	285	90.92	675.83	351.12	970.48
esxP	gene2396	297	101.96	852.11	394.76	1091.1
Rv2348c	gene2397	327	130.29	1397	506.48	1399.87
plcC	gene2398	1527	1327.7	335	11.92	32.94
plcB	gene2399	1539	1339.7	918	32.37	89.46
whiB5	gene24	420	221.28	13	2.78	7.67
Rv0232	gene240	690	490.7	955	91.93	254.08
plcA	gene2400	1539	1339.7	725	25.56	70.65
PPE38	gene2401	1176	976.7	12	0.58	1.6
PPE39	gene2402	1065	865.7	1875	102.31	282.77
glyS	gene2403	1392	1192.7	708	28.04	77.5
smtB	gene2404	408	209.4	380	85.72	236.92
zur	gene2405	393	194.59	789	191.52	529.35
Rv2360c	gene2406	429	230.2	240	49.25	136.11
uppS	gene2407	891	691.7	832	56.82	157.04
recO	gene2408	798	598.7	273	21.54	59.53
amiA2	gene2409	1455	1255.7	427	16.06	44.4
nrdB	gene241	945	745.7	849	53.78	148.64
era	gene2410	903	703.7	2972	199.49	551.39
Rv2365c	gene2411	342	144.73	333	108.68	300.39
Rv2366c	gene2412	1308	1108.7	5590	238.16	658.25
Rv2367c	gene2413	549	349.77	2280	307.91	851.04
phoH1	gene2414	1059	859.7	9104	500.21	1382.55
Rv2369c	gene2415	303	107.55	32	14.05	38.85
Rv2370c	gene2416	1314	1114.7	199	8.43	23.31
PE_PGRS40	gene2417	186	16.01	12	35.41	97.86
Rv2372c	gene2418	789	589.7	755	60.48	167.15
dnaJ2	gene2419	1149	949.7	2470	122.85	339.55
gabD1	gene242	1536	1336.7	925	32.69	90.34
hrcA	gene2420	1032	832.7	1951	110.67	305.89
Rv2375	gene2421	318	121.69	237	91.99	254.26
cfp2	gene2422	507	307.84	397	60.92	168.37
Rv2377c	gene2423	216	34.18	144	199	550.04
mbtG	gene2424	1296	1096.7	2131	91.78	253.68
mbtF	gene2425	4386	4186.7	3530	39.83	110.08
mbtE	gene2426	5049	4849.7	5303	51.65	142.76
mbtD	gene2427	3015	2815.7	887	14.88	41.13
mbtC	gene2428	1335	1135.7	854	35.52	98.17
mbtB	gene2429	4245	4045.7	1924	22.46	62.09
Rv0235c	gene243	1449	1249.7	689	26.04	71.98
mbtA	gene2430	1698	1498.7	115	3.62	10.02
mbtJ	gene2431	921	721.7	149	9.75	26.95
mbtI	gene2432	1353	1153.7	449	18.38	50.81
Rv2386a	gene2433	210	30.14	25	39.18	108.28
Rv2387	gene2434	1254	1054.7	731	32.74	90.49
hemN	gene2435	1128	928.7	814	41.4	114.43
rpfD	gene2436	465	265.97	97	17.23	47.61
Rv2390c	gene2437	558	358.76	154	20.28	56.04
sirA	gene2438	1692	1492.7	2454	77.65	214.63
cysH	gene2439	765	565.7	973	81.24	224.55
aftD	gene244	4203	4003.7	4158	49.06	135.59
che1	gene2440	846	646.7	295	21.55	59.55
ggtB	gene2441	1932	1732.7	737	20.09	55.53
Rv2395	gene2442	2004	1804.7	1235	32.32	89.34
mcr7	rna44	350	152.48	185.41	57.43	158.74
aprA	gene2444	216	34.18	454.59	628.23	1736.4
aprB	gene2445	165	7.11	27	179.25	495.44
PE_PGRS41	gene2446	1086	886.7	167	8.9	24.59
cysA1	gene2447	1056	856.7	294	16.21	44.8
cysW	gene2448	819	619.7	223	17	46.98
cysT	gene2449	852	652.7	3132	226.66	626.47
Rv0236A	gene245	174	10.52	10	44.88	124.05
subI	gene2450	1071	871.7	757	41.02	113.38
Rv2401	gene2451	330	133.16	94	33.34	92.16
Rv2401A	gene2452	204	26.3	2	3.59	9.93
Rv2402	gene2453	1929	1729.7	2219	60.6	167.49
lppR	gene2454	756	556.7	309	26.22	72.47
lepA	gene2455	1962	1762.7	844	22.62	62.51
Rv2405	gene2456	570	370.75	448	57.08	157.76
Rv2406c	gene2457	429	230.2	1184	242.95	671.5
Rv2407	gene2458	822	622.7	110	8.34	23.06
PE24	gene2459	975	775.7	162.97	9.92	27.43
lpqI	gene246	1167	967.7	282	13.76	38.05
Rv2409c	gene2460	840	640.7	749.03	55.22	152.63
Rv2410c	gene2461	978	778.7	607	36.82	101.77
Rv2411c	gene2462	1656	1456.7	1150	37.29	103.07
rpsT	gene2463	261	69.57	198	134.43	371.56
Rv2413c	gene2464	951	751.7	1072	67.36	186.19
Rv2414c	gene2465	1545	1345.7	184	6.46	17.85
Rv2415c	gene2466	894	694.7	50	3.4	9.4
eis	gene2467	1209	1009.7	220	10.29	28.45
Rv2417c	gene2468	843	643.7	313	22.97	63.48
Rv2418c	gene2469	744	544.7	198	17.17	47.46
Rv0238	gene247	615	415.72	2931	333.03	920.47
gpgP	gene2470	672	472.71	191	19.09	52.75
Rv2420c	gene2471	381	182.78	25	6.46	17.86
nadD	gene2472	636	436.71	261	28.23	78.03
Rv2422	gene2473	273	80.11	0	0	0
Rv2423	gene2474	1047	847.7	124	6.91	19.1
Rv2424c	gene2475	1002	802.7	44.83	2.64	7.29
Rv2425c	gene2476	1443	1243.7	762	28.94	79.99
Rv2426c	gene2477	876	676.7	547	38.18	105.53
proA	gene2478	1248	1048.7	2278	102.6	283.59
vapB24	gene248	234	47.39	215	214.29	592.28
ahpC	gene2480	588	388.73	447	54.32	150.12
ahpD	gene2481	534	334.79	407	57.42	158.72
PPE41	gene2482	585	385.74	4277	523.74	1447.58
PE25	gene2483	300	104.75	326	147	406.31
Rv2432c	gene2484	411	212.37	183	40.7	112.5
Rv2433c	gene2485	291	96.41	23	11.27	31.14
Rv2434c	gene2486	1446	1246.7	335	12.69	35.08
Rv2435c	gene2487	2193	1993.7	1090	25.82	71.38
rbsK	gene2488	915	715.7	544	35.9	99.23
Rv2437	gene2489	420	221.28	122	26.04	71.98
vapC24	gene249	438	239.13	141	27.85	76.98
nadE	gene2490	2040	1840.7	9047	232.16	641.68
Rv2438A	gene2491	279	85.48	7	3.87	10.69
proB	gene2492	1131	931.7	197	9.99	27.6
obg	gene2493	1440	1240.7	424	16.14	44.62
rpmA	gene2494	261	69.57	206	139.86	386.57
rplU	gene2495	315	118.84	328	130.37	360.32
dctA	gene2496	1476	1276.7	2479	91.72	253.5
rne	gene2497	2862	2662.7	14664	260.13	718.99
ndkA	gene2498	411	212.37	163	36.25	100.21
Rv2446c	gene2499	372	173.95	59	16.02	44.28
Rv0023	gene25	771	571.7	294	24.29	67.14
htdX	gene250	843	643.7	1618	118.73	328.16
folC	gene2500	1464	1264.7	582	21.74	60.08
valS	gene2501	2631	2431.7	1720	33.41	92.34
Rv2449c	gene2502	1260	1060.7	1260	56.11	155.09
rpfE	gene2503	519	319.81	43	6.35	17.55
Rv2451	gene2504	399	200.51	57	13.43	37.11
Rv2452c	gene2505	147	2.26	2	41.86	115.69
mobA	gene2506	606	406.72	357	41.46	114.59
Rv2454c	gene2507	1122	922.7	1279	65.48	180.97
Rv2455c	gene2508	1962	1762.7	6450	172.84	477.72
Rv2456c	gene2509	1257	1057.7	729	32.56	89.98
fabG4	gene251	1365	1165.7	1875	75.98	210
clpX	gene2510	1281	1081.7	11929	520.91	1439.77
mmuM	gene2511	909	709.7	91	6.06	16.74
Rv2459	gene2512	1527	1327.7	1116	39.7	109.74
clpP2	gene2513	645	445.71	4831	511.97	1415.07
clpP1	gene2514	603	403.73	1988	232.59	642.87
tig	gene2515	1401	1201.7	2052	80.66	222.93
proU	rna45	74	0	0	0	0
glyV	rna46	71	0	0	0	0
lipP	gene2518	1185	985.7	1054	50.51	139.6
Rv2464c	gene2519	807	607.7	436	33.89	93.67
fadA2	gene252	1323	1123.7	7976	335.27	926.68
rpiB	gene2520	489	289.88	1296	211.18	583.68
Rv2466c	gene2521	624	424.72	195	21.69	59.94
pepN	gene2522	2586	2386.7	1022	20.23	55.9
Rv2468c	gene2523	504	304.84	121	18.75	51.82
Rv2468A	gene2524	234	47.39	340	338.87	936.63
Rv2469c	gene2525	669	469.71	166	16.69	46.14
glbO	gene2526	387	188.68	641	160.47	443.53
aglA	gene2527	1641	1441.7	2364	77.45	214.08
Rv2472	gene2528	294	99.18	144	68.58	189.55
Rv2473	gene2529	717	517.7	129	11.77	32.53
F6	rna3	102	0	0	0	0
Rv2474c	gene2530	654	454.71	448	46.54	128.63
Rv2475c	gene2531	417	218.31	115	24.88	68.77
gdh	gene2532	4875	4675.7	5439	54.95	151.87
Rv2477c	gene2533	1677	1477.7	5003	159.92	442.02
Rv2478c	gene2534	486	286.89	4	0.66	1.82
Rv2481c	gene2535	324	127.42	14	5.19	14.34
plsB2	gene2536	2370	2170.7	2235	48.63	134.42
plsC	gene2537	1743	1543.7	1875	57.37	158.57
Rv2484c	gene2538	1476	1276.7	1286	47.58	131.51
lipQ	gene2539	1266	1066.7	283	12.53	34.64
fadE5	gene254	1836	1636.7	1377	39.74	109.84
argW	rna47	74	0	0	0	0
echA14	gene2541	771	571.7	160	13.22	36.54
PE_PGRS42	gene2542	2085	1885.7	29	0.73	2.01
Rv2488c	gene2543	3414	3214.7	387	5.69	15.72
Rv2489c	gene2544	300	104.75	30	13.53	37.39
PE_PGRS43	gene2545	4983	4783.7	189	1.87	5.16
Rv2490a	gene2546	207	28.2	0	0	0
Rv2491	gene2547	624	424.72	33	3.67	10.14
Rv2492	gene2548	753	553.7	179	15.27	42.21
vapB38	gene2549	222	38.42	152	186.87	516.49
Rv0245	gene255	489	289.88	917	149.42	412.99
vapC38	gene2550	426	227.22	246	51.14	141.34
bkdC	gene2551	1182	982.7	2862	137.57	380.23
bkdB	gene2552	1047	847.7	4827	268.97	743.41
bkdA	gene2553	1104	904.7	2442	127.5	352.4
citE	gene2554	822	622.7	764	57.95	160.18
Rv2499c	gene2555	558	358.76	572	75.31	208.16
fadE19	gene2556	1185	985.7	18314	877.62	2425.68
accA1	gene2557	1965	1765.7	1734	46.39	128.21
accD1	gene2558	1590	1390.7	1306	44.36	122.6
scoB	gene2559	657	457.71	396	40.87	112.95
Rv0246	gene256	1311	1111.7	2479	105.33	291.13
scoA	gene2560	747	547.7	454	39.15	108.22
fadD35	gene2561	1644	1444.7	312	10.2	28.19
Rv2506	gene2562	648	448.71	46	4.84	13.38
Rv2507	gene2563	822	622.7	2021	153.3	423.72
Rv2508c	gene2564	1338	1138.7	709	29.41	81.29
Rv2509	gene2565	807	607.7	1022	79.44	219.56
Rv2510c	gene2566	1602	1402.7	688	23.17	64.04
orn	gene2567	648	448.71	196	20.63	57.03
hisT	rna48	73	0	0	0	0
Rv2512c	gene2569	1248	1048.7	1097.25	49.42	136.6
Rv0247c	gene257	747	547.7	2620	225.96	624.53
Rv2512a	gene2570	186	16.01	31	91.47	252.81
Rv2513	gene2571	423	224.25	299	62.98	174.07
Rv2514c	gene2572	462	262.99	258	46.34	128.08
Rv2515c	gene2573	1248	1048.7	149	6.71	18.55
Rv2516c	gene2574	804	604.7	1232	96.24	265.99
Rv2517c	gene2575	252	61.91	3917	2988.42	8259.83
ldtB	gene2576	1227	1027.7	474	21.79	60.22
lysU	rna49	73	0	0	0	0
PE26	gene2578	1479	1279.7	852	31.45	86.92
Rv2520c	gene2579	228	42.83	37	40.81	112.79
Rv0248c	gene258	1941	1741.7	8229	223.17	616.83
bcp	gene2580	474	274.94	358	61.51	170
Rv2522c	gene2581	1413	1213.7	964	37.52	103.7
acpS	gene2582	393	194.59	143	34.71	95.94
fas	gene2583	9210	9010.7	19447	101.94	281.77
Rv2525c	gene2584	723	523.7	3812	343.82	950.31
vapB17	gene2585	228	42.83	35	38.6	106.69
vapC17	gene2586	402	203.47	773	179.45	495.99
mrr	gene2587	921	721.7	1397	91.43	252.72
Rv2529	gene2588	1392	1192.7	294	11.64	32.18
vapC39	gene2589	420	221.28	75	16.01	44.25
Rv0249c	gene259	822	622.7	1147	87.01	240.48
vapB39	gene2590	225	40.6	29	33.74	93.24
adi	gene2591	2844	2644.7	2397	42.81	118.33
Rv2532c	gene2592	402	203.47	206	47.82	132.18
nusB	gene2593	471	271.95	179	31.09	85.93
efp	gene2594	564	364.75	846	109.56	302.81
pepQ	gene2595	1119	919.7	2269	116.53	322.09
Rv2536	gene2596	693	493.7	1345	128.68	355.67
aroD	gene2597	444	245.09	156	30.07	83.1
aroB	gene2598	1089	889.7	1004	53.3	147.33
aroK	gene2599	531	331.79	660	93.96	259.7
Rv0024	gene26	846	646.7	384	28.05	77.52
Rv0250c	gene260	294	99.18	614	292.42	808.24
aroF	gene2600	1206	1006.7	6802	319.16	882.13
Rv2541	gene2601	408	209.4	4	0.9	2.49
Rv2542	gene2602	1212	1012.7	207	9.66	26.69
lppA	gene2603	660	460.71	41.58	4.26	11.78
lppB	gene2604	663	463.71	11.42	1.16	3.22
vapB18	gene2605	279	85.48	1	0.55	1.53
vapC18	gene2606	414	215.34	8	1.75	4.85
vapB19	gene2607	258	66.99	33	23.27	64.31
vapC19	gene2608	378	179.84	362	95.08	262.8
Rv2548A	gene2609	375	176.89	517	138.05	381.57
hsp	gene261	480	280.91	6544	1100.36	3041.34
vapC20	gene2610	396	197.55	295	70.54	194.96
vapB20	gene2611	246	56.94	106	87.94	243.06
Rv2551c	gene2612	420	221.28	327	69.8	192.93
aroE	gene2613	810	610.7	366	28.31	78.24
Rv2553c	gene2614	1254	1054.7	4897	219.31	606.17
Rv2554c	gene2615	513	313.82	527	79.32	219.24
alaS	gene2616	2715	2515.7	13054	245.1	677.45
Rv2556c	gene2617	390	191.64	899	221.59	612.46
Rv2557	gene2618	675	475.71	5271	523.38	1446.6
Rv2558	gene2619	711	511.7	2132	196.8	543.96
nirB	gene262	2562	2362.7	389	7.78	21.49
Rv2559c	gene2620	1359	1159.7	283	11.53	31.86
Rv2560	gene2621	978	778.7	134	8.13	22.47
Rv2563	gene2623	1050	850.7	188	10.44	28.85
glnQ	gene2624	993	793.7	411	24.46	67.61
Rv2565	gene2625	1752	1552.7	516	15.7	43.39
Rv2566	gene2626	3423	3223.7	339	4.97	13.73
Rv2567	gene2627	2655	2455.7	1692	32.55	89.95
Rv2568c	gene2628	1026	826.7	232	13.26	36.64
Rv2569c	gene2629	945	745.7	109	6.9	19.08
nirD	gene263	357	159.29	17	5.04	13.93
Rv2570	gene2630	390	191.64	85	20.95	57.91
Rv2571c	gene2631	1068	868.7	195	10.6	29.31
aspS	gene2632	1791	1591.7	457	13.56	37.48
Rv2573	gene2633	741	541.7	53	4.62	12.77
Rv2574	gene2634	504	304.84	494	76.54	211.57
Rv2575	gene2635	882	682.7	1612	111.53	308.27
Rv2576c	gene2636	465	265.97	12384	2199.31	6078.77
Rv2577	gene2637	1590	1390.7	113	3.84	10.61
Rv2578c	gene2638	1023	823.7	378	21.68	59.91
dhaA	gene2639	903	703.7	345	23.16	64.01
cobU	gene264	525	325.8	34	4.93	13.62
hisS	gene2640	1272	1072.7	2384	104.98	290.15
Rv2581c	gene2641	675	475.71	914	90.76	250.84
ppiB	gene2642	927	727.7	142	9.22	25.48
relA	gene2643	2373	2173.7	5182	112.61	311.24
apt	gene2644	672	472.71	192	19.19	53.03
Rv2585c	gene2645	1674	1474.7	1712	54.84	151.56
secF	gene2646	1329	1129.7	1813	75.81	209.52
secD	gene2647	1722	1522.7	3059	94.89	262.28
yajC	gene2648	348	150.54	187	58.67	162.17
gabT	gene2649	1350	1150.7	1258	51.64	142.73
cobQ1	gene265	1485	1285.7	175	6.43	17.77
fadD9	gene2650	3507	3307.7	3323	47.45	131.16
PE_PGRS44	gene2651	1632	1432.7	279	9.2	25.42
ruvB	gene2652	1035	835.7	532	30.07	83.11
ruvA	gene2653	591	391.73	228	27.49	75.99
ruvC	gene2654	567	367.75	597	76.68	211.94
vapB40	gene2655	246	56.94	119	98.72	272.87
vapC40	gene2656	405	206.44	58	13.27	36.68
Rv2597	gene2657	621	421.72	144	16.13	44.58
Rv2598	gene2658	495	295.87	29	4.63	12.8
Rv2599	gene2659	432	233.17	30	6.08	16.8
PPE2	gene266	1671	1471.7	2385	76.55	211.57
Rv2600	gene2660	402	203.47	14	3.25	8.98
speE	gene2661	1572	1372.7	231	7.95	21.97
vapB41	gene2662	288	93.66	303	152.81	422.36
vapC41	gene2663	441	242.11	645	125.84	347.81
Rv2603c	gene2664	756	556.7	650	55.15	152.44
snoP	gene2665	597	397.73	286	33.97	93.88
tesB2	gene2666	846	646.7	1852	135.27	373.88
snzP	gene2667	900	700.7	3063	206.48	570.7
pdxH	gene2668	675	475.71	49	4.87	13.45
PPE42	gene2669	1743	1543.7	429	13.13	36.28
Rv0257	gene267	375	176.89	116	30.98	85.61
Rv2609c	gene2670	1056	856.7	498	27.46	75.89
pimA	gene2671	1137	937.7	591	29.77	82.28
Rv2611c	gene2672	951	751.7	470	29.53	81.63
pgsA1	gene2673	654	454.71	320	33.24	91.88
Rv2613c	gene2674	588	388.73	104	12.64	34.93
thrS	gene2675	2079	1879.7	1228	30.86	85.29
Rv2614A	gene2676	228	42.83	11	12.13	33.53
PE_PGRS45	gene2677	1386	1186.7	337.17	13.42	37.09
Rv2616	gene2678	501	301.85	190	29.73	82.18
Rv2617c	gene2679	441	242.11	179	34.92	96.52
Rv0258c	gene268	456	257.02	133	24.44	67.56
Rv2618	gene2680	678	478.71	923	91.07	251.73
Rv2619c	gene2681	354	156.37	268	80.95	223.75
Rv2620c	gene2682	426	227.22	712	148.01	409.09
Rv2621c	gene2683	675	475.71	3640	361.43	998.98
Rv2622	gene2684	822	622.7	488	37.02	102.31
TB31.7	gene2685	894	694.7	3122	212.28	586.72
Rv2624c	gene2686	819	619.7	803	61.21	169.17
Rv2625c	gene2687	1182	982.7	1875	90.13	249.1
hrp1	gene2688	432	233.17	1195	242.08	669.09
Rv2627c	gene2689	1242	1042.7	4733	214.41	592.61
Rv0259c	gene269	744	544.7	64	5.55	15.34
Rv2628	gene2690	363	165.15	1193	341.22	943.12
Rv2629	gene2691	1125	925.7	10853	553.79	1530.65
Rv2630	gene2692	540	340.78	524	72.63	200.75
Rv2631	gene2693	1299	1099.7	2357	101.24	279.82
Rv2632c	gene2694	282	88.19	149	79.8	220.58
Rv2633c	gene2695	486	286.89	107	17.62	48.69
PE_PGRS46	gene2696	2337	2137.7	97	2.14	5.92
Rv2635	gene2697	243	54.5	0	0	0
Rv2636	gene2698	678	478.71	77	7.6	21
dedA	gene2699	657	457.71	512	52.84	146.04
Rv0025	gene27	363	165.15	280	80.09	221.35
Rv0260c	gene270	1146	946.7	71	3.54	9.79
Rv2638	gene2700	447	248.07	67	12.76	35.26
Rv2639c	gene2701	333	136.05	33	11.46	31.67
Rv2640c	gene2702	360	162.22	406	118.22	326.76
cadI	gene2703	459	260	156	28.34	78.33
Rv2642	gene2704	381	182.78	1101	284.52	786.41
arsC	gene2705	1497	1297.7	219	7.97	22.03
Rv2644c	gene2706	318	121.69	22	8.54	23.6
valT	rna50	72	0	0	0	0
glyT	rna51	73	0	0	0	0
cysU	rna52	71	0	0	0	0
narK3	gene271	1410	1210.7	286	11.16	30.84
valU	rna53	72	0	0	0	0
Rv2645	gene2711	432	233.17	109	22.08	61.03
Rv2646	gene2712	999	799.7	198	11.7	32.32
Rv2647	gene2713	465	265.97	42	7.46	20.62
Rv2650c	gene2714	1440	1240.7	486	18.5	51.14
Rv2651c	gene2715	534	334.79	334	47.12	130.25
Rv2652c	gene2716	627	427.72	94	10.38	28.69
Rv2653c	gene2717	324	127.42	23	8.53	23.57
Rv2654c	gene2718	246	56.94	0	0	0
Rv2655c	gene2719	1428	1228.7	262	10.07	27.84
aac	gene272	546	346.77	666	90.72	250.74
Rv2656c	gene2720	393	194.59	240	58.26	161.02
Rv2657c	gene2721	261	69.57	178	120.85	334.03
Rv2658c	gene2722	363	165.15	22	6.29	17.39
Rv2659c	gene2723	1128	928.7	121	6.15	17.01
Rv2660c	gene2724	228	42.83	739	815.06	2252.79
Rv2661c	gene2725	390	191.64	254	62.61	173.04
Rv2662	gene2726	273	80.11	65	38.33	105.93
Rv2663	gene2727	234	47.39	211	210.3	581.26
Rv2664	gene2728	255	64.44	110	80.63	222.85
Rv2665	gene2729	282	88.19	38	20.35	56.25
Rv0263c	gene273	903	703.7	759	50.95	140.82
clpC2	gene2730	759	559.7	107	9.03	24.96
Rv2668	gene2731	522	322.81	68	9.95	27.5
Rv2669	gene2732	471	271.95	113	19.63	54.25
Rv2670c	gene2733	1110	910.7	118	6.12	16.92
ribD	gene2734	777	577.7	170	13.9	38.42
Rv2672	gene2735	1587	1387.7	1060	36.08	99.73
aftC	gene2736	1302	1102.7	520	22.27	61.57
msrB	gene2737	411	212.37	478	106.32	293.86
Rv2675c	gene2738	753	553.7	932	79.51	219.75
Rv2676c	gene2739	696	496.7	4384	416.91	1152.3
Rv0264c	gene274	633	433.72	507	55.22	152.62
hemY	gene2740	1359	1159.7	530	21.59	59.67
hemE	gene2741	1074	874.7	1045	56.43	155.97
echA15	gene2742	831	631.7	1132	84.65	233.95
Rv2680	gene2743	633	433.72	157	17.1	47.26
Rv2681	gene2744	1317	1117.7	658	27.81	76.86
dxs1	gene2745	1917	1717.7	6650	182.87	505.44
Rv2683	gene2746	498	298.86	96	15.17	41.94
arsA	gene2747	1290	1090.7	451	19.53	53.98
arsB1	gene2748	1287	1087.7	347	15.07	41.65
Rv2686c	gene2749	759	559.7	152	12.83	35.46
fecB2	gene275	993	793.7	884	52.61	145.41
Rv2687c	gene2750	714	514.7	193	17.71	48.95
Rv2688c	gene2751	906	706.7	416	27.81	76.85
Rv2689c	gene2752	1218	1018.7	123	5.7	15.76
Rv2690c	gene2753	1974	1774.7	197	5.24	14.49
ceoB	gene2754	684	484.71	216	21.05	58.18
ceoC	gene2755	663	463.71	382	38.91	107.55
Rv2693c	gene2756	672	472.71	719	71.85	198.58
Rv2694c	gene2757	369	171.01	3326	918.67	2539.16
Rv2695	gene2758	708	508.7	216	20.06	55.43
Rv2696c	gene2759	780	580.7	1370	111.44	308.01
oplA	gene276	3630	3430.7	501	6.9	19.07
dut	gene2760	465	265.97	387	68.73	189.96
Rv2698	gene2761	486	286.89	97	15.97	44.14
Rv2699c	gene2762	303	107.55	56	24.6	67.98
Rv2700	gene2763	651	451.71	294	30.74	84.97
suhB	gene2764	873	673.7	163	11.43	31.59
ppgK	gene2765	798	598.7	668	52.7	145.67
sigA	gene2766	1587	1387.7	2994	101.91	281.68
Rv2704	gene2767	429	230.2	276	56.63	156.53
Rv2705c	gene2768	390	191.64	128	31.55	87.2
Rv2706c	gene2769	258	66.99	676	476.62	1317.35
narU	gene277	1392	1192.7	679	26.89	74.32
Rv2707	gene2770	975	775.7	3473	211.48	584.53
Rv2708c	gene2771	249	59.41	1860	1478.84	4087.42
Rv2709	gene2772	447	248.07	539	102.63	283.67
sigB	gene2773	972	772.7	23191	1417.67	3918.35
ideR	gene2774	693	493.7	6508	622.65	1720.98
Rv2712c	gene2775	1059	859.7	927	50.93	140.78
sthA	gene2776	1407	1207.7	1277	49.95	138.05
Rv2714	gene2777	975	775.7	1330	80.99	223.85
Rv2715	gene2778	1026	826.7	1755	100.28	277.16
Rv2716	gene2779	687	487.7	2170	210.17	580.89
Rv0268c	gene278	510	310.83	1079	163.97	453.2
Rv2717c	gene2780	495	295.87	191	30.49	84.28
nrdR	gene2781	465	265.97	176	31.26	86.39
Rv2719c	gene2782	498	298.86	1084	171.33	473.54
lexA	gene2783	711	511.7	42245	3899.62	10778.3
Rv2721c	gene2784	2100	1900.7	5266	130.87	361.71
Rv2722	gene2785	249	59.41	41	32.6	90.1
Rv2723	gene2786	1194	994.7	553	26.26	72.58
fadE20	gene2787	1161	961.7	1246	61.2	169.15
hflX	gene2788	1488	1288.7	1918	70.3	194.31
dapF	gene2789	870	670.7	839	59.09	163.32
Rv0269c	gene279	1194	994.7	672	31.91	88.2
miaA	gene2790	945	745.7	308	19.51	53.92
Rv2728c	gene2791	696	496.7	151	14.36	39.69
Rv2729c	gene2792	906	706.7	305	20.39	56.35
Rv2730	gene2793	477	277.92	24	4.08	11.27
Rv2731	gene2794	1353	1153.7	512	20.96	57.94
Rv2732c	gene2795	615	415.72	273	31.02	85.73
Rv2733c	gene2796	1539	1339.7	826	29.12	80.49
Rv2734	gene2797	855	655.7	442	31.84	88.01
Rv2735c	gene2798	993	793.7	1048	62.37	172.39
recX	gene2799	525	325.8	499	72.35	199.96
Rv0026	gene28	1347	1147.7	911	37.49	103.63
fadD2	gene280	1683	1483.7	10847	345.33	954.46
recA	gene2800	2373	2173.7	10860	235.99	652.27
Rv2738c	gene2801	207	28.2	307	514.27	1421.41
Rv2739c	gene2802	1167	967.7	860	41.98	116.03
ephG	gene2803	450	251.05	428	80.53	222.57
PE_PGRS47	gene2804	1578	1378.7	1763	60.4	166.95
Rv2742c	gene2805	834	634.7	688	51.2	141.52
Rv2743c	gene2806	813	613.7	1022	78.66	217.42
35kd_ag	gene2807	813	613.7	2594	199.65	551.83
clgR	gene2808	339	141.83	1436	478.24	1321.84
pgsA3	gene2809	630	430.72	228	25	69.11
fadE6	gene281	2196	1996.7	1841	43.55	120.37
[truncated: 1,978 more rows]

## Sheet: RUS_B0 2
id	transcript_id(s)	length	effective_length	expected_count	TPM	FPKM
dnaA	gene0	1524	1337.69	7407	239.03	690.57
dnaN	gene1	1209	1022.69	1383	58.38	168.66
ppiA	gene10	549	362.71	1810	215.42	622.35
Rv0095c	gene100	411	224.97	30.89	5.93	17.12
Rv0976c	gene1000	1683	1496.69	132	3.81	11
PE_PGRS16	gene1001	2772	2585.69	303	5.06	14.61
PE_PGRS17	gene1002	996	809.69	25.28	1.35	3.89
Rv0979c	gene1003	195	26.23	2	3.29	9.51
rpmF	gene1004	174	13.89	1	3.11	8.98
PE_PGRS18	gene1005	1374	1187.69	334.88	12.17	35.16
mprA	gene1006	687	500.69	473	40.78	117.82
mprB	gene1007	1515	1328.69	4790	155.62	449.61
pepD	gene1008	1395	1208.69	4461	159.32	460.3
moaB2	gene1009	546	359.71	2102	252.25	728.78
PPE1	gene101	1392	1205.69	191	6.84	19.76
mscL	gene1010	456	269.81	829	132.63	383.19
Rv0986	gene1011	747	560.69	479	36.88	106.55
Rv0987	gene1012	2568	2381.69	1694	30.7	88.71
Rv0988	gene1013	1161	974.69	1025	45.4	131.15
grcC2	gene1014	978	791.69	310	16.9	48.83
Rv0990c	gene1015	657	470.69	117	10.73	31
Rv0991c	gene1016	333	147.87	781	227.99	658.69
Rv0992c	gene1017	594	407.7	360	38.12	110.12
galU	gene1018	921	734.69	1314	77.21	223.06
moeA1	gene1019	1281	1094.69	1971	77.72	224.55
Rv0097	gene102	870	683.69	393	24.81	71.69
rimJ	gene1020	612	425.69	107	10.85	31.35
Rv0996	gene1021	1077	890.69	2835	137.4	396.96
alaV	rna17	73	0	0	0	0
Rv0997a	gene1023	252	71.37	403	243.75	704.23
Rv0997	gene1024	432	245.88	215	37.75	109.05
Rv0998	gene1025	1002	815.69	1370	72.5	209.47
Rv0999	gene1026	759	572.69	214	16.13	46.6
Rv1000c	gene1027	618	431.69	964	96.4	278.5
arcA	gene1028	1209	1022.69	771	32.54	94.02
Rv1002c	gene1029	1512	1325.69	526	17.13	49.48
fcoT	gene103	552	365.71	413	48.75	140.84
Rv1003	gene1030	858	671.69	356	22.88	66.1
Rv1004c	gene1031	1260	1073.69	490	19.7	56.92
Rv1005c	gene1032	1377	1190.69	736	26.68	77.09
Rv1006	gene1033	1704	1517.69	3691	104.98	303.31
metS	gene1034	1560	1373.69	1501	47.17	136.27
tatD	gene1035	795	608.69	51	3.62	10.45
rpfB	gene1036	1089	902.69	1203	57.53	166.21
ksgA	gene1037	954	767.69	407	22.89	66.12
ispE	gene1038	921	734.69	152	8.93	25.8
Rv1012	gene1039	294	110.19	6	2.35	6.79
fadD10	gene104	1623	1436.69	478	14.36	41.49
pks16	gene1040	1635	1448.69	754	22.47	64.91
pth	gene1041	576	389.7	129	14.29	41.28
rplY	gene1042	648	461.69	669	62.55	180.72
lpqT	gene1043	681	494.69	820	71.56	206.73
prsA	gene1044	981	794.69	1575	85.55	247.18
glmU	gene1045	1488	1301.69	1585	52.56	151.86
glnT	rna18	72	0	0	0	0
Rv1019	gene1047	594	407.7	578	61.2	176.81
mfd	gene1048	3705	3518.69	4639	56.91	164.42
Rv1021	gene1049	978	791.69	2880	157.04	453.69
Rv0100	gene105	237	58.35	20	14.8	42.75
lpqU	gene1050	732	545.69	573	45.33	130.96
eno	gene1051	1290	1103.69	1396	54.6	157.75
Rv1024	gene1052	687	500.69	250	21.55	62.27
Rv1025	gene1053	468	281.79	101	15.47	44.7
Rv1026	gene1054	960	773.69	202	11.27	32.56
kdpE	gene1055	681	494.69	169	14.75	42.61
kdpD	gene1056	2583	2396.69	886	15.96	46.1
kdpF	gene1057	93	0	0	0	0
kdpA	gene1058	1716	1529.69	595	16.79	48.51
kdpB	gene1059	2130	1943.69	136	3.02	8.73
nrp	gene106	7539	7352.69	2493	14.64	42.29
kdpC	gene1060	570	383.7	65	7.31	21.13
trcS	gene1061	1530	1343.69	393	12.63	36.48
trcR	gene1062	774	587.69	208	15.28	44.14
esxI	gene1063	285	101.66	132.39	56.21	162.4
esxJ	gene1064	297	113.05	281.01	107.31	310.02
PPE15	gene1065	1176	989.69	125	5.45	15.75
PE8	gene1066	828	641.69	82	5.52	15.94
Rv1041c	gene1067	864	677.69	1180.68	75.21	217.28
Rv1042c	gene1068	408	221.99	315.16	61.29	177.06
Rv1043c	gene1069	1026	839.69	951	48.89	141.25
Rv0102	gene107	1986	1799.69	990	23.75	68.61
Rv1044	gene1070	624	437.69	250	24.66	71.23
Rv1045	gene1071	882	695.69	924	57.33	165.65
Rv1047	gene1072	1248	1061.69	438.98	17.85	51.57
Rv1048c	gene1073	1116	929.69	410	19.04	55
Rv1049	gene1074	447	260.84	137	22.67	65.5
Rv1050	gene1075	906	719.69	29	1.74	5.03
Rv1051c	gene1076	756	569.69	11	0.83	2.41
Rv1052	gene1077	390	204.1	234	49.49	142.99
leuX	rna19	74	0	0	0	0
Rv1056	gene1079	765	578.69	344	25.66	74.14
ctpB	gene108	2259	2072.69	3020	62.9	181.72
Rv1057	gene1080	1182	995.69	764	33.12	95.7
fadD14	gene1081	1632	1445.69	594	17.74	51.24
Rv1059	gene1082	1065	878.69	1931	94.87	274.07
Rv1060	gene1083	474	287.78	316	47.4	136.95
Rv1061	gene1084	864	677.69	1955	124.53	359.78
Rv1062	gene1085	858	671.69	204	13.11	37.88
Rv1063c	gene1086	1083	896.69	876	42.17	121.84
lpqV	gene1087	420	233.93	45	8.3	23.99
Rv1065	gene1088	567	380.7	775	87.88	253.88
Rv1066	gene1089	396	210.06	81	16.65	48.09
Rv0104	gene109	1515	1328.69	1856	60.3	174.21
PE_PGRS19	gene1090	2004	1817.69	22.52	0.53	1.54
PE_PGRS20	gene1091	1392	1205.69	72.48	2.6	7.5
Rv1069c	gene1092	1764	1577.69	1336	36.55	105.61
echA8	gene1093	774	587.69	470	34.52	99.74
echA9	gene1094	1038	851.69	780	39.53	114.22
Rv1072	gene1095	837	650.69	25643	1701.21	4914.94
Rv1073	gene1096	852	665.69	9256	600.22	1734.1
fadA3	gene1097	1218	1031.69	4370	182.85	528.27
Rv1075c	gene1098	945	758.69	250	14.22	41.1
lipU	gene1099	894	707.69	971	59.23	171.12
Rv0010c	gene11	426	239.9	469	84.39	243.81
rpmB1	gene110	285	101.66	1	0.42	1.23
cbs	gene1100	1395	1208.69	1865	66.61	192.44
Rv1078	gene1101	723	536.69	1165	93.71	270.72
metB	gene1102	1167	980.69	923	40.63	117.38
greA	gene1103	495	308.75	1892	264.53	764.25
Rv1081c	gene1104	435	248.87	88	15.26	44.1
mca	gene1105	867	680.69	1354	85.87	248.08
Rv1083	gene1106	267	84.92	353	179.45	518.45
Rv1084	gene1107	2022	1835.69	644	15.14	43.75
Rv1085c	gene1108	729	542.69	251	19.97	57.68
Rv1086	gene1109	789	602.69	1331	95.33	275.43
Rv0106	gene111	1197	1010.69	291	12.43	35.91
PE_PGRS21	gene1110	2304	2117.69	315	6.42	18.55
PE9	gene1111	435	248.87	25	4.34	12.53
Rv1088a	gene1112	183	18.78	2	4.6	13.28
PE_PGRS22	gene1113	2562	2375.69	857	15.57	44.99
coaA	gene1114	939	752.69	1316	75.47	218.05
MTS0858	rna20	100	0	0	0	0
glyA1	gene1116	1281	1094.69	1122	44.24	127.83
desA2	gene1117	828	641.69	50567	3401.76	9828
phoH2	gene1118	1302	1115.69	7024	271.77	785.17
Rv1096	gene1119	876	689.69	947	59.27	171.25
ctpI	gene112	4899	4712.69	2173	19.9	57.51
Rv1097c	gene1120	882	695.69	593	36.8	106.31
fum	gene1121	1425	1238.69	1330	46.35	133.91
glpX	gene1122	1089	902.69	1479	70.73	204.34
Rv1100	gene1123	702	515.69	1381	115.6	333.99
Rv1101c	gene1124	1158	971.69	1359	60.37	174.43
mazF3	gene1125	312	127.45	114	38.61	111.56
mazE3	gene1126	321	136.17	334	105.88	305.9
Rv1106c	gene1127	1113	926.69	998	46.49	134.31
xseB	gene1128	258	76.73	6112	3438.45	9934
xseA	gene1129	1248	1061.69	1478	60.09	173.62
Rv0108c	gene113	210	36.8	225	263.96	762.62
Rv1109c	gene1130	639	452.69	5482	522.75	1510.28
lytB2	gene1131	1008	821.69	5291	277.97	803.07
Rv1111c	gene1132	984	797.69	1287	69.65	201.22
Rv1112	gene1133	1074	887.69	300	14.59	42.15
vapB32	gene1134	198	28.25	2	3.06	8.83
vapC32	gene1135	375	189.23	75	17.11	49.43
Rv1115	gene1136	699	512.69	145	12.21	35.27
Rv1116	gene1137	186	20.54	2	4.2	12.14
Rv1117	gene1138	324	139.09	3027	939.44	2714.14
Rv1118c	gene1139	861	674.69	451	28.86	83.37
PE_PGRS1	gene114	1491	1304.69	172	5.69	16.44
Rv1119c	gene1140	150	4	1	10.79	31.17
Rv1120c	gene1141	495	308.75	41	5.73	16.56
zwf1	gene1142	1401	1214.69	1526	54.23	156.68
gnd2	gene1143	1023	836.69	1317	67.95	196.31
bpoB	gene1144	909	722.69	567	33.87	97.85
ephC	gene1145	951	764.69	216	12.19	35.23
Rv1125	gene1146	1245	1058.69	192	7.83	22.62
Rv1126c	gene1147	606	419.7	635	65.31	188.69
ppdK	gene1148	1473	1286.69	3626	121.65	351.46
Rv1128c	gene1149	1356	1169.69	1038	38.31	110.67
Rv0110	gene115	750	563.69	202	15.47	44.69
Rv1129c	gene1150	1461	1274.69	1173	39.72	114.77
prpD	gene1151	1581	1394.69	5884	182.12	526.16
prpC	gene1152	1182	995.69	2797	121.26	350.34
Rv1132	gene1153	1731	1544.69	3708	103.62	299.38
metE	gene1154	2280	2093.69	7967	164.26	474.57
Rv1134	gene1155	237	58.35	9	6.66	19.24
PPE16	gene1156	1857	1670.69	283	7.31	21.13
Rv1138a	gene1157	405	219	12	2.37	6.83
Rv1138c	gene1158	1017	830.69	172	8.94	25.82
Rv1139c	gene1159	501	314.74	128	17.56	50.72
Rv0111	gene116	2058	1871.69	1391	32.08	92.69
Rv1140	gene1160	849	662.69	561	36.54	105.58
echA11	gene1161	807	620.69	433	30.11	87
echA10	gene1162	807	620.69	1080	75.11	217.01
mcr	gene1163	1083	896.69	574	27.63	79.83
Rv1144	gene1164	753	566.69	2617	199.35	575.95
Rv1145	gene1165	912	725.69	190	11.3	32.65
Rv1146	gene1166	1413	1226.69	545	19.18	55.41
Rv1147	gene1167	651	464.69	163	15.14	43.75
Rv1148c	gene1168	1449	1262.69	2386.45	81.59	235.71
Rv1149	gene1169	408	221.99	315.16	61.29	177.06
gca	gene117	957	770.69	256	14.34	41.43
Rv1151c	gene1171	714	527.69	623	50.96	147.24
Rv1152	gene1172	366	180.33	215	51.47	148.69
omt	gene1173	849	662.69	1063	69.24	200.05
Rv1154c	gene1174	642	455.69	735	69.63	201.16
Rv1155	gene1175	444	257.84	1135	190.02	548.98
Rv1155a	gene1176	189	22.37	90	173.68	501.77
Rv1156	gene1177	588	401.7	6231	669.6	1934.54
Rv1157c	gene1178	1116	929.69	1353	62.82	181.5
mcr10	rna21	123	0	0	0	0
gmhA	gene118	591	404.7	276	29.44	85.05
Rv1158c	gene1180	684	497.69	185	16.05	46.36
pimE	gene1181	1296	1109.69	2081	80.95	233.88
Rv1159A	gene1182	285	101.66	1591	675.56	1951.75
mutT2	gene1183	426	239.9	97	17.45	50.43
narG	gene1184	3699	3512.69	14017	172.26	497.66
narH	gene1185	1677	1490.69	9351	270.79	782.33
narJ	gene1186	606	419.7	593	60.99	176.21
narI	gene1187	741	554.69	1770	137.75	397.97
typA	gene1188	1887	1700.69	1742	44.22	127.75
lpqW	gene1189	1908	1721.69	1421	35.63	102.93
gmhB	gene119	573	386.7	51	5.69	16.45
Rv1167c	gene1190	606	419.7	1518	156.13	451.08
PPE17	gene1191	1041	854.69	1518	76.67	221.51
lipX	gene1192	303	118.79	135	49.06	141.74
mshB	gene1193	912	725.69	560	33.31	96.24
Rv1171	gene1194	441	254.85	272	46.07	133.11
PE12	gene1195	927	740.69	1326	77.28	223.27
fbiC	gene1196	2571	2384.69	5950	107.71	311.18
TB8.4	gene1197	333	147.87	590	172.23	497.6
fadH	gene1198	2025	1838.69	4366	102.5	296.14
Rv1176c	gene1199	570	383.7	807	90.79	262.3
Rv0011c	gene12	282	98.84	181	79.05	228.38
hddA	gene120	1161	974.69	142	6.29	18.17
fdxC	gene1200	327	142.01	8478	2577.02	7445.26
Rv1178	gene1201	1089	902.69	5982	286.07	826.48
Rv1179c	gene1202	2820	2633.69	2440	39.99	115.54
pks3	gene1203	1467	1280.69	226	7.62	22.01
pks4	gene1204	4749	4562.69	950	8.99	25.97
papA3	gene1205	1419	1232.69	1728	60.51	174.83
mmpL10	gene1206	3009	2822.69	878	13.43	38.79
Rv1184c	gene1207	1080	893.69	967	46.71	134.95
fadD21	gene1208	1737	1550.69	7664	213.35	616.39
Rv1186c	gene1209	1617	1430.69	284	8.57	24.76
Rv0115a	gene121	189	22.37	8	15.44	44.6
rocA	gene1210	1632	1445.69	533	15.92	45.98
Rv1188	gene1211	990	803.69	166	8.92	25.76
sigI	gene1212	873	686.69	123	7.73	22.34
Rv1190	gene1213	879	692.69	105	6.54	18.9
Rv1191	gene1214	915	728.69	314	18.6	53.74
Rv1192	gene1215	828	641.69	1604	107.9	311.75
fadD36	gene1216	1422	1235.69	464	16.21	46.83
Rv1194c	gene1217	1266	1079.69	1474	58.93	170.26
PE13	gene1218	300	115.91	150	55.86	161.39
PPE18	gene1219	1176	989.69	1556.57	67.89	196.15
ldtA	gene122	756	569.69	636	48.19	139.23
esxK	gene1220	297	113.05	1235.1	471.63	1362.58
esxL	gene1221	285	101.66	967.36	410.75	1186.7
Rv1199c	gene1222	1248	1061.69	1092.53	44.42	128.34
Rv1200	gene1223	1278	1091.69	773	30.57	88.31
dapD	gene1224	954	767.69	1175	66.07	190.89
dapE	gene1225	1065	878.69	464	22.8	65.86
Rv1203c	gene1226	585	398.7	32	3.46	10.01
Rv1204c	gene1227	1689	1502.69	183	5.26	15.19
Rv1205	gene1228	564	377.71	1333	152.35	440.15
fadD6	gene1229	1794	1607.69	604	16.22	46.86
oxyS	gene123	945	758.69	146	8.31	24
folP2	gene1230	957	770.69	962	53.88	155.67
gpgS	gene1231	975	788.69	1015	55.55	160.5
Rv1209	gene1232	369	183.29	877	206.54	596.72
tagA	gene1233	615	428.69	1012	101.9	294.41
Rv1211	gene1234	228	50.85	497	421.88	1218.84
glgA	gene1235	1164	977.69	1999	88.26	255
glgC	gene1236	1215	1028.69	2375	99.66	287.94
PE14	gene1237	333	147.87	42	12.26	35.42
Rv1215c	gene1238	1686	1499.69	2173	62.55	180.71
Rv1216c	gene1239	675	488.69	824	72.79	210.29
oxcA	gene124	1749	1562.69	203	5.61	16.2
Rv1217c	gene1240	1647	1460.69	241	7.12	20.58
Rv1218c	gene1241	936	749.69	442	25.45	73.53
Rv1219c	gene1242	639	452.69	422	40.24	116.26
Rv1220c	gene1243	648	461.69	536	50.12	144.79
sigE	gene1244	774	587.69	3652	268.25	775.01
rseA	gene1245	465	278.8	996	154.22	445.55
htrA	gene1246	1587	1400.69	18268	563	1626.56
tatB	gene1247	396	210.06	3243	666.45	1925.43
Rv1225c	gene1248	831	644.69	1052	70.44	203.51
Rv1226c	gene1249	1464	1277.69	263	8.89	25.67
fadD7	gene125	1578	1391.69	199	6.17	17.83
Rv1227c	gene1250	534	347.72	72	8.94	25.82
lpqX	gene1251	558	371.71	236	27.41	79.18
Rv1228a	gene1252	174	13.89	742	2306.13	6662.63
mrp	gene1253	1173	986.69	4131	180.73	522.15
Rv1230c	gene1254	1236	1049.69	1226	50.42	145.66
Rv1231c	gene1255	543	356.71	354	42.84	123.77
Rv1232c	gene1256	1308	1121.69	704	27.09	78.27
Rv1233c	gene1257	597	410.7	4854	510.2	1474
Rv1234	gene1258	528	341.72	987	124.68	360.22
lpqY	gene1259	1407	1220.69	863	30.52	88.17
fusA2	gene126	2145	1958.69	2748	60.56	174.97
sugA	gene1260	924	737.69	782	45.76	132.21
sugB	gene1261	825	638.69	475	32.1	92.75
sugC	gene1262	1182	995.69	1462	63.38	183.12
corA	gene1263	1101	914.69	268	12.65	36.54
mdh	gene1264	990	803.69	1170	62.84	181.56
vapB33	gene1265	261	79.44	44	23.91	69.08
vapC33	gene1266	432	245.88	65	11.41	32.97
PE_PGRS23	gene1267	1689	1502.69	208	5.98	17.26
lpqZ	gene1268	861	674.69	561	35.89	103.7
Rv1245c	gene1269	831	644.69	1447	96.89	279.92
Rv0121c	gene127	435	248.87	136	23.59	68.15
relE	gene1270	294	110.19	149	58.37	168.64
relB	gene1271	270	87.68	324	159.52	460.88
Rv1248c	gene1272	3696	3509.69	8073	99.29	286.87
Rv1249c	gene1273	789	602.69	755	54.08	156.23
Rv1250	gene1274	1740	1553.69	659	18.31	52.9
Rv1251c	gene1275	3420	3233.69	293	3.91	11.3
lprE	gene1276	609	422.69	145	14.81	42.78
deaD	gene1277	1692	1505.69	3438	98.57	284.77
Rv1254	gene1278	1152	965.69	1402	62.67	181.06
Rv1255c	gene1279	609	422.69	129	13.17	38.06
Rv0122	gene128	369	183.29	325	76.54	221.13
cyp130	gene1280	1218	1031.69	340	14.23	41.1
Rv1257c	gene1281	1368	1181.69	1254	45.81	132.35
Rv1258c	gene1282	1260	1073.69	104	4.18	12.08
udgB	gene1283	900	713.69	65	3.93	11.36
Rv1260	gene1284	1119	932.69	1133	52.44	151.5
Rv1261c	gene1285	450	263.83	580	94.9	274.17
Rv1262c	gene1286	435	248.87	351	60.88	175.89
amiB2	gene1287	1389	1202.69	169	6.07	17.52
Rv1264	gene1288	1194	1007.69	2646	113.35	327.48
mcr11	rna22	131	0	0	0	0
Rv0123	gene129	369	183.29	104	24.49	70.76
Rv1265	gene1290	681	494.69	2491	217.37	628
pknH	gene1291	1881	1694.69	2058	52.42	151.45
embR	gene1292	1167	980.69	197	8.67	25.05
Rv1268c	gene1293	699	512.69	115	9.68	27.97
Rv1269c	gene1294	375	189.23	112	25.55	73.82
lprA	gene1295	735	548.69	556	43.74	126.38
Rv1271c	gene1296	342	156.69	1114	306.9	886.67
Rv1272c	gene1297	1896	1709.69	1329	33.56	96.95
Rv1273c	gene1298	1749	1562.69	356	9.83	28.41
lprB	gene1299	558	371.71	2087	242.37	700.23
Rv0012	gene13	789	602.69	925	66.25	191.41
PE_PGRS2	gene130	1464	1277.69	64	2.16	6.25
lprC	gene1300	543	356.71	1605	194.23	561.15
Rv1276c	gene1301	477	290.77	55	8.17	23.59
Rv1277	gene1302	1254	1067.69	1883	76.13	219.95
Rv1278	gene1303	2628	2441.69	1601	28.3	81.78
Rv1279	gene1304	1587	1400.69	4056	125	361.14
oppA	gene1305	1776	1589.69	2326	63.16	182.48
oppD	gene1306	1839	1652.69	477	12.46	36
oppC	gene1307	876	689.69	225	14.08	40.69
oppB	gene1308	978	791.69	420	22.9	66.16
canA	gene1309	492	305.75	87	12.28	35.49
pepA	gene131	1068	881.69	1249	61.15	176.67
cysD	gene1310	999	812.69	502	26.66	77.04
Rv1286	gene1311	1845	1658.69	1201	31.26	90.3
Rv1287	gene1312	486	299.76	382	55.01	158.93
Rv1288	gene1313	1371	1184.69	218	7.94	22.95
Rv1289	gene1314	633	446.69	343	33.15	95.77
Rv1290c	gene1315	1566	1379.69	1175	36.76	106.21
Rv1290A	gene1316	315	130.35	78	25.83	74.63
Rv1291c	gene1317	336	150.81	2	0.57	1.65
argV	rna23	73	0	0	0	0
argS	gene1319	1653	1466.69	1738	51.15	147.79
treS	gene132	1806	1619.69	2435	64.9	187.49
lysA	gene1320	1344	1157.69	3300	123.05	355.5
thrA	gene1321	1326	1139.69	2814	106.59	307.94
thrC	gene1322	1083	896.69	2271	109.33	315.86
thrB	gene1323	951	764.69	576	32.52	93.94
rho	gene1324	1809	1622.69	29647	788.69	2278.59
rpmE	gene1325	243	63.48	20903	14214.7	41067.4
prfA	gene1326	1074	887.69	4056	197.24	569.85
hemK	gene1327	978	791.69	1831	99.84	288.44
Rv1301	gene1328	654	467.69	1335	123.22	356
rfe	gene1329	1215	1028.69	681	28.58	82.56
mak	gene133	1368	1181.69	850	31.05	89.71
Rv1303	gene1330	486	299.76	1160	167.05	482.62
atpB	gene1331	753	566.69	970	73.89	213.48
atpE	gene1332	246	66.08	221	144.36	417.07
atpF	gene1333	516	329.73	2782	364.21	1052.25
atpH	gene1334	1341	1154.69	3814	142.59	411.94
atpA	gene1335	1650	1463.69	4774	140.8	406.78
atpG	gene1336	918	731.69	2277	134.34	388.11
atpD	gene1337	1461	1274.69	5474	185.38	535.58
atpC	gene1338	366	180.33	329	78.76	227.54
Rv1312	gene1339	444	257.84	688	115.18	332.78
Rv0128	gene134	780	593.69	229	16.65	48.11
Rv1313c	gene1340	1335	1148.69	1431.5	53.8	155.42
Rv1314c	gene1341	582	395.7	557	60.76	175.55
murA	gene1342	1257	1070.69	1456	58.7	169.6
mcr3	rna24	124	0	0	0	0
rrs	rna25	1537	1350.69	11868	379.3	1095.83
rrl	rna26	3138	2951.69	109363	1599.41	4620.84
rrf	rna27	115	0	0	0	0
ogt	gene1347	498	311.75	948	131.27	379.25
alkA	gene1348	1491	1304.69	1424	47.12	136.12
Rv1318c	gene1349	1626	1439.69	589	17.66	51.02
fbpC	gene135	1023	836.69	6015	310.34	896.59
Rv1319c	gene1350	1608	1421.69	785	23.84	68.86
Rv1320c	gene1351	1704	1517.69	1157	32.91	95.08
Rv1321	gene1352	681	494.69	1359	118.59	342.62
Rv1322	gene1353	297	113.05	253	96.61	279.11
Rv1322A	gene1354	459	272.81	5679	898.62	2596.19
fadA4	gene1355	1170	983.69	5281	231.75	669.55
Rv1324	gene1356	915	728.69	6548	387.91	1120.7
PE_PGRS24	gene1357	1812	1625.69	363	9.64	27.85
glgB	gene1358	2196	2009.69	5002	107.44	310.41
glgE	gene1359	2106	1919.69	4143	93.16	269.16
htdZ	gene136	456	269.81	32	5.12	14.79
glgP	gene1360	2592	2405.69	3363	60.35	174.34
dinG	gene1361	1995	1808.69	589	14.06	40.61
pncB1	gene1362	1347	1160.69	268	9.97	28.8
Rv1331	gene1363	306	121.67	1863	660.99	1909.66
Rv1332	gene1364	657	470.69	2823	258.9	747.99
Rv1333	gene1365	1035	848.69	2841	144.51	417.49
mec	gene1366	441	254.85	1086	183.95	531.45
cysO	gene1367	282	98.84	904	394.81	1140.64
cysM	gene1368	972	785.69	2116	116.26	335.88
Rv1337	gene1369	723	536.69	1909	153.55	443.61
fadE1	gene137	1344	1157.69	533	19.87	57.42
murI	gene1370	816	629.69	636	43.6	125.97
Rv1339	gene1371	822	635.69	1742	118.29	341.76
rphA	gene1372	780	593.69	1416	102.96	297.46
Rv1341	gene1373	615	428.69	244	24.57	70.98
Rv1342c	gene1374	363	177.37	736	179.13	517.52
lprD	gene1375	381	195.17	808	178.71	516.31
mbtL	gene1376	321	136.17	125	39.63	114.48
mbtM	gene1377	1566	1379.69	759	23.75	68.61
mbtN	gene1378	1161	974.69	869	38.49	111.19
mbtK	gene1379	633	446.69	201	19.42	56.12
fgd2	gene138	1083	896.69	293	14.11	40.75
leuW	rna28	84	0	0	0	0
irtA	gene1381	2580	2393.69	589	10.62	30.69
irtB	gene1382	1740	1553.69	375	10.42	30.1
fabG2	gene1383	744	557.69	389	30.11	86.99
Rv1351	gene1384	330	144.94	498	148.32	428.5
Rv1352	gene1385	372	186.26	626	145.08	419.15
Rv1353c	gene1386	786	599.69	233	16.77	48.46
Rv1354c	gene1387	1872	1685.69	912	23.35	67.47
moeY	gene1388	2148	1961.69	826	18.18	52.51
Rv1356c	gene1389	792	605.69	2831	201.77	582.93
Rv0133	gene139	606	419.7	708	72.82	210.39
Rv1357c	gene1390	924	737.69	524	30.66	88.59
Rv1358	gene1391	3480	3293.69	472	6.19	17.87
Rv1359	gene1392	753	566.69	1095	83.41	240.99
Rv1360	gene1393	1023	836.69	1912	98.65	285
PPE19	gene1394	1191	1004.69	1113.13	47.83	138.18
Rv1362c	gene1395	663	476.69	372	33.69	97.33
Rv1363c	gene1396	786	599.69	833	59.96	173.24
mcr15	rna29	300	115.91	159	59.21	171.07
Rv1364c	gene1398	1962	1775.69	1964	47.75	137.94
rsfA	gene1399	387	201.12	31	6.65	19.22
trpG	gene14	699	512.69	2533	213.28	616.17
ephF	gene140	903	716.69	2522	151.91	438.87
Rv1366	gene1400	822	635.69	424	28.79	83.18
Rv1366A	gene1401	261	79.44	280	152.15	439.57
Rv1367c	gene1402	1134	947.69	448	20.41	58.96
lprF	gene1403	786	599.69	770	55.43	160.14
Rv1371	gene1404	1470	1283.69	174	5.85	16.9
Rv1372	gene1405	1182	995.69	788	34.16	98.7
Rv1373	gene1406	981	794.69	297	16.13	46.61
Rv1374c	gene1407	459	272.81	784	124.06	358.41
MTS1082	rna30	140	1.55	0	0	0
Rv1375	gene1409	1320	1133.69	1026	39.07	112.87
Rv0135c	gene141	606	419.7	335	34.46	99.55
Rv1376	gene1410	1494	1307.69	633	20.9	60.37
Rv1377c	gene1411	639	452.69	236	22.5	65.02
Rv1378c	gene1412	1428	1241.69	1984	68.97	199.27
pyrR	gene1413	582	395.7	314	34.25	98.97
pyrB	gene1414	960	773.69	280	15.62	45.14
pyrC	gene1415	1293	1106.69	1276	49.77	143.8
Rv1382	gene1416	498	311.75	225	31.16	90.01
carA	gene1417	1131	944.69	936	42.77	123.57
carB	gene1418	3348	3161.69	1775	24.23	70.02
pyrF	gene1419	825	638.69	191	12.91	37.3
cyp138	gene142	1326	1139.69	445	16.86	48.7
PE15	gene1420	309	124.55	272	94.27	272.35
PPE20	gene1421	1620	1433.69	3435	103.43	298.81
mihF	gene1422	573	386.7	2317	258.65	747.26
gmk	gene1423	627	440.69	457	44.77	129.33
rpoZ	gene1424	333	147.87	2568	749.66	2165.83
dfp	gene1425	1257	1070.69	4958	199.9	577.52
metK	gene1426	1212	1025.69	4849	204.08	589.6
Rv1393c	gene1427	1479	1292.69	690	23.04	66.57
cyp132	gene1428	1386	1199.69	639	22.99	66.43
Rv1395	gene1429	1035	848.69	114	5.8	16.75
msrA	gene143	549	362.71	844	100.45	290.2
PE_PGRS25	gene1430	1731	1544.69	2489	69.56	200.96
vapC10	gene1431	402	216.02	1587	317.13	916.23
vapB10	gene1432	258	76.73	1060	596.33	1722.85
nlhH	gene1433	960	773.69	146	8.15	23.53
lipI	gene1434	963	776.69	1536	85.37	246.64
Rv1401	gene1435	603	416.7	299	30.97	89.49
priA	gene1436	1968	1781.69	318	7.7	22.26
Rv1403c	gene1437	825	638.69	216	14.6	42.18
Rv1404	gene1438	483	296.77	2730	397.11	1147.28
Rv1405c	gene1439	825	638.69	190	12.84	37.1
Rv0138	gene144	504	317.74	179	24.32	70.26
fmt	gene1440	939	752.69	300	17.21	49.71
fmu	gene1441	1374	1187.69	367	13.34	38.54
rpe	gene1442	699	512.69	1572	132.36	382.4
ribG	gene1443	1020	833.69	3891	201.47	582.08
P55	gene1444	1557	1370.69	7253	228.42	659.93
lprG	gene1445	711	524.69	5081	418.03	1207.73
ribC	gene1446	606	419.7	153	15.74	45.47
Rv1413	gene1447	516	329.73	31	4.06	11.73
Rv1414	gene1448	402	216.02	30	5.99	17.32
ribA2	gene1449	1278	1091.69	4566	180.55	521.63
Rv0139	gene145	1023	836.69	446	23.01	66.48
ribH	gene1450	483	296.77	820	119.28	344.6
Rv1417	gene1451	465	278.8	421	65.19	188.33
lprH	gene1452	687	500.69	528	45.52	131.52
Rv1419	gene1453	474	287.78	2588	388.21	1121.57
uvrC	gene1454	1941	1754.69	2984	73.41	212.09
Rv1421	gene1455	906	719.69	796	47.75	137.94
Rv1422	gene1456	1029	842.69	644	32.99	95.31
whiA	gene1457	978	791.69	836	45.58	131.7
Rv1424c	gene1458	762	575.69	941	70.56	203.86
Rv1425	gene1459	1380	1193.69	1305	47.19	136.35
Rv0140	gene146	381	195.17	279	61.71	178.28
lipO	gene1460	1263	1076.69	209	8.38	24.21
fadD12	gene1461	1608	1421.69	707	21.47	62.02
Rv1428c	gene1462	828	641.69	431	28.99	83.77
Rv1429	gene1463	1269	1082.69	317	12.64	36.52
PE16	gene1464	1587	1400.69	889	27.4	79.16
Rv1431	gene1465	1770	1583.69	520	14.17	40.95
Rv1432	gene1466	1422	1235.69	212	7.41	21.4
Rv1433	gene1467	816	629.69	707	48.47	140.03
Rv1434	gene1468	138	1.18	3	109.69	316.89
Rv1435c	gene1469	609	422.69	516	52.7	152.25
Rv0141c	gene147	411	224.97	650	124.72	360.34
gap	gene1470	1020	833.69	2333	120.8	349.01
pgk	gene1471	1239	1052.69	3298	135.24	390.73
tpi	gene1472	786	599.69	940	67.66	195.49
Rv1439c	gene1473	426	239.9	181	32.57	94.09
secG	gene1474	234	55.82	301	232.78	672.51
PE_PGRS26	gene1475	1476	1289.69	346	11.58	33.46
bisC	gene1476	2301	2114.69	2679	54.69	158
Rv1443c	gene1477	486	299.76	132	19.01	54.92
Rv1444c	gene1478	411	224.97	320	61.4	177.4
devB	gene1479	744	557.69	513	39.71	114.72
Rv0142	gene148	927	740.69	152	8.86	25.59
opcA	gene1480	912	725.69	486	28.91	83.52
zwf2	gene1481	1545	1358.69	3067	97.44	281.52
tal	gene1482	1122	935.69	1339	61.77	178.47
tkt	gene1483	2103	1916.69	4559	102.68	296.65
PE_PGRS27	gene1484	3990	3803.69	102.43	1.16	3.36
Rv1451	gene1485	927	740.69	979	57.06	164.84
PE_PGRS28	gene1486	2226	2039.69	111.57	2.36	6.82
Rv1453	gene1487	1266	1079.69	756	30.23	87.33
qor	gene1488	987	800.69	652	35.15	101.56
Rv1455	gene1489	864	677.69	170	10.83	31.29
Rv0143c	gene149	1479	1292.69	1103	36.83	106.42
Rv1456c	gene1490	933	746.69	254	14.68	42.42
Rv1457c	gene1491	786	599.69	189	13.6	39.31
Rv1458c	gene1492	942	755.69	380	21.71	62.71
Rv1459c	gene1493	1776	1589.69	1076	29.22	84.42
Rv1460	gene1494	807	620.69	3150	219.08	632.94
Rv1461	gene1495	2541	2354.69	36570	670.43	1936.92
Rv1462	gene1496	1194	1007.69	4056	173.75	501.99
Rv1463	gene1497	801	614.69	2759	193.76	559.78
csd	gene1498	1254	1067.69	3629	146.72	423.9
Rv1465	gene1499	489	302.76	1063	151.56	437.88
pknB	gene15	1881	1694.69	3012	76.72	221.66
Rv0144	gene150	843	656.69	1089	71.59	206.82
Rv1466	gene1500	348	162.58	944	250.64	724.12
fadE15	gene1501	1830	1643.69	623	16.36	47.27
PE_PGRS29	gene1502	1113	926.69	206	9.6	27.72
ctpD	gene1503	1974	1787.69	179	4.32	12.49
trxA	gene1504	375	189.23	187	42.66	123.24
trxB1	gene1505	372	186.26	3998	926.57	2676.94
echA12	gene1506	858	671.69	1122	72.11	208.33
Rv1473	gene1507	1629	1442.69	960	28.72	82.99
Rv1473A	gene1508	192	24.27	7	12.45	35.97
Rv1474c	gene1509	564	377.71	327	37.37	107.97
Rv0145	gene151	954	767.69	3596	202.21	584.19
acn	gene1510	2832	2645.69	4226	68.95	199.21
Rv1476	gene1511	561	374.71	774	89.17	257.61
ripA	gene1512	1419	1232.69	2105	73.72	212.97
Rv1478	gene1513	726	539.69	387	30.95	89.43
moxR1	gene1514	1134	947.69	8390	382.17	1104.12
Rv1480	gene1515	954	767.69	1505	84.63	244.5
Rv1481	gene1516	1008	821.69	3384	177.78	513.62
Rv1482c	gene1517	843	656.69	151	9.93	28.68
fabG1	gene1518	744	557.69	2174	168.28	486.17
inhA	gene1519	810	623.69	835	57.79	166.97
Rv0146	gene152	933	746.69	481	27.81	80.34
hemZ	gene1520	1035	848.69	681	34.64	100.07
Rv1486c	gene1521	867	680.69	2982	189.11	546.36
Rv1487	gene1522	435	248.87	1659	287.76	831.36
Rv1488	gene1523	1146	959.69	2741	123.29	356.21
Rv1489	gene1524	357	171.45	343	86.36	249.51
Rv1489A	gene1525	231	53.32	133	107.67	311.08
Rv1490	gene1526	1308	1121.69	1315	50.61	146.21
Rv1491c	gene1527	759	572.69	608	45.83	132.41
mutA	gene1528	1848	1661.69	888	23.07	66.65
mutB	gene1529	2253	2066.69	2195	45.85	132.46
Rv0147	gene153	1521	1334.69	1656	53.56	154.74
mazE4	gene1530	303	118.79	60	21.8	62.99
mazF4	gene1531	318	133.26	37	11.99	34.63
Rv1496	gene1532	1005	818.69	890	46.93	135.58
lipL	gene1533	1290	1103.69	3149	123.16	355.83
Rv1498c	gene1534	618	431.69	673	67.3	194.43
Rv1498A	gene1535	213	39.04	4	4.42	12.78
Rv1499	gene1536	399	213.04	37	7.5	21.66
Rv1500	gene1537	1029	842.69	2756	141.18	407.88
Rv1501	gene1538	822	635.69	2942	199.78	577.19
Rv1502	gene1539	900	713.69	2787	168.57	487.02
Rv0148	gene154	861	674.69	1110	71.02	205.18
Rv1505c	gene1541	666	479.69	790	71.09	205.39
Rv1506c	gene1542	501	314.74	276	37.85	109.36
Rv1507c	gene1543	696	509.69	2499	211.65	611.48
Rv1507A	gene1544	504	317.74	2209	300.11	867.05
Rv1508c	gene1545	1800	1613.69	4119	110.19	318.34
Rv1508A	gene1546	363	177.37	392	95.41	275.64
Rv1509	gene1547	882	695.69	3559	220.84	638.02
Rv1510	gene1548	1299	1112.69	695	26.96	77.9
gmdA	gene1549	1023	836.69	1246	64.29	185.73
Rv0149	gene155	969	782.69	791	43.63	126.04
epiA	gene1550	969	782.69	1213	66.9	193.28
Rv1513	gene1551	732	545.69	438	34.65	100.1
Rv1514c	gene1552	789	602.69	115	8.24	23.8
Rv1515c	gene1553	897	710.69	256	15.55	44.92
Rv1516c	gene1554	1011	824.69	187	9.79	28.28
Rv1517	gene1555	765	578.69	580	43.27	125
Rv1518	gene1556	960	773.69	273	15.23	44.01
Rv1519	gene1557	270	87.68	57	28.06	81.08
Rv1520	gene1558	1041	854.69	1607	81.16	234.49
fadD25	gene1559	1752	1565.69	11742	323.74	935.32
Rv0150c	gene156	288	104.5	39	16.11	46.55
mmpL12	gene1560	3441	3254.69	3604	47.8	138.1
Rv1523	gene1561	1044	857.69	215	10.82	31.26
Rv1524	gene1562	1245	1058.69	281	11.46	33.1
wbbL2	gene1563	786	599.69	537	38.66	111.68
Rv1526c	gene1564	1281	1094.69	453	17.86	51.61
pks5	gene1565	6327	6140.69	5865	41.23	119.12
papA4	gene1566	498	311.75	216	29.91	86.41
fadD24	gene1567	1755	1568.69	2933	80.71	233.18
adh	gene1568	1104	917.69	337	15.85	45.8
Rv1531	gene1569	567	380.7	812	92.07	266
PE1	gene157	1767	1580.69	1007	27.5	79.45
Rv1532c	gene1570	435	248.87	2137	370.67	1070.9
Rv1533	gene1571	1128	941.69	2853	130.78	377.85
Rv1534	gene1572	678	491.69	869	76.29	220.42
Rv1535	gene1573	237	58.35	61	45.13	130.39
ileS	gene1574	3126	2939.69	4104	60.27	174.11
dinX	gene1575	1392	1205.69	208	7.45	21.52
ansA	gene1576	981	794.69	446	24.23	69.99
lspA	gene1577	609	422.69	1369	139.81	403.92
Rv1540	gene1578	927	740.69	1589	92.61	267.55
lprI	gene1579	594	407.7	728	77.08	222.7
PE2	gene158	1578	1391.69	356	11.04	31.9
glbN	gene1580	411	224.97	103	19.76	57.1
Rv1543	gene1581	1026	839.69	1925	98.96	285.91
Rv1544	gene1582	804	617.69	1256	87.78	253.6
Rv1545	gene1583	228	50.85	103	87.43	252.6
Rv1546	gene1584	432	245.88	785	137.82	398.17
dnaE1	gene1585	3555	3368.69	6437	82.49	238.31
PPE21	gene1586	2037	1850.69	777	18.12	52.36
fadD11	gene1587	1716	1529.69	349	9.85	28.45
plsB1	gene1588	1866	1679.69	637	16.37	47.3
frdA	gene1589	1752	1565.69	700	19.3	55.76
ptbB	gene159	831	644.69	652	43.66	126.13
frdB	gene1590	744	557.69	119	9.21	26.61
frdC	gene1591	381	195.17	300	66.35	191.7
frdD	gene1592	378	192.2	144	32.34	93.44
Rv1556	gene1593	609	422.69	271	27.68	79.96
mmpL6	gene1594	1194	1007.69	349	14.95	43.19
Rv1558	gene1595	447	260.84	718	118.83	343.3
ilvA	gene1596	1290	1103.69	1595	62.38	180.23
vapB11	gene1597	219	43.65	28	27.69	79.99
vapC11	gene1598	405	219	135	26.61	76.88
treZ	gene1599	1743	1556.69	473	13.12	37.89
pknA	gene16	1296	1109.69	5511	214.38	619.37
fadE2	gene160	1212	1025.69	1305	54.92	158.68
treY	gene1600	2298	2111.69	1009	20.63	59.59
treX	gene1601	2166	1979.69	4788	104.4	301.63
Rv1565c	gene1602	2190	2003.69	3473	74.82	216.17
Rv1566c	gene1603	693	506.69	1240	105.64	305.21
Rv1567c	gene1604	285	101.66	141	59.87	172.97
bioA	gene1605	1314	1127.69	275	10.53	30.41
bioF1	gene1606	1161	974.69	417	18.47	53.36
bioD	gene1607	681	494.69	192	16.75	48.41
Rv1571	gene1608	510	323.74	96	12.8	36.98
Rv1573	gene1609	411	224.97	0	0	0
pntAa	gene161	1101	914.69	961	45.35	131.03
Rv1574	gene1610	312	127.45	0	0	0
Rv1575	gene1611	501	314.74	0	0	0
Rv1576c	gene1612	1422	1235.69	0	0	0
Rv1577c	gene1613	513	326.73	0	0	0
Rv1578c	gene1614	471	284.78	0	0	0
Rv1579c	gene1615	315	130.35	0	0	0
Rv1580c	gene1616	273	90.45	0	0	0
Rv1581c	gene1617	396	210.06	0	0	0
Rv1582c	gene1618	1416	1229.69	0	0	0
Rv1583c	gene1619	399	213.04	0	0	0
pntAb	gene162	333	147.87	220	64.22	185.55
Rv1584c	gene1620	222	46.02	0	0	0
Rv1585c	gene1621	516	329.73	0	0	0
Rv1586c	gene1622	1410	1223.69	1	0.04	0.1
Rv1587c	gene1623	1002	815.69	0	0	0
Rv1588c	gene1624	669	482.69	986.14	88.19	254.8
bioB	gene1625	1050	863.69	751	37.54	108.44
Rv1590	gene1626	240	60.9	48	34.02	98.3
Rv1591	gene1627	666	479.69	266	23.94	69.16
Rv1592c	gene1628	1341	1154.69	809	30.24	87.38
Rv1593c	gene1629	711	524.69	5479	450.78	1302.33
pntB	gene163	1428	1241.69	2697	93.76	270.89
nadA	gene1630	1050	863.69	5928	296.29	856
nadB	gene1631	1584	1397.69	7093	219.07	632.91
nadC	gene1632	858	671.69	4724	303.6	877.13
Rv1597	gene1633	759	572.69	589	44.4	128.27
Rv1598c	gene1634	411	224.97	1075	206.27	595.94
hisD	gene1635	1317	1130.69	1504	57.42	165.89
hisC1	gene1636	1143	956.69	1191	53.74	155.26
hisB	gene1637	633	446.69	1165	112.58	325.27
hisH	gene1638	621	434.69	1668	165.64	478.56
hisA	gene1639	738	551.69	1055	82.55	238.5
Rv0157A	gene164	129	0	0	0	0
impA	gene1640	813	626.69	777	53.52	154.63
hisF	gene1641	804	617.69	852	59.54	172.03
hisI	gene1642	348	162.58	254	67.44	194.84
chaA	gene1643	1083	896.69	608	29.27	84.56
bcpB	gene1644	465	278.8	400	61.93	178.93
trpE	gene1645	1551	1364.69	2600	82.24	237.61
Rv1610	gene1646	708	521.69	727	60.16	173.8
trpC	gene1647	819	632.69	3057	208.58	602.6
trpB	gene1648	1233	1046.69	3183	131.27	379.26
trpA	gene1649	813	626.69	1968	135.56	391.65
Rv0158	gene165	645	458.69	877	82.54	238.45
lgt	gene1650	1407	1220.69	4233	149.69	432.48
Rv1615	gene1651	441	254.85	4152	703.28	2031.83
Rv1616	gene1652	399	213.04	318	64.44	186.16
pykA	gene1653	1419	1232.69	1155	40.45	116.86
tesB1	gene1654	903	716.69	852	51.32	148.26
Rv1619	gene1655	1455	1268.69	495	16.84	48.66
cydC	gene1656	1731	1544.69	555	15.51	44.81
cydD	gene1657	1584	1397.69	344	10.62	30.7
cydB	gene1658	1041	854.69	334	16.87	48.74
cydA	gene1659	1458	1271.69	1564	53.09	153.38
PE3	gene166	1407	1220.69	664	23.48	67.84
Rv1624c	gene1660	588	401.7	247	26.54	76.69
cya	gene1661	1332	1145.69	2396	90.28	260.82
leuV	rna31	74	0	0	0	0
Rv1626	gene1663	618	431.69	5036	503.58	1454.89
Rv1627c	gene1664	1209	1022.69	4264	179.98	519.99
Rv1628c	gene1665	492	305.75	957	135.11	390.36
polA	gene1666	2715	2528.69	2890	49.34	142.54
rpsA	gene1667	1446	1259.69	15913	545.32	1575.47
coaE	gene1668	1224	1037.69	3212	133.62	386.04
Rv1632c	gene1669	444	257.84	843	141.13	407.75
PE4	gene167	1509	1322.69	195	6.36	18.39
uvrB	gene1670	2097	1910.69	7098	160.36	463.31
Rv1634	gene1671	1416	1229.69	1462	51.32	148.28
Rv1635c	gene1672	1671	1484.69	1041	30.27	87.45
TB15.3	gene1673	441	254.85	1842	312	901.41
Rv1637c	gene1674	795	608.69	805	57.09	164.94
uvrA	gene1675	2919	2732.69	4853	76.66	221.48
Rv1638A	gene1676	258	76.73	175	98.45	284.43
Rv1639c	gene1677	1470	1283.69	366	12.31	35.56
lysX	gene1678	3519	3332.69	1800	23.32	67.36
infC	gene1679	606	419.7	4956	509.75	1472.71
Rv0161	gene168	1350	1163.69	62	2.3	6.64
rpmI	gene1680	195	26.23	49	80.63	232.94
rplT	gene1681	390	204.1	887	187.6	542
tsnR	gene1682	783	596.69	924	66.85	193.13
Rv1645c	gene1683	1056	869.69	3098	153.77	444.26
PE17	gene1684	933	746.69	1594	92.15	266.24
Rv1647	gene1685	951	764.69	593	33.48	96.71
Rv1648	gene1686	807	620.69	625	43.47	125.58
pheS	gene1687	1026	839.69	877	45.09	130.26
pheT	gene1688	2496	2309.69	820	15.33	44.28
PE_PGRS30	gene1689	3036	2849.69	1288	19.51	56.37
adhE1	gene169	1152	965.69	110	4.92	14.21
argC	gene1690	1059	872.69	171	8.46	24.44
argJ	gene1691	1215	1028.69	305	12.8	36.98
argB	gene1692	885	698.69	189	11.68	33.74
argD	gene1693	1203	1016.69	121	5.14	14.84
argF	gene1694	924	737.69	135	7.9	22.82
argR	gene1695	513	326.73	32	4.23	12.21
argG	gene1696	1197	1010.69	590	25.2	72.8
argH	gene1697	1413	1226.69	309	10.87	31.42
pks10	gene1698	1062	875.69	318	15.68	45.29
pks7	gene1699	6381	6194.69	1941	13.53	39.08
pbpA	gene17	1476	1289.69	3554	118.96	343.68
Rv0163	gene170	456	269.81	320	51.2	147.91
pks8	gene1700	4809	4622.69	930	8.68	25.09
pks17	gene1701	1509	1322.69	484	15.8	45.64
pks9	gene1702	3054	2867.69	1509	22.72	65.63
pks11	gene1703	1062	875.69	641	31.6	91.29
cyp139	gene1704	1293	1106.69	390	15.21	43.95
Rv1669	gene1706	363	177.37	13	3.16	9.14
Rv1670	gene1707	348	162.58	166	44.07	127.34
Rv1671	gene1708	393	207.08	54	11.26	32.52
Rv1672c	gene1709	1332	1145.69	1010	38.06	109.95
TB18.5	gene171	486	299.76	1917	276.06	797.57
Rv1673c	gene1710	933	746.69	65	3.76	10.86
Rv1674c	gene1711	657	470.69	48	4.4	12.72
cmr	gene1712	735	548.69	47	3.7	10.68
Rv1676	gene1713	705	518.69	1611	134.08	387.36
dsbF	gene1714	549	362.71	1150	136.87	395.42
Rv1678	gene1715	903	716.69	1608	96.85	279.82
fadE16	gene1716	1122	935.69	673	31.05	89.7
Rv1680	gene1717	825	638.69	805	54.41	157.19
moeX	gene1718	993	806.69	231	12.36	35.71
Rv1682	gene1719	918	731.69	591	34.87	100.74
mce1R	gene172	672	485.69	814	72.35	209.02
Rv1683	gene1720	3000	2813.69	2883	44.23	127.79
Rv1684	gene1721	225	48.42	80	71.32	206.05
Rv1685c	gene1722	624	437.69	182	17.95	51.86
Rv1686c	gene1723	681	494.69	40	3.49	10.08
Rv1687c	gene1724	768	581.69	110	8.16	23.58
mpg	gene1725	612	425.69	21	2.13	6.15
tyrS	gene1726	1275	1088.69	544	21.57	62.32
G2	rna32	229	51.67	47	39.26	113.44
lprJ	gene1728	384	198.15	232	50.54	146.02
Rv1691	gene1729	753	566.69	208	15.84	45.78
fadD5	gene173	1665	1478.69	6888	201.08	580.95
Rv1692	gene1730	1062	875.69	222	10.94	31.62
Rv1693	gene1731	177	15.46	92	256.96	742.38
tlyA	gene1732	807	620.69	608	42.29	122.17
ppnK	gene1733	924	737.69	1038	60.74	175.49
recN	gene1734	1764	1577.69	1438	39.35	113.67
Rv1697	gene1735	1182	995.69	2890	125.3	361.99
mctB	gene1736	945	758.69	1302	74.08	214.03
pyrG	gene1737	1761	1574.69	3944	108.12	312.37
Rv1700	gene1738	624	437.69	802	79.1	228.52
Rv1701	gene1739	936	749.69	1203	69.27	200.13
yrbE1A	gene174	798	611.69	1331	93.93	271.38
Rv1702c	gene1740	1365	1178.69	1331	48.75	140.83
Rv1703c	gene1741	750	563.69	1515	116.02	335.19
cycA	gene1742	1671	1484.69	833	24.22	69.97
PPE22	gene1743	1158	971.69	125	5.55	16.04
PPE23	gene1744	1185	998.69	133	5.75	16.61
Rv1706A	gene1745	168	10.95	0	0	0
Rv1707	gene1746	1461	1274.69	623	21.1	60.95
Rv1708	gene1747	957	770.69	1110	62.17	179.62
scpA	gene1748	837	650.69	1027	68.13	196.84
scpB	gene1749	696	509.69	676	57.25	165.41
yrbE1B	gene175	870	683.69	826	52.15	150.68
Rv1711	gene1750	765	578.69	878	65.5	189.22
cmk	gene1751	693	506.69	368	31.35	90.58
engA	gene1752	1392	1205.69	888	31.79	91.85
Rv1714	gene1753	813	626.69	103	7.09	20.5
fadB3	gene1754	915	728.69	124	7.35	21.22
Rv1716	gene1755	831	644.69	193	12.92	37.34
Rv1717	gene1756	351	165.54	35	9.13	26.37
Rv1718	gene1757	819	632.69	290	19.79	57.17
Rv1719	gene1758	780	593.69	208	15.12	43.69
proT	rna33	74	0	0	0	0
mce1A	gene176	1365	1178.69	5027	184.11	531.9
vapC12	gene1760	390	204.1	680	143.82	415.51
vapB12	gene1761	228	50.85	127	107.8	311.46
Rv1722	gene1762	1485	1298.69	439	14.59	42.16
Rv1723	gene1763	1248	1061.69	123	5	14.45
Rv1724c	gene1764	420	233.93	298	54.99	158.87
Rv1725c	gene1765	711	524.69	284	23.37	67.51
Rv1726	gene1766	1386	1199.69	136	4.89	14.14
AS1726	rna34	213	39.04	0	0	0
Rv1727	gene1768	570	383.7	107	12.04	34.78
Rv1728c	gene1769	771	584.69	1197	88.38	255.32
mce1B	gene177	1041	854.69	4630	233.85	675.61
Rv1729c	gene1770	939	752.69	750	43.01	124.27
Rv1730c	gene1771	1554	1367.69	1573	49.65	143.44
gabD2	gene1772	1557	1370.69	1550	48.81	141.03
Rv1732c	gene1773	549	362.71	753	89.62	258.91
Rv1733c	gene1774	633	446.69	555	53.63	154.96
MTS1338	rna35	117	0	0	0	0
Rv1734c	gene1776	243	63.48	861	585.51	1691.58
Rv1735c	gene1777	498	311.75	176	24.37	70.41
Rv1735a	gene1778	243	63.48	57	38.76	111.99
narX	gene1779	1959	1772.69	4688	114.16	329.82
mce1C	gene178	1548	1361.69	5611	177.88	513.91
narK2	gene1780	1188	1001.69	979	42.19	121.89
Rv1738	gene1781	285	101.66	1774	753.26	2176.24
Rv1739c	gene1782	1683	1496.69	1305	37.64	108.74
vapB34	gene1783	213	39.04	30	33.17	95.84
vapC34	gene1784	249	68.72	143	89.83	259.54
Rv1742	gene1785	738	551.69	231	18.08	52.22
pknE	gene1786	1701	1514.69	2677	76.29	220.42
Rv1744c	gene1787	402	216.02	105	20.98	60.62
idi	gene1788	612	425.69	884	89.64	258.99
pknF	gene1789	1431	1244.69	409	14.18	40.98
mce1D	gene179	1593	1406.69	5842	179.28	517.95
Rv1747	gene1790	2598	2411.69	6396	114.48	330.76
Rv1748	gene1791	732	545.69	230	18.19	52.57
Rv1749c	gene1792	558	371.71	515	59.81	172.79
fadD1	gene1793	1599	1412.69	570	17.42	50.32
Rv1751	gene1794	1383	1196.69	2445	88.2	254.81
Rv1752	gene1795	450	263.83	149	24.38	70.43
PPE24	gene1796	3162	2975.69	1640	23.79	68.73
Rv1754c	gene1797	1692	1505.69	1407	40.34	116.54
cut1	gene1798	525	338.72	0	0	0
wag22	gene1799	2745	2558.69	0	0	0
rodA	gene18	1410	1223.69	2901	102.34	295.66
lprK	gene180	1173	986.69	3673	160.69	464.26
Rv1760	gene1800	1509	1322.69	1	0.03	0.09
Rv1761c	gene1801	384	198.15	0	0	0
Rv1762c	gene1802	789	602.69	0	0	0
Rv1765c	gene1803	1098	911.69	9.81	0.46	1.34
Rv1766	gene1804	270	87.68	36	17.72	51.21
Rv1767	gene1805	360	174.4	98	24.26	70.08
PE_PGRS31	gene1806	1857	1670.69	275	7.11	20.53
Rv1769	gene1807	1245	1058.69	1577	64.3	185.77
Rv1770	gene1808	1287	1100.69	1317	51.65	149.23
Rv1771	gene1809	1287	1100.69	685	26.86	77.62
mce1F	gene181	1548	1361.69	8972	284.43	821.74
Rv1772	gene1810	312	127.45	635	215.08	621.39
Rv1773c	gene1811	747	560.69	345	26.56	76.74
Rv1774	gene1812	1341	1154.69	957	35.78	103.36
Rv1775	gene1813	819	632.69	345	23.54	68.01
Rv1776c	gene1814	561	374.71	259	29.84	86.2
cyp144	gene1815	1305	1118.69	335	12.93	37.35
Rv1778c	gene1816	450	263.83	428	70.03	202.32
Rv1779c	gene1817	1794	1607.69	863	23.17	66.95
Rv1780	gene1818	564	377.71	1187	135.66	391.94
malQ	gene1819	2175	1988.69	621	13.48	38.94
Rv0175	gene182	642	455.69	3588	339.89	981.98
eccB5	gene1820	1521	1334.69	5778	186.88	539.91
eccC5	gene1821	4176	3989.69	12913	139.72	403.65
cyp143	gene1822	1182	995.69	699	30.3	87.55
Rv1786	gene1823	204	32.44	5	6.65	19.22
PPE25	gene1824	1098	911.69	634.98	30.07	86.86
PE18	gene1825	300	115.91	83	30.91	89.3
PPE26	gene1826	1182	995.69	1716	74.4	214.94
PPE27	gene1827	1053	866.69	102.02	5.08	14.68
PE19	gene1828	300	115.91	51	18.99	54.87
Rv0176	gene183	969	782.69	1794	98.95	285.86
esxN	gene1830	285	101.66	4349.87	1847.01	5336.17
Rv1794	gene1831	903	716.69	6999	421.57	1217.95
eccD5	gene1832	1512	1325.69	4080	132.86	383.83
mycP5	gene1833	1758	1571.69	4903	134.67	389.06
eccE5	gene1834	1221	1034.69	7487	312.36	902.44
eccA5	gene1835	1833	1646.69	11251	294.94	852.12
lppT	gene1836	192	24.27	4	7.11	20.55
PPE28	gene1837	1968	1781.69	927	22.46	64.89
PPE29	gene1838	1272	1085.69	125	4.97	14.36
PPE30	gene1839	1392	1205.69	139	4.98	14.38
Rv0177	gene184	555	368.71	7611	891.08	2574.42
PE_PGRS32	gene1840	1920	1733.69	482	12	34.67
Rv1804c	gene1841	327	142.01	151	45.9	132.61
Rv1805c	gene1842	348	162.58	478	126.91	366.66
PE20	gene1843	300	115.91	26	9.68	27.97
PPE32	gene1844	1230	1043.69	197	8.15	23.54
PPE33	gene1845	1407	1220.69	390	13.79	39.85
Rv1810	gene1846	357	171.45	233	58.67	169.49
mgtC	gene1847	705	518.69	239	19.89	57.47
Rv1812c	gene1848	1203	1016.69	1982	84.15	243.13
Rv1813c	gene1849	432	245.88	7468	1311.1	3787.9
Rv0178	gene185	735	548.69	3525	277.33	801.23
erg3	gene1850	903	716.69	1196	72.04	208.12
Rv1815	gene1851	666	479.69	1824	164.14	474.23
Rv1816	gene1852	705	518.69	1027	85.47	246.94
Rv1817	gene1853	1464	1277.69	894	30.2	87.26
PE_PGRS33	gene1854	1497	1310.69	227	7.48	21.6
bacA	gene1855	1920	1733.69	404	10.06	29.06
ilvG	gene1856	1644	1457.69	1585	46.94	135.61
secA2	gene1857	2427	2240.69	21577	415.69	1200.97
pgsA2	gene1858	630	443.69	1041	101.28	292.61
Rv1823	gene1859	924	737.69	963	56.35	162.81
lprO	gene186	1110	923.69	5076	237.22	685.36
Rv1824	gene1860	366	180.33	52	12.45	35.96
Rv1825	gene1861	879	692.69	837	52.16	150.7
gcvH	gene1862	405	219	871	171.68	496.01
garA	gene1863	489	302.76	4121	587.58	1697.57
Rv1828	gene1864	744	557.69	3473	268.83	776.67
Rv1829	gene1865	495	308.75	1251	174.91	505.32
Rv1830	gene1866	678	491.69	1063	93.33	269.63
Rv1831	gene1867	258	76.73	387	217.72	629
gcvB	gene1868	2826	2639.69	4169	68.18	196.97
Rv1833c	gene1869	861	674.69	1949	124.7	360.27
Rv0180c	gene187	1359	1172.69	1591	58.57	169.2
lipZ	gene1870	867	680.69	227	14.4	41.59
Rv1835c	gene1871	1887	1700.69	1877	47.64	137.65
Rv1836c	gene1872	2034	1847.69	5789	135.25	390.75
glcB	gene1873	2226	2039.69	15959	337.75	975.8
vapC13	gene1874	396	210.06	592	121.66	351.48
vapB13	gene1875	264	82.17	94	49.38	142.67
PE_PGRS34	gene1876	1548	1361.69	371	11.76	33.98
Rv1841c	gene1877	1038	851.69	2609	132.24	382.05
Rv1842c	gene1878	1368	1181.69	2295	83.84	242.22
guaB1	gene1879	1440	1253.69	4446	153.09	442.28
Rv0181c	gene188	735	548.69	2687	211.4	610.75
gnd1	gene1880	1458	1271.69	2451	83.2	240.37
blaR	gene1881	951	764.69	4621	260.86	753.66
blaI	gene1882	417	230.94	3008	562.26	1624.41
Rv1847	gene1883	423	236.92	629	114.61	331.11
ureA	gene1884	303	118.79	168	61.05	176.38
ureB	gene1885	315	130.35	18	5.96	17.22
ureC	gene1886	1734	1547.69	913	25.47	73.57
ureF	gene1887	636	449.69	56	5.38	15.53
ureG	gene1888	675	488.69	194	17.14	49.51
ureD	gene1889	627	440.69	142	13.91	40.19
sigG	gene189	1113	926.69	2179	101.5	293.25
ndh	gene1890	1392	1205.69	2315	82.89	239.46
Rv1855c	gene1891	924	737.69	4946	289.43	836.19
Rv1856c	gene1892	678	491.69	1081	94.91	274.19
modA	gene1893	786	599.69	510	36.71	106.06
modB	gene1894	795	608.69	437	30.99	89.54
modC	gene1895	1110	923.69	465	21.73	62.78
apa	gene1896	978	791.69	350	19.08	55.14
Rv1861	gene1897	306	121.67	17	6.03	17.43
adhA	gene1898	1041	854.69	1001	50.56	146.07
Rv1863c	gene1899	771	584.69	1637	120.86	349.18
pstP	gene19	1545	1358.69	4578	145.45	420.22
Rv0183	gene190	840	653.69	453	29.91	86.43
Rv1864c	gene1900	756	569.69	411	31.14	89.98
Rv1865c	gene1901	861	674.69	107	6.85	19.78
Rv1866	gene1902	2337	2150.69	239	4.8	13.86
Rv1867	gene1903	1485	1298.69	254	8.44	24.39
Rv1868	gene1904	2100	1913.69	1353	30.52	88.18
Rv1869c	gene1905	1236	1049.69	6383	262.5	758.38
Rv1870c	gene1906	636	449.69	3484	334.44	966.24
Rv1871c	gene1907	390	204.1	6216	1314.7	3798.28
lldD2	gene1908	1245	1058.69	16505	672.99	1944.33
Rv1873	gene1909	438	251.86	187	32.05	92.6
Rv0184	gene191	750	563.69	1723	131.95	381.21
Rv1874	gene1910	687	500.69	473	40.78	117.82
Rv1875	gene1911	444	257.84	283	47.38	136.88
bfrA	gene1912	480	293.77	1956	287.42	830.39
Rv1877	gene1913	2064	1877.69	1908	43.86	126.73
glnA3	gene1914	1353	1166.69	325	12.03	34.74
Rv1879	gene1915	1137	950.69	1907	86.59	250.17
cyp140	gene1916	1317	1130.69	4466	170.5	492.6
lppE	gene1917	423	236.92	605	110.24	318.48
Rv1882c	gene1918	834	647.69	1483	98.84	285.56
Rv1883c	gene1919	462	275.8	1659	259.66	750.19
Rv0185	gene192	510	323.74	721	96.14	277.76
rpfC	gene1920	531	344.72	14418	1805.5	5216.25
*MtCM	gene1921	600	413.7	539	56.24	162.49
fbpB	gene1922	978	791.69	2875	156.76	452.9
Rv1887	gene1923	1143	956.69	5755	259.68	750.23
Rv1890c	gene1926	612	425.69	221.89	22.5	65.01
AS1890	rna36	238	59.2	30.11	21.96	63.44
Rv1891	gene1928	408	221.99	436	84.79	244.95
Rv1892	gene1929	312	127.45	91	30.82	89.05
bglS	gene193	2076	1889.69	7453	170.26	491.88
Rv1893	gene1930	219	43.65	513	507.29	1465.61
Rv1894c	gene1931	1131	944.69	1882	86	248.46
Rv1895	gene1932	1155	968.69	516	22.99	66.43
Rv1896c	gene1933	912	725.69	1043	62.04	179.25
Rv1897c	gene1934	432	245.88	199	34.94	100.94
Rv1898	gene1935	309	124.55	921	319.2	922.19
lppD	gene1936	1032	845.69	3425	174.83	505.09
lipJ	gene1937	1389	1202.69	2884	103.51	299.06
cinA	gene1938	1293	1106.69	1164	45.4	131.17
nanT	gene1939	1269	1082.69	2554	101.83	294.2
mymT	gene194	162	8.31	282	1464.18	4230.14
Rv1903	gene1940	405	219	843	166.16	480.06
Rv1904	gene1941	432	245.88	544	95.51	275.93
aao	gene1942	963	776.69	2868	159.4	460.53
Rv1906c	gene1943	471	284.78	6688	1013.77	2928.87
Rv1907c	gene1944	648	461.69	508	47.5	137.23
katG	gene1945	2223	2036.69	10545	223.5	645.72
furA	gene1946	444	257.84	270	45.2	130.6
Rv1910c	gene1947	594	407.7	199	21.07	60.87
lppC	gene1948	606	419.7	1102	113.35	327.47
fadB5	gene1949	1005	818.69	477	25.15	72.66
Rv0187	gene195	663	476.69	796	72.08	208.26
Rv1913	gene1950	753	566.69	202	15.39	44.46
Rv1914c	gene1951	408	221.99	499	97.04	280.35
aceAa	gene1952	1104	917.69	2580	121.36	350.63
aceAb	gene1953	1197	1010.69	3131	133.73	386.36
PPE34	gene1954	4380	4193.69	2569	26.44	76.4
PPE35	gene1955	2964	2777.69	1644	25.55	73.81
Rv1919c	gene1956	465	278.8	464	71.84	207.56
Rv1920	gene1957	864	677.69	1126	71.72	207.22
lppF	gene1958	1272	1085.69	169	6.72	19.41
Rv1922	gene1959	1116	929.69	690	32.04	92.56
Rv0188	gene196	432	245.88	1983	348.14	1005.81
lipD	gene1960	1341	1154.69	2205	82.43	238.16
Rv1924c	gene1961	381	195.17	423	93.56	270.29
fadD31	gene1962	1863	1676.69	40312	1037.87	2998.49
mpt63	gene1963	480	293.77	1634	240.11	693.69
Rv1927	gene1964	774	587.69	432	31.73	91.68
Rv1928c	gene1965	768	581.69	285	21.15	61.11
Rv1929c	gene1966	645	458.69	631	59.38	171.57
Rv1930c	gene1967	525	338.72	8	1.02	2.95
Rv1931c	gene1968	780	593.69	72	5.24	15.13
tpx	gene1969	498	311.75	1526	211.31	610.48
ilvD	gene197	1728	1541.69	3142	87.98	254.17
fadE18	gene1970	1092	905.69	1064	50.71	146.52
fadE17	gene1971	1230	1043.69	103	4.26	12.31
echA13	gene1972	957	770.69	21	1.18	3.4
Rv1936	gene1973	1110	923.69	214	10	28.89
Rv1937	gene1974	2520	2333.69	888	16.43	47.46
ephB	gene1975	1071	884.69	200	9.76	28.19
Rv1939	gene1976	516	329.73	103	13.48	38.96
ribA1	gene1977	1062	875.69	179	8.82	25.49
Rv1941	gene1978	771	584.69	526	38.83	112.2
mazF5	gene1979	330	144.94	76	22.63	65.39
Rv0190	gene198	291	107.34	2548	1024.73	2960.53
mazE5	gene1980	378	192.2	239	53.68	155.08
Rv1944c	gene1981	591	404.7	74	7.89	22.8
Rv1945	gene1982	1365	1178.69	2389.55	87.51	252.84
lppG	gene1983	453	266.82	276	44.65	129.01
Rv1947	gene1984	402	216.02	144	28.78	83.14
Rv1948c	gene1985	351	165.54	309	80.58	232.8
Rv1950c	gene1986	192	24.27	10	17.78	51.38
Rv1951c	gene1987	297	113.05	29	11.07	31.99
vapB14	gene1988	216	41.32	27	28.21	81.49
vapC14	gene1989	312	127.45	234	79.26	228.98
Rv0191	gene199	1242	1055.69	652	26.66	77.03
Rv1954c	gene1990	522	335.73	4935	634.54	1833.25
higB	gene1991	378	192.2	408	91.63	264.74
higA	gene1992	450	263.83	134	21.93	63.34
Rv1957	gene1993	546	359.71	531	63.72	184.1
Rv1958c	gene1994	615	428.69	421	42.39	122.48
parE1	gene1995	297	113.05	610	232.93	672.96
parD1	gene1996	252	71.37	31	18.75	54.17
Rv1961	gene1997	495	308.75	56	7.83	22.62
vapC35	gene1998	408	221.99	75	14.58	42.14
vapB35	gene1999	273	90.45	20	9.55	27.58
recF	gene2	1158	971.69	1017	45.18	130.53
fhaB	gene20	468	281.79	891	136.49	394.34
Rv0192	gene200	1101	914.69	937	44.22	127.76
mce3R	gene2000	1221	1034.69	200	8.34	24.11
yrbE3A	gene2001	798	611.69	102	7.2	20.8
yrbE3B	gene2002	816	629.69	136	9.32	26.94
mce3A	gene2003	1278	1091.69	72	2.85	8.23
mce3B	gene2004	1029	842.69	54	2.77	7.99
mce3C	gene2005	1233	1046.69	35	1.44	4.17
mce3D	gene2006	1272	1085.69	118	4.69	13.55
lprM	gene2007	1134	947.69	106	4.83	13.95
mce3F	gene2008	1314	1127.69	90	3.45	9.95
Rv1972	gene2009	576	389.7	18	1.99	5.76
Rv0193c	gene201	1848	1661.69	494	12.83	37.08
Rv1973	gene2010	483	296.77	18	2.62	7.56
Rv1974	gene2011	378	192.2	40	8.98	25.96
Rv1975	gene2012	666	479.69	185	16.65	48.1
Rv1976c	gene2013	408	221.99	325	63.2	182.59
Rv1977	gene2014	1047	860.69	931	46.69	134.9
Rv1978	gene2015	849	662.69	288	18.76	54.2
Rv1979c	gene2016	1446	1259.69	1682	57.64	166.53
mpt64	gene2017	687	500.69	2825	243.56	703.67
nrdF1	gene2018	969	782.69	8063	444.7	1284.78
vapC36	gene2019	420	233.93	171	31.56	91.17
Rv0194	gene202	3585	3398.69	239	3.04	8.77
vapB36	gene2020	261	79.44	800	434.71	1255.93
PE_PGRS35	gene2021	1677	1490.69	1322	38.28	110.6
cfp21	gene2022	654	467.69	315	29.07	84
RV1984a	gene2023	231	53.32	116	93.91	271.32
Rv1985c	gene2024	912	725.69	196	11.66	33.68
Rv1986	gene2025	600	413.7	60	6.26	18.09
Rv1987	gene2026	429	242.89	2290	406.99	1175.82
erm(37)	gene2027	540	353.72	78	9.52	27.5
Rv1989c	gene2028	561	374.71	294	33.87	97.85
Rv1990c	gene2029	342	156.69	96	26.45	76.41
Rv0195	gene203	636	449.69	20	1.92	5.55
mazF6	gene2030	345	159.64	36	9.73	28.12
mazE6	gene2031	249	68.72	410	257.56	744.12
ctpG	gene2032	2316	2129.69	897	18.18	52.53
Rv1993c	gene2033	273	90.45	82	39.14	113.07
cmtR	gene2034	357	171.45	148	37.26	107.66
Rv1995	gene2035	768	581.69	273	20.26	58.53
Rv1996	gene2036	954	767.69	2377	133.66	386.16
ctpF	gene2037	2718	2531.69	2091	35.65	103.01
Rv1998c	gene2038	777	590.69	349	25.51	73.69
Rv1999c	gene2039	1323	1136.69	252	9.57	27.65
Rv0196	gene204	585	398.7	32	3.46	10.01
Rv2000	gene2040	1614	1427.69	245	7.41	21.4
Rv2001	gene2041	753	566.69	270	20.57	59.42
fabG3	gene2042	783	596.69	194	14.04	40.55
Rv2003c	gene2043	858	671.69	1534	98.59	284.83
Rv2004c	gene2044	1497	1310.69	2331	76.77	221.8
Rv2005c	gene2045	888	701.69	3196	196.62	568.05
otsB1	gene2046	3984	3797.69	8929	101.49	293.23
fdxA	gene2047	345	159.64	5550	1500.79	4335.93
Rv2008c	gene2048	1326	1139.69	595	22.54	65.11
vapB15	gene2049	243	63.48	261	177.49	512.78
Rv0197	gene205	2289	2102.69	439	9.01	26.04
vapC15	gene2050	399	213.04	331	67.07	193.77
Rv2011c	gene2051	432	245.88	100	17.56	50.72
Rv2012	gene2052	495	308.75	72	10.07	29.08
Rv2015c	gene2053	1257	1070.69	1851.19	74.64	215.63
Rv2016	gene2054	576	389.7	612	67.79	195.86
Rv2017	gene2055	1041	854.69	127	6.41	18.53
Rv2018	gene2056	720	533.69	383	30.98	89.5
Rv2019	gene2057	417	230.94	61	11.4	32.94
Rv2021c	gene2058	306	121.67	494	175.27	506.37
Rv2022c	gene2059	606	419.7	2072	213.12	615.71
zmp1	gene206	1992	1805.69	3557	85.04	245.68
Rv2023c	gene2060	360	174.4	21	5.2	15.02
Rv2024c	gene2062	1548	1361.69	1999	63.37	183.09
Rv2025c	gene2063	999	812.69	42	2.23	6.45
Rv2026c	gene2064	885	698.69	107	6.61	19.1
dosT	gene2065	1722	1535.69	428	12.03	34.76
Rv2028c	gene2066	840	653.69	894	59.04	170.56
pfkB	gene2067	1020	833.69	1427	73.89	213.47
Rv2030c	gene2068	2046	1859.69	10984	254.96	736.62
hspX	gene2069	435	248.87	3395	588.88	1701.32
Rv0199	gene207	660	473.69	312	28.43	82.15
acg	gene2070	996	809.69	3242	172.84	499.36
Rv2033c	gene2071	843	656.69	217	14.26	41.21
Rv2034	gene2072	324	139.09	56	17.38	50.21
Rv2035	gene2073	489	302.76	209	29.8	86.09
Rv2036	gene2074	642	455.69	270	25.58	73.89
Rv2037c	gene2075	975	788.69	344	18.83	54.4
Rv2038c	gene2076	1074	887.69	84	4.08	11.8
Rv2039c	gene2077	843	656.69	61	4.01	11.58
Rv2040c	gene2078	903	716.69	342	20.6	59.51
Rv2041c	gene2079	1320	1133.69	109	4.15	11.99
Rv0200	gene208	690	503.69	310	26.57	76.76
Rv2042c	gene2080	798	611.69	141	9.95	28.75
pncA	gene2081	561	374.71	259	29.84	86.2
Rv2044c	gene2082	318	133.26	20	6.48	18.72
lipT	gene2083	1536	1349.69	1123	35.92	103.77
lppI	gene2084	657	470.69	184	16.87	48.75
Rv2047c	gene2085	2565	2378.69	1009	18.31	52.9
pks12	gene2086	12456	12269.7	7387	25.99	75.09
ASpks	rna37	142	1.95	0	0	0
Rv2049c	gene2088	225	48.42	30	26.75	77.27
Rv2050	gene2089	336	150.81	1120	320.59	926.21
Rv0201c	gene209	504	317.74	378	51.35	148.37
ppm1	gene2090	2625	2438.69	12556	222.26	642.12
Rv2052c	gene2091	1605	1418.69	6129	186.49	538.8
fxsA	gene2092	528	341.72	3310	418.13	1208.02
Rv2054	gene2093	714	527.69	493	40.33	116.52
rpsR2	gene2094	267	84.92	17	8.64	24.97
rpsN2	gene2095	306	121.67	6	2.13	6.15
rpmG1	gene2096	165	9.59	0	0	0
rpmB2	gene2097	237	58.35	29	21.46	61.99
Rv2059	gene2098	1536	1349.69	574.24	18.37	53.06
Rv2060	gene2099	402	216.02	1020.76	203.98	589.32
fhaA	gene21	1584	1397.69	12829	396.23	1144.73
mmpL11	gene210	2901	2714.69	6751	107.35	310.15
Rv2061c	gene2100	405	219	287	56.57	163.44
cobN	gene2101	3585	3398.69	1992	25.3	73.1
mazE7	gene2102	234	55.82	9	6.96	20.11
mazF7	gene2103	411	224.97	22	4.22	12.2
cobG	gene2104	1092	905.69	370	17.64	50.95
cobH	gene2105	627	440.69	163	15.97	46.13
cobIJ	gene2106	1527	1340.69	499	16.07	46.42
Rv2067c	gene2107	1224	1037.69	2801	116.52	336.64
blaC	gene2108	924	737.69	1064	62.26	179.88
sigC	gene2109	558	371.71	542	62.94	181.85
Rv0203	gene211	411	224.97	359	68.89	199.02
cobK	gene2110	735	548.69	158	12.43	35.91
cobM	gene2111	756	569.69	47	3.56	10.29
cobL	gene2112	1173	986.69	95	4.16	12.01
Rv2073c	gene2113	750	563.69	56	4.29	12.39
Rv2074	gene2114	414	227.96	1434	271.56	784.55
Rv2075c	gene2115	1464	1277.69	508	17.16	49.59
Rv2076c	gene2116	252	71.37	33	19.96	57.67
Rv2077c	gene2117	972	785.69	137	7.53	21.75
Rv2077A	gene2118	300	115.91	32	11.92	34.43
Rv2078	gene2119	315	130.35	43	14.24	41.14
Rv0204c	gene212	1239	1052.69	1640	67.25	194.3
Rv2079	gene2120	1971	1784.69	810	19.59	56.6
lppJ	gene2121	564	377.71	976	111.55	322.27
Rv2081c	gene2122	441	254.85	147	24.9	71.94
Rv2082	gene2123	2166	1979.69	1018	22.2	64.13
Rv2083	gene2124	945	758.69	446	25.38	73.32
Rv2084	gene2125	1137	950.69	378	17.16	49.59
Rv2085	gene2126	306	121.67	38	13.48	38.95
Rv2086	gene2127	606	419.7	64	6.58	19.02
pknJ	gene2128	1770	1583.69	480	13.08	37.8
pepE	gene2129	1128	941.69	143	6.56	18.94
Rv0205	gene213	1104	917.69	483	22.72	65.64
Rv2090	gene2130	1182	995.69	1011	43.83	126.63
Rv2091c	gene2131	735	548.69	4409	346.88	1002.16
helY	gene2132	2721	2534.69	5615	95.63	276.28
tatC	gene2133	927	740.69	1942	113.18	326.99
tatA	gene2134	252	71.37	1192	720.98	2082.97
pafC	gene2135	951	764.69	908	51.26	148.09
pafB	gene2136	999	812.69	788	41.86	120.93
pafA	gene2137	1359	1172.69	7478	275.27	795.29
mmpL3	gene214	2835	2648.69	9219	150.25	434.08
Rv2100	gene2140	1653	1466.69	1221.27	35.94	103.85
helZ	gene2141	3042	2855.69	2067	31.25	90.27
Rv2102	gene2142	717	530.69	776	63.12	182.37
vapC37	gene2143	435	248.87	63	10.93	31.57
vapB37	gene2144	255	74.04	188	109.61	316.66
Rv2104a	gene2145	258	76.73	44	24.75	71.51
PE22	gene2146	297	113.05	30	11.46	33.1
PPE36	gene2147	732	545.69	471	37.26	107.65
prcA	gene2148	747	560.69	6242	480.58	1388.43
prcB	gene2149	876	689.69	8423	527.2	1523.13
Rv0207c	gene215	729	542.69	1503	119.56	345.41
pup	gene2150	195	26.23	59	97.08	280.48
dop	gene2151	1665	1478.69	3429	100.1	289.21
Rv2113	gene2152	1194	1007.69	515	22.06	63.74
Rv2114	gene2153	624	437.69	1859	183.35	529.7
mpa	gene2154	1830	1643.69	22192	582.82	1683.83
lppK	gene2155	570	383.7	50	5.63	16.25
Rv2117	gene2156	294	110.19	62	24.29	70.17
Rv2118c	gene2157	843	656.69	657	43.19	124.78
Rv2119	gene2158	837	650.69	336	22.29	64.4
Rv2120c	gene2159	483	296.77	112	16.29	47.07
Rv0208c	gene216	792	605.69	1267	90.3	260.89
hisG	gene2160	855	668.69	187	12.07	34.88
hisE	gene2161	282	98.84	16	6.99	20.19
PPE37	gene2162	1422	1235.69	185	6.46	18.67
metH	gene2163	3579	3392.69	5571	70.88	204.79
Rv2125	gene2164	879	692.69	1282	79.89	230.82
PE_PGRS37	gene2165	771	584.69	35	2.58	7.47
ansP1	gene2166	1470	1283.69	5981	201.13	581.08
Rv2128	gene2167	204	32.44	405	538.96	1557.1
Rv2129c	gene2168	882	695.69	1407	87.31	252.23
mshC	gene2169	1245	1058.69	4405	179.61	518.92
Rv0209	gene217	1086	899.69	165	7.92	22.87
cysQ	gene2170	804	617.69	4203	293.73	848.62
Rv2132	gene2171	231	53.32	99	80.15	231.55
Rv2133c	gene2172	789	602.69	859	61.53	177.76
Rv2134c	gene2173	588	401.7	3772	405.35	1171.09
Rv2135c	gene2174	711	524.69	516	42.45	122.65
Rv2136c	gene2175	831	644.69	961	64.35	185.91
Rv2137c	gene2176	414	227.96	526	99.61	287.78
lppL	gene2177	1077	890.69	454	22	63.57
pyrD	gene2178	1074	887.69	999	48.58	140.35
TB18.6	gene2179	531	344.72	187	23.42	67.65
Rv0210	gene218	1479	1292.69	314	10.49	30.29
Rv2141c	gene2180	1347	1160.69	818	30.42	87.89
leuU	rna38	86	0	0	0	0
parE2	gene2182	318	133.26	540	174.93	505.38
parD2	gene2183	216	41.32	192	200.57	579.47
Rv2143	gene2184	1059	872.69	604	29.88	86.32
Rv2144c	gene2185	357	171.45	2035	512.39	1480.33
wag31	gene2186	783	596.69	6693	484.21	1398.93
Rv2146c	gene2187	291	107.34	115	46.25	133.62
Rv2147c	gene2188	726	539.69	3128	250.2	722.85
Rv2148c	gene2189	777	590.69	803	58.68	169.54
pckA	gene219	1821	1634.69	7046	186.07	537.56
yfiH	gene2190	753	566.69	617	47	135.79
ftsZ	gene2191	1140	953.69	8595	389.05	1123.99
ftsQ	gene2192	945	758.69	616	35.05	101.26
murC	gene2193	1485	1298.69	1066	35.43	102.37
murG	gene2194	1233	1046.69	661	27.26	78.76
ftsW	gene2195	1575	1388.69	1641	51.01	147.38
murD	gene2196	1461	1274.69	721	24.42	70.54
murX	gene2197	1080	893.69	513	24.78	71.59
murF	gene2198	1533	1346.69	426	13.66	39.45
murE	gene2199	1608	1421.69	783	23.77	68.69
leuT	rna2	83	0	0	0	0
nadR	gene220	972	785.69	534	29.34	84.76
Rv2159c	gene2200	1035	848.69	293	14.9	43.06
Rv2161c	gene2202	867	680.69	804	50.99	147.31
PE_PGRS38	gene2203	1599	1412.69	2215	67.68	195.55
pbpB	gene2204	2040	1853.69	3848	89.61	258.89
Rv2164c	gene2205	1155	968.69	815	36.32	104.93
Rv2165c	gene2206	1191	1004.69	1693	72.74	210.16
Rv2166c	gene2207	432	245.88	3841	674.34	1948.22
Rv2169c	gene2208	405	219	4424	872.02	2519.34
Rv2170	gene2209	621	434.69	78	7.75	22.38
Rv0213c	gene221	1314	1127.69	1317	50.41	145.65
lppM	gene2210	684	497.69	787	68.26	197.21
Rv2172c	gene2211	906	719.69	3531	211.79	611.89
idsA2	gene2212	1059	872.69	752	37.2	107.47
mptA	gene2213	1551	1364.69	1224	38.72	111.86
Rv2175c	gene2214	441	254.85	310	52.51	151.7
pknL	gene2215	1200	1013.69	527	22.44	64.84
Rv2177c	gene2216	666	479.69	145.48	13.09	37.82
aroG	gene2217	1389	1202.69	4741	170.17	491.63
Rv2179c	gene2218	507	320.74	86	11.57	33.44
Rv2180c	gene2219	888	701.69	399	24.55	70.92
fadD4	gene222	1614	1427.69	411	12.43	35.9
Rv2181	gene2220	1284	1097.69	5014	197.18	569.67
Rv2182c	gene2221	744	557.69	3111	240.81	695.71
Rv2183c	gene2222	396	210.06	269	55.28	159.71
Rv2184c	gene2223	1140	953.69	680	30.78	88.93
TB16.3	gene2224	435	248.87	1523	264.17	763.21
Rv2186c	gene2225	390	204.1	210	44.42	128.32
fadD15	gene2226	1803	1616.69	2176	58.1	167.86
pimB	gene2227	1158	971.69	277	12.31	35.55
Rv2189c	gene2228	774	587.69	159	11.68	33.74
Rv2190c	gene2229	1158	971.69	4811	213.73	617.49
Rv2191	gene2230	1938	1751.69	506	12.47	36.03
trpD	gene2231	1113	926.69	331	15.42	44.55
ctaE	gene2232	612	425.69	3104	314.76	909.38
qcrC	gene2233	843	656.69	2984	196.16	566.71
qcrA	gene2234	1290	1103.69	8719	341.02	985.24
qcrB	gene2235	1650	1463.69	12028	354.74	1024.86
Rv2197c	gene2236	645	458.69	721	67.85	196.04
mmpS3	gene2237	900	713.69	538	32.54	94.01
Rv2199c	gene2238	420	233.93	1093	201.7	582.72
ctaC	gene2239	1092	905.69	16860	803.6	2321.67
Rv0216	gene224	1014	827.69	266	13.87	40.08
asnB	gene2240	1959	1772.69	1563	38.06	109.96
adoK	gene2241	975	788.69	4434	242.69	701.15
Rv2203	gene2242	693	506.69	3400	289.67	836.87
Rv2204c	gene2243	357	171.45	2902	730.68	2111.01
Rv2205c	gene2244	1077	890.69	766	37.12	107.26
Rv2206	gene2245	711	524.69	1723	141.76	409.55
cobT	gene2246	1086	899.69	652	31.28	90.38
cobS	gene2247	750	563.69	282	21.6	62.39
Rv2209	gene2248	1539	1352.69	1400	44.68	129.08
ilvE	gene2249	1107	920.69	1773	83.13	240.17
lipW	gene225	909	722.69	206	12.3	35.55
gcvT	gene2250	1140	953.69	1351	61.15	176.67
Rv2212	gene2251	1137	950.69	428	19.43	56.15
pepB	gene2252	1548	1361.69	1285	40.74	117.69
ephD	gene2253	1779	1592.69	1894	51.33	148.31
dlaT	gene2254	1662	1475.69	5368	157.03	453.67
Rv2216	gene2255	906	719.69	1712	102.69	296.68
lipB	gene2256	693	506.69	980	83.49	241.22
lipA	gene2257	936	749.69	1308	75.32	217.6
Rv2219	gene2258	753	566.69	2834	215.88	623.7
Rv2219A	gene2259	423	236.92	287	52.29	151.08
Rv0218	gene226	1329	1142.69	349	13.18	38.09
glnA1	gene2260	1437	1250.69	3287	113.45	327.77
glnE	gene2261	2985	2798.69	3670	56.61	163.54
glnA2	gene2262	1341	1154.69	7352	274.85	794.08
Rv2223c	gene2263	1563	1376.69	1250	39.2	113.24
caeA	gene2264	1563	1376.69	5273	165.34	477.69
Rv2224d	gene2265	222	46.02	0	0	0
panB	gene2266	846	659.69	1749	114.45	330.65
Rv2226	gene2267	1542	1355.69	1852	58.97	170.37
rnpB	rna39	307	122.63	220269	77538.4	224016
Rv2227	gene2269	702	515.69	342	28.63	82.71
Rv0219	gene227	549	362.71	39	4.64	13.41
Rv2228c	gene2270	1095	908.69	378	17.96	51.88
Rv2229c	gene2271	738	551.69	518	40.53	117.1
Rv2230c	gene2272	1140	953.69	452	20.46	59.11
cobC	gene2273	1095	908.69	289	13.73	39.66
vapC16	gene2274	426	239.9	60	10.8	31.19
vapB16	gene2275	177	15.46	13	36.31	104.9
ptkA	gene2276	876	689.69	699	43.75	126.4
ptpA	gene2277	492	305.75	71	10.02	28.96
Rv2235	gene2278	816	629.69	446	30.58	88.33
cobD	gene2279	942	755.69	99	5.66	16.34
lipC	gene228	1212	1025.69	5766	242.67	701.1
Rv2237	gene2280	768	581.69	390	28.94	83.62
Rv2237A	gene2281	237	58.35	2344	1734.2	5010.27
valV	rna40	72	0	0	0	0
ahpE	gene2283	462	275.8	599	93.75	270.86
Rv2239c	gene2284	477	290.77	6152	913.31	2638.64
Rv2240c	gene2285	591	404.7	802	85.55	247.15
aceE	gene2286	2706	2519.69	7563	129.57	374.34
Rv2242	gene2287	1245	1058.69	643	26.22	75.75
fabD	gene2288	909	722.69	3921	234.21	676.66
mcr16	rna41	103	0	0	0	0
Rv0221	gene229	1410	1223.69	2747	96.91	279.97
acpM	gene2290	348	162.58	2770	735.46	2124.81
kasA	gene2291	1251	1064.69	6607	267.88	773.93
kasB	gene2292	1317	1130.69	5912	225.71	652.1
accD6	gene2293	1422	1235.69	4666	163	470.93
Rv2248	gene2294	816	629.69	243	16.66	48.13
glpD1	gene2295	1551	1364.69	209	6.61	19.1
Rv2250c	gene2296	570	383.7	100	11.25	32.5
Rv2251	gene2297	1428	1241.69	283	9.84	28.42
Rv2252	gene2298	930	743.69	243	14.11	40.75
Rv2253	gene2299	504	317.74	66	8.97	25.91
Rv0021c	gene23	969	782.69	207	11.42	32.98
echA1	gene230	789	602.69	2413	172.83	499.33
Rv2254c	gene2300	456	269.81	39	6.24	18.03
Rv2256a	gene2301	195	26.23	5	8.23	23.77
Rv2256c	gene2302	534	347.72	4401	546.36	1578.5
Rv2257c	gene2303	819	632.69	416	28.38	82
Rv2258c	gene2304	1062	875.69	2765	136.3	393.79
mscR	gene2305	1086	899.69	1026	49.23	142.23
Rv2260	gene2306	636	449.69	942	90.43	261.25
Rv2263	gene2308	954	767.69	89	5	14.46
Rv2264c	gene2309	1779	1592.69	188	5.1	14.72
Rv0223c	gene231	1464	1277.69	447	15.1	43.63
Rv2265	gene2310	1230	1043.69	45	1.86	5.38
cyp124	gene2311	1287	1100.69	1175	46.08	133.14
Rv2267c	gene2312	1167	980.69	802	35.3	101.99
cyp128	gene2313	1470	1283.69	155	5.21	15.06
Rv2269c	gene2314	333	147.87	38	11.09	32.05
lppN	gene2315	528	341.72	26	3.28	9.49
Rv2271	gene2316	300	115.91	213	79.32	229.17
Rv2272	gene2317	369	183.29	48	11.3	32.66
Rv2273	gene2318	330	144.94	53	15.78	45.6
mazF8	gene2319	318	133.26	65	21.06	60.83
Rv0224c	gene232	765	578.69	59	4.4	12.72
mazE8	gene2320	249	68.72	98.42	61.83	178.63
Rv2275	gene2321	870	683.69	541.58	34.2	98.79
cyp121	gene2322	1191	1004.69	318	13.66	39.47
Rv2277c	gene2323	906	719.69	270	16.19	46.79
pitB	gene2325	1659	1472.69	258	7.56	21.85
Rv2282c	gene2326	939	752.69	77	4.42	12.76
Rv2283	gene2327	195	26.23	2	3.29	9.51
lipM	gene2328	1296	1109.69	785	30.54	88.22
Rv2285	gene2329	1338	1151.69	886	33.21	95.94
Rv0225	gene233	1155	968.69	685	30.53	88.19
Rv2286c	gene2330	693	506.69	263	22.41	64.73
yjcE	gene2331	1629	1442.69	225	6.73	19.45
Rv2288	gene2332	378	192.2	173	38.86	112.26
cdh	gene2333	783	596.69	909	65.76	189.99
lppO	gene2334	516	329.73	576	75.41	217.86
sseB	gene2335	855	668.69	1400	90.38	261.11
Rv2292c	gene2336	225	48.42	32	28.53	82.42
Rv2293c	gene2337	741	554.69	410	31.91	92.18
Rv2294	gene2338	1224	1037.69	132	5.49	15.86
Rv2295	gene2339	639	452.69	979	93.36	269.71
Rv0226c	gene234	1731	1544.69	263	7.35	21.23
Rv2296	gene2340	903	716.69	552	33.25	96.06
Rv2297	gene2341	453	266.82	206	33.33	96.29
Rv2298	gene2342	972	785.69	421	23.13	66.83
htpG	gene2343	1944	1757.69	2285	56.12	162.13
Rv2300c	gene2344	933	746.69	406	23.47	67.81
cut2	gene2345	693	506.69	501	42.68	123.32
Rv2302	gene2346	243	63.48	362	246.17	711.21
Rv2303c	gene2347	924	737.69	1935	113.23	327.14
Rv2304c	gene2348	210	36.8	4	4.69	13.56
Rv2305	gene2349	1290	1103.69	370	14.47	41.81
Rv0227c	gene235	1266	1079.69	1165	46.58	134.57
Rv2307c	gene2351	846	659.69	123	8.05	23.25
Rv2307A	gene2352	192	24.27	103	183.18	529.22
Rv2307B	gene2353	432	245.88	118	20.72	59.85
Rv2307D	gene2354	183	18.78	7	16.09	46.48
Rv2308	gene2355	717	530.69	807	65.64	189.65
Rv2308a	gene2356	333	147.87	58	16.93	48.92
metV	rna42	74	0	0	0	0
Rv2309A	gene2358	288	104.5	18	7.44	21.48
Rv2310	gene2359	345	159.64	7	1.89	5.47
Rv0228	gene236	1224	1037.69	739	30.74	88.82
Rv2311	gene2360	525	338.72	31	3.95	11.41
Rv2312	gene2361	270	87.68	244	120.14	347.08
Rv2313c	gene2362	855	668.69	1461	94.32	272.49
Rv2314c	gene2363	1374	1187.69	893	32.46	93.77
Rv2315c	gene2364	1518	1331.69	2306	74.75	215.96
uspA	gene2365	873	686.69	53	3.33	9.63
uspB	gene2366	825	638.69	8	0.54	1.56
uspC	gene2367	1323	1136.69	201	7.63	22.05
Rv2319c	gene2368	879	692.69	287	17.89	51.67
rocE	gene2369	1431	1244.69	159	5.51	15.93
Rv0229c	gene237	414	227.96	145	27.46	79.33
Rv2323c	gene2370	909	722.69	394	23.53	67.99
Rv2324	gene2371	447	260.84	89	14.73	42.55
Rv2325c	gene2372	849	662.69	826	53.81	155.45
Rv2326c	gene2373	2094	1907.69	6371	144.17	416.51
Rv2327	gene2374	492	305.75	1051	148.38	428.7
PE23	gene2375	1149	962.69	259	11.61	33.55
narK1	gene2376	1548	1361.69	502	15.91	45.98
lppP	gene2377	528	341.72	207	26.15	75.55
Rv2331	gene2378	387	201.12	28	6.01	17.36
Rv2331A	gene2379	339	153.75	4	1.12	3.24
php	gene238	981	794.69	338	18.36	53.04
mez	gene2380	1647	1460.69	280	8.27	23.91
stp	gene2381	1614	1427.69	584	17.66	51.02
cysK1	gene2382	933	746.69	2494	144.18	416.56
cysE	gene2383	690	503.69	877	75.16	217.15
Rv2336	gene2384	969	782.69	3328	183.55	530.29
Rv2337c	gene2385	1119	932.69	1288	59.61	172.23
moeW	gene2386	957	770.69	1680	94.1	271.86
mmpL9	gene2387	2889	2702.69	1497	23.91	69.08
PE_PGRS39	gene2388	1242	1055.69	935	38.23	110.46
asnT	rna43	73	0	0	0	0
fadE4	gene239	1707	1520.69	830	23.56	68.07
lppQ	gene2390	420	233.93	23	4.24	12.26
Rv2342	gene2391	258	76.73	41	23.07	66.64
dnaG	gene2392	1920	1733.69	2377	59.19	170.99
dgt	gene2393	1296	1109.69	961	37.38	108.01
Rv2345	gene2394	1983	1796.69	2303	55.33	159.86
esxO	gene2395	285	101.66	1443.99	613.14	1771.4
esxP	gene2396	297	113.05	1563.91	597.19	1725.33
Rv2348c	gene2397	327	142.01	2406	731.34	2112.91
plcC	gene2398	1527	1340.69	452	14.55	42.05
plcB	gene2399	1539	1352.69	1278	40.78	117.83
whiB5	gene24	420	233.93	11	2.03	5.86
Rv0232	gene240	690	503.69	2250	192.83	557.11
plcA	gene2400	1539	1352.69	1060	33.83	97.73
PPE38	gene2401	1176	989.69	26	1.13	3.28
PPE39	gene2402	1065	878.69	2862	140.6	406.22
glyS	gene2403	1392	1205.69	1181	42.28	122.16
smtB	gene2404	408	221.99	337	65.53	189.33
zur	gene2405	393	207.08	624	130.08	375.81
Rv2360c	gene2406	429	242.89	226	40.17	116.04
uppS	gene2407	891	704.69	954	58.44	168.84
recO	gene2408	798	611.69	281	19.83	57.29
amiA2	gene2409	1455	1268.69	436	14.84	42.86
nrdB	gene241	945	758.69	2097	119.32	344.71
era	gene2410	903	716.69	2696	162.39	469.15
Rv2365c	gene2411	342	156.69	278	76.59	221.27
Rv2366c	gene2412	1308	1121.69	3697	142.28	411.05
Rv2367c	gene2413	549	362.71	1787	212.68	614.45
phoH1	gene2414	1059	872.69	9465	468.19	1352.64
Rv2369c	gene2415	303	118.79	49	17.81	51.45
Rv2370c	gene2416	1314	1127.69	311	11.91	34.39
PE_PGRS40	gene2417	186	20.54	23	48.34	139.65
Rv2372c	gene2418	789	602.69	1528	109.44	316.19
dnaJ2	gene2419	1149	962.69	3830	171.74	496.17
gabD1	gene242	1536	1349.69	1633	52.23	150.89
hrcA	gene2420	1032	845.69	2363	120.62	348.48
Rv2375	gene2421	318	133.26	217	70.29	203.09
cfp2	gene2422	507	320.74	320	43.07	124.43
Rv2377c	gene2423	216	41.32	136	142.07	410.46
mbtG	gene2424	1296	1109.69	1385	53.88	155.66
mbtF	gene2425	4386	4199.69	2371	24.37	70.41
mbtE	gene2426	5049	4862.69	3926	34.85	100.69
mbtD	gene2427	3015	2828.69	752	11.48	33.16
mbtC	gene2428	1335	1148.69	777	29.2	84.36
mbtB	gene2429	4245	4058.69	2315	24.62	71.14
Rv0235c	gene243	1449	1262.69	880	30.08	86.92
mbtA	gene2430	1698	1511.69	137	3.91	11.3
mbtJ	gene2431	921	734.69	231	13.57	39.21
mbtI	gene2432	1353	1166.69	803	29.71	85.84
Rv2386a	gene2433	210	36.8	29	34.02	98.29
Rv2387	gene2434	1254	1067.69	1719	69.5	200.8
hemN	gene2435	1128	941.69	706	32.36	93.5
rpfD	gene2436	465	278.8	243	37.63	108.7
Rv2390c	gene2437	558	371.71	224	26.01	75.16
sirA	gene2438	1692	1505.69	4156	119.15	344.24
cysH	gene2439	765	578.69	1738	129.65	374.57
aftD	gene244	4203	4016.69	3697	39.73	114.79
che1	gene2440	846	659.69	452	29.58	85.45
ggtB	gene2441	1932	1745.69	967	23.91	69.08
Rv2395	gene2442	2004	1817.69	1798	42.7	123.36
mcr7	rna44	350	164.55	239.88	62.93	181.81
aprA	gene2444	216	41.32	448.12	468.12	1352.45
aprB	gene2445	165	9.59	51	229.47	662.95
PE_PGRS41	gene2446	1086	899.69	263	12.62	36.46
cysA1	gene2447	1056	869.69	395	19.61	56.64
cysW	gene2448	819	632.69	277	18.9	54.6
cysT	gene2449	852	665.69	2278	147.72	426.78
Rv0236A	gene245	174	13.89	10	31.08	89.79
subI	gene2450	1071	884.69	980	47.82	138.15
Rv2401	gene2451	330	144.94	95	28.29	81.74
Rv2401A	gene2452	204	32.44	12	15.97	46.14
Rv2402	gene2453	1929	1742.69	2057	50.95	147.21
lppR	gene2454	756	569.69	378	28.64	82.75
lepA	gene2455	1962	1775.69	1377	33.48	96.71
Rv2405	gene2456	570	383.7	513	57.71	166.74
Rv2406c	gene2457	429	242.89	1439	255.74	738.87
Rv2407	gene2458	822	635.69	80	5.43	15.7
PE24	gene2459	975	788.69	191.22	10.47	30.24
lpqI	gene246	1167	980.69	393	17.3	49.98
Rv2409c	gene2460	840	653.69	1420.78	93.82	271.07
Rv2410c	gene2461	978	791.69	837	45.64	131.85
Rv2411c	gene2462	1656	1469.69	1398	41.06	118.63
rpsT	gene2463	261	79.44	332	180.41	521.21
Rv2413c	gene2464	951	764.69	726	40.98	118.41
Rv2414c	gene2465	1545	1358.69	307	9.75	28.18
Rv2415c	gene2466	894	707.69	43	2.62	7.58
eis	gene2467	1209	1022.69	320	13.51	39.02
Rv2417c	gene2468	843	656.69	473	31.09	89.83
Rv2418c	gene2469	744	557.69	423	32.74	94.6
Rv0238	gene247	615	428.69	2690	270.87	782.57
gpgP	gene2470	672	485.69	345	30.66	88.59
Rv2420c	gene2471	381	195.17	122	26.98	77.96
nadD	gene2472	636	449.69	359	34.46	99.56
Rv2422	gene2473	273	90.45	0	0	0
Rv2423	gene2474	1047	860.69	170	8.53	24.63
Rv2424c	gene2475	1002	815.69	53.52	2.83	8.18
Rv2425c	gene2476	1443	1256.69	751	25.8	74.53
Rv2426c	gene2477	876	689.69	724	45.32	130.92
proA	gene2478	1248	1061.69	2339	95.1	274.76
vapB24	gene248	234	55.82	356	275.31	795.4
ahpC	gene2480	588	401.7	747	80.27	231.92
ahpD	gene2481	534	347.72	719	89.26	257.88
PPE41	gene2482	585	398.7	8288	897.35	2592.53
PE25	gene2483	300	115.91	713	265.53	767.14
Rv2432c	gene2484	411	224.97	240	46.05	133.05
Rv2433c	gene2485	291	107.34	33	13.27	38.34
Rv2434c	gene2486	1446	1259.69	338	11.58	33.46
Rv2435c	gene2487	2193	2006.69	1593	34.27	99
rbsK	gene2488	915	728.69	412	24.41	70.51
Rv2437	gene2489	420	233.93	125	23.07	66.64
vapC24	gene249	438	251.86	235	40.28	116.37
nadE	gene2490	2040	1853.69	6096	141.96	410.14
Rv2438A	gene2491	279	96.03	8	3.6	10.39
proB	gene2492	1131	944.69	248	11.33	32.74
obg	gene2493	1440	1253.69	627	21.59	62.37
rpmA	gene2494	261	79.44	396	215.18	621.68
rplU	gene2495	315	130.35	667	220.89	638.16
dctA	gene2496	1476	1289.69	3388	113.4	327.63
rne	gene2497	2862	2675.69	22908	369.58	1067.76
ndkA	gene2498	411	224.97	340	65.24	188.48
Rv2446c	gene2499	372	186.26	103	23.87	68.97
Rv0023	gene25	771	584.69	282	20.82	60.15
htdX	gene250	843	656.69	1852	121.74	351.73
folC	gene2500	1464	1277.69	835	28.21	81.5
valS	gene2501	2631	2444.69	2342	41.35	119.48
Rv2449c	gene2502	1260	1073.69	1076	43.26	124.98
rpfE	gene2503	519	332.73	65	8.43	24.36
Rv2451	gene2504	399	213.04	106	21.48	62.05
Rv2452c	gene2505	147	3.15	5	68.5	197.91
mobA	gene2506	606	419.7	369	37.95	109.65
Rv2454c	gene2507	1122	935.69	1716	79.17	228.72
Rv2455c	gene2508	1962	1775.69	8811	214.2	618.84
Rv2456c	gene2509	1257	1070.69	822	33.14	95.75
fabG4	gene251	1365	1178.69	1911	69.99	202.2
clpX	gene2510	1281	1094.69	16105	635.08	1834.81
mmuM	gene2511	909	722.69	77	4.6	13.29
Rv2459	gene2512	1527	1340.69	1833	59.02	170.51
clpP2	gene2513	645	458.69	9196	865.44	2500.34
clpP1	gene2514	603	416.7	4228	438	1265.42
tig	gene2515	1401	1214.69	3218	114.36	330.4
proU	rna45	74	0	0	0	0
glyV	rna46	71	0	0	0	0
lipP	gene2518	1185	998.69	1722	74.43	215.04
Rv2464c	gene2519	807	620.69	671	46.67	134.83
fadA2	gene252	1323	1136.69	7977	302.94	875.22
rpiB	gene2520	489	302.76	1911	272.47	787.2
Rv2466c	gene2521	624	437.69	423	41.72	120.53
pepN	gene2522	2586	2399.69	1877	33.77	97.55
Rv2468c	gene2523	504	317.74	246	33.42	96.56
Rv2468A	gene2524	234	55.82	488	377.39	1090.32
Rv2469c	gene2525	669	482.69	295	26.38	76.22
glbO	gene2526	387	201.12	378	81.13	234.39
aglA	gene2527	1641	1454.69	1482	43.98	127.06
Rv2472	gene2528	294	110.19	147	57.59	166.38
Rv2473	gene2529	717	530.69	148	12.04	34.78
F6	rna3	102	0	0	0	0
Rv2474c	gene2530	654	467.69	493	45.5	131.46
Rv2475c	gene2531	417	230.94	146	27.29	78.84
gdh	gene2532	4875	4688.69	7772	71.56	206.73
Rv2477c	gene2533	1677	1490.69	9109	263.78	762.09
Rv2478c	gene2534	486	299.76	14	2.02	5.82
Rv2481c	gene2535	324	139.09	10	3.1	8.97
plsB2	gene2536	2370	2183.69	2782	55	158.89
plsC	gene2537	1743	1556.69	2499	69.3	200.21
Rv2484c	gene2538	1476	1289.69	1990	66.61	192.44
lipQ	gene2539	1266	1079.69	558	22.31	64.46
fadE5	gene254	1836	1649.69	1502	39.3	113.55
argW	rna47	74	0	0	0	0
echA14	gene2541	771	584.69	258	19.05	55.03
PE_PGRS42	gene2542	2085	1898.69	58	1.32	3.81
Rv2488c	gene2543	3414	3227.69	402	5.38	15.53
Rv2489c	gene2544	300	115.91	50	18.62	53.8
PE_PGRS43	gene2545	4983	4796.69	238	2.14	6.19
Rv2490a	gene2546	207	34.6	1	1.25	3.6
Rv2491	gene2547	624	437.69	57	5.62	16.24
Rv2492	gene2548	753	566.69	228	17.37	50.18
vapB38	gene2549	222	46.02	94	88.17	254.74
Rv0245	gene255	489	302.76	849	121.05	349.73
vapC38	gene2550	426	239.9	278	50.02	144.52
bkdC	gene2551	1182	995.69	4139	179.45	518.43
bkdB	gene2552	1047	860.69	6690	335.54	969.4
bkdA	gene2553	1104	917.69	3148	148.08	427.82
citE	gene2554	822	635.69	759	51.54	148.91
Rv2499c	gene2555	558	371.71	433	50.29	145.28
fadE19	gene2556	1185	998.69	32762	1416.12	4091.31
accA1	gene2557	1965	1778.69	1781	43.22	124.88
accD1	gene2558	1590	1403.69	1406	43.24	124.92
scoB	gene2559	657	470.69	492	45.12	130.36
Rv0246	gene256	1311	1124.69	2898	111.23	321.36
scoA	gene2560	747	560.69	558	42.96	124.12
fadD35	gene2561	1644	1457.69	546	16.17	46.71
Rv2506	gene2562	648	461.69	55	5.14	14.86
Rv2507	gene2563	822	635.69	1624	110.28	318.61
Rv2508c	gene2564	1338	1151.69	848	31.78	91.83
Rv2509	gene2565	807	620.69	898	62.45	180.44
Rv2510c	gene2566	1602	1415.69	963	29.36	84.84
orn	gene2567	648	461.69	196	18.33	52.95
hisT	rna48	73	0	0	0	0
Rv2512c	gene2569	1248	1061.69	1092.53	44.42	128.34
Rv0247c	gene257	747	560.69	3564	274.4	792.75
Rv2512a	gene2570	186	20.54	63	132.4	382.53
Rv2513	gene2571	423	236.92	326	59.4	171.61
Rv2514c	gene2572	462	275.8	190	29.74	85.92
Rv2515c	gene2573	1248	1061.69	106	4.31	12.45
Rv2516c	gene2574	804	617.69	1539	107.55	310.74
Rv2517c	gene2575	252	71.37	4059	2455.08	7092.94
ldtB	gene2576	1227	1040.69	920	38.16	110.25
lysU	rna49	73	0	0	0	0
PE26	gene2578	1479	1292.69	1395	46.58	134.59
Rv2520c	gene2579	228	50.85	39	33.11	95.64
Rv0248c	gene258	1941	1754.69	10873	267.49	772.81
bcp	gene2580	474	287.78	431	64.65	186.78
Rv2522c	gene2581	1413	1226.69	1179	41.49	119.87
acpS	gene2582	393	207.08	189	39.4	113.83
fas	gene2583	9210	9023.69	23172	110.85	320.26
Rv2525c	gene2584	723	536.69	4829	388.41	1122.17
vapB17	gene2585	228	50.85	28	23.77	68.67
vapC17	gene2586	402	216.02	651	130.09	375.84
mrr	gene2587	921	734.69	1073	63.05	182.15
Rv2529	gene2588	1392	1205.69	235	8.41	24.31
vapC39	gene2589	420	233.93	108	19.93	57.58
Rv0249c	gene259	822	635.69	1621	110.08	318.02
vapB39	gene2590	225	48.42	27	24.07	69.54
adi	gene2591	2844	2657.69	2859	46.44	134.16
Rv2532c	gene2592	402	216.02	291	58.15	168
nusB	gene2593	471	284.78	300	45.47	131.38
efp	gene2594	564	377.71	1553	177.49	512.79
pepQ	gene2595	1119	932.69	2575	119.18	344.32
Rv2536	gene2596	693	506.69	1905	162.3	468.89
aroD	gene2597	444	257.84	211	35.33	102.06
aroB	gene2598	1089	902.69	1208	57.77	166.9
aroK	gene2599	531	344.72	656	82.15	237.33
Rv0024	gene26	846	659.69	338	22.12	63.9
Rv0250c	gene260	294	110.19	1002	392.55	1134.11
aroF	gene2600	1206	1019.69	4711	199.44	576.19
Rv2541	gene2601	408	221.99	14	2.72	7.87
Rv2542	gene2602	1212	1025.69	373	15.7	45.35
lppA	gene2603	660	473.69	58.82	5.36	15.49
lppB	gene2604	663	476.69	30.18	2.73	7.9
vapB18	gene2605	279	96.03	3	1.35	3.9
vapC18	gene2606	414	227.96	6	1.14	3.28
vapB19	gene2607	258	76.73	30	16.88	48.76
vapC19	gene2608	378	192.2	379	85.12	245.92
Rv2548A	gene2609	375	189.23	526	119.99	346.67
hsp	gene261	480	293.77	16960	2492.17	7200.1
vapC20	gene2610	396	210.06	280	57.54	166.24
vapB20	gene2611	246	66.08	228	148.93	430.28
Rv2551c	gene2612	420	233.93	330	60.9	175.93
aroE	gene2613	810	623.69	457	31.63	91.38
Rv2553c	gene2614	1254	1067.69	4343	175.59	507.3
Rv2554c	gene2615	513	326.73	541	71.48	206.5
alaS	gene2616	2715	2528.69	14526	247.98	716.43
Rv2556c	gene2617	390	204.1	987	208.75	603.1
Rv2557	gene2618	675	488.69	6483	572.67	1654.49
Rv2558	gene2619	711	524.69	3982	327.61	946.5
nirB	gene262	2562	2375.69	383	6.96	20.11
Rv2559c	gene2620	1359	1172.69	324	11.93	34.46
Rv2560	gene2621	978	791.69	330	17.99	51.99
Rv2563	gene2623	1050	863.69	264	13.19	38.12
glnQ	gene2624	993	806.69	514	27.51	79.47
Rv2565	gene2625	1752	1565.69	706	19.47	56.24
Rv2566	gene2626	3423	3236.69	429	5.72	16.53
Rv2567	gene2627	2655	2468.69	1660	29.03	83.86
Rv2568c	gene2628	1026	839.69	452	23.24	67.13
Rv2569c	gene2629	945	758.69	170	9.67	27.95
nirD	gene263	357	171.45	21	5.29	15.28
Rv2570	gene2630	390	204.1	111	23.48	67.83
Rv2571c	gene2631	1068	881.69	265	12.97	37.48
aspS	gene2632	1791	1604.69	737	19.83	57.28
Rv2573	gene2633	741	554.69	41	3.19	9.22
Rv2574	gene2634	504	317.74	344	46.74	135.02
Rv2575	gene2635	882	695.69	1382	85.75	247.75
Rv2576c	gene2636	465	278.8	8876	1374.33	3970.56
Rv2577	gene2637	1590	1403.69	133	4.09	11.82
Rv2578c	gene2638	1023	836.69	153	7.89	22.81
dhaA	gene2639	903	716.69	295	17.77	51.34
cobU	gene264	525	338.72	59	7.52	21.72
hisS	gene2640	1272	1085.69	2249	89.42	258.35
Rv2581c	gene2641	675	488.69	607	53.62	154.91
ppiB	gene2642	927	740.69	257	14.98	43.27
relA	gene2643	2373	2186.69	8761	172.95	499.68
apt	gene2644	672	485.69	302	26.84	77.55
Rv2585c	gene2645	1674	1487.69	2176	63.14	182.42
secF	gene2646	1329	1142.69	2331	88.06	254.41
secD	gene2647	1722	1535.69	4590	129.02	372.76
yajC	gene2648	348	162.58	451	119.74	345.95
gabT	gene2649	1350	1163.69	1645	61.02	176.3
cobQ1	gene265	1485	1298.69	285	9.47	27.37
fadD9	gene2650	3507	3320.69	2749	35.74	103.24
PE_PGRS44	gene2651	1632	1445.69	315	9.41	27.17
ruvB	gene2652	1035	848.69	468	23.8	68.77
ruvA	gene2653	591	404.7	210	22.4	64.72
ruvC	gene2654	567	380.7	620	70.3	203.11
vapB40	gene2655	246	66.08	66	43.11	124.56
vapC40	gene2656	405	219	97	19.12	55.24
Rv2597	gene2657	621	434.69	261	25.92	74.88
Rv2598	gene2658	495	308.75	45	6.29	18.18
Rv2599	gene2659	432	245.88	44	7.72	22.32
PPE2	gene266	1671	1484.69	2282	66.35	191.69
Rv2600	gene2660	402	216.02	35	6.99	20.21
speE	gene2661	1572	1385.69	316	9.84	28.44
vapB41	gene2662	288	104.5	268	110.71	319.86
vapC41	gene2663	441	254.85	505	85.54	247.13
Rv2603c	gene2664	756	569.69	1243	94.19	272.12
snoP	gene2665	597	410.7	413	43.41	125.41
tesB2	gene2666	846	659.69	2966	194.09	560.73
snzP	gene2667	900	713.69	3642	220.29	636.43
pdxH	gene2668	675	488.69	86	7.6	21.95
PPE42	gene2669	1743	1556.69	807	22.38	64.65
Rv0257	gene267	375	189.23	158	36.04	104.13
Rv2609c	gene2670	1056	869.69	772	38.32	110.71
pimA	gene2671	1137	950.69	785	35.64	102.98
Rv2611c	gene2672	951	764.69	545	30.77	88.89
pgsA1	gene2673	654	467.69	403	37.2	107.47
Rv2613c	gene2674	588	401.7	200	21.49	62.09
thrS	gene2675	2079	1892.69	2145	48.92	141.34
Rv2614A	gene2676	228	50.85	13	11.04	31.88
PE_PGRS45	gene2677	1386	1199.69	467.84	16.83	48.63
Rv2616	gene2678	501	314.74	262	35.93	103.82
Rv2617c	gene2679	441	254.85	347	58.78	169.81
Rv0258c	gene268	456	269.81	148	23.68	68.41
Rv2618	gene2680	678	491.69	1026	90.08	260.24
Rv2619c	gene2681	354	168.49	302	77.37	223.54
Rv2620c	gene2682	426	239.9	752	135.31	390.93
Rv2621c	gene2683	675	488.69	3602	318.18	919.25
Rv2622	gene2684	822	635.69	612	41.56	120.07
TB31.7	gene2685	894	707.69	3480	212.27	613.28
Rv2624c	gene2686	819	632.69	929	63.39	183.13
Rv2625c	gene2687	1182	995.69	1898	82.29	237.74
hrp1	gene2688	432	245.88	2415	423.98	1224.93
Rv2627c	gene2689	1242	1055.69	6768	276.75	799.55
Rv0259c	gene269	744	557.69	69	5.34	15.43
Rv2628	gene2690	363	177.37	1695	412.53	1191.84
Rv2629	gene2691	1125	938.69	9982	459.05	1326.23
Rv2630	gene2692	540	353.72	407	49.67	143.5
Rv2631	gene2693	1299	1112.69	1796	69.68	201.3
Rv2632c	gene2694	282	98.84	232	101.32	292.73
Rv2633c	gene2695	486	299.76	252	36.29	104.84
PE_PGRS46	gene2696	2337	2150.69	143	2.87	8.29
Rv2635	gene2697	243	63.48	0	0	0
Rv2636	gene2698	678	491.69	117	10.27	29.68
dedA	gene2699	657	470.69	477	43.75	126.39
Rv0025	gene27	363	177.37	223	54.27	156.8
Rv0260c	gene270	1146	959.69	75	3.37	9.75
Rv2638	gene2700	447	260.84	111	18.37	53.07
Rv2639c	gene2701	333	147.87	59	17.22	49.76
Rv2640c	gene2702	360	174.4	304	75.24	217.39
cadI	gene2703	459	272.81	227	35.92	103.77
Rv2642	gene2704	381	195.17	767	169.64	490.11
arsC	gene2705	1497	1310.69	196	6.46	18.65
Rv2644c	gene2706	318	133.26	27	8.75	25.27
valT	rna50	72	0	0	0	0
glyT	rna51	73	0	0	0	0
cysU	rna52	71	0	0	0	0
narK3	gene271	1410	1223.69	262	9.24	26.7
valU	rna53	72	0	0	0	0
Rv2645	gene2711	432	245.88	126	22.12	63.91
Rv2646	gene2712	999	812.69	342	18.17	52.48
Rv2647	gene2713	465	278.8	47	7.28	21.02
Rv2650c	gene2714	1440	1253.69	571	19.66	56.8
Rv2651c	gene2715	534	347.72	316	39.23	113.34
Rv2652c	gene2716	627	440.69	124	12.15	35.09
Rv2653c	gene2717	324	139.09	15	4.66	13.45
Rv2654c	gene2718	246	66.08	0	0	0
Rv2655c	gene2719	1428	1241.69	242	8.41	24.31
aac	gene272	546	359.71	582	69.84	201.78
Rv2656c	gene2720	393	207.08	294	61.29	177.06
Rv2657c	gene2721	261	79.44	165	89.66	259.04
Rv2658c	gene2722	363	177.37	24	5.84	16.88
Rv2659c	gene2723	1128	941.69	126	5.78	16.69
Rv2660c	gene2724	228	50.85	1198	1016.92	2937.98
Rv2661c	gene2725	390	204.1	291	61.55	177.82
Rv2662	gene2726	273	90.45	96	45.82	132.37
Rv2663	gene2727	234	55.82	192	148.48	428.98
Rv2664	gene2728	255	74.04	124	72.29	208.86
Rv2665	gene2729	282	98.84	44	19.22	55.52
Rv0263c	gene273	903	716.69	602	36.26	104.76
clpC2	gene2730	759	572.69	61	4.6	13.28
Rv2668	gene2731	522	335.73	55	7.07	20.43
Rv2669	gene2732	471	284.78	144	21.83	63.06
Rv2670c	gene2733	1110	923.69	193	9.02	26.06
ribD	gene2734	777	590.69	207	15.13	43.71
Rv2672	gene2735	1587	1400.69	1182	36.43	105.24
aftC	gene2736	1302	1115.69	761	29.44	85.07
msrB	gene2737	411	224.97	418	80.21	231.72
Rv2675c	gene2738	753	566.69	887	67.57	195.21
Rv2676c	gene2739	696	509.69	3516	297.79	860.33
Rv0264c	gene274	633	446.69	535	51.7	149.37
hemY	gene2740	1359	1172.69	540	19.88	57.43
hemE	gene2741	1074	887.69	814	39.58	114.36
echA15	gene2742	831	644.69	740	49.55	143.15
Rv2680	gene2743	633	446.69	309	29.86	86.27
Rv2681	gene2744	1317	1130.69	775	29.59	85.48
dxs1	gene2745	1917	1730.69	5225	130.32	376.52
Rv2683	gene2746	498	311.75	139	19.25	55.61
arsA	gene2747	1290	1103.69	584	22.84	65.99
arsB1	gene2748	1287	1100.69	502	19.69	56.88
Rv2686c	gene2749	759	572.69	150	11.31	32.67
fecB2	gene275	993	806.69	823	44.04	127.24
Rv2687c	gene2750	714	527.69	261	21.35	61.69
Rv2688c	gene2751	906	719.69	431	25.85	74.69
Rv2689c	gene2752	1218	1031.69	162	6.78	19.58
Rv2690c	gene2753	1974	1787.69	287	6.93	20.02
ceoB	gene2754	684	497.69	364	31.57	91.21
ceoC	gene2755	663	476.69	554	50.17	144.94
Rv2693c	gene2756	672	485.69	1067	94.83	273.99
Rv2694c	gene2757	369	183.29	5016	1181.32	3412.93
Rv2695	gene2758	708	521.69	181	14.98	43.27
Rv2696c	gene2759	780	593.69	1420	103.25	298.3
oplA	gene276	3630	3443.69	696	8.72	25.21
dut	gene2760	465	278.8	410	63.48	183.41
Rv2698	gene2761	486	299.76	184	26.5	76.55
Rv2699c	gene2762	303	118.79	93	33.8	97.64
Rv2700	gene2763	651	464.69	325	30.19	87.22
suhB	gene2764	873	686.69	196	12.32	35.6
ppgK	gene2765	798	611.69	871	61.47	177.59
sigA	gene2766	1587	1400.69	5313	163.74	473.06
Rv2704	gene2767	429	242.89	223	39.63	114.5
Rv2705c	gene2768	390	204.1	152	32.15	92.88
Rv2706c	gene2769	258	76.73	732	411.8	1189.74
narU	gene277	1392	1205.69	1176	42.1	121.64
Rv2707	gene2770	975	788.69	3807	208.37	602
Rv2708c	gene2771	249	68.72	1847	1160.29	3352.19
Rv2709	gene2772	447	260.84	376	62.23	179.78
sigB	gene2773	972	785.69	43890	2411.44	6966.86
ideR	gene2774	693	506.69	3401	289.75	837.12
Rv2712c	gene2775	1059	872.69	674	33.34	96.32
sthA	gene2776	1407	1220.69	1337	47.28	136.6
Rv2714	gene2777	975	788.69	1691	92.55	267.4
Rv2715	gene2778	1026	839.69	2412	124	358.25
Rv2716	gene2779	687	500.69	1565	134.93	389.82
Rv0268c	gene278	510	323.74	1821	242.82	701.52
Rv2717c	gene2780	495	308.75	126	17.62	50.9
nrdR	gene2781	465	278.8	194	30.04	86.78
Rv2719c	gene2782	498	311.75	813	112.58	325.24
lexA	gene2783	711	524.69	6324	520.3	1503.18
Rv2721c	gene2784	2100	1913.69	3131	70.63	204.05
Rv2722	gene2785	249	68.72	65	40.83	117.97
Rv2723	gene2786	1194	1007.69	723	30.97	89.48
fadE20	gene2787	1161	974.69	1364	60.41	174.53
hflX	gene2788	1488	1301.69	2640	87.55	252.94
dapF	gene2789	870	683.69	1288	81.32	234.95
Rv0269c	gene279	1194	1007.69	507	21.72	62.75
miaA	gene2790	945	758.69	300	17.07	49.32
Rv2728c	gene2791	696	509.69	190	16.09	46.49
Rv2729c	gene2792	906	719.69	344	20.63	59.61
Rv2730	gene2793	477	290.77	44	6.53	18.87
Rv2731	gene2794	1353	1166.69	886	32.78	94.71
Rv2732c	gene2795	615	428.69	359	36.15	104.44
Rv2733c	gene2796	1539	1352.69	1389	44.33	128.06
Rv2734	gene2797	855	668.69	753	48.61	140.44
Rv2735c	gene2798	993	806.69	1473	78.82	227.73
recX	gene2799	525	338.72	825	105.14	303.76
Rv0026	gene28	1347	1160.69	880	32.73	94.56
fadD2	gene280	1683	1496.69	7833	225.92	652.71
recA	gene2800	2373	2186.69	9993	197.27	569.94
Rv2738c	gene2801	207	34.6	370	461.66	1333.77
Rv2739c	gene2802	1167	980.69	1104	48.6	140.4
ephG	gene2803	450	263.83	246	40.25	116.29
PE_PGRS47	gene2804	1578	1391.69	2814	87.29	252.18
Rv2742c	gene2805	834	647.69	1037	69.12	199.68
Rv2743c	gene2806	813	626.69	1965	135.35	391.05
35kd_ag	gene2807	813	626.69	6962	479.56	1385.49
clgR	gene2808	339	153.75	2819	791.49	2286.68
pgsA3	gene2809	630	443.69	320	31.13	89.95
fadE6	gene281	2196	2009.69	2068	44.42	128.33
argA	gene2810	525	338.72	486	61.94	178.94
[truncated: 1,977 more rows]

## Sheet: RUS_B0 3
id	transcript_id(s)	length	effective_length	expected_count	TPM	FPKM
dnaA	gene0	1524	1338.57	6792	245.9	714.34
dnaN	gene1	1209	1023.57	1199	56.77	164.91
ppiA	gene10	549	363.6	1705	227.25	660.17
Rv0095c	gene100	411	225.84	30.05	6.45	18.73
Rv0976c	gene1000	1683	1497.57	109	3.53	10.25
PE_PGRS16	gene1001	2772	2586.57	314	5.88	17.09
PE_PGRS17	gene1002	996	810.57	27.14	1.62	4.71
Rv0979c	gene1003	195	26.4	2	3.67	10.67
rpmF	gene1004	174	13.95	1	3.47	10.09
PE_PGRS18	gene1005	1374	1188.57	262.06	10.69	31.04
mprA	gene1006	687	501.58	382	36.91	107.22
mprB	gene1007	1515	1329.57	4468	162.86	473.1
pepD	gene1008	1395	1209.57	4156	166.51	483.72
moaB2	gene1009	546	360.6	1872	251.59	730.85
PPE1	gene101	1392	1206.57	179	7.19	20.89
mscL	gene1010	456	270.7	726	129.98	377.58
Rv0986	gene1011	747	561.57	340	29.34	85.24
Rv0987	gene1012	2568	2382.57	1332	27.09	78.71
Rv0988	gene1013	1161	975.57	845	41.98	121.94
grcC2	gene1014	978	792.57	273	16.69	48.49
Rv0990c	gene1015	657	471.58	134	13.77	40
Rv0991c	gene1016	333	148.7	737	240.19	697.76
Rv0992c	gene1017	594	408.59	316	37.48	108.88
galU	gene1018	921	735.57	1019	67.14	195.03
moeA1	gene1019	1281	1095.57	1931	85.42	248.14
Rv0097	gene102	870	684.57	303	21.45	62.31
rimJ	gene1020	612	426.58	98	11.13	32.34
Rv0996	gene1021	1077	891.57	2576	140.02	406.76
alaV	rna17	73	0	0	0	0
Rv0997a	gene1023	252	71.96	390	262.64	762.96
Rv0997	gene1024	432	246.76	181	35.55	103.27
Rv0998	gene1025	1002	816.57	1231	73.06	212.23
Rv0999	gene1026	759	573.57	173	14.62	42.46
Rv1000c	gene1027	618	432.58	938	105.09	305.27
arcA	gene1028	1209	1023.57	686	32.48	94.35
Rv1002c	gene1029	1512	1326.57	527	19.25	55.93
fcoT	gene103	552	366.6	425	56.18	163.21
Rv1003	gene1030	858	672.57	330	23.78	69.08
Rv1004c	gene1031	1260	1074.57	408	18.4	53.45
Rv1005c	gene1032	1377	1191.57	742	30.18	87.67
Rv1006	gene1033	1704	1518.57	3143	100.3	291.38
metS	gene1034	1560	1374.57	1316	46.4	134.78
tatD	gene1035	795	609.57	52	4.13	12.01
rpfB	gene1036	1089	903.57	1174	62.97	182.92
ksgA	gene1037	954	768.57	352	22.2	64.48
ispE	gene1038	921	735.57	124	8.17	23.73
Rv1012	gene1039	294	110.94	8	3.49	10.15
fadD10	gene104	1623	1437.57	389	13.11	38.1
pks16	gene1040	1635	1449.57	673	22.5	65.36
pth	gene1041	576	390.59	128	15.88	46.14
rplY	gene1042	648	462.58	563	58.98	171.35
lpqT	gene1043	681	495.58	669	65.42	190.05
prsA	gene1044	981	795.57	1431	87.17	253.23
glmU	gene1045	1488	1302.57	1447	53.84	156.39
glnT	rna18	72	0	0	0	0
Rv1019	gene1047	594	408.59	476	56.46	164.01
mfd	gene1048	3705	3519.57	4525	62.31	181
Rv1021	gene1049	978	792.57	2534	154.94	450.11
Rv0100	gene105	237	58.85	18	14.82	43.06
lpqU	gene1050	732	546.57	469	41.58	120.8
eno	gene1051	1290	1104.57	1258	55.19	160.34
Rv1024	gene1052	687	501.58	204	19.71	57.26
Rv1025	gene1053	468	282.67	96	16.46	47.81
Rv1026	gene1054	960	774.57	178	11.14	32.35
kdpE	gene1055	681	495.58	161	15.74	45.74
kdpD	gene1056	2583	2397.57	774	15.65	45.45
kdpF	gene1057	93	0	0	0	0
kdpA	gene1058	1716	1530.57	468	14.82	43.05
kdpB	gene1059	2130	1944.57	158	3.94	11.44
nrp	gene106	7539	7353.57	2209	14.56	42.29
kdpC	gene1060	570	384.59	54	6.8	19.77
trcS	gene1061	1530	1344.57	345	12.43	36.12
trcR	gene1062	774	588.57	180	14.82	43.05
esxI	gene1063	285	102.39	117.61	55.66	161.7
esxJ	gene1064	297	113.81	266.41	113.44	329.55
PPE15	gene1065	1176	990.57	93	4.55	13.22
PE8	gene1066	828	642.57	60	4.53	13.15
Rv1041c	gene1067	864	678.57	1102.66	78.75	228.77
Rv1042c	gene1068	408	222.86	287.17	62.45	181.41
Rv1043c	gene1069	1026	840.57	926	53.39	155.09
Rv0102	gene107	1986	1800.57	820	22.07	64.11
Rv1044	gene1070	624	438.58	238	26.3	76.4
Rv1045	gene1071	882	696.57	822	57.19	166.13
Rv1047	gene1072	1248	1062.57	233.08	10.63	30.88
Rv1048c	gene1073	1116	930.57	408	21.25	61.72
Rv1049	gene1074	447	261.72	121	22.41	65.09
Rv1050	gene1075	906	720.57	14	0.94	2.74
Rv1051c	gene1076	756	570.57	11	0.93	2.71
Rv1052	gene1077	390	204.97	180	42.56	123.64
leuX	rna19	74	0	0	0	0
Rv1056	gene1079	765	579.57	275	22.99	66.8
ctpB	gene108	2259	2073.57	2605	60.88	176.86
Rv1057	gene1080	1182	996.57	681	33.12	96.2
fadD14	gene1081	1632	1446.57	586	19.63	57.03
Rv1059	gene1082	1065	879.57	1821	100.33	291.47
Rv1060	gene1083	474	288.66	231	38.78	112.66
Rv1061	gene1084	864	678.57	1860	132.84	385.89
Rv1062	gene1085	858	672.57	186	13.4	38.93
Rv1063c	gene1086	1083	897.57	732	39.52	114.81
lpqV	gene1087	420	234.8	39	8.05	23.38
Rv1065	gene1088	567	381.59	647	82.17	238.7
Rv1066	gene1089	396	210.93	45	10.34	30.04
Rv0104	gene109	1515	1329.57	1727	62.95	182.87
PE_PGRS19	gene1090	2004	1818.57	29.78	0.79	2.31
PE_PGRS20	gene1091	1392	1206.57	55.22	2.22	6.44
Rv1069c	gene1092	1764	1578.57	1078	33.09	96.14
echA8	gene1093	774	588.57	384	31.62	91.85
echA9	gene1094	1038	852.57	800	45.47	132.1
Rv1072	gene1095	837	651.57	20208	1503.03	4366.28
Rv1073	gene1096	852	666.57	7659	556.84	1617.62
fadA3	gene1097	1218	1032.57	3550	166.62	484.01
Rv1075c	gene1098	945	759.57	222	14.16	41.15
lipU	gene1099	894	708.57	985	67.37	195.71
Rv0010c	gene11	426	240.78	345	69.44	201.72
rpmB1	gene110	285	102.39	0	0	0
cbs	gene1100	1395	1209.57	1598	64.03	185.99
Rv1078	gene1101	723	537.57	1057	95.29	276.81
metB	gene1102	1167	981.57	834	41.18	119.62
greA	gene1103	495	309.64	1553	243.07	706.11
Rv1081c	gene1104	435	249.75	99	19.21	55.81
mca	gene1105	867	681.57	1276	90.73	263.57
Rv1083	gene1106	267	85.58	332	188	546.15
Rv1084	gene1107	2022	1836.57	599	15.81	45.92
Rv1085c	gene1108	729	543.57	258	23	66.82
Rv1086	gene1109	789	603.57	1205	96.75	281.07
Rv0106	gene111	1197	1011.57	280	13.41	38.97
PE_PGRS21	gene1110	2304	2118.57	295	6.75	19.6
PE9	gene1111	435	249.75	26	5.05	14.66
Rv1088a	gene1112	183	18.87	5	12.84	37.31
PE_PGRS22	gene1113	2562	2376.57	893	18.21	52.9
coaA	gene1114	939	753.57	1131	72.74	211.29
MTS0858	rna20	100	0	0	0	0
glyA1	gene1116	1281	1095.57	901	39.86	115.78
desA2	gene1117	828	642.57	46110	3477.6	10102.4
phoH2	gene1118	1302	1116.57	6145	266.71	774.79
Rv1096	gene1119	876	690.57	839	58.88	171.04
ctpI	gene112	4899	4713.57	1882	19.35	56.21
Rv1097c	gene1120	882	696.57	493	34.3	99.64
fum	gene1121	1425	1239.57	1224	47.85	139.01
glpX	gene1122	1089	903.57	1362	73.05	212.21
Rv1100	gene1123	702	516.57	1143	107.23	311.5
Rv1101c	gene1124	1158	972.57	1119	55.76	161.98
mazF3	gene1125	312	128.25	128	48.37	140.51
mazE3	gene1126	321	136.98	357	126.3	366.9
Rv1106c	gene1127	1113	927.57	838	43.78	127.19
xseB	gene1128	258	77.36	4925	3085.37	8962.97
xseA	gene1129	1248	1062.57	1323	60.34	175.29
Rv0108c	gene113	210	37.08	186	243.07	706.13
Rv1109c	gene1130	639	453.58	4766	509.22	1479.29
lytB2	gene1131	1008	822.57	4887	287.92	836.41
Rv1111c	gene1132	984	798.57	1048	63.6	184.76
Rv1112	gene1133	1074	888.57	274	14.94	43.41
vapB32	gene1134	198	28.44	5	8.52	24.75
vapC32	gene1135	375	190.09	70	17.85	51.84
Rv1115	gene1136	699	513.58	140	13.21	38.38
Rv1116	gene1137	186	20.64	3	7.04	20.47
Rv1117	gene1138	324	139.91	2934	1016.31	2952.37
Rv1118c	gene1139	861	675.57	376	26.97	78.35
PE_PGRS1	gene114	1491	1305.57	143	5.31	15.42
Rv1119c	gene1140	150	4.01	0	0	0
Rv1120c	gene1141	495	309.64	39	6.1	17.73
zwf1	gene1142	1401	1215.57	1222	48.72	141.53
gnd2	gene1143	1023	837.57	1199	69.38	201.53
bpoB	gene1144	909	723.57	513	34.36	99.81
ephC	gene1145	951	765.57	167	10.57	30.71
Rv1125	gene1146	1245	1059.57	154	7.04	20.46
Rv1126c	gene1147	606	420.58	505	58.19	169.04
ppdK	gene1148	1473	1287.57	3348	126.01	366.07
Rv1128c	gene1149	1356	1170.57	931	38.54	111.97
Rv0110	gene115	750	564.57	169	14.51	42.14
Rv1129c	gene1150	1461	1275.57	1039	39.47	114.67
prpD	gene1151	1581	1395.57	5178	179.81	522.35
prpC	gene1152	1182	996.57	2402	116.81	339.32
Rv1132	gene1153	1731	1545.57	3218	100.9	293.12
metE	gene1154	2280	2094.57	7332	169.64	492.81
Rv1134	gene1155	237	58.85	19	15.65	45.45
PPE16	gene1156	1857	1671.57	252	7.31	21.22
Rv1138a	gene1157	405	219.87	13	2.87	8.32
Rv1138c	gene1158	1017	831.57	147	8.57	24.89
Rv1139c	gene1159	501	315.63	91	13.97	40.59
Rv0111	gene116	2058	1872.57	1361	35.22	102.32
Rv1140	gene1160	849	663.57	468	34.18	99.29
echA11	gene1161	807	621.57	368	28.69	83.35
echA10	gene1162	807	621.57	960	74.85	217.44
mcr	gene1163	1083	897.57	519	28.02	81.4
Rv1144	gene1164	753	567.57	2210	188.7	548.18
Rv1145	gene1165	912	726.57	191	12.74	37.01
Rv1146	gene1166	1413	1227.57	492	19.42	56.42
Rv1147	gene1167	651	465.58	139	14.47	42.03
Rv1148c	gene1168	1449	1263.57	2080.67	79.8	231.82
Rv1149	gene1169	408	222.86	287.17	62.45	181.41
gca	gene117	957	771.57	231	14.51	42.15
Rv1151c	gene1171	714	528.57	527	48.32	140.36
Rv1152	gene1172	366	181.18	208	55.64	161.62
omt	gene1173	849	663.57	853	62.3	180.97
Rv1154c	gene1174	642	456.58	559	59.33	172.36
Rv1155	gene1175	444	258.72	878	164.46	477.76
Rv1155a	gene1176	189	22.48	45	97	281.77
Rv1156	gene1177	588	402.59	5532	665.93	1934.52
Rv1157c	gene1178	1116	930.57	1250	65.1	189.11
mcr10	rna21	123	0	0	0	0
gmhA	gene118	591	405.59	211	25.21	73.24
Rv1158c	gene1180	684	498.58	187	18.18	52.8
pimE	gene1181	1296	1110.57	1836	80.12	232.74
Rv1159A	gene1182	285	102.39	998	472.35	1372.17
mutT2	gene1183	426	240.78	57	11.47	33.33
narG	gene1184	3699	3513.57	12227	168.65	489.92
narH	gene1185	1677	1491.57	9087	295.25	857.68
narJ	gene1186	606	420.58	570	65.68	190.8
narI	gene1187	741	555.57	1531	133.55	387.96
typA	gene1188	1887	1701.57	1503	42.81	124.35
lpqW	gene1189	1908	1722.57	1310	36.86	107.06
gmhB	gene119	573	387.59	36	4.5	13.08
Rv1167c	gene1190	606	420.58	1358	156.48	454.57
PPE17	gene1191	1041	855.57	1235	69.95	203.22
lipX	gene1192	303	119.57	124	50.26	146
mshB	gene1193	912	726.57	477	31.82	92.43
Rv1171	gene1194	441	255.73	242	45.86	133.22
PE12	gene1195	927	741.57	1180	77.11	224.02
fbiC	gene1196	2571	2385.57	5116	103.93	301.92
TB8.4	gene1197	333	148.7	460	149.92	435.51
fadH	gene1198	2025	1839.57	3502	92.26	268.01
Rv1176c	gene1199	570	384.59	724	91.23	265.03
Rv0011c	gene12	282	99.56	115	55.98	162.61
hddA	gene120	1161	975.57	136	6.76	19.63
fdxC	gene1200	327	142.83	7513	2549.1	7405.12
Rv1178	gene1201	1089	903.57	5291	283.78	824.38
Rv1179c	gene1202	2820	2634.57	2308	42.46	123.33
pks3	gene1203	1467	1281.57	173	6.54	19
pks4	gene1204	4749	4563.57	808	8.58	24.93
papA3	gene1205	1419	1233.57	1435	56.38	163.77
mmpL10	gene1206	3009	2823.57	793	13.61	39.54
Rv1184c	gene1207	1080	894.57	810	43.88	127.47
fadD21	gene1208	1737	1551.57	6567	205.12	595.86
Rv1186c	gene1209	1617	1431.57	261	8.84	25.67
Rv0115a	gene121	189	22.48	10	21.55	62.62
rocA	gene1210	1632	1446.57	596	19.97	58
Rv1188	gene1211	990	804.57	149	8.97	26.07
sigI	gene1212	873	687.57	120	8.46	24.57
Rv1190	gene1213	879	693.57	65	4.54	13.19
Rv1191	gene1214	915	729.57	282	18.73	54.42
Rv1192	gene1215	828	642.57	1443	108.83	316.15
fadD36	gene1216	1422	1236.57	416	16.3	47.36
Rv1194c	gene1217	1266	1080.57	1312	58.84	170.93
PE13	gene1218	300	116.69	154	63.96	185.8
PPE18	gene1219	1176	990.57	1382.52	67.64	196.49
ldtA	gene122	756	570.57	561	47.65	138.42
esxK	gene1220	297	113.81	1023.58	435.86	1266.16
esxL	gene1221	285	102.39	961.18	454.92	1321.55
Rv1199c	gene1222	1248	1062.57	1175.89	53.63	155.8
Rv1200	gene1223	1278	1092.57	665	29.5	85.69
dapD	gene1224	954	768.57	1056	66.59	193.43
dapE	gene1225	1065	879.57	414	22.81	66.26
Rv1203c	gene1226	585	399.59	25	3.03	8.81
Rv1204c	gene1227	1689	1503.57	162	5.22	15.17
Rv1205	gene1228	564	378.59	1321	169.1	491.23
fadD6	gene1229	1794	1608.57	551	16.6	48.22
oxyS	gene123	945	759.57	136	8.68	25.21
folP2	gene1230	957	771.57	839	52.7	153.09
gpgS	gene1231	975	789.57	933	57.27	166.36
Rv1209	gene1232	369	184.15	744	195.8	568.79
tagA	gene1233	615	429.58	854	96.34	279.87
Rv1211	gene1234	228	51.29	258	243.78	708.18
glgA	gene1235	1164	978.57	1637	81.07	235.51
glgC	gene1236	1215	1029.57	1866	87.83	255.16
PE14	gene1237	333	148.7	46	14.99	43.55
Rv1215c	gene1238	1686	1500.57	2119	68.44	198.8
Rv1216c	gene1239	675	489.58	635	62.86	182.6
oxcA	gene124	1749	1563.57	209	6.48	18.82
Rv1217c	gene1240	1647	1461.57	234	7.76	22.54
Rv1218c	gene1241	936	750.57	380	24.54	71.28
Rv1219c	gene1242	639	453.58	318	33.98	98.7
Rv1220c	gene1243	648	462.58	519	54.37	157.96
sigE	gene1244	774	588.57	3297	271.47	788.62
rseA	gene1245	465	279.68	964	167.04	485.25
htrA	gene1246	1587	1401.57	15972	552.27	1604.33
tatB	gene1247	396	210.93	2631	604.5	1756.07
Rv1225c	gene1248	831	645.57	1033	77.55	225.27
Rv1226c	gene1249	1464	1278.57	233	8.83	25.66
fadD7	gene125	1578	1392.57	205	7.13	20.72
Rv1227c	gene1250	534	348.61	65	9.04	26.25
lpqX	gene1251	558	372.6	220	28.61	83.13
Rv1228a	gene1252	174	13.95	647	2247.61	6529.29
mrp	gene1253	1173	987.57	3982	195.41	567.65
Rv1230c	gene1254	1236	1050.57	1027	47.38	137.62
Rv1231c	gene1255	543	357.6	323	43.77	127.16
Rv1232c	gene1256	1308	1122.57	677	29.23	84.9
Rv1233c	gene1257	597	411.58	4570	538.1	1563.18
Rv1234	gene1258	528	342.61	905	128.01	371.88
lpqY	gene1259	1407	1221.57	768	30.47	88.51
fusA2	gene126	2145	1959.57	2467	61.01	177.24
sugA	gene1260	924	738.57	725	47.57	138.2
sugB	gene1261	825	639.57	384	29.1	84.53
sugC	gene1262	1182	996.57	1271	61.81	179.55
corA	gene1263	1101	915.57	240	12.7	36.9
mdh	gene1264	990	804.57	1083	65.23	189.5
vapB33	gene1265	261	80.08	46	27.84	80.87
vapC33	gene1266	432	246.76	61	11.98	34.8
PE_PGRS23	gene1267	1689	1503.57	191	6.16	17.88
lpqZ	gene1268	861	675.57	496	35.58	103.36
Rv1245c	gene1269	831	645.57	1348	101.19	293.97
Rv0121c	gene127	435	249.75	136	26.39	76.66
relE	gene1270	294	110.94	158	69.02	200.5
relB	gene1271	270	88.35	294	161.26	468.47
Rv1248c	gene1272	3696	3510.57	7264	100.28	291.31
Rv1249c	gene1273	789	603.57	678	54.44	158.14
Rv1250	gene1274	1740	1554.57	593	18.49	53.7
Rv1251c	gene1275	3420	3234.57	287	4.3	12.49
lprE	gene1276	609	423.58	142	16.25	47.2
deaD	gene1277	1692	1506.57	3259	104.83	304.54
Rv1254	gene1278	1152	966.57	1236	61.97	180.03
Rv1255c	gene1279	609	423.58	105	12.01	34.9
Rv0122	gene128	369	184.15	301	79.21	230.12
cyp130	gene1280	1218	1032.57	328	15.39	44.72
Rv1257c	gene1281	1368	1182.57	1050	43.03	125
Rv1258c	gene1282	1260	1074.57	100	4.51	13.1
udgB	gene1283	900	714.57	71	4.82	13.99
Rv1260	gene1284	1119	933.57	952	49.42	143.56
Rv1261c	gene1285	450	264.71	483	88.43	256.88
Rv1262c	gene1286	435	249.75	292	56.66	164.6
amiB2	gene1287	1389	1203.57	143	5.76	16.73
Rv1264	gene1288	1194	1008.57	2443	117.39	341.01
mcr11	rna22	131	0	0	0	0
Rv0123	gene129	369	184.15	109	28.69	83.33
Rv1265	gene1290	681	495.58	2460	240.56	698.84
pknH	gene1291	1881	1695.57	1726	49.33	143.31
embR	gene1292	1167	981.57	195	9.63	27.97
Rv1268c	gene1293	699	513.58	130	12.27	35.64
Rv1269c	gene1294	375	190.09	99	25.24	73.32
lprA	gene1295	735	549.57	547	48.24	140.12
Rv1271c	gene1296	342	157.53	887	272.88	792.73
Rv1272c	gene1297	1896	1710.57	1241	35.16	102.14
Rv1273c	gene1298	1749	1563.57	318	9.86	28.63
lprB	gene1299	558	372.6	1667	216.82	629.87
Rv0012	gene13	789	603.57	811	65.12	189.17
PE_PGRS2	gene130	1464	1278.57	59	2.24	6.5
lprC	gene1300	543	357.6	1400	189.73	551.16
Rv1276c	gene1301	477	291.66	45	7.48	21.72
Rv1277	gene1302	1254	1068.57	1806	81.91	237.94
Rv1278	gene1303	2628	2442.57	1422	28.21	81.96
Rv1279	gene1304	1587	1401.57	3769	130.32	378.58
oppA	gene1305	1776	1590.57	2067	62.98	182.95
oppD	gene1306	1839	1653.57	455	13.34	38.74
oppC	gene1307	876	690.57	197	13.82	40.16
oppB	gene1308	978	792.57	406	24.83	72.12
canA	gene1309	492	306.64	62	9.8	28.47
pepA	gene131	1068	882.57	1092	59.96	174.19
cysD	gene1310	999	813.57	447	26.63	77.35
Rv1286	gene1311	1845	1659.57	1106	32.3	93.82
Rv1287	gene1312	486	300.65	394	63.51	184.5
Rv1288	gene1313	1371	1185.57	222	9.07	26.36
Rv1289	gene1314	633	447.58	278	30.1	87.44
Rv1290c	gene1315	1566	1380.57	1028	36.09	104.83
Rv1290A	gene1316	315	131.15	73	26.97	78.36
Rv1291c	gene1317	336	151.64	7	2.24	6.5
argV	rna23	73	0	0	0	0
argS	gene1319	1653	1467.57	1536	50.72	147.35
treS	gene132	1806	1620.57	2291	68.51	199.03
lysA	gene1320	1344	1158.57	3071	128.46	373.17
thrA	gene1321	1326	1140.57	2337	99.3	288.46
thrC	gene1322	1083	897.57	2106	113.71	330.32
thrB	gene1323	951	765.57	489	30.95	89.92
rho	gene1324	1809	1623.57	26367	787.04	2286.34
rpmE	gene1325	243	64.02	16089	12178.9	35379.6
prfA	gene1326	1074	888.57	3703	201.96	586.69
hemK	gene1327	978	792.57	1571	96.06	279.05
Rv1301	gene1328	654	468.58	1112	115.01	334.1
rfe	gene1329	1215	1029.57	543	25.56	74.25
mak	gene133	1368	1182.57	678	27.78	80.71
Rv1303	gene1330	486	300.65	953	153.62	446.26
atpB	gene1331	753	567.57	765	65.32	189.75
atpE	gene1332	246	66.65	133	96.71	280.95
atpF	gene1333	516	330.62	2494	365.58	1061.99
atpH	gene1334	1341	1155.57	3391	142.21	413.13
atpA	gene1335	1650	1464.57	4433	146.69	426.13
atpG	gene1336	918	732.57	1919	126.95	368.79
atpD	gene1337	1461	1275.57	4915	186.73	542.46
atpC	gene1338	366	181.18	258	69.01	200.47
Rv1312	gene1339	444	258.72	524	98.15	285.13
Rv0128	gene134	780	594.57	200	16.3	47.36
Rv1313c	gene1340	1335	1149.57	1252	52.78	153.33
Rv1314c	gene1341	582	396.59	493	60.24	175.01
murA	gene1342	1257	1071.57	1201	54.32	157.79
mcr3	rna24	124	0	0	0	0
rrs	rna25	1537	1351.57	5747	206.07	598.62
rrl	rna26	3138	2952.57	77696	1275.28	3704.67
rrf	rna27	115	0	0	0	0
ogt	gene1347	498	312.63	927	143.7	417.44
alkA	gene1348	1491	1305.57	1356	50.33	146.22
Rv1318c	gene1349	1626	1440.57	588	19.78	57.46
fbpC	gene135	1023	837.57	5031	291.1	845.63
Rv1319c	gene1350	1608	1422.57	689	23.47	68.19
Rv1320c	gene1351	1704	1518.57	964	30.76	89.37
Rv1321	gene1352	681	495.58	1278	124.98	363.05
Rv1322	gene1353	297	113.81	267	113.69	330.28
Rv1322A	gene1354	459	273.69	5404	956.89	2779.77
fadA4	gene1355	1170	984.57	4972	244.73	710.94
Rv1324	gene1356	915	729.57	5900	391.91	1138.5
PE_PGRS24	gene1357	1812	1626.57	330	9.83	28.56
glgB	gene1358	2196	2010.57	4269	102.9	298.92
glgE	gene1359	2106	1920.57	3701	93.39	271.29
htdZ	gene136	456	270.7	25	4.48	13
glgP	gene1360	2592	2406.57	3179	64.02	185.97
dinG	gene1361	1995	1809.57	584	15.64	45.43
pncB1	gene1362	1347	1161.57	262	10.93	31.75
Rv1331	gene1363	306	122.45	1381	546.55	1587.72
Rv1332	gene1364	657	471.58	2425	249.21	723.95
Rv1333	gene1365	1035	849.57	2542	145	421.24
mec	gene1366	441	255.73	1021	193.49	562.07
cysO	gene1367	282	99.56	894	435.16	1264.14
cysM	gene1368	972	786.57	2003	123.41	358.5
Rv1337	gene1369	723	537.57	1450	130.72	379.74
fadE1	gene137	1344	1158.57	469	19.62	56.99
murI	gene1370	816	630.57	575	44.19	128.38
Rv1339	gene1371	822	636.57	1489	113.36	329.3
rphA	gene1372	780	594.57	1182	96.34	279.87
Rv1341	gene1373	615	429.58	202	22.79	66.2
Rv1342c	gene1374	363	178.22	612	166.42	483.45
lprD	gene1375	381	196.04	669	165.39	480.44
mbtL	gene1376	321	136.98	135	47.76	138.74
mbtM	gene1377	1566	1380.57	654	22.96	66.69
mbtN	gene1378	1161	975.57	723	35.92	104.33
mbtK	gene1379	633	447.58	182	19.71	57.25
fgd2	gene138	1083	897.57	294	15.87	46.11
leuW	rna28	84	0	0	0	0
irtA	gene1381	2580	2394.57	479	9.69	28.16
irtB	gene1382	1740	1554.57	327	10.19	29.61
fabG2	gene1383	744	558.57	371	32.19	93.51
Rv1351	gene1384	330	145.77	403	133.99	389.23
Rv1352	gene1385	372	187.12	430	111.37	323.52
Rv1353c	gene1386	786	600.57	174	14.04	40.79
Rv1354c	gene1387	1872	1686.57	840	24.14	70.12
moeY	gene1388	2148	1962.57	690	17.04	49.5
Rv1356c	gene1389	792	606.57	2562	204.69	594.63
Rv0133	gene139	606	420.58	614	70.75	205.53
Rv1357c	gene1390	924	738.57	441	28.94	84.06
Rv1358	gene1391	3480	3294.57	410	6.03	17.52
Rv1359	gene1392	753	567.57	925	78.98	229.44
Rv1360	gene1393	1023	837.57	1621	93.79	272.47
PPE19	gene1394	1191	1005.57	951.64	45.86	133.23
Rv1362c	gene1395	663	477.58	374	37.95	110.25
Rv1363c	gene1396	786	600.57	806	65.04	188.94
mcr15	rna29	300	116.69	142	58.98	171.33
Rv1364c	gene1398	1962	1776.57	1742	47.52	138.04
rsfA	gene1399	387	201.99	31	7.44	21.61
trpG	gene14	699	513.58	2311	218.07	633.5
ephF	gene140	903	717.57	2126	143.58	417.11
Rv1366	gene1400	822	636.57	347	26.42	76.74
Rv1366A	gene1401	261	80.08	229	138.58	402.59
Rv1367c	gene1402	1134	948.57	334	17.06	49.57
lprF	gene1403	786	600.57	716	57.78	167.84
Rv1371	gene1404	1470	1284.57	128	4.83	14.03
Rv1372	gene1405	1182	996.57	841	40.9	118.81
Rv1373	gene1406	981	795.57	258	15.72	45.66
Rv1374c	gene1407	459	273.69	773	136.88	397.62
MTS1082	rna30	140	1.55	0	0	0
Rv1375	gene1409	1320	1134.57	866	36.99	107.46
Rv0135c	gene141	606	420.58	315	36.3	105.44
Rv1376	gene1410	1494	1308.57	535	19.81	57.56
Rv1377c	gene1411	639	453.58	200	21.37	62.08
Rv1378c	gene1412	1428	1242.57	1948	75.98	220.71
pyrR	gene1413	582	396.59	250	30.55	88.75
pyrB	gene1414	960	774.57	222	13.89	40.35
pyrC	gene1415	1293	1107.57	1140	49.88	144.91
Rv1382	gene1416	498	312.63	225	34.88	101.32
carA	gene1417	1131	945.57	926	47.46	137.87
carB	gene1418	3348	3162.57	1649	25.27	73.41
pyrF	gene1419	825	639.57	166	12.58	36.54
cyp138	gene142	1326	1140.57	406	17.25	50.11
PE15	gene1420	309	125.35	194	75.01	217.89
PPE20	gene1421	1620	1434.57	3092	104.45	303.44
mihF	gene1422	573	387.59	2118	264.83	769.31
gmk	gene1423	627	441.58	385	42.25	122.74
rpoZ	gene1424	333	148.7	2396	780.88	2268.44
dfp	gene1425	1257	1071.57	5360	242.41	704.2
metK	gene1426	1212	1026.57	4296	202.81	589.15
Rv1393c	gene1427	1479	1293.57	648	24.28	70.52
cyp132	gene1428	1386	1200.57	553	22.32	64.85
Rv1395	gene1429	1035	849.57	95	5.42	15.74
msrA	gene143	549	363.6	704	93.83	272.58
PE_PGRS25	gene1430	1731	1545.57	2756	86.42	251.04
vapC10	gene1431	402	216.89	1270	283.77	824.36
vapB10	gene1432	258	77.36	1108	694.13	2016.44
nlhH	gene1433	960	774.57	123	7.7	22.36
lipI	gene1434	963	777.57	1278	79.65	231.39
Rv1401	gene1435	603	417.58	240	27.85	80.91
priA	gene1436	1968	1782.57	339	9.22	26.77
Rv1403c	gene1437	825	639.57	177	13.41	38.96
Rv1404	gene1438	483	297.65	2783	453.12	1316.31
Rv1405c	gene1439	825	639.57	181	13.71	39.84
Rv0138	gene144	504	318.63	156	23.73	68.93
fmt	gene1440	939	753.57	272	17.49	50.82
fmu	gene1441	1374	1188.57	349	14.23	41.34
rpe	gene1442	699	513.58	1333	125.79	365.41
ribG	gene1443	1020	834.57	3354	194.76	565.78
P55	gene1444	1557	1371.57	5911	208.86	606.73
lprG	gene1445	711	525.57	4447	410.05	1191.2
ribC	gene1446	606	420.58	146	16.82	48.87
Rv1413	gene1447	516	330.62	14	2.05	5.96
Rv1414	gene1448	402	216.89	35	7.82	22.72
ribA2	gene1449	1278	1092.57	3747	166.2	482.82
Rv0139	gene145	1023	837.57	446	25.81	74.97
ribH	gene1450	483	297.65	714	116.25	337.71
Rv1417	gene1451	465	279.68	232	40.2	116.78
lprH	gene1452	687	501.58	409	39.52	114.8
Rv1419	gene1453	474	288.66	2387	400.74	1164.16
uvrC	gene1454	1941	1755.57	2722	75.14	218.28
Rv1421	gene1455	906	720.57	676	45.46	132.07
Rv1422	gene1456	1029	843.57	613	35.22	102.3
whiA	gene1457	978	792.57	746	45.61	132.51
Rv1424c	gene1458	762	576.57	788	66.23	192.41
Rv1425	gene1459	1380	1194.57	1083	43.94	127.63
Rv0140	gene146	381	196.04	239	59.08	171.64
lipO	gene1460	1263	1077.57	178	8.01	23.26
fadD12	gene1461	1608	1422.57	646	22.01	63.93
Rv1428c	gene1462	828	642.57	336	25.34	73.62
Rv1429	gene1463	1269	1083.57	251	11.23	32.61
PE16	gene1464	1587	1401.57	725	25.07	72.82
Rv1431	gene1465	1770	1584.57	381	11.65	33.85
Rv1432	gene1466	1422	1236.57	176	6.9	20.04
Rv1433	gene1467	816	630.57	589	45.27	131.5
Rv1434	gene1468	138	1.18	1	41.06	119.29
Rv1435c	gene1469	609	423.58	374	42.79	124.3
Rv0141c	gene147	411	225.84	593	127.25	369.66
gap	gene1470	1020	834.57	1933	112.25	326.08
pgk	gene1471	1239	1053.57	2722	125.21	363.73
tpi	gene1472	786	600.57	793	63.99	185.89
Rv1439c	gene1473	426	240.78	126	25.36	73.67
secG	gene1474	234	56.3	398	342.59	995.23
PE_PGRS26	gene1475	1476	1290.57	369	13.86	40.25
bisC	gene1476	2301	2115.57	2304	52.78	153.32
Rv1443c	gene1477	486	300.65	105	16.93	49.17
Rv1444c	gene1478	411	225.84	239	51.29	148.99
devB	gene1479	744	558.57	446	38.7	112.41
Rv0142	gene148	927	741.57	117	7.65	22.21
opcA	gene1480	912	726.57	392	26.15	75.96
zwf2	gene1481	1545	1359.57	2733	97.42	283
tal	gene1482	1122	936.57	1292	66.85	194.21
tkt	gene1483	2103	1917.57	4380	110.7	321.57
PE_PGRS27	gene1484	3990	3804.57	99.17	1.26	3.67
Rv1451	gene1485	927	741.57	828	54.11	157.19
PE_PGRS28	gene1486	2226	2040.57	127.83	3.04	8.82
Rv1453	gene1487	1266	1080.57	652	29.24	84.95
qor	gene1488	987	801.57	571	34.52	100.29
Rv1455	gene1489	864	678.57	131	9.36	27.18
Rv0143c	gene149	1479	1293.57	1136	42.56	123.63
Rv1456c	gene1490	933	747.57	219	14.2	41.24
Rv1457c	gene1491	786	600.57	135	10.89	31.65
Rv1458c	gene1492	942	756.57	370	23.7	68.85
Rv1459c	gene1493	1776	1590.57	917	27.94	81.16
Rv1460	gene1494	807	621.57	3160	246.38	715.72
Rv1461	gene1495	2541	2355.57	32499	668.62	1942.34
Rv1462	gene1496	1194	1008.57	3937	189.18	549.55
Rv1463	gene1497	801	615.57	2571	202.41	587.99
csd	gene1498	1254	1068.57	3628	164.54	477.99
Rv1465	gene1499	489	303.64	850	135.66	394.1
pknB	gene15	1881	1695.57	2578	73.68	214.05
Rv0144	gene150	843	657.57	894	65.89	191.4
Rv1466	gene1500	348	163.42	915	271.34	788.23
fadE15	gene1501	1830	1644.57	567	16.71	48.54
PE_PGRS29	gene1502	1113	927.57	164	8.57	24.89
ctpD	gene1503	1974	1788.57	160	4.34	12.59
trxA	gene1504	375	190.09	149	37.99	110.35
trxB1	gene1505	372	187.12	3632	940.67	2732.63
echA12	gene1506	858	672.57	961	69.25	201.16
Rv1473	gene1507	1629	1443.57	901	30.25	87.87
Rv1473A	gene1508	192	24.41	5	9.93	28.84
Rv1474c	gene1509	564	378.59	270	34.56	100.4
Rv0145	gene151	954	768.57	3032	191.18	555.39
acn	gene1510	2832	2646.57	3426	62.74	182.24
Rv1476	gene1511	561	375.59	672	86.71	251.88
ripA	gene1512	1419	1233.57	1946	76.45	222.09
Rv1478	gene1513	726	540.57	385	34.52	100.27
moxR1	gene1514	1134	948.57	7692	392.98	1141.62
Rv1480	gene1515	954	768.57	1452	91.56	265.97
Rv1481	gene1516	1008	822.57	3102	182.76	530.91
Rv1482c	gene1517	843	657.57	124	9.14	26.55
fabG1	gene1518	744	558.57	2058	178.55	518.7
inhA	gene1519	810	624.57	618	47.95	139.3
Rv0146	gene152	933	747.57	441	28.59	83.05
hemZ	gene1520	1035	849.57	594	33.88	98.43
Rv1486c	gene1521	867	681.57	2695	191.63	556.67
Rv1487	gene1522	435	249.75	1236	239.84	696.73
Rv1488	gene1523	1146	960.57	2554	128.85	374.32
Rv1489	gene1524	357	172.29	283	79.6	231.24
Rv1489A	gene1525	231	53.78	102	91.92	267.01
Rv1490	gene1526	1308	1122.57	1234	53.27	154.76
Rv1491c	gene1527	759	573.57	562	47.48	137.94
mutA	gene1528	1848	1662.57	890	25.94	75.36
mutB	gene1529	2253	2067.57	2008	47.07	136.73
Rv0147	gene153	1521	1335.57	1398	50.73	147.36
mazE4	gene1530	303	119.57	56	22.7	65.94
mazF4	gene1531	318	134.07	46	16.63	48.3
Rv1496	gene1532	1005	819.57	733	43.34	125.91
lipL	gene1533	1290	1104.57	2946	129.25	375.48
Rv1498c	gene1534	618	432.58	637	71.36	207.31
Rv1498A	gene1535	213	39.35	0	0	0
Rv1499	gene1536	399	213.91	34	7.7	22.38
Rv1500	gene1537	1029	843.57	2189	125.76	365.32
Rv1501	gene1538	822	636.57	2604	198.24	575.9
Rv1502	gene1539	900	714.57	2500	169.55	492.54
Rv0148	gene154	861	675.57	1015	72.81	211.52
Rv1505c	gene1541	666	480.58	608	61.31	178.11
Rv1506c	gene1542	501	315.63	254	39	113.29
Rv1507c	gene1543	696	510.58	2135	202.65	588.69
Rv1507A	gene1544	504	318.63	1939	294.92	856.73
Rv1508c	gene1545	1800	1614.57	3662	109.92	319.31
Rv1508A	gene1546	363	178.22	382	103.88	301.76
Rv1509	gene1547	882	696.57	3100	215.68	626.54
Rv1510	gene1548	1299	1113.57	558	24.28	70.55
gmdA	gene1549	1023	837.57	1072	62.03	180.19
Rv0149	gene155	969	783.57	681	42.12	122.35
epiA	gene1550	969	783.57	1146	70.88	205.9
Rv1513	gene1551	732	546.57	336	29.79	86.54
Rv1514c	gene1552	789	603.57	100	8.03	23.32
Rv1515c	gene1553	897	711.57	232	15.8	45.9
Rv1516c	gene1554	1011	825.57	167	9.8	28.48
Rv1517	gene1555	765	579.57	562	46.99	136.51
Rv1518	gene1556	960	774.57	245	15.33	44.53
Rv1519	gene1557	270	88.35	58	31.81	92.42
Rv1520	gene1558	1041	855.57	1347	76.3	221.65
fadD25	gene1559	1752	1566.57	9634	298.03	865.78
Rv0150c	gene156	288	105.23	25	11.51	33.45
mmpL12	gene1560	3441	3255.57	3044	45.31	131.63
Rv1523	gene1561	1044	858.57	205	11.57	33.61
Rv1524	gene1562	1245	1059.57	253	11.57	33.62
wbbL2	gene1563	786	600.57	509	41.07	119.32
Rv1526c	gene1564	1281	1095.57	365	16.15	46.9
pks5	gene1565	6327	6141.57	4849	38.26	111.15
papA4	gene1566	498	312.63	216	33.48	97.27
fadD24	gene1567	1755	1569.57	2480	76.57	222.44
adh	gene1568	1104	918.57	293	15.46	44.91
Rv1531	gene1569	567	381.59	620	78.74	228.74
PE1	gene157	1767	1581.57	859	26.32	76.46
Rv1532c	gene1570	435	249.75	1921	372.76	1082.86
Rv1533	gene1571	1128	942.57	2841	146.07	424.33
Rv1534	gene1572	678	492.58	838	82.45	239.51
Rv1535	gene1573	237	58.85	37	30.47	88.51
ileS	gene1574	3126	2940.57	3600	59.33	172.35
dinX	gene1575	1392	1206.57	188	7.55	21.94
ansA	gene1576	981	795.57	462	28.14	81.75
lspA	gene1577	609	423.58	1021	116.81	339.34
Rv1540	gene1578	927	741.57	1367	89.33	259.52
lprI	gene1579	594	408.59	690	81.84	237.75
PE2	gene158	1578	1392.57	314	10.93	31.74
glbN	gene1580	411	225.84	75	16.09	46.75
Rv1543	gene1581	1026	840.57	1611	92.88	269.82
Rv1544	gene1582	804	618.57	1203	94.25	273.8
Rv1545	gene1583	228	51.29	128	120.95	351.35
Rv1546	gene1584	432	246.76	584	114.7	333.19
dnaE1	gene1585	3555	3369.57	5736	82.5	239.65
PPE21	gene1586	2037	1851.57	626	16.38	47.6
fadD11	gene1587	1716	1530.57	323	10.23	29.71
plsB1	gene1588	1866	1680.57	576	16.61	48.25
frdA	gene1589	1752	1566.57	568	17.57	51.04
ptbB	gene159	831	645.57	552	41.44	120.38
frdB	gene1590	744	558.57	106	9.2	26.72
frdC	gene1591	381	196.04	273	67.49	196.06
frdD	gene1592	378	193.06	115	28.87	83.86
Rv1556	gene1593	609	423.58	214	24.48	71.13
mmpL6	gene1594	1194	1008.57	259	12.45	36.15
Rv1558	gene1595	447	261.72	581	107.59	312.53
ilvA	gene1596	1290	1104.57	1396	61.25	177.93
vapB11	gene1597	219	44.02	21	23.12	67.17
vapC11	gene1598	405	219.87	115	25.35	73.63
treZ	gene1599	1743	1557.57	401	12.48	36.24
pknA	gene16	1296	1110.57	5044	220.11	639.41
fadE2	gene160	1212	1026.57	1223	57.74	167.72
treY	gene1600	2298	2112.57	874	20.05	58.24
treX	gene1601	2166	1980.57	4356	106.59	309.63
Rv1565c	gene1602	2190	2004.57	2884	69.72	202.55
Rv1566c	gene1603	693	507.58	1127	107.6	312.59
Rv1567c	gene1604	285	102.39	118	55.85	162.24
bioA	gene1605	1314	1128.57	312	13.4	38.92
bioF1	gene1606	1161	975.57	379	18.83	54.69
bioD	gene1607	681	495.58	204	19.95	57.95
Rv1571	gene1608	510	324.62	103	15.38	44.67
Rv1573	gene1609	411	225.84	0	0	0
pntAa	gene161	1101	915.57	895	47.37	137.62
Rv1574	gene1610	312	128.25	0	0	0
Rv1575	gene1611	501	315.63	0	0	0
Rv1576c	gene1612	1422	1236.57	0	0	0
Rv1577c	gene1613	513	327.62	0	0	0
Rv1578c	gene1614	471	285.67	0	0	0
Rv1579c	gene1615	315	131.15	0	0	0
Rv1580c	gene1616	273	91.14	0	0	0
Rv1581c	gene1617	396	210.93	0	0	0
Rv1582c	gene1618	1416	1230.57	0	0	0
Rv1583c	gene1619	399	213.91	0	0	0
pntAb	gene162	333	148.7	202	65.83	191.25
Rv1584c	gene1620	222	46.41	0	0	0
Rv1585c	gene1621	516	330.62	0	0	0
Rv1586c	gene1622	1410	1224.57	0	0	0
Rv1587c	gene1623	1002	816.57	2.89	0.17	0.5
Rv1588c	gene1624	669	483.58	824.36	82.61	239.99
bioB	gene1625	1050	864.57	804	45.07	130.92
Rv1590	gene1626	240	61.42	41	32.35	93.97
Rv1591	gene1627	666	480.58	256	25.82	74.99
Rv1592c	gene1628	1341	1155.57	644	27.01	78.46
Rv1593c	gene1629	711	525.57	4361	402.12	1168.16
pntB	gene163	1428	1242.57	2576	100.47	291.86
nadA	gene1630	1050	864.57	5339	299.27	869.38
nadB	gene1631	1584	1398.57	5788	200.56	582.63
nadC	gene1632	858	672.57	4402	317.19	921.43
Rv1597	gene1633	759	573.57	538	45.46	132.05
Rv1598c	gene1634	411	225.84	1049	225.1	653.91
hisD	gene1635	1317	1131.57	1374	58.85	170.94
hisC1	gene1636	1143	957.57	954	48.28	140.26
hisB	gene1637	633	447.58	1085	117.48	341.28
hisH	gene1638	621	435.58	1537	171.01	496.77
hisA	gene1639	738	552.57	1028	90.16	261.91
Rv0157A	gene164	129	0	0	0	0
impA	gene1640	813	627.57	644	49.73	144.47
hisF	gene1641	804	618.57	796	62.36	181.16
hisI	gene1642	348	163.42	198	58.72	170.57
chaA	gene1643	1083	897.57	513	27.7	80.46
bcpB	gene1644	465	279.68	318	55.1	160.07
trpE	gene1645	1551	1365.57	2168	76.94	223.51
Rv1610	gene1646	708	522.57	646	59.91	174.03
trpC	gene1647	819	633.57	2410	184.34	535.51
trpB	gene1648	1233	1047.57	2742	126.85	368.5
trpA	gene1649	813	627.57	1598	123.4	358.48
Rv0158	gene165	645	459.58	780	82.25	238.94
lgt	gene1650	1407	1221.57	3290	130.52	379.16
Rv1615	gene1651	441	255.73	6069	1150.11	3341.05
Rv1616	gene1652	399	213.91	274	62.08	180.33
pykA	gene1653	1419	1233.57	1078	42.35	123.03
tesB1	gene1654	903	717.57	777	52.48	152.44
Rv1619	gene1655	1455	1269.57	458	17.48	50.79
cydC	gene1656	1731	1545.57	508	15.93	46.27
cydD	gene1657	1584	1398.57	287	9.94	28.89
cydB	gene1658	1041	855.57	294	16.65	48.38
cydA	gene1659	1458	1272.57	1302	49.58	144.04
PE3	gene166	1407	1221.57	516	20.47	59.47
Rv1624c	gene1660	588	402.59	173	20.83	60.5
cya	gene1661	1332	1146.57	2147	90.75	263.62
leuV	rna31	74	0	0	0	0
Rv1626	gene1663	618	432.58	4113	460.78	1338.57
Rv1627c	gene1664	1209	1023.57	3602	170.54	495.42
Rv1628c	gene1665	492	306.64	855	135.13	392.54
polA	gene1666	2715	2529.57	2636	50.5	146.71
rpsA	gene1667	1446	1260.57	13286	510.78	1483.81
coaE	gene1668	1224	1038.57	2850	132.99	386.33
Rv1632c	gene1669	444	258.72	792	148.35	430.96
PE4	gene167	1509	1323.57	150	5.49	15.95
uvrB	gene1670	2097	1911.57	6328	160.43	466.04
Rv1634	gene1671	1416	1230.57	1334	52.54	152.62
Rv1635c	gene1672	1671	1485.57	1000	32.62	94.77
TB15.3	gene1673	441	255.73	1414	267.96	778.42
Rv1637c	gene1674	795	609.57	714	56.76	164.9
uvrA	gene1675	2919	2733.57	4461	79.09	229.75
Rv1638A	gene1676	258	77.36	192	120.28	349.42
Rv1639c	gene1677	1470	1284.57	328	12.37	35.95
lysX	gene1678	3519	3333.57	1573	22.87	66.43
infC	gene1679	606	420.58	4567	526.24	1528.73
Rv0161	gene168	1350	1164.57	59	2.46	7.13
rpmI	gene1680	195	26.4	48	88.13	256.02
rplT	gene1681	390	204.97	787	186.08	540.56
tsnR	gene1682	783	597.57	853	69.18	200.96
Rv1645c	gene1683	1056	870.57	2743	152.7	443.58
PE17	gene1684	933	747.57	1247	80.84	234.84
Rv1647	gene1685	951	765.57	541	34.25	99.49
Rv1648	gene1686	807	621.57	486	37.89	110.08
pheS	gene1687	1026	840.57	777	44.8	130.14
pheT	gene1688	2496	2310.57	711	14.91	43.32
PE_PGRS30	gene1689	3036	2850.57	1274	21.66	62.92
adhE1	gene169	1152	966.57	110	5.52	16.02
argC	gene1690	1059	873.57	170	9.43	27.4
argJ	gene1691	1215	1029.57	295	13.89	40.34
argB	gene1692	885	699.57	183	12.68	36.83
argD	gene1693	1203	1017.57	113	5.38	15.63
argF	gene1694	924	738.57	121	7.94	23.06
argR	gene1695	513	327.62	44	6.51	18.91
argG	gene1696	1197	1011.57	458	21.94	63.74
argH	gene1697	1413	1227.57	273	10.78	31.31
pks10	gene1698	1062	876.57	256	14.15	41.12
pks7	gene1699	6381	6195.57	1699	13.29	38.61
pbpA	gene17	1476	1290.57	3117	117.05	340.02
Rv0163	gene170	456	270.7	251	44.94	130.54
pks8	gene1700	4809	4623.57	755	7.91	22.99
pks17	gene1701	1509	1323.57	448	16.4	47.65
pks9	gene1702	3054	2868.57	1195	20.19	58.65
pks11	gene1703	1062	876.57	496	27.42	79.66
cyp139	gene1704	1293	1107.57	346	15.14	43.98
Rv1669	gene1706	363	178.22	9	2.45	7.11
Rv1670	gene1707	348	163.42	157	46.56	135.25
Rv1671	gene1708	393	207.95	48	11.19	32.5
Rv1672c	gene1709	1332	1146.57	926	39.14	113.7
TB18.5	gene171	486	300.65	1619	260.97	758.13
Rv1673c	gene1710	933	747.57	65	4.21	12.24
Rv1674c	gene1711	657	471.58	44	4.52	13.14
cmr	gene1712	735	549.57	48	4.23	12.3
Rv1676	gene1713	705	519.57	1418	132.26	384.22
dsbF	gene1714	549	363.6	950	126.62	367.83
Rv1678	gene1715	903	717.57	1338	90.36	262.51
fadE16	gene1716	1122	936.57	581	30.06	87.33
Rv1680	gene1717	825	639.57	702	53.19	154.52
moeX	gene1718	993	807.57	225	13.5	39.22
Rv1682	gene1719	918	732.57	500	33.08	96.09
mce1R	gene172	672	486.58	837	83.36	242.17
Rv1683	gene1720	3000	2814.57	2517	43.34	125.9
Rv1684	gene1721	225	48.83	100	99.24	288.3
Rv1685c	gene1722	624	438.58	148	16.35	47.51
Rv1686c	gene1723	681	495.58	42	4.11	11.93
Rv1687c	gene1724	768	582.57	107	8.9	25.86
mpg	gene1725	612	426.58	22	2.5	7.26
tyrS	gene1726	1275	1089.57	490	21.79	63.31
G2	rna32	229	52.12	47	43.71	126.96
lprJ	gene1728	384	199.01	218	53.09	154.22
Rv1691	gene1729	753	567.57	196	16.74	48.62
fadD5	gene173	1665	1479.57	5829	190.93	554.64
Rv1692	gene1730	1062	876.57	218	12.05	35.01
Rv1693	gene1731	177	15.52	49	152.97	444.38
tlyA	gene1732	807	621.57	547	42.65	123.89
ppnK	gene1733	924	738.57	976	64.04	186.04
recN	gene1734	1764	1578.57	1281	39.33	114.24
Rv1697	gene1735	1182	996.57	2637	128.24	372.52
mctB	gene1736	945	759.57	1259	80.33	233.35
pyrG	gene1737	1761	1575.57	3363	103.44	300.5
Rv1700	gene1738	624	438.58	838	92.6	269
Rv1701	gene1739	936	750.57	1140	73.61	213.83
yrbE1A	gene174	798	612.57	1108	87.66	254.64
Rv1702c	gene1740	1365	1179.57	1046	42.97	124.84
Rv1703c	gene1741	750	564.57	1396	119.83	348.11
cycA	gene1742	1671	1485.57	728	23.75	68.99
PPE22	gene1743	1158	972.57	104	5.18	15.05
PPE23	gene1744	1185	999.57	133	6.45	18.73
Rv1706A	gene1745	168	11	1	4.4	12.8
Rv1707	gene1746	1461	1275.57	561	21.31	61.92
Rv1708	gene1747	957	771.57	857	53.83	156.37
scpA	gene1748	837	651.57	935	69.54	202.02
scpB	gene1749	696	510.58	636	60.37	175.37
yrbE1B	gene175	870	684.57	670	47.43	137.79
Rv1711	gene1750	765	579.57	727	60.79	176.59
cmk	gene1751	693	507.58	337	32.18	93.47
engA	gene1752	1392	1206.57	775	31.13	90.43
Rv1714	gene1753	813	627.57	101	7.8	22.66
fadB3	gene1754	915	729.57	113	7.51	21.81
Rv1716	gene1755	831	645.57	131	9.83	28.57
Rv1717	gene1756	351	166.38	34	9.9	28.77
Rv1718	gene1757	819	633.57	281	21.49	62.44
Rv1719	gene1758	780	594.57	208	16.95	49.25
proT	rna33	74	0	0	0	0
mce1A	gene176	1365	1179.57	3856	158.42	460.22
vapC12	gene1760	390	204.97	581	137.37	399.07
vapB12	gene1761	228	51.29	79	74.65	216.85
Rv1722	gene1762	1485	1299.57	376	14.02	40.73
Rv1723	gene1763	1248	1062.57	115	5.25	15.24
Rv1724c	gene1764	420	234.8	234	48.3	140.3
Rv1725c	gene1765	711	525.57	236	21.76	63.22
Rv1726	gene1766	1386	1200.57	109	4.4	12.78
AS1726	rna34	213	39.35	0	0	0
Rv1727	gene1768	570	384.59	102	12.85	37.34
Rv1728c	gene1769	771	585.57	1055	87.31	253.64
mce1B	gene177	1041	855.57	4206	238.24	692.09
Rv1729c	gene1770	939	753.57	507	32.61	94.72
Rv1730c	gene1771	1554	1368.57	1283	45.43	131.98
gabD2	gene1772	1557	1371.57	1292	45.65	132.62
Rv1732c	gene1773	549	363.6	666	88.77	257.87
Rv1733c	gene1774	633	447.58	480	51.97	150.98
MTS1338	rna35	117	0	0	0	0
Rv1734c	gene1776	243	64.02	677	512.47	1488.72
Rv1735c	gene1777	498	312.63	171	26.51	77
Rv1735a	gene1778	243	64.02	49	37.09	107.75
narX	gene1779	1959	1773.57	4214	115.15	334.5
mce1C	gene178	1548	1362.57	5216	185.52	538.93
narK2	gene1780	1188	1002.57	918	44.37	128.91
Rv1738	gene1781	285	102.39	1519	718.94	2088.51
Rv1739c	gene1782	1683	1497.57	1065	34.46	100.12
vapB34	gene1783	213	39.35	23	28.33	82.29
vapC34	gene1784	249	69.29	101	70.64	205.2
Rv1742	gene1785	738	552.57	231	20.26	58.85
pknE	gene1786	1701	1515.57	2307	73.77	214.3
Rv1744c	gene1787	402	216.89	79	17.65	51.28
idi	gene1788	612	426.58	817	92.82	269.63
pknF	gene1789	1431	1245.57	377	14.67	42.61
mce1D	gene179	1593	1407.57	4795	165.09	479.59
Rv1747	gene1790	2598	2412.57	5759	115.68	336.06
Rv1748	gene1791	732	546.57	224	19.86	57.7
Rv1749c	gene1792	558	372.6	399	51.9	150.76
fadD1	gene1793	1599	1413.57	516	17.69	51.39
Rv1751	gene1794	1383	1197.57	2080	84.17	244.52
Rv1752	gene1795	450	264.71	142	26	75.52
PPE24	gene1796	3162	2976.57	1377	22.42	65.13
Rv1754c	gene1797	1692	1506.57	978	31.46	91.39
cut1	gene1798	525	339.61	0	0	0
wag22	gene1799	2745	2559.57	0	0	0
rodA	gene18	1410	1224.57	2472	97.83	284.19
lprK	gene180	1173	987.57	3096	151.93	441.35
Rv1760	gene1800	1509	1323.57	1	0.04	0.11
Rv1761c	gene1801	384	199.01	0	0	0
Rv1762c	gene1802	789	603.57	0	0	0
Rv1765c	gene1803	1098	912.57	0	0	0
Rv1766	gene1804	270	88.35	48	26.33	76.48
Rv1767	gene1805	360	175.25	91	25.16	73.1
PE_PGRS31	gene1806	1857	1671.57	297	8.61	25.01
Rv1769	gene1807	1245	1059.57	1380	63.12	183.36
Rv1770	gene1808	1287	1101.57	1223	53.8	156.3
Rv1771	gene1809	1287	1101.57	566	24.9	72.34
mce1F	gene181	1548	1362.57	8312	295.63	858.81
Rv1772	gene1810	312	128.25	632	238.83	693.78
Rv1773c	gene1811	747	561.57	374	32.28	93.76
Rv1774	gene1812	1341	1155.57	820	34.39	99.9
Rv1775	gene1813	819	633.57	310	23.71	68.88
Rv1776c	gene1814	561	375.59	197	25.42	73.84
cyp144	gene1815	1305	1119.57	219	9.48	27.54
Rv1778c	gene1816	450	264.71	367	67.19	195.19
Rv1779c	gene1817	1794	1608.57	813	24.49	71.15
Rv1780	gene1818	564	378.59	1010	129.29	375.58
malQ	gene1819	2175	1989.57	536	13.06	37.93
Rv0175	gene182	642	456.58	3142	333.5	968.82
eccB5	gene1820	1521	1335.57	4406	159.88	464.44
eccC5	gene1821	4176	3990.57	10658	129.43	376
cyp143	gene1822	1182	996.57	609	29.62	86.03
Rv1786	gene1823	204	32.68	12	17.8	51.7
PPE25	gene1824	1098	912.57	538.56	28.6	83.08
PE18	gene1825	300	116.69	72	29.9	86.87
PPE26	gene1826	1182	996.57	1626	79.07	229.7
PPE27	gene1827	1053	867.57	133.44	7.45	21.65
PE19	gene1828	300	116.69	31	12.88	37.4
Rv0176	gene183	969	783.57	1501	92.83	269.68
esxN	gene1830	285	102.39	4250.4	2011.7	5843.98
Rv1794	gene1831	903	717.57	6265	423.12	1229.15
eccD5	gene1832	1512	1326.57	3461	126.44	367.3
mycP5	gene1833	1758	1572.57	4134	127.4	370.09
eccE5	gene1834	1221	1035.57	6654	311.39	904.59
eccA5	gene1835	1833	1647.57	9451	278	807.58
lppT	gene1836	192	24.41	2	3.97	11.54
PPE28	gene1837	1968	1782.57	735	19.98	58.05
PPE29	gene1838	1272	1086.57	132	5.89	17.1
PPE30	gene1839	1392	1206.57	116	4.66	13.53
Rv0177	gene184	555	369.6	7318	959.56	2787.51
PE_PGRS32	gene1840	1920	1734.57	400	11.18	32.47
Rv1804c	gene1841	327	142.83	141	47.84	138.98
Rv1805c	gene1842	348	163.42	390	115.65	335.97
PE20	gene1843	300	116.69	19	7.89	22.92
PPE32	gene1844	1230	1044.57	184	8.54	24.8
PPE33	gene1845	1407	1221.57	364	14.44	41.95
Rv1810	gene1846	357	172.29	197	55.41	160.97
mgtC	gene1847	705	519.57	232	21.64	62.86
Rv1812c	gene1848	1203	1017.57	1768	84.2	244.61
Rv1813c	gene1849	432	246.76	6376	1252.22	3637.7
Rv0178	gene185	735	549.57	3010	265.43	771.07
erg3	gene1850	903	717.57	1135	76.65	222.68
Rv1815	gene1851	666	480.58	1628	164.17	476.92
Rv1816	gene1852	705	519.57	956	89.17	259.04
Rv1817	gene1853	1464	1278.57	735	27.86	80.93
PE_PGRS33	gene1854	1497	1311.57	202	7.46	21.68
bacA	gene1855	1920	1734.57	392	10.95	31.82
ilvG	gene1856	1644	1458.57	1449	48.14	139.86
secA2	gene1857	2427	2241.57	20001	432.42	1256.17
pgsA2	gene1858	630	444.58	870	94.84	275.5
Rv1823	gene1859	924	738.57	937	61.48	178.61
lprO	gene186	1110	924.57	4355	228.27	663.13
Rv1824	gene1860	366	181.18	58	15.51	45.07
Rv1825	gene1861	879	693.57	739	51.64	150
gcvH	gene1862	405	219.87	774	170.6	495.59
garA	gene1863	489	303.64	3487	556.54	1616.74
Rv1828	gene1864	744	558.57	3300	286.31	831.73
Rv1829	gene1865	495	309.64	1038	162.46	471.95
Rv1830	gene1866	678	492.58	840	82.64	240.08
Rv1831	gene1867	258	77.36	352	220.52	640.6
gcvB	gene1868	2826	2640.57	3616	66.36	192.79
Rv1833c	gene1869	861	675.57	1567	112.41	326.55
Rv0180c	gene187	1359	1173.57	1345	55.54	161.35
lipZ	gene1870	867	681.57	207	14.72	42.76
Rv1835c	gene1871	1887	1701.57	1656	47.16	137.01
Rv1836c	gene1872	2034	1848.57	5123	134.31	390.16
glcB	gene1873	2226	2040.57	14222	337.77	981.21
vapC13	gene1874	396	210.93	562	129.13	375.11
vapB13	gene1875	264	82.82	92	53.83	156.38
PE_PGRS34	gene1876	1548	1362.57	382	13.59	39.47
Rv1841c	gene1877	1038	852.57	2269	128.98	374.67
Rv1842c	gene1878	1368	1182.57	2081	85.28	247.74
guaB1	gene1879	1440	1254.57	3952	152.66	443.48
Rv0181c	gene188	735	549.57	2218	195.59	568.18
gnd1	gene1880	1458	1272.57	2111	80.39	233.54
blaR	gene1881	951	765.57	4599	291.13	845.72
blaI	gene1882	417	231.82	2963	619.44	1799.45
Rv1847	gene1883	423	237.79	640	130.43	378.91
ureA	gene1884	303	119.57	157	63.64	184.86
ureB	gene1885	315	131.15	22	8.13	23.62
ureC	gene1886	1734	1548.57	778	24.35	70.73
ureF	gene1887	636	450.58	54	5.81	16.87
ureG	gene1888	675	489.58	183	18.11	52.62
ureD	gene1889	627	441.58	156	17.12	49.74
sigG	gene189	1113	927.57	2094	109.4	317.82
ndh	gene1890	1392	1206.57	1870	75.11	218.19
Rv1855c	gene1891	924	738.57	4598	301.7	876.45
Rv1856c	gene1892	678	492.58	876	86.19	250.37
modA	gene1893	786	600.57	458	36.96	107.36
modB	gene1894	795	609.57	440	34.98	101.62
modC	gene1895	1110	924.57	453	23.74	68.98
apa	gene1896	978	792.57	312	19.08	55.42
Rv1861	gene1897	306	122.45	10	3.96	11.5
adhA	gene1898	1041	855.57	911	51.6	149.9
Rv1863c	gene1899	771	585.57	1355	112.14	325.77
pstP	gene19	1545	1359.57	4186	149.21	433.46
Rv0183	gene190	840	654.57	362	26.8	77.86
Rv1864c	gene1900	756	570.57	268	22.76	66.13
Rv1865c	gene1901	861	675.57	95	6.81	19.8
Rv1866	gene1902	2337	2151.57	231	5.2	15.11
Rv1867	gene1903	1485	1299.57	223	8.32	24.16
Rv1868	gene1904	2100	1914.57	1278	32.35	93.97
Rv1869c	gene1905	1236	1050.57	6070	280.01	813.42
Rv1870c	gene1906	636	450.58	2741	294.81	856.42
Rv1871c	gene1907	390	204.97	4839	1144.15	3323.73
lldD2	gene1908	1245	1059.57	14324	655.15	1903.2
Rv1873	gene1909	438	252.74	169	32.41	94.14
Rv0184	gene191	750	564.57	1389	119.23	346.36
Rv1874	gene1910	687	501.58	458	44.25	128.55
Rv1875	gene1911	444	258.72	247	46.27	134.4
bfrA	gene1912	480	294.65	1702	279.93	813.2
Rv1877	gene1913	2064	1878.57	1550	39.99	116.16
glnA3	gene1914	1353	1167.57	242	10.04	29.18
Rv1879	gene1915	1137	951.57	1596	81.28	236.13
cyp140	gene1916	1317	1131.57	3397	145.49	422.63
lppE	gene1917	423	237.79	455	92.73	269.38
Rv1882c	gene1918	834	648.57	1268	94.75	275.24
Rv1883c	gene1919	462	276.68	1295	226.83	658.93
Rv0185	gene192	510	324.62	733	109.43	317.89
rpfC	gene1920	531	345.61	12623	1770.05	5141.98
*MtCM	gene1921	600	414.58	462	54.01	156.88
fbpB	gene1922	978	792.57	2559	156.47	454.55
Rv1887	gene1923	1143	957.57	4886	247.28	718.34
Rv1890c	gene1926	612	426.58	203.37	23.1	67.12
AS1890	rna36	238	59.7	28.63	23.24	67.51
Rv1891	gene1928	408	222.86	383	83.29	241.95
Rv1892	gene1929	312	128.25	80	30.23	87.82
bglS	gene193	2076	1890.57	6641	170.23	494.53
Rv1893	gene1930	219	44.02	414	455.83	1324.19
Rv1894c	gene1931	1131	945.57	1549	79.39	230.63
Rv1895	gene1932	1155	969.57	402	20.09	58.37
Rv1896c	gene1933	912	726.57	925	61.7	179.23
Rv1897c	gene1934	432	246.76	164	32.21	93.57
Rv1898	gene1935	309	125.35	864	334.05	970.4
lppD	gene1936	1032	846.57	2962	169.56	492.57
lipJ	gene1937	1389	1203.57	2863	115.28	334.89
cinA	gene1938	1293	1107.57	1143	50.01	145.29
nanT	gene1939	1269	1083.57	2042	91.33	265.31
mymT	gene194	162	8.35	238	1381.72	4013.87
Rv1903	gene1940	405	219.87	739	162.88	473.18
Rv1904	gene1941	432	246.76	514	100.95	293.25
aao	gene1942	963	777.57	2475	154.26	448.11
Rv1906c	gene1943	471	285.67	5514	935.43	2717.42
Rv1907c	gene1944	648	462.58	458	47.98	139.39
katG	gene1945	2223	2037.57	8899	211.66	614.86
furA	gene1946	444	258.72	178	33.34	96.86
Rv1910c	gene1947	594	408.59	189	22.42	65.12
lppC	gene1948	606	420.58	1015	116.96	339.75
fadB5	gene1949	1005	819.57	349	20.64	59.95
Rv0187	gene195	663	477.58	652	66.16	192.2
Rv1913	gene1950	753	567.57	197	16.82	48.86
Rv1914c	gene1951	408	222.86	412	89.59	260.27
aceAa	gene1952	1104	918.57	2291	120.87	351.13
aceAb	gene1953	1197	1011.57	2920	139.89	406.38
PPE34	gene1954	4380	4194.57	2098	24.24	70.42
PPE35	gene1955	2964	2778.57	1404	24.49	71.14
Rv1919c	gene1956	465	279.68	441	76.42	221.99
Rv1920	gene1957	864	678.57	1082	77.27	224.48
lppF	gene1958	1272	1086.57	125	5.58	16.2
Rv1922	gene1959	1116	930.57	575	29.94	86.99
Rv0188	gene196	432	246.76	1725	338.78	984.16
lipD	gene1960	1341	1155.57	2020	84.72	246.1
Rv1924c	gene1961	381	196.04	349	86.28	250.64
fadD31	gene1962	1863	1677.57	38571	1114.26	3236.91
mpt63	gene1963	480	294.65	1308	215.13	624.95
Rv1927	gene1964	774	588.57	387	31.87	92.57
Rv1928c	gene1965	768	582.57	240	19.96	58
Rv1929c	gene1966	645	459.58	586	61.79	179.51
Rv1930c	gene1967	525	339.61	7	1	2.9
Rv1931c	gene1968	780	594.57	65	5.3	15.39
tpx	gene1969	498	312.63	1184	183.54	533.17
ilvD	gene197	1728	1542.57	2824	88.72	257.73
fadE18	gene1970	1092	906.57	1077	57.57	167.25
fadE17	gene1971	1230	1044.57	112	5.2	15.09
echA13	gene1972	957	771.57	21	1.32	3.83
Rv1936	gene1973	1110	924.57	213	11.16	32.43
Rv1937	gene1974	2520	2334.57	823	17.08	49.63
ephB	gene1975	1071	885.57	174	9.52	27.66
Rv1939	gene1976	516	330.62	101	14.8	43.01
ribA1	gene1977	1062	876.57	164	9.07	26.34
Rv1941	gene1978	771	585.57	489	40.47	117.57
mazF5	gene1979	330	145.77	86	28.59	83.06
Rv0190	gene198	291	108.08	2004	898.55	2610.27
mazE5	gene1980	378	193.06	223	55.98	162.62
Rv1944c	gene1981	591	405.59	89	10.63	30.89
Rv1945	gene1982	1365	1179.57	2427.33	99.73	289.7
lppG	gene1983	453	267.7	269	48.7	141.47
Rv1947	gene1984	402	216.89	101	22.57	65.56
Rv1948c	gene1985	351	166.38	188	54.76	159.08
Rv1950c	gene1986	192	24.41	16	31.77	92.28
Rv1951c	gene1987	297	113.81	35	14.9	43.29
vapB14	gene1988	216	41.66	11	12.8	37.17
vapC14	gene1989	312	128.25	219	82.76	240.41
Rv0191	gene199	1242	1056.57	592	27.15	78.88
Rv1954c	gene1990	522	336.61	3501	504.04	1464.24
higB	gene1991	378	193.06	320	80.33	233.35
higA	gene1992	450	264.71	110	20.14	58.5
Rv1957	gene1993	546	360.6	428	57.52	167.1
Rv1958c	gene1994	615	429.58	356	40.16	116.67
parE1	gene1995	297	113.81	520	221.43	643.24
parD1	gene1996	252	71.96	12	8.08	23.48
Rv1961	gene1997	495	309.64	56	8.76	25.46
vapC35	gene1998	408	222.86	57	12.4	36.01
vapB35	gene1999	273	91.14	28	14.89	43.25
recF	gene2	1158	972.57	875	43.6	126.66
fhaB	gene20	468	282.67	707	121.21	352.12
Rv0192	gene200	1101	915.57	847	44.83	130.24
mce3R	gene2000	1221	1035.57	152	7.11	20.66
yrbE3A	gene2001	798	612.57	77	6.09	17.7
yrbE3B	gene2002	816	630.57	120	9.22	26.79
mce3A	gene2003	1278	1092.57	74	3.28	9.54
mce3B	gene2004	1029	843.57	33	1.9	5.51
mce3C	gene2005	1233	1047.57	37	1.71	4.97
mce3D	gene2006	1272	1086.57	133	5.93	17.23
lprM	gene2007	1134	948.57	95	4.85	14.1
mce3F	gene2008	1314	1128.57	84	3.61	10.48
Rv1972	gene2009	576	390.59	10	1.24	3.6
Rv0193c	gene201	1848	1662.57	429	12.5	36.33
Rv1973	gene2010	483	297.65	24	3.91	11.35
Rv1974	gene2011	378	193.06	29	7.28	21.15
Rv1975	gene2012	666	480.58	155	15.63	45.41
Rv1976c	gene2013	408	222.86	304	66.11	192.04
Rv1977	gene2014	1047	861.57	868	48.82	141.83
Rv1978	gene2015	849	663.57	229	16.72	48.58
Rv1979c	gene2016	1446	1260.57	1318	50.67	147.2
mpt64	gene2017	687	501.58	2230	215.46	625.92
nrdF1	gene2018	969	783.57	7267	449.45	1305.65
vapC36	gene2019	420	234.8	128	26.42	76.75
Rv0194	gene202	3585	3399.57	181	2.58	7.5
vapB36	gene2020	261	80.08	741	448.43	1302.69
PE_PGRS35	gene2021	1677	1491.57	1152	37.43	108.73
cfp21	gene2022	654	468.58	255	26.37	76.61
RV1984a	gene2023	231	53.78	93	83.81	243.45
Rv1985c	gene2024	912	726.57	155	10.34	30.03
Rv1986	gene2025	600	414.58	48	5.61	16.3
Rv1987	gene2026	429	243.77	1970	391.65	1137.73
erm(37)	gene2027	540	354.6	57	7.79	22.63
Rv1989c	gene2028	561	375.59	226	29.16	84.71
Rv1990c	gene2029	342	157.53	66	20.3	58.99
Rv0195	gene203	636	450.58	16	1.72	5
mazF6	gene2030	345	160.47	24	7.25	21.06
mazE6	gene2031	249	69.29	424	296.53	861.43
ctpG	gene2032	2316	2130.57	870	19.79	57.49
Rv1993c	gene2033	273	91.14	74	39.35	114.31
cmtR	gene2034	357	172.29	128	36	104.59
Rv1995	gene2035	768	582.57	268	22.29	64.76
Rv1996	gene2036	954	768.57	2258	142.38	413.61
ctpF	gene2037	2718	2532.57	2004	38.35	111.4
Rv1998c	gene2038	777	591.57	288	23.59	68.54
Rv1999c	gene2039	1323	1137.57	215	9.16	26.61
Rv0196	gene204	585	399.59	37	4.49	13.04
Rv2000	gene2040	1614	1428.57	236	8.01	23.26
Rv2001	gene2041	753	567.57	243	20.75	60.27
fabG3	gene2042	783	597.57	167	13.54	39.34
Rv2003c	gene2043	858	672.57	1562	112.55	326.96
Rv2004c	gene2044	1497	1311.57	1870	69.1	200.72
Rv2005c	gene2045	888	702.57	2576	177.69	516.19
otsB1	gene2046	3984	3798.57	7781	99.27	288.38
fdxA	gene2047	345	160.47	4291	1295.87	3764.49
Rv2008c	gene2048	1326	1140.57	590	25.07	72.82
vapB15	gene2049	243	64.02	307	232.39	675.09
Rv0197	gene205	2289	2103.57	405	9.33	27.1
vapC15	gene2050	399	213.91	303	68.65	199.42
Rv2011c	gene2051	432	246.76	88	17.28	50.21
Rv2012	gene2052	495	309.64	53	8.3	24.1
Rv2015c	gene2053	1257	1071.57	1548	70.01	203.38
Rv2016	gene2054	576	390.59	627	77.8	225.99
Rv2017	gene2055	1041	855.57	101	5.72	16.62
Rv2018	gene2056	720	534.57	328	29.74	86.38
Rv2019	gene2057	417	231.82	64	13.38	38.87
Rv2021c	gene2058	306	122.45	475	187.99	546.1
Rv2022c	gene2059	606	420.58	1910	220.08	639.34
zmp1	gene206	1992	1806.57	3018	80.96	235.19
Rv2023c	gene2060	360	175.25	28	7.74	22.49
Rv2024c	gene2062	1548	1362.57	1844	65.59	190.53
Rv2025c	gene2063	999	813.57	57	3.4	9.86
Rv2026c	gene2064	885	699.57	77	5.33	15.5
dosT	gene2065	1722	1536.57	399	12.58	36.56
Rv2028c	gene2066	840	654.57	753	55.75	161.95
pfkB	gene2067	1020	834.57	1246	72.35	210.19
Rv2030c	gene2068	2046	1860.57	9651	251.38	730.26
hspX	gene2069	435	249.75	3575	693.71	2015.22
Rv0199	gene207	660	474.58	244	24.92	72.38
acg	gene2070	996	810.57	2863	171.17	497.26
Rv2033c	gene2071	843	657.57	196	14.45	41.96
Rv2034	gene2072	324	139.91	60	20.78	60.38
Rv2035	gene2073	489	303.64	180	28.73	83.46
Rv2036	gene2074	642	456.58	189	20.06	58.28
Rv2037c	gene2075	975	789.57	313	19.21	55.81
Rv2038c	gene2076	1074	888.57	68	3.71	10.77
Rv2039c	gene2077	843	657.57	56	4.13	11.99
Rv2040c	gene2078	903	717.57	269	18.17	52.78
Rv2041c	gene2079	1320	1134.57	93	3.97	11.54
Rv0200	gene208	690	504.58	331	31.79	92.35
Rv2042c	gene2080	798	612.57	139	11	31.95
pncA	gene2081	561	375.59	206	26.58	77.21
Rv2044c	gene2082	318	134.07	16	5.78	16.8
lipT	gene2083	1536	1350.57	965	34.63	100.59
lppI	gene2084	657	471.58	177	18.19	52.84
Rv2047c	gene2085	2565	2379.57	860	17.51	50.88
pks12	gene2086	12456	12270.6	6422	25.36	73.68
ASpks	rna37	142	1.95	0	0	0
Rv2049c	gene2088	225	48.83	18	17.86	51.89
Rv2050	gene2089	336	151.64	945	302.02	877.35
Rv0201c	gene209	504	318.63	381	57.95	168.34
ppm1	gene2090	2625	2439.57	10807	214.68	623.65
Rv2052c	gene2091	1605	1419.57	5643	192.65	559.63
fxsA	gene2092	528	342.61	3175	449.11	1304.65
Rv2054	gene2093	714	528.57	367	33.65	97.75
rpsR2	gene2094	267	85.58	18	10.19	29.61
rpsN2	gene2095	306	122.45	3	1.19	3.45
rpmG1	gene2096	165	9.64	0	0	0
rpmB2	gene2097	237	58.85	23	18.94	55.02
Rv2059	gene2098	1536	1350.57	533.48	19.14	55.61
Rv2060	gene2099	402	216.89	895.52	200.1	581.28
fhaA	gene21	1584	1398.57	11596	401.82	1167.28
mmpL11	gene210	2901	2715.57	5998	107.04	310.95
Rv2061c	gene2100	405	219.87	185	40.78	118.45
cobN	gene2101	3585	3399.57	1867	26.62	77.32
mazE7	gene2102	234	56.3	13	11.19	32.51
mazF7	gene2103	411	225.84	30	6.44	18.7
cobG	gene2104	1092	906.57	324	17.32	50.31
cobH	gene2105	627	441.58	186	20.41	59.3
cobIJ	gene2106	1527	1341.57	480	17.34	50.37
Rv2067c	gene2107	1224	1038.57	2406	112.27	326.14
blaC	gene2108	924	738.57	898	58.92	171.17
sigC	gene2109	558	372.6	482	62.69	182.12
Rv0203	gene211	411	225.84	380	81.54	236.88
cobK	gene2110	735	549.57	122	10.76	31.25
cobM	gene2111	756	570.57	42	3.57	10.36
cobL	gene2112	1173	987.57	85	4.17	12.12
Rv2073c	gene2113	750	564.57	45	3.86	11.22
Rv2074	gene2114	414	228.83	1387	293.75	853.33
Rv2075c	gene2115	1464	1278.57	470	17.81	51.75
Rv2076c	gene2116	252	71.96	17	11.45	33.26
Rv2077c	gene2117	972	786.57	122	7.52	21.84
Rv2077A	gene2118	300	116.69	24	9.97	28.96
Rv2078	gene2119	315	131.15	33	12.19	35.42
Rv0204c	gene212	1239	1053.57	1436	66.05	191.89
Rv2079	gene2120	1971	1785.57	664	18.02	52.35
lppJ	gene2121	564	378.59	982	125.7	365.17
Rv2081c	gene2122	441	255.73	178	33.73	97.99
Rv2082	gene2123	2166	1980.57	969	23.71	68.88
Rv2083	gene2124	945	759.57	463	29.54	85.81
Rv2084	gene2125	1137	951.57	344	17.52	50.89
Rv2085	gene2126	306	122.45	37	14.64	42.54
Rv2086	gene2127	606	420.58	56	6.45	18.75
pknJ	gene2128	1770	1584.57	412	12.6	36.6
pepE	gene2129	1128	942.57	121	6.22	18.07
Rv0205	gene213	1104	918.57	438	23.11	67.13
Rv2090	gene2130	1182	996.57	1072	52.13	151.44
Rv2091c	gene2131	735	549.57	3877	341.88	993.16
helY	gene2132	2721	2535.57	5198	99.35	288.61
tatC	gene2133	927	741.57	1613	105.41	306.22
tatA	gene2134	252	71.96	793	534.03	1551.35
pafC	gene2135	951	765.57	852	53.93	156.68
pafB	gene2136	999	813.57	617	36.75	106.77
pafA	gene2137	1359	1173.57	6667	275.31	799.78
mmpL3	gene214	2835	2649.57	8453	154.61	449.14
Rv2100	gene2140	1653	1467.57	1076.61	35.55	103.28
helZ	gene2141	3042	2856.57	1968	33.39	96.99
Rv2102	gene2142	717	531.57	678	61.81	179.56
vapC37	gene2143	435	249.75	64	12.42	36.08
vapB37	gene2144	255	74.65	250	162.29	471.46
Rv2104a	gene2145	258	77.36	48	30.07	87.35
PE22	gene2146	297	113.81	23	9.79	28.45
PPE36	gene2147	732	546.57	394	34.93	101.48
prcA	gene2148	747	561.57	6281	542.04	1574.61
prcB	gene2149	876	690.57	7180	503.87	1463.75
Rv0207c	gene215	729	543.57	1355	120.81	350.94
pup	gene2150	195	26.4	53	97.31	282.69
dop	gene2151	1665	1479.57	2935	96.13	279.27
Rv2113	gene2152	1194	1008.57	407	19.56	56.81
Rv2114	gene2153	624	438.58	1568	173.26	503.32
mpa	gene2154	1830	1644.57	19190	565.49	1642.76
lppK	gene2155	570	384.59	45	5.67	16.47
Rv2117	gene2156	294	110.94	67	29.27	85.02
Rv2118c	gene2157	843	657.57	655	48.27	140.23
Rv2119	gene2158	837	651.57	299	22.24	64.6
Rv2120c	gene2159	483	297.65	109	17.75	51.56
Rv0208c	gene216	792	606.57	1209	96.59	280.6
hisG	gene2160	855	669.57	136	9.84	28.6
hisE	gene2161	282	99.56	18	8.76	25.45
PPE37	gene2162	1422	1236.57	146	5.72	16.62
metH	gene2163	3579	3393.57	5164	73.75	214.23
Rv2125	gene2164	879	693.57	1199	83.78	243.38
PE_PGRS37	gene2165	771	585.57	32	2.65	7.69
ansP1	gene2166	1470	1284.57	4826	182.07	528.91
Rv2128	gene2167	204	32.68	286	424.17	1232.22
Rv2129c	gene2168	882	696.57	1315	91.49	265.77
mshC	gene2169	1245	1059.57	3895	178.15	517.52
Rv0209	gene217	1086	900.57	130	7	20.32
cysQ	gene2170	804	618.57	3822	299.44	869.86
Rv2132	gene2171	231	53.78	95	85.61	248.69
Rv2133c	gene2172	789	603.57	842	67.61	196.4
Rv2134c	gene2173	588	402.59	3331	400.98	1164.84
Rv2135c	gene2174	711	525.57	417	38.45	111.7
Rv2136c	gene2175	831	645.57	835	62.68	182.09
Rv2137c	gene2176	414	228.83	432	91.49	265.78
lppL	gene2177	1077	891.57	434	23.59	68.53
pyrD	gene2178	1074	888.57	947	51.65	150.04
TB18.6	gene2179	531	345.61	155	21.73	63.14
Rv0210	gene218	1479	1293.57	264	9.89	28.73
Rv2141c	gene2180	1347	1161.57	713	29.75	86.42
leuU	rna38	86	0	0	0	0
parE2	gene2182	318	134.07	370	133.75	388.54
parD2	gene2183	216	41.66	153	177.98	517.04
Rv2143	gene2184	1059	873.57	589	32.68	94.92
Rv2144c	gene2185	357	172.29	2017	567.34	1648.13
wag31	gene2186	783	597.57	5577	452.29	1313.89
Rv2146c	gene2187	291	108.08	73	32.73	95.08
Rv2147c	gene2188	726	540.57	2718	243.67	707.86
Rv2148c	gene2189	777	591.57	706	57.84	168.01
pckA	gene219	1821	1635.57	6822	202.14	587.21
yfiH	gene2190	753	567.57	545	46.54	135.18
ftsZ	gene2191	1140	954.57	8716	442.5	1285.46
ftsQ	gene2192	945	759.57	557	35.54	103.24
murC	gene2193	1485	1299.57	936	34.9	101.4
murG	gene2194	1233	1047.57	623	28.82	83.72
ftsW	gene2195	1575	1389.57	1513	52.77	153.29
murD	gene2196	1461	1275.57	636	24.16	70.19
murX	gene2197	1080	894.57	464	25.14	73.02
murF	gene2198	1533	1347.57	465	16.72	48.58
murE	gene2199	1608	1422.57	682	23.23	67.49
leuT	rna2	83	0	0	0	0
nadR	gene220	972	786.57	484	29.82	86.63
Rv2159c	gene2200	1035	849.57	328	18.71	54.35
Rv2161c	gene2202	867	681.57	708	50.34	146.24
PE_PGRS38	gene2203	1599	1413.57	2386	81.8	237.63
pbpB	gene2204	2040	1854.57	3410	89.11	258.86
Rv2164c	gene2205	1155	969.57	737	36.84	107.01
Rv2165c	gene2206	1191	1005.57	1409	67.91	197.26
Rv2166c	gene2207	432	246.76	3448	677.18	1967.19
Rv2169c	gene2208	405	219.87	3806	838.89	2436.96
Rv2170	gene2209	621	435.58	78	8.68	25.21
Rv0213c	gene221	1314	1128.57	1131	48.57	141.09
lppM	gene2210	684	498.58	726	70.57	205
Rv2172c	gene2211	906	720.57	3168	213.07	618.95
idsA2	gene2212	1059	873.57	679	37.67	109.43
mptA	gene2213	1551	1365.57	963	34.18	99.28
Rv2175c	gene2214	441	255.73	256	48.51	140.93
pknL	gene2215	1200	1014.57	471	22.5	65.36
Rv2177c	gene2216	666	480.58	112.52	11.35	32.96
aroG	gene2217	1389	1203.57	3836	154.46	448.7
Rv2179c	gene2218	507	321.62	74	11.15	32.39
Rv2180c	gene2219	888	702.57	381	26.28	76.35
fadD4	gene222	1614	1428.57	412	13.98	40.6
Rv2181	gene2220	1284	1098.57	4969	219.2	636.78
Rv2182c	gene2221	744	558.57	2450	212.57	617.5
Rv2183c	gene2222	396	210.93	256	58.82	170.87
Rv2184c	gene2223	1140	954.57	620	31.48	91.44
TB16.3	gene2224	435	249.75	1280	248.38	721.53
Rv2186c	gene2225	390	204.97	156	36.89	107.15
fadD15	gene2226	1803	1617.57	1863	55.82	162.14
pimB	gene2227	1158	972.57	243	12.11	35.18
Rv2189c	gene2228	774	588.57	139	11.45	33.25
Rv2190c	gene2229	1158	972.57	4168	207.69	603.33
Rv2191	gene2230	1938	1752.57	491	13.58	39.44
trpD	gene2231	1113	927.57	318	16.61	48.26
ctaE	gene2232	612	426.58	2700	306.74	891.07
qcrC	gene2233	843	657.57	2552	188.08	546.37
qcrA	gene2234	1290	1104.57	7437	326.29	947.88
qcrB	gene2235	1650	1464.57	10635	351.91	1022.3
Rv2197c	gene2236	645	459.58	595	62.74	182.27
mmpS3	gene2237	900	714.57	464	31.47	91.42
Rv2199c	gene2238	420	234.8	845	174.41	506.65
ctaC	gene2239	1092	906.57	15186	811.8	2358.26
Rv0216	gene224	1014	828.57	216	12.63	36.7
asnB	gene2240	1959	1773.57	1441	39.38	114.38
adoK	gene2241	975	789.57	3774	231.64	672.92
Rv2203	gene2242	693	507.58	2957	282.33	820.17
Rv2204c	gene2243	357	172.29	2441	686.61	1994.59
Rv2205c	gene2244	1077	891.57	709	38.54	111.95
Rv2206	gene2245	711	525.57	1656	152.7	443.59
cobT	gene2246	1086	900.57	634	34.12	99.11
cobS	gene2247	750	564.57	264	22.66	65.83
Rv2209	gene2248	1539	1353.57	1390	49.77	144.57
ilvE	gene2249	1107	921.57	1597	83.98	243.96
lipW	gene225	909	723.57	210	14.07	40.86
gcvT	gene2250	1140	954.57	1253	63.61	184.8
Rv2212	gene2251	1137	951.57	342	17.42	50.6
pepB	gene2252	1548	1362.57	1137	40.44	117.48
ephD	gene2253	1779	1593.57	1670	50.79	147.54
dlaT	gene2254	1662	1476.57	4872	159.9	464.52
Rv2216	gene2255	906	720.57	1558	104.78	304.4
lipB	gene2256	693	507.58	918	87.65	254.62
lipA	gene2257	936	750.57	1233	79.61	231.27
Rv2219	gene2258	753	567.57	2749	234.72	681.87
Rv2219A	gene2259	423	237.79	218	44.43	129.07
Rv0218	gene226	1329	1143.57	272	11.53	33.49
glnA1	gene2260	1437	1251.57	2785	107.84	313.27
glnE	gene2261	2985	2799.57	3464	59.96	174.2
glnA2	gene2262	1341	1155.57	6753	283.21	822.72
Rv2223c	gene2263	1563	1377.57	1127	39.65	115.18
caeA	gene2264	1563	1377.57	4584	161.26	468.47
Rv2224d	gene2265	222	46.41	0	0	0
panB	gene2266	846	660.57	1745	128.02	371.9
Rv2226	gene2267	1542	1356.57	1665	59.48	172.79
rnpB	rna39	307	123.42	216774	85121.5	247277
Rv2227	gene2269	702	516.57	284	26.64	77.4
Rv0219	gene227	549	363.6	33	4.4	12.78
Rv2228c	gene2270	1095	909.57	347	18.49	53.71
Rv2229c	gene2271	738	552.57	429	37.62	109.3
Rv2230c	gene2272	1140	954.57	430	21.83	63.42
cobC	gene2273	1095	909.57	275	14.65	42.56
vapC16	gene2274	426	240.78	62	12.48	36.25
vapB16	gene2275	177	15.52	6	18.73	54.41
ptkA	gene2276	876	690.57	647	45.4	131.9
ptpA	gene2277	492	306.64	93	14.7	42.7
Rv2235	gene2278	816	630.57	378	29.05	84.39
cobD	gene2279	942	756.57	104	6.66	19.35
lipC	gene228	1212	1026.57	4918	232.17	674.45
Rv2237	gene2280	768	582.57	290	24.12	70.08
Rv2237A	gene2281	237	58.85	2520	2075.24	6028.55
valV	rna40	72	0	0	0	0
ahpE	gene2283	462	276.68	489	85.65	248.82
Rv2239c	gene2284	477	291.66	5970	991.99	2881.71
Rv2240c	gene2285	591	405.59	777	92.84	269.71
aceE	gene2286	2706	2520.57	6458	124.17	360.7
Rv2242	gene2287	1245	1059.57	605	27.67	80.39
fabD	gene2288	909	723.57	4299	287.93	836.44
mcr16	rna41	103	0	0	0	0
Rv0221	gene229	1410	1224.57	2349	92.96	270.05
acpM	gene2290	348	163.42	2339	693.62	2014.95
kasA	gene2291	1251	1065.57	6115	278.11	807.91
kasB	gene2292	1317	1131.57	5639	241.51	701.57
accD6	gene2293	1422	1236.57	4037	158.21	459.61
Rv2248	gene2294	816	630.57	243	18.68	54.25
glpD1	gene2295	1551	1365.57	203	7.2	20.93
Rv2250c	gene2296	570	384.59	67	8.44	24.53
Rv2251	gene2297	1428	1242.57	248	9.67	28.1
Rv2252	gene2298	930	744.57	193	12.56	36.49
Rv2253	gene2299	504	318.63	61	9.28	26.95
Rv0021c	gene23	969	783.57	188	11.63	33.78
echA1	gene230	789	603.57	2283	183.31	532.51
Rv2254c	gene2300	456	270.7	31	5.55	16.12
Rv2256a	gene2301	195	26.4	0	0	0
Rv2256c	gene2302	534	348.61	4112	571.64	1660.62
Rv2257c	gene2303	819	633.57	366	28	81.33
Rv2258c	gene2304	1062	876.57	2615	144.57	419.99
mscR	gene2305	1086	900.57	944	50.8	147.57
Rv2260	gene2306	636	450.58	781	84	244.02
Rv2263	gene2308	954	768.57	75	4.73	13.74
Rv2264c	gene2309	1779	1593.57	161	4.9	14.22
Rv0223c	gene231	1464	1278.57	409	15.5	45.03
Rv2265	gene2310	1230	1044.57	63	2.92	8.49
cyp124	gene2311	1287	1101.57	913	40.17	116.68
Rv2267c	gene2312	1167	981.57	709	35.01	101.69
cyp128	gene2313	1470	1284.57	154	5.81	16.88
Rv2269c	gene2314	333	148.7	15	4.89	14.2
lppN	gene2315	528	342.61	22	3.11	9.04
Rv2271	gene2316	300	116.69	183	76	220.79
Rv2272	gene2317	369	184.15	37	9.74	28.29
Rv2273	gene2318	330	145.77	36	11.97	34.77
mazF8	gene2319	318	134.07	40	14.46	42
Rv0224c	gene232	765	579.57	62	5.18	15.06
mazE8	gene2320	249	69.29	95.07	66.49	193.15
Rv2275	gene2321	870	684.57	436.93	30.93	89.85
cyp121	gene2322	1191	1005.57	293	14.12	41.02
Rv2277c	gene2323	906	720.57	246	16.54	48.06
pitB	gene2325	1659	1473.57	226	7.43	21.59
Rv2282c	gene2326	939	753.57	52	3.34	9.71
Rv2283	gene2327	195	26.4	3	5.51	16
lipM	gene2328	1296	1110.57	655	28.58	83.03
Rv2285	gene2329	1338	1152.57	756	31.79	92.34
Rv0225	gene233	1155	969.57	637	31.84	92.49
Rv2286c	gene2330	693	507.58	233	22.25	64.63
yjcE	gene2331	1629	1443.57	202	6.78	19.7
Rv2288	gene2332	378	193.06	130	32.63	94.8
cdh	gene2333	783	597.57	665	53.93	156.67
lppO	gene2334	516	330.62	508	74.46	216.32
sseB	gene2335	855	669.57	1194	86.42	251.05
Rv2292c	gene2336	225	48.83	18	17.86	51.89
Rv2293c	gene2337	741	555.57	283	24.69	71.71
Rv2294	gene2338	1224	1038.57	119	5.55	16.13
Rv2295	gene2339	639	453.58	894	95.52	277.48
Rv0226c	gene234	1731	1545.57	252	7.9	22.95
Rv2296	gene2340	903	717.57	438	29.58	85.93
Rv2297	gene2341	453	267.7	163	29.51	85.72
Rv2298	gene2342	972	786.57	376	23.17	67.3
htpG	gene2343	1944	1758.57	2069	57.02	165.63
Rv2300c	gene2344	933	747.57	356	23.08	67.04
cut2	gene2345	693	507.58	463	44.21	128.42
Rv2302	gene2346	243	64.02	336	254.34	738.86
Rv2303c	gene2347	924	738.57	1663	109.12	316.99
Rv2304c	gene2348	210	37.08	7	9.15	26.57
Rv2305	gene2349	1290	1104.57	366	16.06	46.65
Rv0227c	gene235	1266	1080.57	1077	48.3	140.32
Rv2307c	gene2351	846	660.57	106	7.78	22.59
Rv2307A	gene2352	192	24.41	86	170.75	496.03
Rv2307B	gene2353	432	246.76	89	17.48	50.78
Rv2307D	gene2354	183	18.87	7	17.98	52.23
Rv2308	gene2355	717	531.57	675	61.54	178.77
Rv2308a	gene2356	333	148.7	74	24.12	70.06
metV	rna42	74	0	0	0	0
Rv2309A	gene2358	288	105.23	12	5.53	16.05
Rv2310	gene2359	345	160.47	3	0.91	2.63
Rv0228	gene236	1224	1038.57	665	31.03	90.14
Rv2311	gene2360	525	339.61	28	4	11.61
Rv2312	gene2361	270	88.35	237	130	377.64
Rv2313c	gene2362	855	669.57	1403	101.55	294.99
Rv2314c	gene2363	1374	1188.57	832	33.92	98.55
Rv2315c	gene2364	1518	1332.57	2095	76.19	221.33
uspA	gene2365	873	687.57	51	3.59	10.44
uspB	gene2366	825	639.57	11	0.83	2.42
uspC	gene2367	1323	1137.57	155	6.6	19.18
Rv2319c	gene2368	879	693.57	300	20.96	60.89
rocE	gene2369	1431	1245.57	152	5.91	17.18
Rv0229c	gene237	414	228.83	103	21.81	63.37
Rv2323c	gene2370	909	723.57	355	23.78	69.07
Rv2324	gene2371	447	261.72	68	12.59	36.58
Rv2325c	gene2372	849	663.57	725	52.95	153.82
Rv2326c	gene2373	2094	1908.57	5933	150.65	437.64
Rv2327	gene2374	492	306.64	1020	161.21	468.3
PE23	gene2375	1149	963.57	184	9.25	26.88
narK1	gene2376	1548	1362.57	382	13.59	39.47
lppP	gene2377	528	342.61	192	27.16	78.9
Rv2331	gene2378	387	201.99	41	9.84	28.58
Rv2331A	gene2379	339	154.58	8	2.51	7.29
php	gene238	981	795.57	375	22.84	66.36
mez	gene2380	1647	1461.57	246	8.16	23.7
stp	gene2381	1614	1428.57	548	18.59	54
cysK1	gene2382	933	747.57	2202	142.75	414.68
cysE	gene2383	690	504.58	882	84.71	246.09
Rv2336	gene2384	969	783.57	2908	179.85	522.48
Rv2337c	gene2385	1119	933.57	1125	58.4	169.65
moeW	gene2386	957	771.57	1388	87.18	253.26
mmpL9	gene2387	2889	2703.57	1183	21.21	61.6
PE_PGRS39	gene2388	1242	1056.57	864	39.63	115.12
asnT	rna43	73	0	0	0	0
fadE4	gene239	1707	1521.57	743	23.66	68.75
lppQ	gene2390	420	234.8	22	4.54	13.19
Rv2342	gene2391	258	77.36	45	28.19	81.9
dnaG	gene2392	1920	1734.57	2088	58.34	169.47
dgt	gene2393	1296	1110.57	851	37.14	107.88
Rv2345	gene2394	1983	1797.57	2162	58.29	169.32
esxO	gene2395	285	102.39	1395.21	660.35	1918.31
esxP	gene2396	297	113.81	1424.06	606.39	1761.55
Rv2348c	gene2397	327	142.83	1661	563.56	1637.15
plcC	gene2398	1527	1341.57	388	14.02	40.72
plcB	gene2399	1539	1353.57	1143	40.92	118.88
whiB5	gene24	420	234.8	21	4.33	12.59
Rv0232	gene240	690	504.58	2440	234.35	680.79
plcA	gene2400	1539	1353.57	974	34.87	101.3
PPE38	gene2401	1176	990.57	26	1.27	3.7
PPE39	gene2402	1065	879.57	2001	110.25	320.28
glyS	gene2403	1392	1206.57	1056	42.41	123.21
smtB	gene2404	408	222.86	295	64.15	186.36
zur	gene2405	393	207.95	498	116.06	337.16
Rv2360c	gene2406	429	243.77	210	41.75	121.28
uppS	gene2407	891	705.57	884	60.72	176.38
recO	gene2408	798	612.57	270	21.36	62.05
amiA2	gene2409	1455	1269.57	415	15.84	46.02
nrdB	gene241	945	759.57	1709	109.04	316.76
era	gene2410	903	717.57	2344	158.31	459.88
Rv2365c	gene2411	342	157.53	219	67.38	195.72
Rv2366c	gene2412	1308	1122.57	3350	144.62	420.13
Rv2367c	gene2413	549	363.6	1451	193.4	561.82
phoH1	gene2414	1059	873.57	8090	448.8	1303.77
Rv2369c	gene2415	303	119.57	42	17.02	49.45
Rv2370c	gene2416	1314	1128.57	256	10.99	31.93
PE_PGRS40	gene2417	186	20.64	19	44.62	129.61
Rv2372c	gene2418	789	603.57	1263	101.41	294.59
dnaJ2	gene2419	1149	963.57	3456	173.82	504.94
gabD1	gene242	1536	1350.57	1320	47.37	137.6
hrcA	gene2420	1032	846.57	2199	125.88	365.69
Rv2375	gene2421	318	134.07	198	71.57	207.92
cfp2	gene2422	507	321.62	355	53.49	155.39
Rv2377c	gene2423	216	41.66	128	148.9	432.56
mbtG	gene2424	1296	1110.57	1311	57.21	166.19
mbtF	gene2425	4386	4200.57	1961	22.62	65.72
mbtE	gene2426	5049	4863.57	3755	37.42	108.69
mbtD	gene2427	3015	2829.57	745	12.76	37.07
mbtC	gene2428	1335	1149.57	665	28.03	81.44
mbtB	gene2429	4245	4059.57	2255	26.92	78.2
Rv0235c	gene243	1449	1263.57	728	27.92	81.11
mbtA	gene2430	1698	1512.57	130	4.17	12.1
mbtJ	gene2431	921	735.57	209	13.77	40
mbtI	gene2432	1353	1167.57	671	27.85	80.91
Rv2386a	gene2433	210	37.08	26	33.98	98.71
Rv2387	gene2434	1254	1068.57	1509	68.44	198.81
hemN	gene2435	1128	942.57	675	34.71	100.82
rpfD	gene2436	465	279.68	163	28.24	82.05
Rv2390c	gene2437	558	372.6	201	26.14	75.95
sirA	gene2438	1692	1506.57	3632	116.83	339.4
cysH	gene2439	765	579.57	1307	109.29	317.48
aftD	gene244	4203	4017.57	3747	45.2	131.3
che1	gene2440	846	660.57	436	31.99	92.92
ggtB	gene2441	1932	1746.57	920	25.53	74.16
Rv2395	gene2442	2004	1818.57	1523	40.59	117.9
mcr7	rna44	350	165.39	194.18	56.9	165.28
aprA	gene2444	216	41.66	589.82	686.14	1993.22
aprB	gene2445	165	9.64	23	115.68	336.06
PE_PGRS41	gene2446	1086	900.57	273	14.69	42.68
cysA1	gene2447	1056	870.57	331	18.43	53.53
cysW	gene2448	819	633.57	226	17.29	50.22
cysT	gene2449	852	666.57	2128	154.71	449.44
Rv0236A	gene245	174	13.95	13	45.16	131.19
subI	gene2450	1071	885.57	902	49.36	143.39
Rv2401	gene2451	330	145.77	74	24.6	71.47
Rv2401A	gene2452	204	32.68	11	16.31	47.39
Rv2402	gene2453	1929	1743.57	1833	50.95	148
lppR	gene2454	756	570.57	347	29.47	85.62
lepA	gene2455	1962	1776.57	1215	33.14	96.28
Rv2405	gene2456	570	384.59	420	52.92	153.74
Rv2406c	gene2457	429	243.77	1120	222.66	646.83
Rv2407	gene2458	822	636.57	85	6.47	18.8
PE24	gene2459	975	789.57	167.55	10.28	29.87
lpqI	gene246	1167	981.57	414	20.44	59.38
Rv2409c	gene2460	840	654.57	1302.45	96.43	280.13
Rv2410c	gene2461	978	792.57	662	40.48	117.59
Rv2411c	gene2462	1656	1470.57	1289	42.48	123.4
rpsT	gene2463	261	80.08	273	165.21	479.94
Rv2413c	gene2464	951	765.57	665	42.1	122.29
Rv2414c	gene2465	1545	1359.57	258	9.2	26.72
Rv2415c	gene2466	894	708.57	35	2.39	6.95
eis	gene2467	1209	1023.57	263	12.45	36.17
Rv2417c	gene2468	843	657.57	432	31.84	92.49
Rv2418c	gene2469	744	558.57	335	29.07	84.43
Rv0238	gene247	615	429.58	2478	279.55	812.09
gpgP	gene2470	672	486.58	261	26	75.52
Rv2420c	gene2471	381	196.04	81	20.02	58.17
nadD	gene2472	636	450.58	290	31.19	90.61
Rv2422	gene2473	273	91.14	1	0.53	1.54
Rv2423	gene2474	1047	861.57	160	9	26.14
Rv2424c	gene2475	1002	816.57	59.48	3.53	10.26
Rv2425c	gene2476	1443	1257.57	634	24.43	70.98
Rv2426c	gene2477	876	690.57	655	45.97	133.53
proA	gene2478	1248	1062.57	2192	99.97	290.42
vapB24	gene248	234	56.3	354	304.72	885.21
ahpC	gene2480	588	402.59	621	74.75	217.16
ahpD	gene2481	534	348.61	605	84.11	244.33
PPE41	gene2482	585	399.59	7452	903.79	2625.5
PE25	gene2483	300	116.69	574	238.4	692.54
Rv2432c	gene2484	411	225.84	235	50.43	146.49
Rv2433c	gene2485	291	108.08	24	10.76	31.26
Rv2434c	gene2486	1446	1260.57	304	11.69	33.95
Rv2435c	gene2487	2193	2007.57	1303	31.45	91.37
rbsK	gene2488	915	729.57	401	26.64	77.38
Rv2437	gene2489	420	234.8	99	20.43	59.36
vapC24	gene249	438	252.74	146	28	81.33
nadE	gene2490	2040	1854.57	5667	148.09	430.19
Rv2438A	gene2491	279	96.74	9	4.51	13.1
proB	gene2492	1131	945.57	270	13.84	40.2
obg	gene2493	1440	1254.57	556	21.48	62.39
rpmA	gene2494	261	80.08	378	228.75	664.53
rplU	gene2495	315	131.15	497	183.65	533.49
dctA	gene2496	1476	1290.57	2948	110.7	321.59
rne	gene2497	2862	2676.57	20122	364.33	1058.38
ndkA	gene2498	411	225.84	262	56.22	163.32
Rv2446c	gene2499	372	187.12	73	18.91	54.92
Rv0023	gene25	771	585.57	282	23.34	67.8
htdX	gene250	843	657.57	1679	123.74	359.47
folC	gene2500	1464	1278.57	834	31.61	91.83
valS	gene2501	2631	2445.57	2161	42.82	124.4
Rv2449c	gene2502	1260	1074.57	1026	46.27	134.42
rpfE	gene2503	519	333.62	46	6.68	19.41
Rv2451	gene2504	399	213.91	77	17.45	50.68
Rv2452c	gene2505	147	3.16	1	15.36	44.61
mobA	gene2506	606	420.58	334	38.49	111.8
Rv2454c	gene2507	1122	936.57	1334	69.03	200.52
Rv2455c	gene2508	1962	1776.57	7922	216.1	627.77
Rv2456c	gene2509	1257	1071.57	699	31.61	91.83
fabG4	gene251	1365	1179.57	1708	70.17	203.85
clpX	gene2510	1281	1095.57	13607	601.9	1748.53
mmuM	gene2511	909	723.57	114	7.64	22.18
Rv2459	gene2512	1527	1341.57	1619	58.48	169.9
clpP2	gene2513	645	459.58	8145	858.89	2495.07
clpP1	gene2514	603	417.58	3592	416.87	1211
tig	gene2515	1401	1215.57	3020	120.4	349.77
proU	rna45	74	0	0	0	0
glyV	rna46	71	0	0	0	0
lipP	gene2518	1185	999.57	1636	79.32	230.42
Rv2464c	gene2519	807	621.57	605	47.17	137.03
fadA2	gene252	1323	1137.57	6871	292.72	850.34
rpiB	gene2520	489	303.64	1925	307.24	892.52
Rv2466c	gene2521	624	438.58	298	32.93	95.66
pepN	gene2522	2586	2400.57	1657	33.45	97.18
Rv2468c	gene2523	504	318.63	257	39.09	113.55
Rv2468A	gene2524	234	56.3	436	375.3	1090.25
Rv2469c	gene2525	669	483.58	259	25.96	75.4
glbO	gene2526	387	201.99	341	81.82	237.67
aglA	gene2527	1641	1455.57	1223	40.72	118.29
Rv2472	gene2528	294	110.94	111	48.49	140.85
Rv2473	gene2529	717	531.57	133	12.13	35.22
F6	rna3	102	0	0	0	0
Rv2474c	gene2530	654	468.58	422	43.65	126.79
Rv2475c	gene2531	417	231.82	112	23.41	68.02
gdh	gene2532	4875	4689.57	6989	72.23	209.81
Rv2477c	gene2533	1677	1491.57	8331	270.68	786.33
Rv2478c	gene2534	486	300.65	10	1.61	4.68
Rv2481c	gene2535	324	139.91	10	3.46	10.06
plsB2	gene2536	2370	2184.57	2431	53.93	156.66
plsC	gene2537	1743	1557.57	2251	70.04	203.46
Rv2484c	gene2538	1476	1290.57	1556	58.43	169.74
lipQ	gene2539	1266	1080.57	552	24.76	71.92
fadE5	gene254	1836	1650.57	1390	40.81	118.56
argW	rna47	74	0	0	0	0
echA14	gene2541	771	585.57	241	19.95	57.94
PE_PGRS42	gene2542	2085	1899.57	73	1.86	5.41
Rv2488c	gene2543	3414	3228.57	377	5.66	16.44
Rv2489c	gene2544	300	116.69	46	19.11	55.5
PE_PGRS43	gene2545	4983	4797.57	262	2.65	7.69
Rv2490a	gene2546	207	34.86	0	0	0
Rv2491	gene2547	624	438.58	37	4.09	11.88
Rv2492	gene2548	753	567.57	203	17.33	50.35
vapB38	gene2549	222	46.41	68	71.01	206.29
Rv0245	gene255	489	303.64	690	110.13	319.92
vapC38	gene2550	426	240.78	255	51.32	149.1
bkdC	gene2551	1182	996.57	3592	174.68	507.43
bkdB	gene2552	1047	861.57	6122	344.36	1000.35
bkdA	gene2553	1104	918.57	2735	144.29	419.17
citE	gene2554	822	636.57	607	46.21	134.24
Rv2499c	gene2555	558	372.6	423	55.02	159.83
fadE19	gene2556	1185	999.57	28034	1359.18	3948.41
accA1	gene2557	1965	1779.57	1701	46.32	134.57
accD1	gene2558	1590	1404.57	1199	41.37	120.18
scoB	gene2559	657	471.58	437	44.91	130.46
Rv0246	gene256	1311	1125.57	2513	108.2	314.32
scoA	gene2560	747	561.57	472	40.73	118.33
fadD35	gene2561	1644	1458.57	481	15.98	46.43
Rv2506	gene2562	648	462.58	58	6.08	17.65
Rv2507	gene2563	822	636.57	1477	112.44	326.65
Rv2508c	gene2564	1338	1152.57	773	32.5	94.42
Rv2509	gene2565	807	621.57	713	55.59	161.49
Rv2510c	gene2566	1602	1416.57	783	26.79	77.82
orn	gene2567	648	462.58	176	18.44	53.56
hisT	rna48	73	0	0	0	0
Rv2512c	gene2569	1248	1062.57	1175.89	53.63	155.8
Rv0247c	gene257	747	561.57	2888	249.23	724.01
Rv2512a	gene2570	186	20.64	66	154.99	450.24
Rv2513	gene2571	423	237.79	287	58.49	169.92
Rv2514c	gene2572	462	276.68	150	26.27	76.32
Rv2515c	gene2573	1248	1062.57	107	4.88	14.18
Rv2516c	gene2574	804	618.57	1265	99.11	287.91
Rv2517c	gene2575	252	71.96	3726	2509.19	7289.18
ldtB	gene2576	1227	1041.57	801	37.27	108.27
lysU	rna49	73	0	0	0	0
PE26	gene2578	1479	1293.57	1148	43.01	124.94
Rv2520c	gene2579	228	51.29	47	44.41	129.01
Rv0248c	gene258	1941	1755.57	9969	275.19	799.44
bcp	gene2580	474	288.66	367	61.61	178.99
Rv2522c	gene2581	1413	1227.57	1149	45.36	131.77
acpS	gene2582	393	207.95	151	35.19	102.23
fas	gene2583	9210	9024.57	22048	118.4	343.95
Rv2525c	gene2584	723	537.57	4595	414.24	1203.37
vapB17	gene2585	228	51.29	39	36.85	107.05
vapC17	gene2586	402	216.89	533	119.1	345.97
mrr	gene2587	921	735.57	862	56.79	164.98
Rv2529	gene2588	1392	1206.57	217	8.72	25.32
vapC39	gene2589	420	234.8	65	13.42	38.97
Rv0249c	gene259	822	636.57	1195	90.98	264.28
vapB39	gene2590	225	48.83	21	20.84	60.54
adi	gene2591	2844	2658.57	2365	43.11	125.24
Rv2532c	gene2592	402	216.89	274	61.22	177.85
nusB	gene2593	471	285.67	244	41.39	120.25
efp	gene2594	564	378.59	1363	174.47	506.84
pepQ	gene2595	1119	933.57	2290	118.88	345.33
Rv2536	gene2596	693	507.58	1634	156.01	453.21
aroD	gene2597	444	258.72	170	31.84	92.5
aroB	gene2598	1089	903.57	1228	65.86	191.33
aroK	gene2599	531	345.61	696	97.6	283.52
Rv0024	gene26	846	660.57	256	18.78	54.56
Rv0250c	gene260	294	110.94	1005	439.01	1275.31
aroF	gene2600	1206	1020.57	5227	248.21	721.04
Rv2541	gene2601	408	222.86	29	6.31	18.32
Rv2542	gene2602	1212	1026.57	296	13.97	40.59
lppA	gene2603	660	474.58	47.68	4.87	14.14
lppB	gene2604	663	477.58	17.32	1.76	5.11
vapB18	gene2605	279	96.74	1	0.5	1.46
vapC18	gene2606	414	228.83	3	0.64	1.85
vapB19	gene2607	258	77.36	18	11.28	32.76
vapC19	gene2608	378	193.06	331	83.09	241.37
Rv2548A	gene2609	375	190.09	487	124.16	360.68
hsp	gene261	480	294.65	17462	2872.02	8343.19
vapC20	gene2610	396	210.93	280	64.33	186.89
vapB20	gene2611	246	66.65	215	156.34	454.17
Rv2551c	gene2612	420	234.8	241	49.74	144.5
aroE	gene2613	810	624.57	461	35.77	103.91
Rv2553c	gene2614	1254	1068.57	4094	185.67	539.38
Rv2554c	gene2615	513	327.62	529	78.25	227.32
alaS	gene2616	2715	2529.57	12927	247.66	719.45
Rv2556c	gene2617	390	204.97	947	223.91	650.46
Rv2557	gene2618	675	489.58	6222	615.91	1789.21
Rv2558	gene2619	711	525.57	4085	376.67	1094.23
nirB	gene262	2562	2376.57	402	8.2	23.81
Rv2559c	gene2620	1359	1173.57	300	12.39	35.99
Rv2560	gene2621	978	792.57	321	19.63	57.02
Rv2563	gene2623	1050	864.57	254	14.24	41.36
glnQ	gene2624	993	807.57	480	28.8	83.68
Rv2565	gene2625	1752	1566.57	589	18.22	52.93
Rv2566	gene2626	3423	3237.57	358	5.36	15.57
Rv2567	gene2627	2655	2469.57	1557	30.55	88.76
Rv2568c	gene2628	1026	840.57	360	20.76	60.29
Rv2569c	gene2629	945	759.57	137	8.74	25.39
nirD	gene263	357	172.29	12	3.38	9.81
Rv2570	gene2630	390	204.97	96	22.7	65.94
Rv2571c	gene2631	1068	882.57	274	15.05	43.71
aspS	gene2632	1791	1605.57	672	20.28	58.92
Rv2573	gene2633	741	555.57	24	2.09	6.08
Rv2574	gene2634	504	318.63	279	42.44	123.27
Rv2575	gene2635	882	696.57	1176	81.82	237.68
Rv2576c	gene2636	465	279.68	8571	1485.18	4314.44
Rv2577	gene2637	1590	1404.57	102	3.52	10.22
Rv2578c	gene2638	1023	837.57	152	8.79	25.55
dhaA	gene2639	903	717.57	209	14.12	41
cobU	gene264	525	339.61	36	5.14	14.92
hisS	gene2640	1272	1086.57	2241	99.95	290.36
Rv2581c	gene2641	675	489.58	512	50.68	147.23
ppiB	gene2642	927	741.57	245	16.01	46.51
relA	gene2643	2373	2187.57	7766	172.04	499.79
apt	gene2644	672	486.58	203	20.22	58.73
Rv2585c	gene2645	1674	1488.57	1973	64.23	186.6
secF	gene2646	1329	1143.57	2084	88.32	256.56
secD	gene2647	1722	1536.57	4188	132.09	383.71
yajC	gene2648	348	163.42	374	110.91	322.19
gabT	gene2649	1350	1164.57	1366	56.84	165.13
cobQ1	gene265	1485	1299.57	263	9.81	28.49
fadD9	gene2650	3507	3321.57	2490	36.33	105.54
PE_PGRS44	gene2651	1632	1446.57	323	10.82	31.43
ruvB	gene2652	1035	849.57	497	28.35	82.36
ruvA	gene2653	591	405.59	227	27.12	78.79
ruvC	gene2654	567	381.59	524	66.55	193.32
vapB40	gene2655	246	66.65	68	49.45	143.64
vapC40	gene2656	405	219.87	76	16.75	48.66
Rv2597	gene2657	621	435.58	233	25.92	75.31
Rv2598	gene2658	495	309.64	56	8.76	25.46
Rv2599	gene2659	432	246.76	30	5.89	17.12
PPE2	gene266	1671	1485.57	2067	67.43	195.88
Rv2600	gene2660	402	216.89	38	8.49	24.67
speE	gene2661	1572	1386.57	264	9.23	26.8
vapB41	gene2662	288	105.23	279	128.49	373.25
vapC41	gene2663	441	255.73	435	82.43	239.47
Rv2603c	gene2664	756	570.57	1135	96.4	280.05
snoP	gene2665	597	411.58	354	41.68	121.09
tesB2	gene2666	846	660.57	2639	193.61	562.43
snzP	gene2667	900	714.57	3446	233.71	678.92
pdxH	gene2668	675	489.58	82	8.12	23.58
PPE42	gene2669	1743	1557.57	652	20.29	58.93
Rv0257	gene267	375	190.09	146	37.22	108.13
Rv2609c	gene2670	1056	870.57	718	39.97	116.11
pimA	gene2671	1137	951.57	699	35.6	103.42
Rv2611c	gene2672	951	765.57	565	35.77	103.9
pgsA1	gene2673	654	468.58	323	33.41	97.04
Rv2613c	gene2674	588	402.59	136	16.37	47.56
thrS	gene2675	2079	1893.57	1991	50.96	148.03
Rv2614A	gene2676	228	51.29	12	11.34	32.94
PE_PGRS45	gene2677	1386	1200.57	433.79	17.51	50.87
Rv2616	gene2678	501	315.63	200	30.71	89.21
Rv2617c	gene2679	441	255.73	228	43.21	125.52
Rv0258c	gene268	456	270.7	113	20.23	58.77
Rv2618	gene2680	678	492.58	941	92.58	268.95
Rv2619c	gene2681	354	169.33	282	80.71	234.45
Rv2620c	gene2682	426	240.78	587	118.15	343.22
Rv2621c	gene2683	675	489.58	3607	357.05	1037.23
Rv2622	gene2684	822	636.57	563	42.86	124.51
TB31.7	gene2685	894	708.57	3051	208.67	606.19
Rv2624c	gene2686	819	633.57	833	63.72	185.1
Rv2625c	gene2687	1182	996.57	1597	77.66	225.6
hrp1	gene2688	432	246.76	2448	480.78	1396.66
Rv2627c	gene2689	1242	1056.57	5698	261.35	759.23
Rv0259c	gene269	744	558.57	69	5.99	17.39
Rv2628	gene2690	363	178.22	1688	459.02	1333.45
Rv2629	gene2691	1125	939.57	9012	464.83	1350.34
Rv2630	gene2692	540	354.6	341	46.6	135.38
Rv2631	gene2693	1299	1113.57	1607	69.94	203.16
Rv2632c	gene2694	282	99.56	214	104.17	302.6
Rv2633c	gene2695	486	300.65	203	32.72	95.06
PE_PGRS46	gene2696	2337	2151.57	144	3.24	9.42
Rv2635	gene2697	243	64.02	0	0	0
Rv2636	gene2698	678	492.58	79	7.77	22.58
dedA	gene2699	657	471.58	426	43.78	127.18
Rv0025	gene27	363	178.22	162	44.05	127.97
Rv0260c	gene270	1146	960.57	69	3.48	10.11
Rv2638	gene2700	447	261.72	91	16.85	48.95
Rv2639c	gene2701	333	148.7	48	15.64	45.44
Rv2640c	gene2702	360	175.25	248	68.58	199.22
cadI	gene2703	459	273.69	221	39.13	113.68
Rv2642	gene2704	381	196.04	742	183.43	532.87
arsC	gene2705	1497	1311.57	177	6.54	19
Rv2644c	gene2706	318	134.07	35	12.65	36.75
valT	rna50	72	0	0	0	0
glyT	rna51	73	0	0	0	0
cysU	rna52	71	0	0	0	0
narK3	gene271	1410	1224.57	250	9.89	28.74
valU	rna53	72	0	0	0	0
Rv2645	gene2711	432	246.76	109	21.41	62.19
Rv2646	gene2712	999	813.57	276	16.44	47.76
Rv2647	gene2713	465	279.68	46	7.97	23.16
Rv2650c	gene2714	1440	1254.57	561	21.67	62.95
Rv2651c	gene2715	534	348.61	272	37.81	109.85
Rv2652c	gene2716	627	441.58	95	10.43	30.29
Rv2653c	gene2717	324	139.91	15	5.2	15.09
Rv2654c	gene2718	246	66.65	0	0	0
Rv2655c	gene2719	1428	1242.57	240	9.36	27.19
aac	gene272	546	360.6	563	75.66	219.8
Rv2656c	gene2720	393	207.95	425	99.05	287.73
Rv2657c	gene2721	261	80.08	117	70.81	205.69
Rv2658c	gene2722	363	178.22	28	7.61	22.12
Rv2659c	gene2723	1128	942.57	129	6.63	19.27
Rv2660c	gene2724	228	51.29	1024	967.57	2810.77
Rv2661c	gene2725	390	204.97	279	65.97	191.63
Rv2662	gene2726	273	91.14	58	30.84	89.59
Rv2663	gene2727	234	56.3	197	169.58	492.61
Rv2664	gene2728	255	74.65	109	70.76	205.56
Rv2665	gene2729	282	99.56	31	15.09	43.83
Rv0263c	gene273	903	717.57	622	42.01	122.03
clpC2	gene2730	759	573.57	69	5.83	16.94
Rv2668	gene2731	522	336.61	58	8.35	24.26
Rv2669	gene2732	471	285.67	110	18.66	54.21
Rv2670c	gene2733	1110	924.57	169	8.86	25.73
ribD	gene2734	777	591.57	166	13.6	39.5
Rv2672	gene2735	1587	1401.57	1092	37.76	109.69
aftC	gene2736	1302	1116.57	623	27.04	78.55
msrB	gene2737	411	225.84	320	68.67	199.48
Rv2675c	gene2738	753	567.57	684	58.4	169.66
Rv2676c	gene2739	696	510.58	2708	257.04	746.69
Rv0264c	gene274	633	447.58	499	54.03	156.96
hemY	gene2740	1359	1173.57	521	21.51	62.5
hemE	gene2741	1074	888.57	701	38.23	111.06
echA15	gene2742	831	645.57	665	49.92	145.02
Rv2680	gene2743	633	447.58	261	28.26	82.1
Rv2681	gene2744	1317	1131.57	721	30.88	89.7
dxs1	gene2745	1917	1731.57	4781	133.81	388.71
Rv2683	gene2746	498	312.63	92	14.26	41.43
arsA	gene2747	1290	1104.57	446	19.57	56.84
arsB1	gene2748	1287	1101.57	388	17.07	49.59
Rv2686c	gene2749	759	573.57	131	11.07	32.15
fecB2	gene275	993	807.57	706	42.37	123.08
Rv2687c	gene2750	714	528.57	236	21.64	62.86
Rv2688c	gene2751	906	720.57	400	26.9	78.15
Rv2689c	gene2752	1218	1032.57	154	7.23	21
Rv2690c	gene2753	1974	1788.57	236	6.39	18.58
ceoB	gene2754	684	498.58	303	29.45	85.56
ceoC	gene2755	663	477.58	461	46.78	135.9
Rv2693c	gene2756	672	486.58	792	78.88	229.15
Rv2694c	gene2757	369	184.15	4092	1076.89	3128.36
Rv2695	gene2758	708	522.57	200	18.55	53.88
Rv2696c	gene2759	780	594.57	1152	93.9	272.77
oplA	gene276	3630	3444.57	686	9.65	28.04
dut	gene2760	465	279.68	414	71.74	208.4
Rv2698	gene2761	486	300.65	133	21.44	62.28
Rv2699c	gene2762	303	119.57	84	34.05	98.91
Rv2700	gene2763	651	465.58	302	31.44	91.32
suhB	gene2764	873	687.57	184	12.97	37.67
ppgK	gene2765	798	612.57	775	61.31	178.11
sigA	gene2766	1587	1401.57	4760	164.59	478.13
Rv2704	gene2767	429	243.77	241	47.91	139.18
Rv2705c	gene2768	390	204.97	164	38.78	112.65
Rv2706c	gene2769	258	77.36	693	434.14	1261.19
narU	gene277	1392	1206.57	1131	45.43	131.97
Rv2707	gene2770	975	789.57	3406	209.05	607.3
Rv2708c	gene2771	249	69.29	1580	1105.01	3210.05
Rv2709	gene2772	447	261.72	350	64.81	188.27
sigB	gene2773	972	786.57	37519	2311.63	6715.27
ideR	gene2774	693	507.58	2985	285	827.93
Rv2712c	gene2775	1059	873.57	663	36.78	106.85
sthA	gene2776	1407	1221.57	1198	47.53	138.07
Rv2714	gene2777	975	789.57	1547	94.95	275.83
Rv2715	gene2778	1026	840.57	1847	106.49	309.34
Rv2716	gene2779	687	501.58	1249	120.68	350.57
Rv0268c	gene278	510	324.62	1568	234.09	680.02
Rv2717c	gene2780	495	309.64	131	20.5	59.56
nrdR	gene2781	465	279.68	169	29.28	85.07
Rv2719c	gene2782	498	312.63	651	100.91	293.15
lexA	gene2783	711	525.57	5731	528.45	1535.14
Rv2721c	gene2784	2100	1914.57	2717	68.77	199.79
Rv2722	gene2785	249	69.29	58	40.56	117.84
Rv2723	gene2786	1194	1008.57	554	26.62	77.33
fadE20	gene2787	1161	975.57	1156	57.43	166.82
hflX	gene2788	1488	1302.57	2373	88.29	256.48
dapF	gene2789	870	684.57	1125	79.64	231.36
Rv0269c	gene279	1194	1008.57	468	22.49	65.33
miaA	gene2790	945	759.57	248	15.82	45.97
Rv2728c	gene2791	696	510.58	102	9.68	28.12
Rv2729c	gene2792	906	720.57	242	16.28	47.28
Rv2730	gene2793	477	291.66	39	6.48	18.83
Rv2731	gene2794	1353	1167.57	791	32.83	95.38
Rv2732c	gene2795	615	429.58	367	41.4	120.27
Rv2733c	gene2796	1539	1353.57	1469	52.6	152.79
Rv2734	gene2797	855	669.57	511	36.99	107.44
Rv2735c	gene2798	993	807.57	1188	71.29	207.1
recX	gene2799	525	339.61	819	116.87	339.51
Rv0026	gene28	1347	1161.57	812	33.88	98.41
fadD2	gene280	1683	1497.57	6776	219.28	637
recA	gene2800	2373	2187.57	8628	191.14	555.26
Rv2738c	gene2801	207	34.86	334	464.33	1348.86
Rv2739c	gene2802	1167	981.57	1133	55.94	162.5
ephG	gene2803	450	264.71	245	44.85	130.3
PE_PGRS47	gene2804	1578	1392.57	2601	90.52	262.95
Rv2742c	gene2805	834	648.57	892	66.65	193.62
Rv2743c	gene2806	813	627.57	1689	130.43	378.89
35kd_ag	gene2807	813	627.57	5801	447.97	1301.34
clgR	gene2808	339	154.58	2276	713.55	2072.85
pgsA3	gene2809	630	444.58	212	23.11	67.13
fadE6	gene281	2196	2010.57	1844	44.45	129.12
argA	gene2810	525	339.61	440	62.79	182.4
[truncated: 1,977 more rows]

## Sheet: H37Rv 1
id	transcript_id(s)	length	effective_length	expected_count	TPM	FPKM
dnaA	gene0	1524	1331.39	4054	158.36	451.27
dnaN	gene1	1209	1016.39	1305	66.77	190.29
ppiA	gene10	549	356.44	1864	271.97	775.04
Rv0095c	gene100	411	218.86	38	9.03	25.73
Rv0976c	gene1000	1683	1490.39	161	5.62	16.01
PE_PGRS16	gene1001	2772	2579.39	417	8.41	23.96
PE_PGRS17	gene1002	996	803.39	35.02	2.27	6.46
Rv0979c	gene1003	195	23.32	0	0	0
rpmF	gene1004	174	12.09	2	8.6	24.51
PE_PGRS18	gene1005	1374	1181.39	346.7	15.26	43.49
mprA	gene1006	687	494.39	490	51.54	146.89
mprB	gene1007	1515	1322.39	3602	141.66	403.68
pepD	gene1008	1395	1202.39	2938	127.08	362.13
moaB2	gene1009	546	353.44	1075	158.18	450.77
PPE1	gene101	1392	1199.39	278	12.05	34.35
mscL	gene1010	456	263.62	485	95.68	272.66
Rv0986	gene1011	747	554.39	282	26.45	75.39
Rv0987	gene1012	2568	2375.39	1395	30.54	87.04
Rv0988	gene1013	1161	968.39	1097	58.91	167.89
grcC2	gene1014	978	785.39	260	17.22	49.06
Rv0990c	gene1015	657	464.4	129	14.45	41.17
Rv0991c	gene1016	333	142.11	1407	514.91	1467.34
Rv0992c	gene1017	594	401.41	139	18.01	51.32
galU	gene1018	921	728.39	956	68.26	194.51
moeA1	gene1019	1281	1088.39	2241	107.08	305.15
Rv0097	gene102	870	677.39	1552	119.15	339.56
rimJ	gene1020	612	419.4	110	13.64	38.87
Rv0996	gene1021	1077	884.39	2478	145.72	415.26
alaV	rna17	73	0	0	0	0
Rv0997a	gene1023	252	66.64	370	288.77	822.91
Rv0997	gene1024	432	239.73	223	48.38	137.86
Rv0998	gene1025	1002	809.39	535	34.38	97.96
Rv0999	gene1026	759	566.39	94	8.63	24.6
Rv1000c	gene1027	618	425.4	212	25.92	73.86
arcA	gene1028	1209	1016.39	361	18.47	52.64
Rv1002c	gene1029	1512	1319.39	586	23.1	65.82
fcoT	gene103	552	359.43	777	112.42	320.38
Rv1003	gene1030	858	665.39	191	14.93	42.54
Rv1004c	gene1031	1260	1067.39	332	16.18	46.1
Rv1005c	gene1032	1377	1184.39	335	14.71	41.92
Rv1006	gene1033	1704	1511.39	1573	54.13	154.24
metS	gene1034	1560	1367.39	789	30.01	85.52
tatD	gene1035	795	602.39	36	3.11	8.86
rpfB	gene1036	1089	896.39	1250	72.52	206.67
ksgA	gene1037	954	761.39	367	25.07	71.44
ispE	gene1038	921	728.39	140	10	28.49
Rv1012	gene1039	294	104.77	3	1.49	4.24
fadD10	gene104	1623	1430.39	1237	44.97	128.17
pks16	gene1040	1635	1442.39	1447	52.17	148.68
pth	gene1041	576	383.42	153	20.75	59.14
rplY	gene1042	648	455.4	753	85.99	245.05
lpqT	gene1043	681	488.39	371	39.51	112.58
prsA	gene1044	981	788.39	1164	76.78	218.81
glmU	gene1045	1488	1295.39	770	30.91	88.09
glnT	rna18	72	0	0	0	0
Rv1019	gene1047	594	401.41	214	27.73	79.01
mfd	gene1048	3705	3512.39	1907	28.24	80.46
Rv1021	gene1049	978	785.39	1283	84.96	242.1
Rv0100	gene105	237	53.97	19	18.31	52.17
lpqU	gene1050	732	539.39	255	24.59	70.06
eno	gene1051	1290	1097.39	1249	59.19	168.68
Rv1024	gene1052	687	494.39	158	16.62	47.36
Rv1025	gene1053	468	275.58	57	10.76	30.65
Rv1026	gene1054	960	767.39	95	6.44	18.35
kdpE	gene1055	681	488.39	69	7.35	20.94
kdpD	gene1056	2583	2390.39	554	12.05	34.35
kdpF	gene1057	93	0	0	0	0
kdpA	gene1058	1716	1523.39	429	14.65	41.74
kdpB	gene1059	2130	1937.39	158	4.24	12.09
nrp	gene106	7539	7346.39	3277	23.2	66.11
kdpC	gene1060	570	377.42	60	8.27	23.56
trcS	gene1061	1530	1337.39	312	12.13	34.57
trcR	gene1062	774	581.39	158	14.13	40.28
esxI	gene1063	285	96.36	159.99	86.35	246.06
esxJ	gene1064	297	107.6	58.58	28.32	80.69
PPE15	gene1065	1176	983.39	86	4.55	12.96
PE8	gene1066	828	635.39	44	3.6	10.26
Rv1041c	gene1067	864	671.39	1203.25	93.2	265.61
Rv1042c	gene1068	408	215.88	349.88	84.28	240.19
Rv1043c	gene1069	1026	833.39	471	29.39	83.76
Rv0102	gene107	1986	1793.39	818	23.72	67.6
Rv1044	gene1070	624	431.4	96	11.57	32.98
Rv1045	gene1071	882	689.39	296	22.33	63.63
Rv1047	gene1072	1248	1055.39	151.23	7.45	21.24
Rv1048c	gene1073	1116	923.39	383	21.57	61.47
Rv1049	gene1074	447	254.65	103	21.04	59.94
Rv1050	gene1075	906	713.39	39	2.84	8.1
Rv1051c	gene1076	756	563.39	8	0.74	2.1
Rv1052	gene1077	390	198.05	42	11.03	31.43
leuX	rna19	74	0	0	0	0
Rv1056	gene1079	765	572.39	176	15.99	45.57
ctpB	gene108	2259	2066.39	2533	63.75	181.67
Rv1057	gene1080	1182	989.39	152	7.99	22.77
fadD14	gene1081	1632	1439.39	362	13.08	37.27
Rv1059	gene1082	1065	872.39	893	53.23	151.7
Rv1060	gene1083	474	281.56	128	23.64	67.38
Rv1061	gene1084	864	671.39	1019	78.93	224.94
Rv1062	gene1085	858	665.39	127	9.93	28.29
Rv1063c	gene1086	1083	890.39	482	28.15	80.23
lpqV	gene1087	420	227.8	17	3.88	11.06
Rv1065	gene1088	567	374.42	486	67.5	192.37
Rv1066	gene1089	396	203.99	51	13	37.05
Rv0104	gene109	1515	1322.39	1134	44.6	127.09
PE_PGRS19	gene1090	2004	1811.39	37.63	1.08	3.08
PE_PGRS20	gene1091	1392	1199.39	34.37	1.49	4.25
Rv1069c	gene1092	1764	1571.39	615	20.35	58
echA8	gene1093	774	581.39	260	23.26	66.28
echA9	gene1094	1038	845.39	508	31.25	89.06
Rv1072	gene1095	837	644.39	10606	855.97	2439.28
Rv1073	gene1096	852	659.39	5063	399.32	1137.95
fadA3	gene1097	1218	1025.39	1847	93.68	266.95
Rv1075c	gene1098	945	752.39	88	6.08	17.33
lipU	gene1099	894	701.39	1044	77.41	220.6
Rv0010c	gene11	426	233.76	253	56.29	160.4
rpmB1	gene110	285	96.36	2	1.08	3.08
cbs	gene1100	1395	1202.39	985	42.6	121.41
Rv1078	gene1101	723	530.39	1607	157.57	449.03
metB	gene1102	1167	974.39	1140	60.85	173.39
greA	gene1103	495	302.51	982	168.82	481.1
Rv1081c	gene1104	435	242.71	44	9.43	26.87
mca	gene1105	867	674.39	658	50.74	144.6
Rv1083	gene1106	267	79.89	171	111.32	317.24
Rv1084	gene1107	2022	1829.39	385	10.94	31.19
Rv1085c	gene1108	729	536.39	160	15.51	44.21
Rv1086	gene1109	789	596.39	459	40.03	114.06
Rv0106	gene111	1197	1004.39	201	10.41	29.66
PE_PGRS21	gene1110	2304	2111.39	558	13.74	39.17
PE9	gene1111	435	242.71	15	3.21	9.16
Rv1088a	gene1112	183	16.45	3	9.48	27.02
PE_PGRS22	gene1113	2562	2369.39	1390	30.51	86.94
coaA	gene1114	939	746.39	490	34.14	97.29
MTS0858	rna20	100	0	0	0	0
glyA1	gene1116	1281	1088.39	711	33.97	96.82
desA2	gene1117	828	635.39	29520	2416.19	6885.49
phoH2	gene1118	1302	1109.39	4210	197.36	562.41
Rv1096	gene1119	876	683.39	1127	85.77	244.41
ctpI	gene112	4899	4706.39	2106	23.27	66.32
Rv1097c	gene1120	882	689.39	401	30.25	86.21
fum	gene1121	1425	1232.39	1230	51.91	147.92
glpX	gene1122	1089	896.39	842	48.85	139.21
Rv1100	gene1123	702	509.39	595	60.75	173.11
Rv1101c	gene1124	1158	965.39	1120	60.34	171.94
mazF3	gene1125	312	121.85	165	70.42	200.69
mazE3	gene1126	321	130.5	341	135.9	387.27
Rv1106c	gene1127	1113	920.39	479	27.07	77.13
xseB	gene1128	258	71.87	1394	1008.66	2874.41
xseA	gene1129	1248	1055.39	368	18.13	51.68
Rv0108c	gene113	210	33.28	75	117.2	333.99
Rv1109c	gene1130	639	446.4	1982	230.91	658.02
lytB2	gene1131	1008	815.39	2652	169.15	482.02
Rv1111c	gene1132	984	791.39	1006	66.11	188.39
Rv1112	gene1133	1074	881.39	250	14.75	42.04
vapB32	gene1134	198	25.21	0	0	0
vapC32	gene1135	375	183.24	58	16.46	46.91
Rv1115	gene1136	699	506.39	73	7.5	21.36
Rv1116	gene1137	186	18.04	1	2.88	8.22
Rv1117	gene1138	324	133.39	802	312.68	891.05
Rv1118c	gene1139	861	668.39	199	15.48	44.12
PE_PGRS1	gene114	1491	1298.39	157	6.29	17.92
Rv1119c	gene1140	150	3.44	0	0	0
Rv1120c	gene1141	495	302.51	19	3.27	9.31
zwf1	gene1142	1401	1208.39	505	21.73	61.94
gnd2	gene1143	1023	830.39	755	47.28	134.75
bpoB	gene1144	909	716.39	440	31.94	91.03
ephC	gene1145	951	758.39	118	8.09	23.06
Rv1125	gene1146	1245	1052.39	99	4.89	13.94
Rv1126c	gene1147	606	413.41	203	25.54	72.77
ppdK	gene1148	1473	1280.39	1316	53.45	152.33
Rv1128c	gene1149	1356	1163.39	371	16.58	47.26
Rv0110	gene115	750	557.39	129	12.04	34.3
Rv1129c	gene1150	1461	1268.39	354	14.51	41.36
prpD	gene1151	1581	1388.39	2465	92.33	263.13
prpC	gene1152	1182	989.39	880	46.26	131.82
Rv1132	gene1153	1731	1538.39	1479	50	142.48
metE	gene1154	2280	2087.39	5680	141.51	403.28
Rv1134	gene1155	237	53.97	8	7.71	21.97
PPE16	gene1156	1857	1664.39	350	10.94	31.17
Rv1138a	gene1157	405	212.91	7	1.71	4.87
Rv1138c	gene1158	1017	824.39	96	6.06	17.26
Rv1139c	gene1159	501	308.5	74	12.47	35.55
Rv0111	gene116	2058	1865.39	479	13.35	38.06
Rv1140	gene1160	849	656.39	225	17.83	50.8
echA11	gene1161	807	614.39	268	22.69	64.65
echA10	gene1162	807	614.39	442	37.41	106.62
mcr	gene1163	1083	890.39	361	21.09	60.09
Rv1144	gene1164	753	560.39	732	67.93	193.59
Rv1145	gene1165	912	719.39	112	8.1	23.07
Rv1146	gene1166	1413	1220.39	288	12.27	34.97
Rv1147	gene1167	651	458.4	78	8.85	25.22
Rv1148c	gene1168	1449	1256.39	1652.41	68.4	194.92
Rv1149	gene1169	408	215.88	349.88	84.28	240.19
gca	gene117	957	764.39	831	56.54	161.12
Rv1151c	gene1171	714	521.39	334	33.31	94.94
Rv1152	gene1172	366	174.38	164	48.91	139.39
omt	gene1173	849	656.39	749	59.34	169.11
Rv1154c	gene1174	642	449.4	359	41.54	118.39
Rv1155	gene1175	444	251.67	376	77.7	221.42
Rv1155a	gene1176	189	19.71	38	100.27	285.73
Rv1156	gene1177	588	395.41	3295	433.37	1234.99
Rv1157c	gene1178	1116	923.39	790	44.49	126.79
mcr10	rna21	123	0	0	0	0
gmhA	gene118	591	398.41	345	45.03	128.33
Rv1158c	gene1180	684	491.39	193	20.43	58.21
pimE	gene1181	1296	1103.39	942	44.4	126.53
Rv1159A	gene1182	285	96.36	556	300.07	855.12
mutT2	gene1183	426	233.76	42	9.34	26.63
narG	gene1184	3699	3506.39	6146	91.16	259.77
narH	gene1185	1677	1484.39	6232	218.34	622.21
narJ	gene1186	606	413.41	166	20.88	59.51
narI	gene1187	741	548.39	687	65.15	185.66
typA	gene1188	1887	1694.39	685	21.02	59.91
lpqW	gene1189	1908	1715.39	714	21.65	61.69
gmhB	gene119	573	380.42	169	23.1	65.84
Rv1167c	gene1190	606	413.41	562	70.7	201.47
PPE17	gene1191	1041	848.39	3369	206.52	588.52
lipX	gene1192	303	113.27	408	187.32	533.81
mshB	gene1193	912	719.39	350	25.3	72.1
Rv1171	gene1194	441	248.68	151	31.58	89.99
PE12	gene1195	927	734.39	1586	112.31	320.06
fbiC	gene1196	2571	2378.39	2951	64.53	183.88
TB8.4	gene1197	333	142.11	231	84.54	240.91
fadH	gene1198	2025	1832.39	2308	65.5	186.67
Rv1176c	gene1199	570	377.42	899	123.88	353.01
Rv0011c	gene12	282	93.58	56	31.12	88.69
hddA	gene120	1161	968.39	362	19.44	55.4
fdxC	gene1200	327	136.29	4963	1893.76	5396.71
Rv1178	gene1201	1089	896.39	2966	172.08	490.38
Rv1179c	gene1202	2820	2627.39	1746	34.56	98.49
pks3	gene1203	1467	1274.39	878	35.83	102.11
pks4	gene1204	4749	4556.39	3263	37.24	106.13
papA3	gene1205	1419	1226.39	2260	95.84	273.11
mmpL10	gene1206	3009	2816.39	2074	38.3	109.14
Rv1184c	gene1207	1080	887.39	2931	171.77	489.51
fadD21	gene1208	1737	1544.39	10862	365.77	1042.34
Rv1186c	gene1209	1617	1424.39	456	16.65	47.45
Rv0115a	gene121	189	19.71	39	102.91	293.25
rocA	gene1210	1632	1439.39	181	6.54	18.64
Rv1188	gene1211	990	797.39	76	4.96	14.13
sigI	gene1212	873	680.39	49	3.75	10.67
Rv1190	gene1213	879	686.39	47	3.56	10.15
Rv1191	gene1214	915	722.39	243	17.49	49.85
Rv1192	gene1215	828	635.39	1320	108.04	307.89
fadD36	gene1216	1422	1229.39	409	17.3	49.31
Rv1194c	gene1217	1266	1073.39	1606	77.81	221.74
PE13	gene1218	300	110.43	316	148.82	424.08
PPE18	gene1219	1176	983.39	3749.93	198.31	565.14
ldtA	gene122	756	563.39	686	63.32	180.46
esxK	gene1220	297	107.6	2705.25	1307.55	3726.17
esxL	gene1221	285	96.36	3455.02	1864.67	5313.79
Rv1199c	gene1222	1248	1055.39	3972.65	195.76	557.86
Rv1200	gene1223	1278	1085.39	478	22.9	65.27
dapD	gene1224	954	761.39	1127	76.98	219.37
dapE	gene1225	1065	872.39	445	26.53	75.6
Rv1203c	gene1226	585	392.41	33	4.37	12.46
Rv1204c	gene1227	1689	1496.39	106	3.68	10.5
Rv1205	gene1228	564	371.42	510	71.41	203.5
fadD6	gene1229	1794	1601.39	452	14.68	41.83
oxyS	gene123	945	752.39	172	11.89	33.88
folP2	gene1230	957	764.39	566	38.51	109.74
gpgS	gene1231	975	782.39	626	41.61	118.58
Rv1209	gene1232	369	177.33	323	94.73	269.95
tagA	gene1233	615	422.4	445	54.79	156.13
Rv1211	gene1234	228	46.73	194	215.9	615.25
glgA	gene1235	1164	971.39	997	53.38	152.11
glgC	gene1236	1215	1022.39	962	48.93	139.45
PE14	gene1237	333	142.11	13	4.76	13.56
Rv1215c	gene1238	1686	1493.39	1084	37.75	107.58
Rv1216c	gene1239	675	482.39	315	33.96	96.78
oxcA	gene124	1749	1556.39	400	13.37	38.09
Rv1217c	gene1240	1647	1454.39	141	5.04	14.37
Rv1218c	gene1241	936	743.39	246	17.21	49.04
Rv1219c	gene1242	639	446.4	147	17.13	48.8
Rv1220c	gene1243	648	455.4	410	46.82	133.43
sigE	gene1244	774	581.39	5610	501.82	1430.06
rseA	gene1245	465	272.58	314	59.91	170.72
htrA	gene1246	1587	1394.39	7439	277.45	790.66
tatB	gene1247	396	203.99	1010	257.49	733.78
Rv1225c	gene1248	831	638.39	303	24.68	70.34
Rv1226c	gene1249	1464	1271.39	236	9.65	27.51
fadD7	gene125	1578	1385.39	342	12.84	36.59
Rv1227c	gene1250	534	341.45	50	7.62	21.7
lpqX	gene1251	558	365.43	124	17.65	50.29
Rv1228a	gene1252	174	12.09	388	1668.77	4755.55
mrp	gene1253	1173	980.39	1976	104.82	298.71
Rv1230c	gene1254	1236	1043.39	669	33.35	95.03
Rv1231c	gene1255	543	350.44	190	28.2	80.35
Rv1232c	gene1256	1308	1115.39	404	18.84	53.68
Rv1233c	gene1257	597	404.41	1843	237.01	675.4
Rv1234	gene1258	528	335.46	682	105.73	301.31
lpqY	gene1259	1407	1214.39	512	21.93	62.48
fusA2	gene126	2145	1952.39	1030	27.44	78.19
sugA	gene1260	924	731.39	442	31.43	89.56
sugB	gene1261	825	632.39	202	16.61	47.34
sugC	gene1262	1182	989.39	756	39.74	113.24
corA	gene1263	1101	908.39	973	55.71	158.74
mdh	gene1264	990	797.39	1172	76.44	217.83
vapB33	gene1265	261	74.52	47	32.8	93.47
vapC33	gene1266	432	239.73	46	9.98	28.44
PE_PGRS23	gene1267	1689	1496.39	91	3.16	9.01
lpqZ	gene1268	861	668.39	269	20.93	59.65
Rv1245c	gene1269	831	638.39	758	61.75	175.97
Rv0121c	gene127	435	242.71	46	9.86	28.09
relE	gene1270	294	104.77	82	40.7	115.99
relB	gene1271	270	82.59	152	95.71	272.74
Rv1248c	gene1272	3696	3503.39	5003	74.27	211.64
Rv1249c	gene1273	789	596.39	444	38.72	110.33
Rv1250	gene1274	1740	1547.39	490	16.47	46.93
Rv1251c	gene1275	3420	3227.39	1143	18.42	52.49
lprE	gene1276	609	416.41	359	44.84	127.77
deaD	gene1277	1692	1499.39	1644	57.02	162.5
Rv1254	gene1278	1152	959.39	1051	56.97	162.36
Rv1255c	gene1279	609	416.41	80	9.99	28.47
Rv0122	gene128	369	177.33	304	89.16	254.07
cyp130	gene1280	1218	1025.39	323	16.38	46.68
Rv1257c	gene1281	1368	1175.39	1300	57.52	163.92
Rv1258c	gene1282	1260	1067.39	775	37.76	107.61
udgB	gene1283	900	707.39	92	6.76	19.27
Rv1260	gene1284	1119	926.39	457	25.66	73.11
Rv1261c	gene1285	450	257.64	204	41.18	117.35
Rv1262c	gene1286	435	242.71	122	26.14	74.5
amiB2	gene1287	1389	1196.39	197	8.56	24.4
Rv1264	gene1288	1194	1001.39	1066	55.36	157.77
mcr11	rna22	131	0	1	0	0
Rv0123	gene129	369	177.33	133	39.01	111.16
Rv1265	gene1290	681	488.39	1664	177.19	504.94
pknH	gene1291	1881	1688.39	901	27.75	79.09
embR	gene1292	1167	974.39	149	7.95	22.66
Rv1268c	gene1293	699	506.39	40	4.11	11.71
Rv1269c	gene1294	375	183.24	77	21.85	62.28
lprA	gene1295	735	542.39	484	46.41	132.25
Rv1271c	gene1296	342	150.87	426	146.85	418.48
Rv1272c	gene1297	1896	1703.39	439	13.4	38.2
Rv1273c	gene1298	1749	1556.39	199	6.65	18.95
lprB	gene1299	558	365.43	1039	147.87	421.38
Rv0012	gene13	789	596.39	526	45.87	130.71
PE_PGRS2	gene130	1464	1271.39	77	3.15	8.98
lprC	gene1300	543	350.44	1097	162.8	463.93
Rv1276c	gene1301	477	284.55	19	3.47	9.9
Rv1277	gene1302	1254	1061.39	1082	53.02	151.08
Rv1278	gene1303	2628	2435.39	1366	29.17	83.13
Rv1279	gene1304	1587	1394.39	1993	74.33	211.83
oppA	gene1305	1776	1583.39	1391	45.69	130.2
oppD	gene1306	1839	1646.39	378	11.94	34.03
oppC	gene1307	876	683.39	236	17.96	51.18
oppB	gene1308	978	785.39	386	25.56	72.84
canA	gene1309	492	299.51	213	36.98	105.4
pepA	gene131	1068	875.39	1690	100.4	286.12
cysD	gene1310	999	806.39	2583	166.58	474.72
Rv1286	gene1311	1845	1652.39	4181	131.59	375
Rv1287	gene1312	486	293.53	329	58.29	166.11
Rv1288	gene1313	1371	1178.39	252	11.12	31.69
Rv1289	gene1314	633	440.4	118	13.93	39.71
Rv1290c	gene1315	1566	1373.39	307	11.63	33.13
Rv1290A	gene1316	315	124.72	27	11.26	32.08
Rv1291c	gene1317	336	145.02	2	0.72	2.04
argV	rna23	73	0	0	0	0
argS	gene1319	1653	1460.39	861	30.66	87.38
treS	gene132	1806	1613.39	1497	48.25	137.51
lysA	gene1320	1344	1151.39	1625	73.4	209.17
thrA	gene1321	1326	1133.39	1561	71.63	204.12
thrC	gene1322	1083	890.39	1451	84.75	241.52
thrB	gene1323	951	758.39	364	24.96	71.13
rho	gene1324	1809	1616.39	18947	609.61	1737.21
rpmE	gene1325	243	58.95	9748	8600.25	24508.4
prfA	gene1326	1074	881.39	2473	145.92	415.83
hemK	gene1327	978	785.39	862	57.08	162.66
Rv1301	gene1328	654	461.4	499	56.24	160.28
rfe	gene1329	1215	1022.39	572	29.1	82.92
mak	gene133	1368	1175.39	501	22.17	63.17
Rv1303	gene1330	486	293.53	1586	281	800.78
atpB	gene1331	753	560.39	1455	135.03	384.8
atpE	gene1332	246	61.48	172	145.49	414.61
atpF	gene1333	516	323.47	3299	530.4	1511.49
atpH	gene1334	1341	1148.39	4048	183.32	522.41
atpA	gene1335	1650	1457.39	6383	227.77	649.09
atpG	gene1336	918	725.39	2357	168.98	481.56
atpD	gene1337	1461	1268.39	6019	246.79	703.28
atpC	gene1338	366	174.38	450	134.21	382.46
Rv1312	gene1339	444	251.67	699	144.45	411.63
Rv0128	gene134	780	587.39	367	32.49	92.6
Rv1313c	gene1340	1335	1142.39	1435.5	65.35	186.23
Rv1314c	gene1341	582	389.42	122	16.29	46.43
murA	gene1342	1257	1064.39	657	32.1	91.48
mcr3	rna24	124	0	0	0	0
rrs	rna25	1537	1344.39	241858	9356	26662
rrl	rna26	3138	2945.39	835570	14753.5	42043.4
rrf	rna27	115	0	0	0	0
ogt	gene1347	498	305.5	324	55.16	157.18
alkA	gene1348	1491	1298.39	656	26.28	74.88
Rv1318c	gene1349	1626	1433.39	341	12.37	35.26
fbpC	gene135	1023	830.39	11398	713.84	2034.25
Rv1319c	gene1350	1608	1415.39	276	10.14	28.9
Rv1320c	gene1351	1704	1511.39	747	25.7	73.25
Rv1321	gene1352	681	488.39	803	85.51	243.67
Rv1322	gene1353	297	107.6	71	34.32	97.79
Rv1322A	gene1354	459	266.61	1580	308.21	878.31
fadA4	gene1355	1170	977.39	2388	127.06	362.1
Rv1324	gene1356	915	722.39	1783	128.36	365.8
PE_PGRS24	gene1357	1812	1619.39	395	12.69	36.15
glgB	gene1358	2196	2003.39	1942	50.41	143.66
glgE	gene1359	2106	1913.39	1895	51.51	146.78
htdZ	gene136	456	263.62	29	5.72	16.3
glgP	gene1360	2592	2399.39	2056	44.56	126.99
dinG	gene1361	1995	1802.39	286	8.25	23.52
pncB1	gene1362	1347	1154.39	131	5.9	16.82
Rv1331	gene1363	306	116.12	433	193.92	552.61
Rv1332	gene1364	657	464.4	917	102.69	292.64
Rv1333	gene1365	1035	842.39	817	50.44	143.74
mec	gene1366	441	248.68	407	85.12	242.56
cysO	gene1367	282	93.58	342	190.06	541.63
cysM	gene1368	972	779.39	705	47.04	134.06
Rv1337	gene1369	723	530.39	795	77.95	222.14
fadE1	gene137	1344	1151.39	532	24.03	68.48
murI	gene1370	816	623.39	238	19.86	56.58
Rv1339	gene1371	822	629.39	585	48.34	137.75
rphA	gene1372	780	587.39	562	49.76	141.8
Rv1341	gene1373	615	422.4	100	12.31	35.09
Rv1342c	gene1374	363	171.43	497	150.78	429.67
lprD	gene1375	381	189.16	463	127.29	362.76
mbtL	gene1376	321	130.5	67	26.7	76.09
mbtM	gene1377	1566	1373.39	575	21.77	62.05
mbtN	gene1378	1161	968.39	783	42.05	119.83
mbtK	gene1379	633	440.4	204	24.09	68.65
fgd2	gene138	1083	890.39	272	15.89	45.27
leuW	rna28	84	0	0	0	0
irtA	gene1381	2580	2387.39	587	12.79	36.44
irtB	gene1382	1740	1547.39	431	14.49	41.28
fabG2	gene1383	744	551.39	125	11.79	33.6
Rv1351	gene1384	330	139.2	319	119.18	339.64
Rv1352	gene1385	372	180.28	218	62.89	179.21
Rv1353c	gene1386	786	593.39	64	5.61	15.98
Rv1354c	gene1387	1872	1679.39	321	9.94	28.33
moeY	gene1388	2148	1955.39	210	5.59	15.92
Rv1356c	gene1389	792	599.39	1359	117.91	336.02
Rv0133	gene139	606	413.41	292	36.73	104.68
Rv1357c	gene1390	924	731.39	220	15.64	44.58
Rv1358	gene1391	3480	3287.39	149	2.36	6.72
Rv1359	gene1392	753	560.39	253	23.48	66.91
Rv1360	gene1393	1023	830.39	777	48.66	138.67
PPE19	gene1394	1191	998.39	352.13	18.34	52.27
Rv1362c	gene1395	663	470.4	336	37.15	105.86
Rv1363c	gene1396	786	593.39	753	65.99	188.07
mcr15	rna29	300	110.43	160	75.35	214.73
Rv1364c	gene1398	1962	1769.39	769	22.6	64.41
rsfA	gene1399	387	195.09	31	8.26	23.55
trpG	gene14	699	506.39	1323	135.87	387.2
ephF	gene140	903	710.39	1283	93.93	267.66
Rv1366	gene1400	822	629.39	332	27.43	78.18
Rv1366A	gene1401	261	74.52	142	99.1	282.4
Rv1367c	gene1402	1134	941.39	354	19.56	55.73
lprF	gene1403	786	593.39	739	64.77	184.57
Rv1371	gene1404	1470	1277.39	22	0.9	2.55
Rv1372	gene1405	1182	989.39	270	14.19	40.44
Rv1373	gene1406	981	788.39	145	9.56	27.26
Rv1374c	gene1407	459	266.61	1951	380.58	1084.54
MTS1082	rna30	140	1.33	0	0	0
Rv1375	gene1409	1320	1127.39	699	32.24	91.89
Rv0135c	gene141	606	413.41	169	21.26	60.59
Rv1376	gene1410	1494	1301.39	391	15.63	44.53
Rv1377c	gene1411	639	446.4	156	18.17	51.79
Rv1378c	gene1412	1428	1235.39	636	26.77	76.3
pyrR	gene1413	582	389.42	185	24.71	70.41
pyrB	gene1414	960	767.39	198	13.42	38.24
pyrC	gene1415	1293	1100.39	835	39.46	112.46
Rv1382	gene1416	498	305.5	163	27.75	79.07
carA	gene1417	1131	938.39	587	32.53	92.71
carB	gene1418	3348	3155.39	936	15.43	43.96
pyrF	gene1419	825	632.39	97	7.98	22.73
cyp138	gene142	1326	1133.39	273	12.53	35.7
PE15	gene1420	309	118.98	301	131.56	374.92
PPE20	gene1421	1620	1427.39	5129	186.87	532.54
mihF	gene1422	573	380.42	2597	355.03	1011.73
gmk	gene1423	627	434.4	472	56.51	161.03
rpoZ	gene1424	333	142.11	1377	503.93	1436.05
dfp	gene1425	1257	1064.39	2220	108.47	309.11
metK	gene1426	1212	1019.39	2419	123.41	351.69
Rv1393c	gene1427	1479	1286.39	419	16.94	48.27
cyp132	gene1428	1386	1193.39	355	15.47	44.09
Rv1395	gene1429	1035	842.39	64	3.95	11.26
msrA	gene143	549	356.44	379	55.3	157.59
PE_PGRS25	gene1430	1731	1538.39	1223	41.34	117.82
vapC10	gene1431	402	209.94	493	122.13	348.03
vapB10	gene1432	258	71.87	308	222.86	635.09
nlhH	gene1433	960	767.39	64	4.34	12.36
lipI	gene1434	963	770.39	1349	91.07	259.51
Rv1401	gene1435	603	410.41	127	16.09	45.86
priA	gene1436	1968	1775.39	149	4.36	12.44
Rv1403c	gene1437	825	632.39	210	17.27	49.21
Rv1404	gene1438	483	290.53	1445	258.66	737.1
Rv1405c	gene1439	825	632.39	649	53.37	152.1
Rv0138	gene144	504	311.49	87	14.53	41.39
fmt	gene1440	939	746.39	153	10.66	30.38
fmu	gene1441	1374	1181.39	208	9.16	26.09
rpe	gene1442	699	506.39	408	41.9	119.41
ribG	gene1443	1020	827.39	1423	89.44	254.89
P55	gene1444	1557	1364.39	3234	123.27	351.29
lprG	gene1445	711	518.39	2067	207.37	590.94
ribC	gene1446	606	413.41	129	16.23	46.25
Rv1413	gene1447	516	323.47	21	3.38	9.62
Rv1414	gene1448	402	209.94	21	5.2	14.82
ribA2	gene1449	1278	1085.39	1768	84.71	241.41
Rv0139	gene145	1023	830.39	284	17.79	50.69
ribH	gene1450	483	290.53	296	52.98	150.99
Rv1417	gene1451	465	272.58	100	19.08	54.37
lprH	gene1452	687	494.39	214	22.51	64.15
Rv1419	gene1453	474	281.56	1416	261.55	745.34
uvrC	gene1454	1941	1748.39	1456	43.31	123.42
Rv1421	gene1455	906	713.39	382	27.85	79.36
Rv1422	gene1456	1029	836.39	431	26.8	76.37
whiA	gene1457	978	785.39	648	42.91	122.28
Rv1424c	gene1458	762	569.39	495	45.21	128.84
Rv1425	gene1459	1380	1187.39	504	22.07	62.91
Rv0140	gene146	381	189.16	428	117.67	335.33
lipO	gene1460	1263	1070.39	139	6.75	19.25
fadD12	gene1461	1608	1415.39	416	15.29	43.56
Rv1428c	gene1462	828	635.39	269	22.02	62.74
Rv1429	gene1463	1269	1076.39	207	10	28.5
PE16	gene1464	1587	1394.39	324	12.08	34.44
Rv1431	gene1465	1770	1577.39	378	12.46	35.51
Rv1432	gene1466	1422	1229.39	141	5.96	17
Rv1433	gene1467	816	623.39	473	39.46	112.45
Rv1434	gene1468	138	1.02	0	0	0
Rv1435c	gene1469	609	416.41	236	29.47	83.99
Rv0141c	gene147	411	218.86	538	127.84	364.31
gap	gene1470	1020	827.39	2118	133.13	379.38
pgk	gene1471	1239	1046.39	1729	85.93	244.88
tpi	gene1472	786	593.39	509	44.61	127.13
Rv1439c	gene1473	426	233.76	87	19.36	55.16
secG	gene1474	234	51.53	81	81.76	232.98
PE_PGRS26	gene1475	1476	1283.39	305	12.36	35.22
bisC	gene1476	2301	2108.39	1179	29.08	82.87
Rv1443c	gene1477	486	293.53	48	8.5	24.24
Rv1444c	gene1478	411	218.86	158	37.54	106.99
devB	gene1479	744	551.39	201	18.96	54.03
Rv0142	gene148	927	734.39	106	7.51	21.39
opcA	gene1480	912	719.39	230	16.63	47.38
zwf2	gene1481	1545	1352.39	1849	71.1	202.63
tal	gene1482	1122	929.39	1939	108.5	309.2
tkt	gene1483	2103	1910.39	3422	93.16	265.47
PE_PGRS27	gene1484	3990	3797.39	204.42	2.8	7.98
Rv1451	gene1485	927	734.39	854	60.48	172.34
PE_PGRS28	gene1486	2226	2033.39	71.58	1.83	5.22
Rv1453	gene1487	1266	1073.39	468	22.67	64.62
qor	gene1488	987	794.39	396	25.92	73.88
Rv1455	gene1489	864	671.39	101	7.82	22.29
Rv0143c	gene149	1479	1286.39	569	23	65.55
Rv1456c	gene1490	933	740.39	263	18.47	52.64
Rv1457c	gene1491	786	593.39	92	8.06	22.98
Rv1458c	gene1492	942	749.39	202	14.02	39.95
Rv1459c	gene1493	1776	1583.39	567	18.62	53.07
Rv1460	gene1494	807	614.39	219	18.54	52.83
Rv1461	gene1495	2541	2348.39	4128	91.42	260.51
Rv1462	gene1496	1194	1001.39	606	31.47	89.69
Rv1463	gene1497	801	608.39	411	35.13	100.12
csd	gene1498	1254	1061.39	524	25.68	73.17
Rv1465	gene1499	489	296.52	147	25.78	73.47
pknB	gene15	1881	1688.39	1026	31.6	90.06
Rv0144	gene150	843	650.39	821	65.65	187.08
Rv1466	gene1500	348	156.72	126	41.81	119.15
fadE15	gene1501	1830	1637.39	660	20.96	59.74
PE_PGRS29	gene1502	1113	920.39	270	15.26	43.48
ctpD	gene1503	1974	1781.39	303	8.85	25.21
trxA	gene1504	375	183.24	163	46.26	131.83
trxB1	gene1505	372	180.28	2211	637.81	1817.59
echA12	gene1506	858	665.39	488	38.14	108.69
Rv1473	gene1507	1629	1436.39	764	27.66	78.83
Rv1473A	gene1508	192	21.48	2	4.84	13.8
Rv1474c	gene1509	564	371.42	194	27.16	77.41
Rv0145	gene151	954	761.39	3693	252.25	718.84
acn	gene1510	2832	2639.39	4139	81.55	232.41
Rv1476	gene1511	561	368.43	649	91.61	261.07
ripA	gene1512	1419	1226.39	1057	44.82	127.73
Rv1478	gene1513	726	533.39	134	13.07	37.23
moxR1	gene1514	1134	941.39	5734	316.77	902.71
Rv1480	gene1515	954	761.39	688	46.99	133.92
Rv1481	gene1516	1008	815.39	1712	109.19	311.17
Rv1482c	gene1517	843	650.39	42	3.36	9.57
fabG1	gene1518	744	551.39	1240	116.95	333.29
inhA	gene1519	810	617.39	536	45.15	128.67
Rv0146	gene152	933	740.39	397	27.89	79.47
hemZ	gene1520	1035	842.39	301	18.58	52.96
Rv1486c	gene1521	867	674.39	989	76.27	217.34
Rv1487	gene1522	435	242.71	646	138.42	394.46
Rv1488	gene1523	1146	953.39	1900	103.64	295.35
Rv1489	gene1524	357	165.54	202	63.46	180.85
Rv1489A	gene1525	231	49.11	53	56.12	159.94
Rv1490	gene1526	1308	1115.39	852	39.73	113.21
Rv1491c	gene1527	759	566.39	125	11.48	32.71
mutA	gene1528	1848	1655.39	477	14.99	42.7
mutB	gene1529	2253	2060.39	1059	26.73	76.17
Rv0147	gene153	1521	1328.39	968	37.9	108
mazE4	gene1530	303	113.27	55	25.25	71.96
mazF4	gene1531	318	127.61	34	13.86	39.49
Rv1496	gene1532	1005	812.39	445	28.49	81.18
lipL	gene1533	1290	1097.39	919	43.55	124.11
Rv1498c	gene1534	618	425.4	722	88.27	251.53
Rv1498A	gene1535	213	35.41	4	5.87	16.74
Rv1499	gene1536	399	206.96	32	8.04	22.91
Rv1500	gene1537	1029	836.39	1764	109.68	312.57
Rv1501	gene1538	822	629.39	1752	144.77	412.55
Rv1502	gene1539	900	707.39	1171	86.09	245.33
Rv0148	gene154	861	668.39	908	70.65	201.33
Rv1505c	gene1541	666	473.4	490	53.83	153.4
Rv1506c	gene1542	501	308.5	338	56.98	162.38
Rv1507c	gene1543	696	503.39	1502	155.17	442.2
Rv1507A	gene1544	504	311.49	1333	222.56	634.23
Rv1508c	gene1545	1800	1607.39	2296	74.29	211.69
Rv1508A	gene1546	363	171.43	44	13.35	38.04
Rv1509	gene1547	882	689.39	459	34.63	98.67
Rv1510	gene1548	1299	1106.39	246	11.56	32.95
gmdA	gene1549	1023	830.39	689	43.15	122.97
Rv0149	gene155	969	776.39	512	34.3	97.73
epiA	gene1550	969	776.39	872	58.41	166.45
Rv1513	gene1551	732	539.39	254	24.49	69.79
Rv1514c	gene1552	789	596.39	115	10.03	28.58
Rv1515c	gene1553	897	704.39	471	34.77	99.1
Rv1516c	gene1554	1011	818.39	246	15.63	44.55
Rv1517	gene1555	765	572.39	247	22.44	63.95
Rv1518	gene1556	960	767.39	75	5.08	14.48
Rv1519	gene1557	270	82.59	34	21.41	61.01
Rv1520	gene1558	1041	848.39	761	46.65	132.94
fadD25	gene1559	1752	1559.39	5671	189.13	538.97
Rv0150c	gene156	288	99.15	24	12.59	35.87
mmpL12	gene1560	3441	3248.39	1439	23.04	65.65
Rv1523	gene1561	1044	851.39	179	10.93	31.16
Rv1524	gene1562	1245	1052.39	253	12.5	35.63
wbbL2	gene1563	786	593.39	263	23.05	65.69
Rv1526c	gene1564	1281	1088.39	131	6.26	17.84
pks5	gene1565	6327	6134.39	1684	14.28	40.68
papA4	gene1566	498	305.5	118	20.09	57.24
fadD24	gene1567	1755	1562.39	1247	41.51	118.29
adh	gene1568	1104	911.39	118	6.73	19.19
Rv1531	gene1569	567	374.42	436	60.56	172.58
PE1	gene157	1767	1574.39	479	15.82	45.09
Rv1532c	gene1570	435	242.71	169	36.21	103.19
Rv1533	gene1571	1128	935.39	1799	100.02	285.03
Rv1534	gene1572	678	485.39	365	39.11	111.44
Rv1535	gene1573	237	53.97	103	99.25	282.84
ileS	gene1574	3126	2933.39	3311	58.7	167.28
dinX	gene1575	1392	1199.39	113	4.9	13.96
ansA	gene1576	981	788.39	290	19.13	54.51
lspA	gene1577	609	416.41	519	64.82	184.72
Rv1540	gene1578	927	734.39	669	47.38	135.01
lprI	gene1579	594	401.41	230	29.8	84.92
PE2	gene158	1578	1385.39	225	8.45	24.07
glbN	gene1580	411	218.86	23	5.47	15.57
Rv1543	gene1581	1026	833.39	927	57.85	164.85
Rv1544	gene1582	804	611.39	574	48.83	139.14
Rv1545	gene1583	228	46.73	61	67.89	193.45
Rv1546	gene1584	432	239.73	391	84.82	241.72
dnaE1	gene1585	3555	3362.39	5983	92.54	263.71
PPE21	gene1586	2037	1844.39	618	17.43	49.66
fadD11	gene1587	1716	1523.39	207	7.07	20.14
plsB1	gene1588	1866	1673.39	573	17.81	50.75
frdA	gene1589	1752	1559.39	71	2.37	6.75
ptbB	gene159	831	638.39	419	34.13	97.27
frdB	gene1590	744	551.39	22	2.08	5.91
frdC	gene1591	381	189.16	54	14.85	42.31
frdD	gene1592	378	186.2	36	10.06	28.65
Rv1556	gene1593	609	416.41	246	30.72	87.55
mmpL6	gene1594	1194	1001.39	332	17.24	49.14
Rv1558	gene1595	447	254.65	502	102.52	292.16
ilvA	gene1596	1290	1097.39	1120	53.08	151.26
vapB11	gene1597	219	39.82	10	13.06	37.22
vapC11	gene1598	405	212.91	49	11.97	34.11
treZ	gene1599	1743	1550.39	131	4.39	12.52
pknA	gene16	1296	1103.39	1974	93.04	265.14
fadE2	gene160	1212	1019.39	859	43.82	124.89
treY	gene1600	2298	2105.39	214	5.29	15.06
treX	gene1601	2166	1973.39	1321	34.81	99.21
Rv1565c	gene1602	2190	1997.39	1047	27.26	77.69
Rv1566c	gene1603	693	500.39	837	86.99	247.9
Rv1567c	gene1604	285	96.36	89	48.03	136.88
bioA	gene1605	1314	1121.39	262	12.15	34.63
bioF1	gene1606	1161	968.39	190	10.2	29.08
bioD	gene1607	681	488.39	94	10.01	28.52
Rv1571	gene1608	510	317.48	42	6.88	19.61
Rv1573	gene1609	411	218.86	32	7.6	21.67
pntAa	gene161	1101	908.39	387	22.16	63.14
Rv1574	gene1610	312	121.85	29	12.38	35.27
Rv1575	gene1611	501	308.5	29	4.89	13.93
Rv1576c	gene1612	1422	1229.39	754	31.9	90.9
Rv1577c	gene1613	513	320.48	159	25.8	73.53
Rv1578c	gene1614	471	278.57	65	12.14	34.58
Rv1579c	gene1615	315	124.72	19	7.92	22.58
Rv1580c	gene1616	273	85.32	71	43.28	123.33
Rv1581c	gene1617	396	203.99	75	19.12	54.49
Rv1582c	gene1618	1416	1223.39	138	5.87	16.72
Rv1583c	gene1619	399	206.96	41	10.3	29.36
pntAb	gene162	333	142.11	91	33.3	94.9
Rv1584c	gene1620	222	42.09	296	365.78	1042.37
Rv1585c	gene1621	516	323.47	70	11.25	32.07
Rv1586c	gene1622	1410	1217.39	1703.7	72.78	207.41
Rv1587c	gene1623	1002	809.39	118.24	7.6	21.65
Rv1588c	gene1624	669	476.39	124.49	13.59	38.73
bioB	gene1625	1050	857.39	1297	78.67	224.19
Rv1590	gene1626	240	56.44	39	35.93	102.4
Rv1591	gene1627	666	473.4	399	43.83	124.91
Rv1592c	gene1628	1341	1148.39	1009	45.69	130.21
Rv1593c	gene1629	711	518.39	2180	218.7	623.24
pntB	gene163	1428	1235.39	1412	59.44	169.39
nadA	gene1630	1050	857.39	5137	311.59	887.95
nadB	gene1631	1584	1391.39	5444	203.48	579.87
nadC	gene1632	858	665.39	2809	219.55	625.65
Rv1597	gene1633	759	566.39	467	42.88	122.2
Rv1598c	gene1634	411	218.86	312	74.14	211.27
hisD	gene1635	1317	1124.39	795	36.77	104.79
hisC1	gene1636	1143	950.39	537	29.39	83.74
hisB	gene1637	633	440.4	595	70.26	200.23
hisH	gene1638	621	428.4	813	98.69	281.25
hisA	gene1639	738	545.39	444	42.34	120.65
Rv0157A	gene164	129	0	0	0	0
impA	gene1640	813	620.39	288	24.14	68.8
hisF	gene1641	804	611.39	406	34.54	98.42
hisI	gene1642	348	156.72	85	28.21	80.38
chaA	gene1643	1083	890.39	331	19.33	55.09
bcpB	gene1644	465	272.58	217	41.4	117.98
trpE	gene1645	1551	1358.39	1462	55.97	159.51
Rv1610	gene1646	708	515.39	432	43.59	124.22
trpC	gene1647	819	626.39	1178	97.8	278.71
trpB	gene1648	1233	1040.39	1620	80.98	230.77
trpA	gene1649	813	620.39	897	75.19	214.28
Rv0158	gene165	645	452.4	588	67.59	192.63
lgt	gene1650	1407	1214.39	1571	67.28	191.72
Rv1615	gene1651	441	248.68	2023	423.07	1205.63
Rv1616	gene1652	399	206.96	111	27.89	79.49
pykA	gene1653	1419	1226.39	1145	48.55	138.37
tesB1	gene1654	903	710.39	878	64.28	183.17
Rv1619	gene1655	1455	1262.39	307	12.65	36.04
cydC	gene1656	1731	1538.39	638	21.57	61.46
cydD	gene1657	1584	1391.39	493	18.43	52.51
cydB	gene1658	1041	848.39	844	51.74	147.44
cydA	gene1659	1458	1265.39	2094	86.06	245.25
PE3	gene166	1407	1214.39	529	22.65	64.56
Rv1624c	gene1660	588	395.41	156	20.52	58.47
cya	gene1661	1332	1139.39	1578	72.03	205.25
leuV	rna31	74	0	0	0	0
Rv1626	gene1663	618	425.4	2540	310.52	884.89
Rv1627c	gene1664	1209	1016.39	1967	100.65	286.82
Rv1628c	gene1665	492	299.51	583	101.23	288.48
polA	gene1666	2715	2522.39	2024	41.73	118.92
rpsA	gene1667	1446	1253.39	9053	375.63	1070.45
coaE	gene1668	1224	1031.39	1612	81.28	231.63
Rv1632c	gene1669	444	251.67	341	70.47	200.81
PE4	gene167	1509	1316.39	92	3.63	10.36
uvrB	gene1670	2097	1904.39	3209	87.63	249.73
Rv1634	gene1671	1416	1223.39	573	24.36	69.41
Rv1635c	gene1672	1671	1478.39	472	16.6	47.32
TB15.3	gene1673	441	248.68	1405	293.83	837.33
Rv1637c	gene1674	795	602.39	525	45.32	129.16
uvrA	gene1675	2919	2726.39	4327	82.54	235.21
Rv1638A	gene1676	258	71.87	865	625.89	1783.62
Rv1639c	gene1677	1470	1277.39	1415	57.61	164.17
lysX	gene1678	3519	3326.39	1502	23.48	66.92
infC	gene1679	606	413.41	3650	459.17	1308.5
Rv0161	gene168	1350	1157.39	117	5.26	14.98
rpmI	gene1680	195	23.32	19	42.38	120.77
rplT	gene1681	390	198.05	697	183.02	521.57
tsnR	gene1682	783	590.39	566	49.86	142.08
Rv1645c	gene1683	1056	863.39	521	31.38	89.43
PE17	gene1684	933	740.39	641	45.02	128.31
Rv1647	gene1685	951	758.39	261	17.9	51
Rv1648	gene1686	807	614.39	339	28.7	81.77
pheS	gene1687	1026	833.39	483	30.14	85.89
pheT	gene1688	2496	2303.39	872	19.69	56.11
PE_PGRS30	gene1689	3036	2843.39	1567	28.66	81.68
adhE1	gene169	1152	959.39	92	4.99	14.21
argC	gene1690	1059	866.39	420	25.21	71.84
argJ	gene1691	1215	1022.39	1120	56.97	162.35
argB	gene1692	885	692.39	667	50.1	142.77
argD	gene1693	1203	1010.39	506	26.04	74.22
argF	gene1694	924	731.39	330	23.46	66.87
argR	gene1695	513	320.48	95	15.42	43.93
argG	gene1696	1197	1004.39	952	49.29	140.47
argH	gene1697	1413	1220.39	283	12.06	34.37
pks10	gene1698	1062	869.39	184	11.01	31.37
pks7	gene1699	6381	6188.39	930	7.82	22.27
pbpA	gene17	1476	1283.39	1215	49.23	140.31
Rv0163	gene170	456	263.62	144	28.41	80.96
pks8	gene1700	4809	4616.39	486	5.48	15.6
pks17	gene1701	1509	1316.39	182	7.19	20.49
pks9	gene1702	3054	2861.39	484	8.8	25.07
pks11	gene1703	1062	869.39	242	14.48	41.25
cyp139	gene1704	1293	1100.39	207	9.78	27.88
Rv1669	gene1706	363	171.43	4	1.21	3.46
Rv1670	gene1707	348	156.72	54	17.92	51.06
Rv1671	gene1708	393	201.02	28	7.24	20.64
Rv1672c	gene1709	1332	1139.39	262	11.96	34.08
TB18.5	gene171	486	293.53	1673	296.42	844.71
Rv1673c	gene1710	933	740.39	99	6.95	19.82
Rv1674c	gene1711	657	464.4	66	7.39	21.06
cmr	gene1712	735	542.39	34	3.26	9.29
Rv1676	gene1713	705	512.39	644	65.36	186.27
dsbF	gene1714	549	356.44	460	67.12	191.26
Rv1678	gene1715	903	710.39	744	54.47	155.22
fadE16	gene1716	1122	929.39	260	14.55	41.46
Rv1680	gene1717	825	632.39	405	33.31	94.91
moeX	gene1718	993	800.39	117	7.6	21.66
Rv1682	gene1719	918	725.39	491	35.2	100.32
mce1R	gene172	672	479.39	928	100.67	286.89
Rv1683	gene1720	3000	2807.39	2188	40.53	115.51
Rv1684	gene1721	225	44.39	51	59.75	170.28
Rv1685c	gene1722	624	431.4	93	11.21	31.95
Rv1686c	gene1723	681	488.39	37	3.94	11.23
Rv1687c	gene1724	768	575.39	80	7.23	20.61
mpg	gene1725	612	419.4	31	3.84	10.95
tyrS	gene1726	1275	1082.39	567	27.24	77.64
G2	rna32	229	47.52	75	82.08	233.9
lprJ	gene1728	384	192.12	366	99.07	282.33
Rv1691	gene1729	753	560.39	126	11.69	33.32
fadD5	gene173	1665	1472.39	4350	153.65	437.85
Rv1692	gene1730	1062	869.39	165	9.87	28.13
Rv1693	gene1731	177	13.48	32	123.42	351.71
tlyA	gene1732	807	614.39	226	19.13	54.52
ppnK	gene1733	924	731.39	426	30.29	86.32
recN	gene1734	1764	1571.39	476	15.75	44.89
Rv1697	gene1735	1182	989.39	1498	78.74	224.39
mctB	gene1736	945	752.39	864	59.72	170.19
pyrG	gene1737	1761	1568.39	2342	77.66	221.3
Rv1700	gene1738	624	431.4	722	87.04	248.04
Rv1701	gene1739	936	743.39	735	51.42	146.53
yrbE1A	gene174	798	605.39	728	62.54	178.22
Rv1702c	gene1740	1365	1172.39	603	26.75	76.23
Rv1703c	gene1741	750	557.39	1609	150.12	427.81
cycA	gene1742	1671	1478.39	1039	36.55	104.16
PPE22	gene1743	1158	965.39	99	5.33	15.2
PPE23	gene1744	1185	992.39	118	6.18	17.62
Rv1706A	gene1745	168	9.49	0	0	0
Rv1707	gene1746	1461	1268.39	558	22.88	65.2
Rv1708	gene1747	957	764.39	572	38.92	110.9
scpA	gene1748	837	644.39	450	36.32	103.5
scpB	gene1749	696	503.39	407	42.05	119.82
yrbE1B	gene175	870	677.39	462	35.47	101.08
Rv1711	gene1750	765	572.39	540	49.06	139.82
cmk	gene1751	693	500.39	171	17.77	50.65
engA	gene1752	1392	1199.39	487	21.12	60.18
Rv1714	gene1753	813	620.39	52	4.36	12.42
fadB3	gene1754	915	722.39	59	4.25	12.1
Rv1716	gene1755	831	638.39	54	4.4	12.54
Rv1717	gene1756	351	159.66	22	7.17	20.42
Rv1718	gene1757	819	626.39	119	9.88	28.16
Rv1719	gene1758	780	587.39	106	9.39	26.74
proT	rna33	74	0	0	0	0
mce1A	gene176	1365	1172.39	2581	114.49	326.27
vapC12	gene1760	390	198.05	38	9.98	28.44
vapB12	gene1761	228	46.73	3	3.34	9.51
Rv1722	gene1762	1485	1292.39	262	10.54	30.04
Rv1723	gene1763	1248	1055.39	80	3.94	11.23
Rv1724c	gene1764	420	227.8	175	39.95	113.85
Rv1725c	gene1765	711	518.39	116	11.64	33.16
Rv1726	gene1766	1386	1193.39	86	3.75	10.68
AS1726	rna34	213	35.41	0	0	0
Rv1727	gene1768	570	377.42	80	11.02	31.41
Rv1728c	gene1769	771	578.39	465	41.81	119.15
mce1B	gene177	1041	848.39	3604	220.92	629.58
Rv1729c	gene1770	939	746.39	402	28.01	79.82
Rv1730c	gene1771	1554	1361.39	365	13.94	39.73
gabD2	gene1772	1557	1364.39	702	26.76	76.25
Rv1732c	gene1773	549	356.44	414	60.41	172.14
Rv1733c	gene1774	633	440.4	1186	140.05	399.11
MTS1338	rna35	117	0	0	0	0
Rv1734c	gene1776	243	58.95	344	303.5	864.88
Rv1735c	gene1777	498	305.5	183	31.15	88.78
Rv1735a	gene1778	243	58.95	29	25.59	72.91
narX	gene1779	1959	1766.39	6834	201.21	573.39
mce1C	gene178	1548	1355.39	3881	148.91	424.36
narK2	gene1780	1188	995.39	1475	77.06	219.61
Rv1738	gene1781	285	96.36	2977	1606.68	4578.6
Rv1739c	gene1782	1683	1490.39	1812	63.23	180.18
vapB34	gene1783	213	35.41	10	14.69	41.85
vapC34	gene1784	249	64.05	53	43.04	122.64
Rv1742	gene1785	738	545.39	106	10.11	28.8
pknE	gene1786	1701	1508.39	1133	39.06	111.32
Rv1744c	gene1787	402	209.94	67	16.6	47.3
idi	gene1788	612	419.4	659	81.72	232.87
pknF	gene1789	1431	1238.39	254	10.67	30.4
mce1D	gene179	1593	1400.39	3236	120.18	342.47
Rv1747	gene1790	2598	2405.39	3303	71.41	203.51
Rv1748	gene1791	732	539.39	192	18.51	52.75
Rv1749c	gene1792	558	365.43	494	70.3	200.35
fadD1	gene1793	1599	1406.39	351	12.98	36.99
Rv1751	gene1794	1383	1190.39	1149	50.2	143.05
Rv1752	gene1795	450	257.64	41	8.28	23.58
PPE24	gene1796	3162	2969.39	944	16.53	47.12
Rv1754c	gene1797	1692	1499.39	621	21.54	61.38
cut1	gene1798	525	332.46	4	0.63	1.78
wag22	gene1799	2745	2552.39	107	2.18	6.21
rodA	gene18	1410	1217.39	809	34.56	98.49
lprK	gene180	1173	980.39	2196	116.49	331.96
Rv1760	gene1800	1509	1316.39	641	25.32	72.17
Rv1761c	gene1801	384	192.12	20	5.41	15.43
Rv1762c	gene1802	789	596.39	277	24.15	68.83
Rv1765c	gene1803	1098	905.39	137.94	7.92	22.58
Rv1766	gene1804	270	82.59	36	22.67	64.6
Rv1767	gene1805	360	168.48	68	20.99	59.82
PE_PGRS31	gene1806	1857	1664.39	510	15.94	45.41
Rv1769	gene1807	1245	1052.39	1180	58.31	166.17
Rv1770	gene1808	1287	1094.39	1441	68.48	195.14
Rv1771	gene1809	1287	1094.39	776	36.88	105.09
mce1F	gene181	1548	1355.39	4629	177.61	506.15
Rv1772	gene1810	312	121.85	305	130.18	370.97
Rv1773c	gene1811	747	554.39	148	13.88	39.56
Rv1774	gene1812	1341	1148.39	505	22.87	65.17
Rv1775	gene1813	819	626.39	254	21.09	60.1
Rv1776c	gene1814	561	368.43	190	26.82	76.43
cyp144	gene1815	1305	1112.39	97	4.53	12.92
Rv1778c	gene1816	450	257.64	109	22	62.7
Rv1779c	gene1817	1794	1601.39	906	29.42	83.85
Rv1780	gene1818	564	371.42	675	94.51	269.33
malQ	gene1819	2175	1982.39	303	7.95	22.65
Rv0175	gene182	642	449.4	2458	284.45	810.6
eccB5	gene1820	1521	1328.39	2859	111.93	318.97
eccC5	gene1821	4176	3983.39	7650	99.88	284.62
cyp143	gene1822	1182	989.39	402	21.13	60.22
Rv1786	gene1823	204	29.16	1	1.78	5.08
PPE25	gene1824	1098	905.39	151.45	8.7	24.79
PE18	gene1825	300	110.43	31	14.6	41.6
PPE26	gene1826	1182	989.39	945	49.67	141.55
PPE27	gene1827	1053	860.39	100.55	6.08	17.32
PE19	gene1828	300	110.43	25	11.77	33.55
Rv0176	gene183	969	776.39	1019	68.26	194.51
esxN	gene1830	285	96.36	2746	1482.01	4223.33
Rv1794	gene1831	903	710.39	3247	237.71	677.4
eccD5	gene1832	1512	1319.39	1809	71.31	203.2
mycP5	gene1833	1758	1565.39	1983	65.88	187.74
eccE5	gene1834	1221	1028.39	3164	160.01	455.97
eccA5	gene1835	1833	1640.39	3900	123.64	352.35
lppT	gene1836	192	21.48	3	7.26	20.7
PPE28	gene1837	1968	1775.39	574	16.81	47.92
PPE29	gene1838	1272	1079.39	286	13.78	39.27
PPE30	gene1839	1392	1199.39	149	6.46	18.41
Rv0177	gene184	555	362.43	4006	574.83	1638.11
PE_PGRS32	gene1840	1920	1727.39	314	9.45	26.94
Rv1804c	gene1841	327	136.29	80	30.53	86.99
Rv1805c	gene1842	348	156.72	551	182.84	521.04
PE20	gene1843	300	110.43	26	12.24	34.89
PPE32	gene1844	1230	1037.39	203	10.18	29
PPE33	gene1845	1407	1214.39	427	18.29	52.11
Rv1810	gene1846	357	165.54	145	45.55	129.82
mgtC	gene1847	705	512.39	198	20.1	57.27
Rv1812c	gene1848	1203	1010.39	706	36.34	103.56
Rv1813c	gene1849	432	239.73	2548	552.76	1575.23
Rv0178	gene185	735	542.39	1716	164.54	468.88
erg3	gene1850	903	710.39	727	53.22	151.67
Rv1815	gene1851	666	473.4	655	71.96	205.06
Rv1816	gene1852	705	512.39	471	47.81	136.23
Rv1817	gene1853	1464	1271.39	465	19.02	54.2
PE_PGRS33	gene1854	1497	1304.39	699	27.87	79.42
bacA	gene1855	1920	1727.39	521	15.69	44.7
ilvG	gene1856	1644	1451.39	947	33.93	96.7
secA2	gene1857	2427	2234.39	8805	204.94	584.02
pgsA2	gene1858	630	437.4	661	78.59	223.96
Rv1823	gene1859	924	731.39	506	35.98	102.53
lprO	gene186	1110	917.39	2230	126.42	360.25
Rv1824	gene1860	366	174.38	31	9.25	26.35
Rv1825	gene1861	879	686.39	466	35.31	100.62
gcvH	gene1862	405	212.91	459	112.12	319.5
garA	gene1863	489	296.52	2169	380.42	1084.09
Rv1828	gene1864	744	551.39	1733	163.45	465.8
Rv1829	gene1865	495	302.51	608	104.53	297.87
Rv1830	gene1866	678	485.39	631	67.61	192.66
Rv1831	gene1867	258	71.87	128	92.62	263.93
gcvB	gene1868	2826	2633.39	2272	44.87	127.86
Rv1833c	gene1869	861	668.39	525	40.85	116.41
Rv0180c	gene187	1359	1166.39	1021	45.52	129.73
lipZ	gene1870	867	674.39	159	12.26	34.94
Rv1835c	gene1871	1887	1694.39	573	17.59	50.12
Rv1836c	gene1872	2034	1841.39	2375	67.08	191.15
glcB	gene1873	2226	2033.39	5906	151.05	430.46
vapC13	gene1874	396	203.99	234	59.66	170.01
vapB13	gene1875	264	77.19	76	51.2	145.91
PE_PGRS34	gene1876	1548	1355.39	193	7.41	21.1
Rv1841c	gene1877	1038	845.39	883	54.32	154.8
Rv1842c	gene1878	1368	1175.39	723	31.99	91.16
guaB1	gene1879	1440	1247.39	1982	82.63	235.48
Rv0181c	gene188	735	542.39	855	81.98	233.62
gnd1	gene1880	1458	1265.39	1067	43.85	124.97
blaR	gene1881	951	758.39	1461	100.19	285.51
blaI	gene1882	417	224.82	848	196.16	559.01
Rv1847	gene1883	423	230.78	229	51.61	147.06
ureA	gene1884	303	113.27	89	40.86	116.44
ureB	gene1885	315	124.72	6	2.5	7.13
ureC	gene1886	1734	1541.39	521	17.58	50.09
ureF	gene1887	636	443.4	27	3.17	9.02
ureG	gene1888	675	482.39	128	13.8	39.32
ureD	gene1889	627	434.4	112	13.41	38.21
sigG	gene189	1113	920.39	635	35.88	102.25
ndh	gene1890	1392	1199.39	1535	66.56	189.67
Rv1855c	gene1891	924	731.39	2022	143.78	409.72
Rv1856c	gene1892	678	485.39	603	64.61	184.11
modA	gene1893	786	593.39	243	21.3	60.69
modB	gene1894	795	602.39	176	15.19	43.3
modC	gene1895	1110	917.39	165	9.35	26.66
apa	gene1896	978	785.39	305	20.2	57.55
Rv1861	gene1897	306	116.12	15	6.72	19.14
adhA	gene1898	1041	848.39	430	26.36	75.12
Rv1863c	gene1899	771	578.39	948	85.24	242.91
pstP	gene19	1545	1352.39	1841	70.8	201.75
Rv0183	gene190	840	647.39	284	22.81	65.01
Rv1864c	gene1900	756	563.39	376	34.71	98.91
Rv1865c	gene1901	861	668.39	73	5.68	16.19
Rv1866	gene1902	2337	2144.39	342	8.29	23.64
Rv1867	gene1903	1485	1292.39	160	6.44	18.35
Rv1868	gene1904	2100	1907.39	460	12.54	35.74
Rv1869c	gene1905	1236	1043.39	1897	94.55	269.45
Rv1870c	gene1906	636	443.4	1318	154.59	440.53
Rv1871c	gene1907	390	198.05	3547	931.4	2654.23
lldD2	gene1908	1245	1052.39	9337	461.41	1314.89
Rv1873	gene1909	438	245.69	14	2.96	8.44
Rv0184	gene191	750	557.39	538	50.2	143.05
Rv1874	gene1910	687	494.39	241	25.35	72.24
Rv1875	gene1911	444	251.67	238	49.18	140.16
bfrA	gene1912	480	287.54	2144	387.77	1105.05
Rv1877	gene1913	2064	1871.39	758	21.06	60.03
glnA3	gene1914	1353	1160.39	176	7.89	22.48
Rv1879	gene1915	1137	944.39	639	35.19	100.28
cyp140	gene1916	1317	1124.39	1682	77.8	221.7
lppE	gene1917	423	230.78	168	37.86	107.89
Rv1882c	gene1918	834	641.39	399	32.35	92.2
Rv1883c	gene1919	462	269.59	859	165.71	472.22
Rv0185	gene192	510	317.48	269	44.06	125.57
rpfC	gene1920	531	338.45	4380	673.02	1917.94
*MtCM	gene1921	600	407.41	583	74.42	212.08
fbpB	gene1922	978	785.39	3730	246.99	703.85
Rv1887	gene1923	1143	950.39	2716	148.62	423.53
Rv1890c	gene1926	612	419.4	135.51	16.8	47.88
AS1890	rna36	238	54.79	5.49	5.21	14.86
Rv1891	gene1928	408	215.88	211	50.83	144.85
Rv1892	gene1929	312	121.85	59	25.18	71.76
bglS	gene193	2076	1883.39	2157	59.56	169.73
Rv1893	gene1930	219	39.82	326	425.81	1213.43
Rv1894c	gene1931	1131	938.39	2584	143.21	408.1
Rv1895	gene1932	1155	962.39	474	25.61	72.99
Rv1896c	gene1933	912	719.39	728	52.63	149.98
Rv1897c	gene1934	432	239.73	99	21.48	61.2
Rv1898	gene1935	309	118.98	299	130.69	372.43
lppD	gene1936	1032	839.39	2192	135.81	387.02
lipJ	gene1937	1389	1196.39	1503	65.33	186.19
cinA	gene1938	1293	1100.39	903	42.68	121.62
nanT	gene1939	1269	1076.39	1994	96.34	274.55
mymT	gene194	162	7.18	40	289.82	825.92
Rv1903	gene1940	405	212.91	301	73.52	209.52
Rv1904	gene1941	432	239.73	311	67.47	192.27
aao	gene1942	963	770.39	732	49.41	140.82
Rv1906c	gene1943	471	278.57	1578	294.6	839.53
Rv1907c	gene1944	648	455.4	118	13.48	38.4
katG	gene1945	2223	2030.39	3390	86.83	247.44
furA	gene1946	444	251.67	22	4.55	12.96
Rv1910c	gene1947	594	401.41	84	10.88	31.01
lppC	gene1948	606	413.41	440	55.35	157.74
fadB5	gene1949	1005	812.39	470	30.09	85.74
Rv0187	gene195	663	470.4	274	30.29	86.33
Rv1913	gene1950	753	560.39	124	11.51	32.79
Rv1914c	gene1951	408	215.88	266	64.08	182.61
aceAa	gene1952	1104	911.39	1671	95.35	271.73
aceAb	gene1953	1197	1004.39	1079	55.87	159.21
PPE34	gene1954	4380	4187.39	766	9.51	27.11
PPE35	gene1955	2964	2771.39	1424	26.72	76.15
Rv1919c	gene1956	465	272.58	520	99.21	282.72
Rv1920	gene1957	864	671.39	753	58.33	166.22
lppF	gene1958	1272	1079.39	136	6.55	18.67
Rv1922	gene1959	1116	923.39	357	20.11	57.3
Rv0188	gene196	432	239.73	3632	787.93	2245.38
lipD	gene1960	1341	1148.39	1577	71.42	203.52
Rv1924c	gene1961	381	189.16	273	75.06	213.89
fadD31	gene1962	1863	1670.39	13909	433.05	1234.06
mpt63	gene1963	480	287.54	1090	197.14	561.8
Rv1927	gene1964	774	581.39	239	21.38	60.92
Rv1928c	gene1965	768	575.39	307	27.75	79.07
Rv1929c	gene1966	645	452.4	233	26.78	76.33
Rv1930c	gene1967	525	332.46	8	1.25	3.57
Rv1931c	gene1968	780	587.39	65	5.75	16.4
tpx	gene1969	498	305.5	879	149.63	426.42
ilvD	gene197	1728	1535.39	1140	38.61	110.04
fadE18	gene1970	1092	899.39	751	43.43	123.75
fadE17	gene1971	1230	1037.39	69	3.46	9.86
echA13	gene1972	957	764.39	20	1.36	3.88
Rv1936	gene1973	1110	917.39	160	9.07	25.85
Rv1937	gene1974	2520	2327.39	332	7.42	21.14
ephB	gene1975	1071	878.39	119	7.05	20.08
Rv1939	gene1976	516	323.47	43	6.91	19.7
ribA1	gene1977	1062	869.39	79	4.73	13.47
Rv1941	gene1978	771	578.39	305	27.42	78.15
mazF5	gene1979	330	139.2	43	16.07	45.78
Rv0190	gene198	291	101.96	445	226.98	646.84
mazE5	gene1980	378	186.2	146	40.78	116.21
Rv1944c	gene1981	591	398.41	58	7.57	21.58
Rv1945	gene1982	1365	1172.39	1080.59	47.93	136.6
lppG	gene1983	453	260.63	154	30.73	87.57
Rv1947	gene1984	402	209.94	83	20.56	58.59
Rv1948c	gene1985	351	159.66	113	36.81	104.89
Rv1950c	gene1986	192	21.48	58	140.43	400.19
Rv1951c	gene1987	297	107.6	24	11.6	33.06
vapB14	gene1988	216	37.59	12	16.6	47.32
vapC14	gene1989	312	121.85	84	35.85	102.17
Rv0191	gene199	1242	1049.39	172	8.52	24.29
Rv1954c	gene1990	522	329.46	7321	1155.63	3293.22
higB	gene1991	378	186.2	401	112	319.18
higA	gene1992	450	257.64	189	38.15	108.72
Rv1957	gene1993	546	353.44	581	85.49	243.62
Rv1958c	gene1994	615	422.4	340	41.86	119.29
parE1	gene1995	297	107.6	431	208.32	593.65
parD1	gene1996	252	66.64	10	7.8	22.24
Rv1961	gene1997	495	302.51	36	6.19	17.64
vapC35	gene1998	408	215.88	91	21.92	62.47
vapB35	gene1999	273	85.32	45	27.43	78.17
recF	gene2	1158	965.39	1023	55.11	157.05
fhaB	gene20	468	275.58	326	61.52	175.32
Rv0192	gene200	1101	908.39	367	21.01	59.88
mce3R	gene2000	1221	1028.39	155	7.84	22.34
yrbE3A	gene2001	798	605.39	44	3.78	10.77
yrbE3B	gene2002	816	623.39	62	5.17	14.74
mce3A	gene2003	1278	1085.39	54	2.59	7.37
mce3B	gene2004	1029	836.39	30	1.87	5.32
mce3C	gene2005	1233	1040.39	42	2.1	5.98
mce3D	gene2006	1272	1079.39	82	3.95	11.26
lprM	gene2007	1134	941.39	58	3.2	9.13
mce3F	gene2008	1314	1121.39	57	2.64	7.53
Rv1972	gene2009	576	383.42	18	2.44	6.96
Rv0193c	gene201	1848	1655.39	327	10.27	29.28
Rv1973	gene2010	483	290.53	18	3.22	9.18
Rv1974	gene2011	378	186.2	11	3.07	8.76
Rv1975	gene2012	666	473.4	104	11.43	32.56
Rv1976c	gene2013	408	215.88	174	41.92	119.45
Rv1977	gene2014	1047	854.39	603	36.7	104.6
Rv1978	gene2015	849	656.39	391	30.98	88.28
Rv1979c	gene2016	1446	1253.39	961	39.87	113.63
mpt64	gene2017	687	494.39	2484	261.3	744.62
nrdF1	gene2018	969	776.39	1884	126.2	359.63
vapC36	gene2019	420	227.8	64	14.61	41.64
Rv0194	gene202	3585	3392.39	181	2.77	7.91
vapB36	gene2020	261	74.52	450	314.04	894.92
PE_PGRS35	gene2021	1677	1484.39	965	33.81	96.35
cfp21	gene2022	654	461.4	186	20.96	59.74
RV1984a	gene2023	231	49.11	38	40.24	114.67
Rv1985c	gene2024	912	719.39	173	12.51	35.64
Rv1986	gene2025	600	407.41	43	5.49	15.64
Rv1987	gene2026	429	236.74	897	197.05	561.53
erm(37)	gene2027	540	347.44	148	22.15	63.13
Rv1989c	gene2028	561	368.43	251	35.43	100.97
Rv1990c	gene2029	342	150.87	73	25.16	71.71
Rv0195	gene203	636	443.4	22	2.58	7.35
mazF6	gene2030	345	153.79	25	8.45	24.09
mazE6	gene2031	249	64.05	282	228.98	652.54
ctpG	gene2032	2316	2123.39	869	21.28	60.65
Rv1993c	gene2033	273	85.32	84	51.2	145.91
cmtR	gene2034	357	165.54	185	58.12	165.63
Rv1995	gene2035	768	575.39	519	46.91	133.68
Rv1996	gene2036	954	761.39	5802	396.3	1129.35
ctpF	gene2037	2718	2525.39	3627	74.69	212.85
Rv1998c	gene2038	777	584.39	532	47.34	134.92
Rv1999c	gene2039	1323	1130.39	206	9.48	27.01
Rv0196	gene204	585	392.41	24	3.18	9.06
Rv2000	gene2040	1614	1421.39	223	8.16	23.25
Rv2001	gene2041	753	560.39	219	20.32	57.92
fabG3	gene2042	783	590.39	238	20.96	59.74
Rv2003c	gene2043	858	665.39	1090	85.19	242.78
Rv2004c	gene2044	1497	1304.39	2776	110.68	315.41
Rv2005c	gene2045	888	695.39	4003	299.37	853.13
otsB1	gene2046	3984	3791.39	5713	78.36	223.32
fdxA	gene2047	345	153.79	5317	1797.97	5123.73
Rv2008c	gene2048	1326	1133.39	322	14.78	42.11
vapB15	gene2049	243	58.95	120	105.87	301.7
Rv0197	gene205	2289	2096.39	389	9.65	27.5
vapC15	gene2050	399	206.96	132	33.17	94.52
Rv2011c	gene2051	432	239.73	120	26.03	74.19
Rv2012	gene2052	495	302.51	187	32.15	91.61
Rv2015c	gene2053	1257	1064.39	1023.06	49.99	142.45
Rv2016	gene2054	576	383.42	1530	207.53	591.39
Rv2017	gene2055	1041	848.39	534	32.73	93.28
Rv2018	gene2056	720	527.39	898	88.55	252.35
Rv2019	gene2057	417	224.82	79	18.27	52.08
Rv2021c	gene2058	306	116.12	538	240.94	686.62
Rv2022c	gene2059	606	413.41	1124	141.4	402.95
zmp1	gene206	1992	1799.39	1952	56.42	160.77
Rv2023c	gene2060	360	168.48	20	6.17	17.59
Rv2024c	gene2062	1548	1355.39	817	31.35	89.33
Rv2025c	gene2063	999	806.39	1247	80.42	229.18
Rv2026c	gene2064	885	692.39	168	12.62	35.96
dosT	gene2065	1722	1529.39	354	12.04	34.3
Rv2028c	gene2066	840	647.39	738	59.29	168.95
pfkB	gene2067	1020	827.39	1093	68.7	195.78
Rv2030c	gene2068	2046	1853.39	21967	616.39	1756.56
hspX	gene2069	435	242.71	13203	2829.05	8062.02
Rv0199	gene207	660	467.4	132	14.69	41.85
acg	gene2070	996	803.39	6271	405.94	1156.83
Rv2033c	gene2071	843	650.39	880	70.37	200.52
Rv2034	gene2072	324	133.39	60	23.39	66.66
Rv2035	gene2073	489	296.52	338	59.28	168.94
Rv2036	gene2074	642	449.4	266	30.78	87.72
Rv2037c	gene2075	975	782.39	300	19.94	56.83
Rv2038c	gene2076	1074	881.39	106	6.25	17.82
Rv2039c	gene2077	843	650.39	54	4.32	12.3
Rv2040c	gene2078	903	710.39	239	17.5	49.86
Rv2041c	gene2079	1320	1127.39	210	9.69	27.61
Rv0200	gene208	690	497.39	241	25.2	71.81
Rv2042c	gene2080	798	605.39	489	42.01	119.71
pncA	gene2081	561	368.43	445	62.82	179.01
Rv2044c	gene2082	318	127.61	15	6.11	17.42
lipT	gene2083	1536	1343.39	658	25.47	72.59
lppI	gene2084	657	464.4	104	11.65	33.19
Rv2047c	gene2085	2565	2372.39	583	12.78	36.42
pks12	gene2086	12456	12263.4	5823	24.69	70.37
ASpks	rna37	142	1.68	0	0	0
Rv2049c	gene2088	225	44.39	15	17.57	50.08
Rv2050	gene2089	336	145.02	761	272.9	777.68
Rv0201c	gene209	504	311.49	146	24.38	69.47
ppm1	gene2090	2625	2432.39	4642	99.25	282.83
Rv2052c	gene2091	1605	1412.39	1567	57.7	164.43
fxsA	gene2092	528	335.46	1070	165.88	472.72
Rv2054	gene2093	714	521.39	350	34.91	99.49
rpsR2	gene2094	267	79.89	11	7.16	20.41
rpsN2	gene2095	306	116.12	6	2.69	7.66
rpmG1	gene2096	165	8.29	0	0	0
rpmB2	gene2097	237	53.97	13	12.53	35.7
Rv2059	gene2098	1536	1343.39	328.43	12.71	36.23
Rv2060	gene2099	402	209.94	722.57	179	510.1
fhaA	gene21	1584	1391.39	5309	198.44	565.49
mmpL11	gene210	2901	2708.39	2715	52.13	148.57
Rv2061c	gene2100	405	212.91	192	46.9	133.65
cobN	gene2101	3585	3392.39	1404	21.52	61.34
mazE7	gene2102	234	51.53	8	8.07	23.01
mazF7	gene2103	411	218.86	17	4.04	11.51
cobG	gene2104	1092	899.39	308	17.81	50.75
cobH	gene2105	627	434.4	106	12.69	36.16
cobIJ	gene2106	1527	1334.39	414	16.14	45.98
Rv2067c	gene2107	1224	1031.39	1542	77.75	221.57
blaC	gene2108	924	731.39	645	45.86	130.7
sigC	gene2109	558	365.43	367	52.23	148.84
Rv0203	gene211	411	218.86	354	84.12	239.71
cobK	gene2110	735	542.39	140	13.42	38.25
cobM	gene2111	756	563.39	52	4.8	13.68
cobL	gene2112	1173	980.39	99	5.25	14.97
Rv2073c	gene2113	750	557.39	55	5.13	14.62
Rv2074	gene2114	414	221.84	679	159.18	453.62
Rv2075c	gene2115	1464	1271.39	370	15.13	43.13
Rv2076c	gene2116	252	66.64	61	47.61	135.67
Rv2077c	gene2117	972	779.39	1170	78.07	222.48
Rv2077A	gene2118	300	110.43	25	11.77	33.55
Rv2078	gene2119	315	124.72	25	10.42	29.71
Rv0204c	gene212	1239	1046.39	949	47.17	134.41
Rv2079	gene2120	1971	1778.39	464	13.57	38.67
lppJ	gene2121	564	371.42	754	105.57	300.86
Rv2081c	gene2122	441	248.68	295	61.69	175.81
Rv2082	gene2123	2166	1973.39	1180	31.1	88.62
Rv2083	gene2124	945	752.39	701	48.45	138.08
Rv2084	gene2125	1137	944.39	388	21.37	60.89
Rv2085	gene2126	306	116.12	52	23.29	66.36
Rv2086	gene2127	606	413.41	120	15.1	43.02
pknJ	gene2128	1770	1577.39	229	7.55	21.52
pepE	gene2129	1128	935.39	123	6.84	19.49
Rv0205	gene213	1104	911.39	310	17.69	50.41
Rv2090	gene2130	1182	989.39	811	42.63	121.48
Rv2091c	gene2131	735	542.39	2276	218.23	621.9
helY	gene2132	2721	2528.39	2210	45.46	129.54
tatC	gene2133	927	734.39	549	38.88	110.79
tatA	gene2134	252	66.64	533	415.98	1185.43
pafC	gene2135	951	758.39	295	20.23	57.65
pafB	gene2136	999	806.39	354	22.83	65.06
pafA	gene2137	1359	1166.39	3402	151.69	432.26
mmpL3	gene214	2835	2642.39	5996	118.01	336.3
Rv2100	gene2140	1653	1460.39	935	33.3	94.89
helZ	gene2141	3042	2849.39	2799	51.09	145.58
Rv2102	gene2142	717	524.39	578	57.32	163.35
vapC37	gene2143	435	242.71	45	9.64	27.48
vapB37	gene2144	255	69.25	154	115.66	329.6
Rv2104a	gene2145	258	71.87	59	42.69	121.66
PE22	gene2146	297	107.6	39	18.85	53.72
PPE36	gene2147	732	539.39	506	48.79	139.03
prcA	gene2148	747	554.39	2040	191.37	545.35
prcB	gene2149	876	683.39	3085	234.77	669.03
Rv0207c	gene215	729	536.39	801	77.66	221.31
pup	gene2150	195	23.32	17	37.92	108.06
dop	gene2151	1665	1472.39	1347	47.58	135.58
Rv2113	gene2152	1194	1001.39	278	14.44	41.14
Rv2114	gene2153	624	431.4	975	117.54	334.95
mpa	gene2154	1830	1637.39	7491	237.93	678.03
lppK	gene2155	570	377.42	47	6.48	18.46
Rv2117	gene2156	294	104.77	35	17.37	49.51
Rv2118c	gene2157	843	650.39	304	24.31	69.27
Rv2119	gene2158	837	644.39	194	15.66	44.62
Rv2120c	gene2159	483	290.53	84	15.04	42.85
Rv0208c	gene216	792	599.39	875	75.92	216.35
hisG	gene2160	855	662.39	193	15.15	43.18
hisE	gene2161	282	93.58	23	12.78	36.43
PPE37	gene2162	1422	1229.39	215	9.1	25.92
metH	gene2163	3579	3386.39	5744	88.21	251.38
Rv2125	gene2164	879	686.39	1325	100.39	286.09
PE_PGRS37	gene2165	771	578.39	26	2.34	6.66
ansP1	gene2166	1470	1277.39	2682	109.19	311.17
Rv2128	gene2167	204	29.16	160	285.37	813.22
Rv2129c	gene2168	882	689.39	583	43.98	125.33
mshC	gene2169	1245	1052.39	1687	83.37	237.57
Rv0209	gene217	1086	893.39	104	6.05	17.25
cysQ	gene2170	804	611.39	2118	180.16	513.41
Rv2132	gene2171	231	49.11	56	59.3	168.99
Rv2133c	gene2172	789	596.39	326	28.43	81.01
Rv2134c	gene2173	588	395.41	1503	197.68	563.33
Rv2135c	gene2174	711	518.39	301	30.2	86.05
Rv2136c	gene2175	831	638.39	782	63.71	181.54
Rv2137c	gene2176	414	221.84	702	164.57	468.98
lppL	gene2177	1077	884.39	191	11.23	32.01
pyrD	gene2178	1074	881.39	614	36.23	103.24
TB18.6	gene2179	531	338.45	113	17.36	49.48
Rv0210	gene218	1479	1286.39	210	8.49	24.19
Rv2141c	gene2180	1347	1154.39	688	30.99	88.33
leuU	rna38	86	0	0	0	0
parE2	gene2182	318	127.61	197	80.29	228.8
parD2	gene2183	216	37.59	33	45.66	130.12
Rv2143	gene2184	1059	866.39	244	14.65	41.74
Rv2144c	gene2185	357	165.54	1521	477.85	1361.75
wag31	gene2186	783	590.39	3013	265.41	756.34
Rv2146c	gene2187	291	101.96	30	15.3	43.61
Rv2147c	gene2188	726	533.39	2973	289.87	826.05
Rv2148c	gene2189	777	584.39	282	25.1	71.52
pckA	gene219	1821	1628.39	4595	146.75	418.2
yfiH	gene2190	753	560.39	293	27.19	77.49
ftsZ	gene2191	1140	947.39	4806	263.82	751.82
ftsQ	gene2192	945	752.39	316	21.84	62.24
murC	gene2193	1485	1292.39	600	24.14	68.8
murG	gene2194	1233	1040.39	506	25.29	72.08
ftsW	gene2195	1575	1382.39	1178	44.32	126.29
murD	gene2196	1461	1268.39	636	26.08	74.31
murX	gene2197	1080	887.39	1032	60.48	172.35
murF	gene2198	1533	1340.39	1008	39.11	111.45
murE	gene2199	1608	1415.39	1337	49.13	140
leuT	rna2	83	0	0	0	0
nadR	gene220	972	779.39	271	18.08	51.53
Rv2159c	gene2200	1035	842.39	4352	268.68	765.66
Rv2161c	gene2202	867	674.39	3512	270.83	771.8
PE_PGRS38	gene2203	1599	1406.39	2895	107.05	305.07
pbpB	gene2204	2040	1847.39	2935	82.62	235.45
Rv2164c	gene2205	1155	962.39	1004	54.25	154.61
Rv2165c	gene2206	1191	998.39	1697	88.4	251.91
Rv2166c	gene2207	432	239.73	3253	705.71	2011.07
Rv2169c	gene2208	405	212.91	2587	631.91	1800.78
Rv2170	gene2209	621	428.4	33	4.01	11.42
Rv0213c	gene221	1314	1121.39	832	38.59	109.96
lppM	gene2210	684	491.39	569	60.22	171.61
Rv2172c	gene2211	906	713.39	2053	149.66	426.5
idsA2	gene2212	1059	866.39	380	22.81	65
mptA	gene2213	1551	1358.39	511	19.56	55.75
Rv2175c	gene2214	441	248.68	172	35.97	102.51
pknL	gene2215	1200	1007.39	386	19.93	56.79
Rv2177c	gene2216	666	473.4	72.6	7.98	22.73
aroG	gene2217	1389	1196.39	1218	52.95	150.88
Rv2179c	gene2218	507	314.49	50	8.27	23.56
Rv2180c	gene2219	888	695.39	293	21.91	62.45
fadD4	gene222	1614	1421.39	314	11.49	32.74
Rv2181	gene2220	1284	1091.39	2576	122.75	349.8
Rv2182c	gene2221	744	551.39	2068	195.05	555.84
Rv2183c	gene2222	396	203.99	184	46.91	133.68
Rv2184c	gene2223	1140	947.39	449	24.65	70.24
TB16.3	gene2224	435	242.71	1632	349.69	996.53
Rv2186c	gene2225	390	198.05	142	37.29	106.26
fadD15	gene2226	1803	1610.39	1430	46.18	131.6
pimB	gene2227	1158	965.39	158	8.51	24.26
Rv2189c	gene2228	774	581.39	166	14.85	42.32
Rv2190c	gene2229	1158	965.39	6030	324.84	925.71
Rv2191	gene2230	1938	1745.39	220	6.56	18.68
trpD	gene2231	1113	920.39	288	16.27	46.37
ctaE	gene2232	612	419.4	2139	265.24	755.85
qcrC	gene2233	843	650.39	1769	141.45	403.1
qcrA	gene2234	1290	1097.39	6075	287.9	820.43
qcrB	gene2235	1650	1457.39	7713	275.23	784.34
Rv2197c	gene2236	645	452.4	502	57.71	164.45
mmpS3	gene2237	900	707.39	355	26.1	74.38
Rv2199c	gene2238	420	227.8	504	115.06	327.9
ctaC	gene2239	1092	899.39	7590	438.88	1250.7
Rv0216	gene224	1014	821.39	207	13.11	37.35
asnB	gene2240	1959	1766.39	1049	30.88	88.01
adoK	gene2241	975	782.39	1638	108.88	310.28
Rv2203	gene2242	693	500.39	1551	161.2	459.37
Rv2204c	gene2243	357	165.54	1394	437.95	1248.04
Rv2205c	gene2244	1077	884.39	286	16.82	47.93
Rv2206	gene2245	711	518.39	1135	113.87	324.49
cobT	gene2246	1086	893.39	573	33.36	95.05
cobS	gene2247	750	557.39	215	20.06	57.17
Rv2209	gene2248	1539	1346.39	691	26.69	76.06
ilvE	gene2249	1107	914.39	765	43.51	123.99
lipW	gene225	909	716.39	161	11.69	33.31
gcvT	gene2250	1140	947.39	1050	57.64	164.26
Rv2212	gene2251	1137	944.39	230	12.67	36.09
pepB	gene2252	1548	1355.39	1202	46.12	131.43
ephD	gene2253	1779	1586.39	998	32.72	93.23
dlaT	gene2254	1662	1469.39	4387	155.27	442.48
Rv2216	gene2255	906	713.39	829	60.43	172.22
lipB	gene2256	693	500.39	495	51.45	146.61
lipA	gene2257	936	743.39	820	57.37	163.48
Rv2219	gene2258	753	560.39	2149	199.43	568.33
Rv2219A	gene2259	423	230.78	167	37.63	107.25
Rv0218	gene226	1329	1136.39	206	9.43	26.87
glnA1	gene2260	1437	1244.39	7434	310.69	885.37
glnE	gene2261	2985	2792.39	2854	53.15	151.47
glnA2	gene2262	1341	1148.39	2764	125.17	356.7
Rv2223c	gene2263	1563	1370.39	521	19.77	56.34
caeA	gene2264	1563	1370.39	2842	107.85	307.35
Rv2224d	gene2265	222	42.09	0	0	0
panB	gene2266	846	653.39	1429	113.74	324.13
Rv2226	gene2267	1542	1349.39	1605	61.86	176.28
rnpB	rna39	307	117.08	374637	166416	474241
Rv2227	gene2269	702	509.39	221	22.56	64.3
Rv0219	gene227	549	356.44	23	3.36	9.56
Rv2228c	gene2270	1095	902.39	272	15.68	44.67
Rv2229c	gene2271	738	545.39	454	43.29	123.37
Rv2230c	gene2272	1140	947.39	409	22.45	63.98
cobC	gene2273	1095	902.39	217	12.51	35.64
vapC16	gene2274	426	233.76	62	13.79	39.31
vapB16	gene2275	177	13.48	4	15.43	43.96
ptkA	gene2276	876	683.39	632	48.1	137.06
ptpA	gene2277	492	299.51	44	7.64	21.77
Rv2235	gene2278	816	623.39	233	19.44	55.39
cobD	gene2279	942	749.39	84	5.83	16.61
lipC	gene228	1212	1019.39	1802	91.93	261.98
Rv2237	gene2280	768	575.39	216	19.52	55.64
Rv2237A	gene2281	237	53.97	920	886.52	2526.34
valV	rna40	72	0	0	0	0
ahpE	gene2283	462	269.59	278	53.63	152.82
Rv2239c	gene2284	477	284.55	3809	696.16	1983.86
Rv2240c	gene2285	591	398.41	519	67.75	193.06
aceE	gene2286	2706	2513.39	3519	72.81	207.5
Rv2242	gene2287	1245	1052.39	347	17.15	48.87
fabD	gene2288	909	716.39	2645	192.01	547.19
mcr16	rna41	103	0	0	0	0
Rv0221	gene229	1410	1217.39	478	20.42	58.19
acpM	gene2290	348	156.72	4848	1608.72	4584.42
kasA	gene2291	1251	1058.39	9096	446.95	1273.69
kasB	gene2292	1317	1124.39	6352	293.8	837.24
accD6	gene2293	1422	1229.39	4147	175.43	499.92
Rv2248	gene2294	816	623.39	133	11.1	31.62
glpD1	gene2295	1551	1358.39	142	5.44	15.49
Rv2250c	gene2296	570	377.42	39	5.37	15.31
Rv2251	gene2297	1428	1235.39	342	14.4	41.03
Rv2252	gene2298	930	737.39	316	22.29	63.51
Rv2253	gene2299	504	311.49	54	9.02	25.69
Rv0021c	gene23	969	776.39	198	13.26	37.8
echA1	gene230	789	596.39	563	49.09	139.91
Rv2254c	gene2300	456	263.62	28	5.52	15.74
Rv2256a	gene2301	195	23.32	1	2.23	6.36
Rv2256c	gene2302	534	341.45	3948	601.32	1713.6
Rv2257c	gene2303	819	626.39	202	16.77	47.79
Rv2258c	gene2304	1062	869.39	1755	104.98	299.17
mscR	gene2305	1086	893.39	444	25.85	73.65
Rv2260	gene2306	636	443.4	338	39.64	112.97
Rv2263	gene2308	954	761.39	364	24.86	70.85
Rv2264c	gene2309	1779	1586.39	201	6.59	18.78
Rv0223c	gene231	1464	1271.39	831	33.99	96.87
Rv2265	gene2310	1230	1037.39	61	3.06	8.71
cyp124	gene2311	1287	1094.39	445	21.15	60.26
Rv2267c	gene2312	1167	974.39	411	21.94	62.51
cyp128	gene2313	1470	1277.39	159	6.47	18.45
Rv2269c	gene2314	333	142.11	10	3.66	10.43
lppN	gene2315	528	335.46	12	1.86	5.3
Rv2271	gene2316	300	110.43	160	75.35	214.73
Rv2272	gene2317	369	177.33	26	7.63	21.73
Rv2273	gene2318	330	139.2	19	7.1	20.23
mazF8	gene2319	318	127.61	27	11	31.36
Rv0224c	gene232	765	572.39	49	4.45	12.69
mazE8	gene2320	249	64.05	82.47	66.97	190.84
Rv2275	gene2321	870	677.39	379.53	29.14	83.04
cyp121	gene2322	1191	998.39	358	18.65	53.14
Rv2277c	gene2323	906	713.39	47	3.43	9.76
pitB	gene2325	1659	1466.39	210	7.45	21.22
Rv2282c	gene2326	939	746.39	50	3.48	9.93
Rv2283	gene2327	195	23.32	0	0	0
lipM	gene2328	1296	1103.39	411	19.37	55.2
Rv2285	gene2329	1338	1145.39	415	18.84	53.7
Rv0225	gene233	1155	962.39	490	26.48	75.46
Rv2286c	gene2330	693	500.39	258	26.81	76.41
yjcE	gene2331	1629	1436.39	202	7.31	20.84
Rv2288	gene2332	378	186.2	619	172.89	492.69
cdh	gene2333	783	590.39	1942	171.07	487.49
lppO	gene2334	516	323.47	486	78.14	222.67
sseB	gene2335	855	662.39	522	40.98	116.79
Rv2292c	gene2336	225	44.39	7	8.2	23.37
Rv2293c	gene2337	741	548.39	331	31.39	89.45
Rv2294	gene2338	1224	1031.39	136	6.86	19.54
Rv2295	gene2339	639	446.4	620	72.23	205.84
Rv0226c	gene234	1731	1538.39	248	8.38	23.89
Rv2296	gene2340	903	710.39	360	26.35	75.1
Rv2297	gene2341	453	260.63	218	43.5	123.96
Rv2298	gene2342	972	779.39	465	31.03	88.42
htpG	gene2343	1944	1751.39	3180	94.43	269.09
Rv2300c	gene2344	933	740.39	303	21.28	60.65
cut2	gene2345	693	500.39	805	83.66	238.42
Rv2302	gene2346	243	58.95	199	175.57	500.32
Rv2303c	gene2347	924	731.39	1368	97.27	277.2
Rv2304c	gene2348	210	33.28	9	14.06	40.08
Rv2305	gene2349	1290	1097.39	173	8.2	23.36
Rv0227c	gene235	1266	1073.39	1942	94.09	268.13
Rv2307c	gene2351	846	653.39	79	6.29	17.92
Rv2307A	gene2352	192	21.48	17	41.16	117.3
Rv2307B	gene2353	432	239.73	29	6.29	17.93
Rv2307D	gene2354	183	16.45	3	9.48	27.02
Rv2308	gene2355	717	524.39	175	17.36	49.46
Rv2308a	gene2356	333	142.11	22	8.05	22.94
metV	rna42	74	0	0	0	0
Rv2309A	gene2358	288	99.15	8	4.2	11.96
Rv2310	gene2359	345	153.79	3	1.01	2.89
Rv0228	gene236	1224	1031.39	329	16.59	47.28
Rv2311	gene2360	525	332.46	40	6.26	17.83
Rv2312	gene2361	270	82.59	132	83.11	236.85
Rv2313c	gene2362	855	662.39	594	46.64	132.9
Rv2314c	gene2363	1374	1181.39	530	23.33	66.49
Rv2315c	gene2364	1518	1325.39	1197	46.97	133.85
uspA	gene2365	873	680.39	49	3.75	10.67
uspB	gene2366	825	632.39	13	1.07	3.05
uspC	gene2367	1323	1130.39	64	2.94	8.39
Rv2319c	gene2368	879	686.39	124	9.4	26.77
rocE	gene2369	1431	1238.39	68	2.86	8.14
Rv0229c	gene237	414	221.84	51	11.96	34.07
Rv2323c	gene2370	909	716.39	215	15.61	44.48
Rv2324	gene2371	447	254.65	45	9.19	26.19
Rv2325c	gene2372	849	656.39	403	31.93	90.99
Rv2326c	gene2373	2094	1901.39	2823	77.21	220.04
Rv2327	gene2374	492	299.51	329	57.13	162.79
PE23	gene2375	1149	956.39	258	14.03	39.98
narK1	gene2376	1548	1355.39	1758	67.45	192.23
lppP	gene2377	528	335.46	55	8.53	24.3
Rv2331	gene2378	387	195.09	188	50.12	142.82
Rv2331A	gene2379	339	147.94	15	5.27	15.03
php	gene238	981	788.39	384	25.33	72.19
mez	gene2380	1647	1454.39	462	16.52	47.08
stp	gene2381	1614	1421.39	518	18.95	54.01
cysK1	gene2382	933	740.39	701	49.24	140.32
cysE	gene2383	690	497.39	255	26.66	75.98
Rv2336	gene2384	969	776.39	667	44.68	127.32
Rv2337c	gene2385	1119	926.39	436	24.48	69.75
moeW	gene2386	957	764.39	780	53.07	151.23
mmpL9	gene2387	2889	2696.39	2185	42.14	120.1
PE_PGRS39	gene2388	1242	1049.39	697	34.54	98.44
asnT	rna43	73	0	0	0	0
fadE4	gene239	1707	1514.39	798	27.4	78.1
lppQ	gene2390	420	227.8	11	2.51	7.16
Rv2342	gene2391	258	71.87	13	9.41	26.81
dnaG	gene2392	1920	1727.39	2048	61.66	175.71
dgt	gene2393	1296	1103.39	729	34.36	97.92
Rv2345	gene2394	1983	1790.39	1718	49.9	142.21
esxO	gene2395	285	96.36	2207	1191.11	3394.35
esxP	gene2396	297	107.6	2172.06	1049.84	2991.77
Rv2348c	gene2397	327	136.29	1542	588.39	1676.75
plcC	gene2398	1527	1334.39	344	13.41	38.21
plcB	gene2399	1539	1346.39	945	36.5	104.02
whiB5	gene24	420	227.8	5	1.14	3.25
Rv0232	gene240	690	497.39	2015	210.68	600.39
plcA	gene2400	1539	1346.39	591	22.83	65.05
PPE38	gene2401	1176	983.39	371	19.62	55.91
PPE39	gene2402	1065	872.39	71	4.23	12.06
glyS	gene2403	1392	1199.39	2175	94.31	268.76
smtB	gene2404	408	215.88	212	51.07	145.54
zur	gene2405	393	201.02	323	83.56	238.13
Rv2360c	gene2406	429	236.74	79	17.35	49.45
uppS	gene2407	891	698.39	399	29.71	84.67
recO	gene2408	798	605.39	124	10.65	30.36
amiA2	gene2409	1455	1262.39	301	12.4	35.34
nrdB	gene241	945	752.39	2735	189.05	538.73
era	gene2410	903	710.39	449	32.87	93.67
Rv2365c	gene2411	342	150.87	54	18.61	53.05
Rv2366c	gene2412	1308	1115.39	787	36.69	104.57
Rv2367c	gene2413	549	356.44	361	52.67	150.1
phoH1	gene2414	1059	866.39	2192	131.58	374.96
Rv2369c	gene2415	303	113.27	22	10.1	28.78
Rv2370c	gene2416	1314	1121.39	212	9.83	28.02
PE_PGRS40	gene2417	186	18.04	7	20.18	57.52
Rv2372c	gene2418	789	596.39	647	56.42	160.78
dnaJ2	gene2419	1149	956.39	2324	126.37	360.13
gabD1	gene242	1536	1343.39	788	30.51	86.93
hrcA	gene2420	1032	839.39	1771	109.73	312.69
Rv2375	gene2421	318	127.61	203	82.73	235.76
cfp2	gene2422	507	314.49	180	29.77	84.83
Rv2377c	gene2423	216	37.59	36	49.81	141.95
mbtG	gene2424	1296	1103.39	307	14.47	41.24
mbtF	gene2425	4386	4193.39	479	5.94	16.93
mbtE	gene2426	5049	4856.39	1116	11.95	34.06
mbtD	gene2427	3015	2822.39	395	7.28	20.74
mbtC	gene2428	1335	1142.39	1191	54.22	154.51
mbtB	gene2429	4245	4052.39	1360	17.45	49.74
Rv0235c	gene243	1449	1256.39	415	17.18	48.95
mbtA	gene2430	1698	1505.39	134	4.63	13.19
mbtJ	gene2431	921	728.39	141	10.07	28.69
mbtI	gene2432	1353	1160.39	701	31.42	89.53
Rv2386a	gene2433	210	33.28	19	29.69	84.61
Rv2387	gene2434	1254	1061.39	1037	50.81	144.8
hemN	gene2435	1128	935.39	363	20.18	57.51
rpfD	gene2436	465	272.58	376	71.74	204.43
Rv2390c	gene2437	558	365.43	401	57.07	162.63
sirA	gene2438	1692	1499.39	5730	198.74	566.37
cysH	gene2439	765	572.39	1839	167.09	476.15
aftD	gene244	4203	4010.39	1488	19.3	54.99
che1	gene2440	846	653.39	609	48.47	138.13
ggtB	gene2441	1932	1739.39	1394	41.68	118.77
Rv2395	gene2442	2004	1811.39	1865	53.55	152.59
mcr7	rna44	350	158.68	1582.71	518.72	1478.21
aprA	gene2444	216	37.59	5042.29	6976.62	19881.5
aprB	gene2445	165	8.29	218	1366.8	3895
PE_PGRS41	gene2446	1086	893.39	748	43.54	124.08
cysA1	gene2447	1056	863.39	518	31.2	88.92
cysW	gene2448	819	626.39	236	19.59	55.84
cysT	gene2449	852	659.39	1055	83.21	237.12
Rv0236A	gene245	174	12.09	5	21.5	61.28
subI	gene2450	1071	878.39	848	50.21	143.08
Rv2401	gene2451	330	139.2	43	16.07	45.78
Rv2401A	gene2452	204	29.16	4	7.13	20.33
Rv2402	gene2453	1929	1736.39	1399	41.9	119.41
lppR	gene2454	756	563.39	328	30.28	86.28
lepA	gene2455	1962	1769.39	1141	33.54	95.57
Rv2405	gene2456	570	377.42	204	28.11	80.11
Rv2406c	gene2457	429	236.74	361	79.3	225.99
Rv2407	gene2458	822	629.39	45	3.72	10.6
PE24	gene2459	975	782.39	141.11	9.38	26.73
lpqI	gene246	1167	974.39	364	19.43	55.36
Rv2409c	gene2460	840	647.39	1034.89	83.14	236.91
Rv2410c	gene2461	978	785.39	545	36.09	102.84
Rv2411c	gene2462	1656	1463.39	1218	43.29	123.35
rpsT	gene2463	261	74.52	261	182.14	519.06
Rv2413c	gene2464	951	758.39	282	19.34	55.11
Rv2414c	gene2465	1545	1352.39	279	10.73	30.57
Rv2415c	gene2466	894	701.39	53	3.93	11.2
eis	gene2467	1209	1016.39	1143	58.48	166.67
Rv2417c	gene2468	843	650.39	228	18.23	51.95
Rv2418c	gene2469	744	551.39	343	32.35	92.19
Rv0238	gene247	615	422.4	658	81.01	230.86
gpgP	gene2470	672	479.39	257	27.88	79.45
Rv2420c	gene2471	381	189.16	73	20.07	57.19
nadD	gene2472	636	443.4	330	38.71	110.3
Rv2422	gene2473	273	85.32	0	0	0
Rv2423	gene2474	1047	854.39	174	10.59	30.18
Rv2424c	gene2475	1002	809.39	73.4	4.72	13.44
Rv2425c	gene2476	1443	1250.39	383	15.93	45.4
Rv2426c	gene2477	876	683.39	501	38.13	108.65
proA	gene2478	1248	1055.39	1349	66.47	189.43
vapB24	gene248	234	51.53	102	102.95	293.39
ahpC	gene2480	588	395.41	381	50.11	142.8
ahpD	gene2481	534	341.45	181	27.57	78.56
PPE41	gene2482	585	392.41	1602	212.31	605.03
PE25	gene2483	300	110.43	128	60.28	171.78
Rv2432c	gene2484	411	218.86	66	15.68	44.69
Rv2433c	gene2485	291	101.96	4	2.04	5.81
Rv2434c	gene2486	1446	1253.39	237	9.83	28.02
Rv2435c	gene2487	2193	2000.39	599	15.57	44.38
rbsK	gene2488	915	722.39	63	4.54	12.92
Rv2437	gene2489	420	227.8	52	11.87	33.83
vapC24	gene249	438	245.69	107	22.65	64.54
nadE	gene2490	2040	1847.39	2947	82.96	236.42
Rv2438A	gene2491	279	90.81	6	3.44	9.79
proB	gene2492	1131	938.39	207	11.47	32.69
obg	gene2493	1440	1247.39	705	29.39	83.76
rpmA	gene2494	261	74.52	698	487.11	1388.13
rplU	gene2495	315	124.72	704	293.55	836.52
dctA	gene2496	1476	1283.39	1362	55.19	157.28
rne	gene2497	2862	2669.39	10624	206.98	589.84
ndkA	gene2498	411	218.86	227	53.94	153.71
Rv2446c	gene2499	372	180.28	59	17.02	48.5
Rv0023	gene25	771	578.39	85	7.64	21.78
htdX	gene250	843	650.39	879	70.29	200.3
folC	gene2500	1464	1271.39	581	23.77	67.73
valS	gene2501	2631	2438.39	1952	41.63	118.64
Rv2449c	gene2502	1260	1067.39	494	24.07	68.59
rpfE	gene2503	519	326.47	42	6.69	19.07
Rv2451	gene2504	399	206.96	68	17.09	48.69
Rv2452c	gene2505	147	2.71	3	57.66	164.32
mobA	gene2506	606	413.41	367	46.17	131.57
Rv2454c	gene2507	1122	929.39	1451	81.19	231.38
Rv2455c	gene2508	1962	1769.39	9213	270.79	771.68
Rv2456c	gene2509	1257	1064.39	409	19.98	56.95
fabG4	gene251	1365	1172.39	981	43.52	124.01
clpX	gene2510	1281	1088.39	7648	365.44	1041.41
mmuM	gene2511	909	716.39	67	4.86	13.86
Rv2459	gene2512	1527	1334.39	1271	49.54	141.16
clpP2	gene2513	645	452.4	6791	780.67	2224.7
clpP1	gene2514	603	410.41	2850	361.15	1029.17
tig	gene2515	1401	1208.39	2481	106.78	304.28
proU	rna45	74	0	0	0	0
glyV	rna46	71	0	0	0	0
lipP	gene2518	1185	992.39	1389	72.79	207.43
Rv2464c	gene2519	807	614.39	326	27.59	78.64
fadA2	gene252	1323	1130.39	3351	154.17	439.34
rpiB	gene2520	489	296.52	1211	212.4	605.27
Rv2466c	gene2521	624	431.4	971	117.06	333.58
pepN	gene2522	2586	2393.39	1525	33.14	94.43
Rv2468c	gene2523	504	311.49	196	32.72	93.25
Rv2468A	gene2524	234	51.53	296	298.76	851.39
Rv2469c	gene2525	669	476.39	186	20.3	57.86
glbO	gene2526	387	195.09	84	22.39	63.81
aglA	gene2527	1641	1448.39	505	18.13	51.67
Rv2472	gene2528	294	104.77	139	69	196.62
Rv2473	gene2529	717	524.39	75	7.44	21.2
F6	rna3	102	0	0	0	0
Rv2474c	gene2530	654	461.4	181	20.4	58.14
Rv2475c	gene2531	417	224.82	65	15.04	42.85
gdh	gene2532	4875	4682.39	5317	59.05	168.29
Rv2477c	gene2533	1677	1484.39	7009	245.56	699.79
Rv2478c	gene2534	486	293.53	84	14.88	42.41
Rv2481c	gene2535	324	133.39	6	2.34	6.67
plsB2	gene2536	2370	2177.39	1477	35.28	100.53
plsC	gene2537	1743	1550.39	2226	74.67	212.79
Rv2484c	gene2538	1476	1283.39	1468	59.49	169.52
lipQ	gene2539	1266	1073.39	385	18.65	53.16
fadE5	gene254	1836	1643.39	3035	96.04	273.7
argW	rna47	74	0	0	0	0
echA14	gene2541	771	578.39	113	10.16	28.95
PE_PGRS42	gene2542	2085	1892.39	71	1.95	5.56
Rv2488c	gene2543	3414	3221.39	365	5.89	16.79
Rv2489c	gene2544	300	110.43	35	16.48	46.97
PE_PGRS43	gene2545	4983	4790.39	288	3.13	8.91
Rv2490a	gene2546	207	31.2	1	1.67	4.75
Rv2491	gene2547	624	431.4	38	4.58	13.05
Rv2492	gene2548	753	560.39	140	12.99	37.03
vapB38	gene2549	222	42.09	20	24.71	70.43
Rv0245	gene255	489	296.52	293	51.39	146.44
vapC38	gene2550	426	233.76	151	33.59	95.73
bkdC	gene2551	1182	989.39	2429	127.68	363.85
bkdB	gene2552	1047	854.39	4217	256.69	731.49
bkdA	gene2553	1104	911.39	2143	122.29	348.48
citE	gene2554	822	629.39	322	26.61	75.82
Rv2499c	gene2555	558	365.43	294	41.84	119.23
fadE19	gene2556	1185	992.39	11334	593.96	1692.62
accA1	gene2557	1965	1772.39	1960	57.51	163.89
accD1	gene2558	1590	1397.39	647	24.08	68.62
scoB	gene2559	657	464.4	456	51.07	145.52
Rv0246	gene256	1311	1118.39	1073	49.9	142.19
scoA	gene2560	747	554.39	544	51.03	145.43
fadD35	gene2561	1644	1451.39	539	19.31	55.04
Rv2506	gene2562	648	455.4	22	2.51	7.16
Rv2507	gene2563	822	629.39	469	38.75	110.44
Rv2508c	gene2564	1338	1145.39	485	22.02	62.75
Rv2509	gene2565	807	614.39	420	35.55	101.31
Rv2510c	gene2566	1602	1409.39	700	25.83	73.61
orn	gene2567	648	455.4	178	20.33	57.93
hisT	rna48	73	0	0	0	0
Rv2512c	gene2569	1248	1055.39	3972.65	195.76	557.86
Rv0247c	gene257	747	554.39	2233	209.47	596.94
Rv2512a	gene2570	186	18.04	77	222.02	632.71
Rv2513	gene2571	423	230.78	217	48.9	139.36
Rv2514c	gene2572	462	269.59	73	14.08	40.13
Rv2515c	gene2573	1248	1055.39	67	3.3	9.41
Rv2516c	gene2574	804	611.39	1078	91.7	261.31
Rv2517c	gene2575	252	66.64	3305	2579.39	7350.55
ldtB	gene2576	1227	1034.39	1390	69.89	199.15
lysU	rna49	73	0	0	0	0
PE26	gene2578	1479	1286.39	1102	44.55	126.96
Rv2520c	gene2579	228	46.73	84	93.48	266.4
Rv0248c	gene258	1941	1748.39	5778	171.87	489.78
bcp	gene2580	474	281.56	359	66.31	188.97
Rv2522c	gene2581	1413	1220.39	996	42.44	120.95
acpS	gene2582	393	201.02	138	35.7	101.74
fas	gene2583	9210	9017.39	17406	100.39	286.07
Rv2525c	gene2584	723	530.39	2565	251.5	716.72
vapB17	gene2585	228	46.73	139	154.69	440.82
vapC17	gene2586	402	209.94	40	9.91	28.24
mrr	gene2587	921	728.39	90	6.43	18.31
Rv2529	gene2588	1392	1199.39	166	7.2	20.51
vapC39	gene2589	420	227.8	42	9.59	27.32
Rv0249c	gene259	822	629.39	831	68.67	195.68
vapB39	gene2590	225	44.39	6	7.03	20.03
adi	gene2591	2844	2651.39	1549	30.38	86.58
Rv2532c	gene2592	402	209.94	229	56.73	161.66
nusB	gene2593	471	278.57	210	39.21	111.72
efp	gene2594	564	371.42	1230	172.22	490.79
pepQ	gene2595	1119	926.39	1094	61.42	175.02
Rv2536	gene2596	693	500.39	1204	125.13	356.59
aroD	gene2597	444	251.67	96	19.84	56.53
aroB	gene2598	1089	896.39	490	28.43	81.01
aroK	gene2599	531	338.45	396	60.85	173.4
Rv0024	gene26	846	653.39	168	13.37	38.11
Rv0250c	gene260	294	104.77	472	234.29	667.65
aroF	gene2600	1206	1013.39	2845	146	416.07
Rv2541	gene2601	408	215.88	54	13.01	37.07
Rv2542	gene2602	1212	1019.39	738	37.65	107.29
lppA	gene2603	660	467.4	834	92.8	264.45
lppB	gene2604	663	470.4	63	6.97	19.85
vapB18	gene2605	279	90.81	3	1.72	4.9
vapC18	gene2606	414	221.84	6	1.41	4.01
vapB19	gene2607	258	71.87	12	8.68	24.74
vapC19	gene2608	378	186.2	183	51.11	145.66
Rv2548A	gene2609	375	183.24	273	77.48	220.8
hsp	gene261	480	287.54	9527	1723.1	4910.37
vapC20	gene2610	396	203.99	161	41.05	116.97
vapB20	gene2611	246	61.48	153	129.42	368.81
Rv2551c	gene2612	420	227.8	144	32.88	93.69
aroE	gene2613	810	617.39	169	14.24	40.57
Rv2553c	gene2614	1254	1061.39	2148	105.25	299.93
Rv2554c	gene2615	513	320.48	345	55.99	159.54
alaS	gene2616	2715	2522.39	9078	187.17	533.38
Rv2556c	gene2617	390	198.05	259	68.01	193.81
Rv2557	gene2618	675	482.39	5442	586.69	1671.92
Rv2558	gene2619	711	518.39	2472	248	706.72
nirB	gene262	2562	2369.39	477	10.47	29.84
Rv2559c	gene2620	1359	1166.39	250	11.15	31.77
Rv2560	gene2621	978	785.39	318	21.06	60.01
Rv2563	gene2623	1050	857.39	253	15.35	43.73
glnQ	gene2624	993	800.39	619	40.22	114.62
Rv2565	gene2625	1752	1559.39	604	20.14	57.4
Rv2566	gene2626	3423	3230.39	259	4.17	11.88
Rv2567	gene2627	2655	2462.39	964	20.36	58.02
Rv2568c	gene2628	1026	833.39	402	25.09	71.49
Rv2569c	gene2629	945	752.39	133	9.19	26.2
nirD	gene263	357	165.54	22	6.91	19.7
Rv2570	gene2630	390	198.05	37	9.72	27.69
Rv2571c	gene2631	1068	875.39	250	14.85	42.33
aspS	gene2632	1791	1598.39	833	27.1	77.24
Rv2573	gene2633	741	548.39	22	2.09	5.95
Rv2574	gene2634	504	311.49	89	14.86	42.35
Rv2575	gene2635	882	689.39	538	40.59	115.66
Rv2576c	gene2636	465	272.58	2229	425.27	1211.9
Rv2577	gene2637	1590	1397.39	91	3.39	9.65
Rv2578c	gene2638	1023	830.39	30	1.88	5.35
dhaA	gene2639	903	710.39	194	14.2	40.47
cobU	gene264	525	332.46	40	6.26	17.83
hisS	gene2640	1272	1079.39	1099	52.95	150.9
Rv2581c	gene2641	675	482.39	262	28.25	80.49
ppiB	gene2642	927	734.39	490	34.7	98.88
relA	gene2643	2373	2180.39	6551	156.25	445.28
apt	gene2644	672	479.39	329	35.69	101.71
Rv2585c	gene2645	1674	1481.39	1474	51.75	147.46
secF	gene2646	1329	1136.39	1432	65.53	186.76
secD	gene2647	1722	1529.39	3304	112.35	320.17
yajC	gene2648	348	156.72	322	106.85	304.49
gabT	gene2649	1350	1157.39	751	33.75	96.17
cobQ1	gene265	1485	1292.39	211	8.49	24.2
fadD9	gene2650	3507	3314.39	3195	50.13	142.86
PE_PGRS44	gene2651	1632	1439.39	247	8.92	25.43
ruvB	gene2652	1035	842.39	240	14.82	42.22
ruvA	gene2653	591	398.41	131	17.1	48.73
ruvC	gene2654	567	374.42	326	45.28	129.04
vapB40	gene2655	246	61.48	42	35.53	101.24
vapC40	gene2656	405	212.91	38	9.28	26.45
Rv2597	gene2657	621	428.4	182	22.09	62.96
Rv2598	gene2658	495	302.51	48	8.25	23.52
Rv2599	gene2659	432	239.73	25	5.42	15.46
PPE2	gene266	1671	1478.39	1883	66.24	188.76
Rv2600	gene2660	402	209.94	102	25.27	72.01
speE	gene2661	1572	1379.39	299	11.27	32.12
vapB41	gene2662	288	99.15	119	62.41	177.87
vapC41	gene2663	441	248.68	191	39.94	113.83
Rv2603c	gene2664	756	563.39	910	84	239.38
snoP	gene2665	597	404.41	219	28.16	80.26
tesB2	gene2666	846	653.39	2005	159.59	454.78
snzP	gene2667	900	707.39	1767	129.91	370.2
pdxH	gene2668	675	482.39	99	10.67	30.42
PPE42	gene2669	1743	1550.39	518	17.38	49.52
Rv0257	gene267	375	183.24	129	36.61	104.34
Rv2609c	gene2670	1056	863.39	523	31.5	89.77
pimA	gene2671	1137	944.39	626	34.47	98.24
Rv2611c	gene2672	951	758.39	493	33.81	96.34
pgsA1	gene2673	654	461.4	299	33.7	96.04
Rv2613c	gene2674	588	395.41	137	18.02	51.35
thrS	gene2675	2079	1886.39	2000	55.14	157.13
Rv2614A	gene2676	228	46.73	22	24.48	69.77
PE_PGRS45	gene2677	1386	1193.39	392.28	17.09	48.72
Rv2616	gene2678	501	308.5	108	18.21	51.88
Rv2617c	gene2679	441	248.68	155	32.42	92.37
Rv0258c	gene268	456	263.62	60	11.84	33.73
Rv2618	gene2680	678	485.39	231	24.75	70.53
Rv2619c	gene2681	354	162.6	52	16.63	47.4
Rv2620c	gene2682	426	233.76	139	30.92	88.13
Rv2621c	gene2683	675	482.39	960	103.5	294.94
Rv2622	gene2684	822	629.39	154	12.72	36.26
TB31.7	gene2685	894	701.39	9942	737.17	2100.74
Rv2624c	gene2686	819	626.39	2669	221.59	631.48
Rv2625c	gene2687	1182	989.39	7417	389.87	1111.01
hrp1	gene2688	432	239.73	10672	2315.19	6597.66
Rv2627c	gene2689	1242	1049.39	7513	372.33	1061.05
Rv0259c	gene269	744	551.39	42	3.96	11.29
Rv2628	gene2690	363	171.43	5499	1668.25	4754.06
Rv2629	gene2691	1125	932.39	12180	679.37	1936.01
Rv2630	gene2692	540	347.44	346	51.79	147.59
Rv2631	gene2693	1299	1106.39	2178	102.38	291.75
Rv2632c	gene2694	282	93.58	303	168.39	479.87
Rv2633c	gene2695	486	293.53	699	123.85	352.93
PE_PGRS46	gene2696	2337	2144.39	337	8.17	23.29
Rv2635	gene2697	243	58.95	3	2.65	7.54
Rv2636	gene2698	678	485.39	125	13.39	38.17
dedA	gene2699	657	464.4	69	7.73	22.02
Rv0025	gene27	363	171.43	71	21.54	61.38
Rv0260c	gene270	1146	953.39	25	1.36	3.89
Rv2638	gene2700	447	254.65	78	15.93	45.39
Rv2639c	gene2701	333	142.11	17	6.22	17.73
Rv2640c	gene2702	360	168.48	99	30.56	87.09
cadI	gene2703	459	266.61	84	16.39	46.69
Rv2642	gene2704	381	189.16	632	173.76	495.17
arsC	gene2705	1497	1304.39	134	5.34	15.22
Rv2644c	gene2706	318	127.61	33	13.45	38.33
valT	rna50	72	0	0	0	0
glyT	rna51	73	0	0	0	0
cysU	rna52	71	0	0	0	0
narK3	gene271	1410	1217.39	110	4.7	13.39
valU	rna53	72	0	0	0	0
Rv2645	gene2711	432	239.73	116	25.17	71.71
Rv2646	gene2712	999	806.39	202	13.03	37.12
Rv2647	gene2713	465	272.58	22	4.2	11.96
Rv2650c	gene2714	1440	1247.39	335	13.97	39.8
Rv2651c	gene2715	534	341.45	152	23.15	65.97
Rv2652c	gene2716	627	434.4	41	4.91	13.99
Rv2653c	gene2717	324	133.39	29	11.31	32.22
Rv2654c	gene2718	246	61.48	0	0	0
Rv2655c	gene2719	1428	1235.39	215	9.05	25.79
aac	gene272	546	353.44	202	29.72	84.7
Rv2656c	gene2720	393	201.02	141	36.48	103.95
Rv2657c	gene2721	261	74.52	87	60.71	173.02
Rv2658c	gene2722	363	171.43	92	27.91	79.54
Rv2659c	gene2723	1128	935.39	429	23.85	67.97
Rv2660c	gene2724	228	46.73	127	141.34	402.77
Rv2661c	gene2725	390	198.05	68	17.86	50.88
Rv2662	gene2726	273	85.32	39	23.77	67.75
Rv2663	gene2727	234	51.53	110	111.03	316.4
Rv2664	gene2728	255	69.25	38	28.54	81.33
Rv2665	gene2729	282	93.58	90	50.02	142.53
Rv0263c	gene273	903	710.39	441	32.28	92
clpC2	gene2730	759	566.39	40	3.67	10.47
Rv2668	gene2731	522	329.46	34	5.37	15.29
Rv2669	gene2732	471	278.57	72	13.44	38.31
Rv2670c	gene2733	1110	917.39	188	10.66	30.37
ribD	gene2734	777	584.39	153	13.62	38.8
Rv2672	gene2735	1587	1394.39	820	30.58	87.15
aftC	gene2736	1302	1109.39	661	30.99	88.3
msrB	gene2737	411	218.86	124	29.47	83.97
Rv2675c	gene2738	753	560.39	437	40.56	115.57
Rv2676c	gene2739	696	503.39	1266	130.79	372.72
Rv0264c	gene274	633	440.4	327	38.61	110.04
hemY	gene2740	1359	1166.39	375	16.72	47.65
hemE	gene2741	1074	881.39	364	21.48	61.21
echA15	gene2742	831	638.39	331	26.96	76.84
Rv2680	gene2743	633	440.4	119	14.05	40.05
Rv2681	gene2744	1317	1124.39	388	17.95	51.14
dxs1	gene2745	1917	1724.39	1815	54.74	155.99
Rv2683	gene2746	498	305.5	71	12.09	34.44
arsA	gene2747	1290	1097.39	256	12.13	34.57
arsB1	gene2748	1287	1094.39	226	10.74	30.61
Rv2686c	gene2749	759	566.39	84	7.71	21.98
fecB2	gene275	993	800.39	327	21.25	60.55
Rv2687c	gene2750	714	521.39	179	17.85	50.88
Rv2688c	gene2751	906	713.39	433	31.57	89.95
Rv2689c	gene2752	1218	1025.39	186	9.43	26.88
Rv2690c	gene2753	1974	1781.39	541	15.79	45.01
ceoB	gene2754	684	491.39	196	20.74	59.11
ceoC	gene2755	663	470.4	387	42.79	121.93
Rv2693c	gene2756	672	479.39	414	44.91	127.99
Rv2694c	gene2757	369	177.33	1814	532.01	1516.07
Rv2695	gene2758	708	515.39	110	11.1	31.63
Rv2696c	gene2759	780	587.39	611	54.1	154.16
oplA	gene276	3630	3437.39	598	9.05	25.78
dut	gene2760	465	272.58	314	59.91	170.72
Rv2698	gene2761	486	293.53	161	28.53	81.29
Rv2699c	gene2762	303	113.27	148	67.95	193.64
Rv2700	gene2763	651	458.4	324	36.76	104.75
suhB	gene2764	873	680.39	165	12.61	35.94
ppgK	gene2765	798	605.39	400	34.36	97.92
sigA	gene2766	1587	1394.39	5763	214.94	612.52
Rv2704	gene2767	429	236.74	252	55.36	157.75
Rv2705c	gene2768	390	198.05	137	35.97	102.52
Rv2706c	gene2769	258	71.87	606	438.49	1249.56
narU	gene277	1392	1199.39	1090	47.26	134.69
Rv2707	gene2770	975	782.39	2317	154.01	438.9
Rv2708c	gene2771	249	64.05	793	643.92	1834.99
Rv2709	gene2772	447	254.65	242	49.42	140.84
sigB	gene2773	972	779.39	20462	1365.36	3890.92
ideR	gene2774	693	500.39	1423	147.89	421.46
Rv2712c	gene2775	1059	866.39	368	22.09	62.95
sthA	gene2776	1407	1214.39	709	30.36	86.53
Rv2714	gene2777	975	782.39	961	63.88	182.04
Rv2715	gene2778	1026	833.39	974	60.78	173.21
Rv2716	gene2779	687	494.39	536	56.38	160.68
Rv0268c	gene278	510	317.48	1371	224.58	640
Rv2717c	gene2780	495	302.51	74	12.72	36.25
nrdR	gene2781	465	272.58	165	31.48	89.71
Rv2719c	gene2782	498	305.5	259	44.09	125.64
lexA	gene2783	711	518.39	933	93.6	266.74
Rv2721c	gene2784	2100	1907.39	1565	42.67	121.6
Rv2722	gene2785	249	64.05	24	19.49	55.54
Rv2723	gene2786	1194	1001.39	527	27.37	77.99
fadE20	gene2787	1161	968.39	1234	66.27	188.85
hflX	gene2788	1488	1295.39	2582	103.66	295.4
dapF	gene2789	870	677.39	1012	77.7	221.41
Rv0269c	gene279	1194	1001.39	292	15.16	43.22
miaA	gene2790	945	752.39	187	12.93	36.83
Rv2728c	gene2791	696	503.39	75	7.75	22.08
Rv2729c	gene2792	906	713.39	264	19.25	54.84
Rv2730	gene2793	477	284.55	36	6.58	18.75
Rv2731	gene2794	1353	1160.39	819	36.71	104.6
Rv2732c	gene2795	615	422.4	340	41.86	119.29
Rv2733c	gene2796	1539	1346.39	1606	62.03	176.78
Rv2734	gene2797	855	662.39	383	30.07	85.69
Rv2735c	gene2798	993	800.39	660	42.88	122.21
recX	gene2799	525	332.46	226	35.35	100.75
Rv0026	gene28	1347	1154.39	506	22.8	64.96
fadD2	gene280	1683	1490.39	3120	108.87	310.25
recA	gene2800	2373	2180.39	4450	106.14	302.47
Rv2738c	gene2801	207	31.2	193	321.72	916.82
Rv2739c	gene2802	1167	974.39	908	48.46	138.11
ephG	gene2803	450	257.64	54	10.9	31.06
PE_PGRS47	gene2804	1578	1385.39	1967	73.84	210.42
Rv2742c	gene2805	834	641.39	581	47.11	134.25
Rv2743c	gene2806	813	620.39	836	70.08	199.71
35kd_ag	gene2807	813	620.39	3908	327.6	933.57
clgR	gene2808	339	147.94	1526	536.43	1528.68
pgsA3	gene2809	630	437.4	173	20.57	58.62
fadE6	gene281	2196	2003.39	1674	43.46	123.84
argA	gene2810	525	332.46	327	51.15	145.77
[truncated: 1,977 more rows]

## Sheet: H37Rv 2
id	transcript_id(s)	length	effective_length	expected_count	TPM	FPKM
dnaA	gene0	1524	1328.45	5442	191.5	626.59
dnaN	gene1	1209	1013.45	1486	68.54	224.28
ppiA	gene10	549	353.53	2336	308.89	1010.71
Rv0095c	gene100	411	216.16	32	6.92	22.64
Rv0976c	gene1000	1683	1487.45	158	4.97	16.25
PE_PGRS16	gene1001	2772	2576.45	440	7.98	26.12
PE_PGRS17	gene1002	996	800.45	48.73	2.85	9.31
Rv0979c	gene1003	195	23	1	2.03	6.65
rpmF	gene1004	174	12	0	0	0
PE_PGRS18	gene1005	1374	1178.45	388.26	15.4	50.39
mprA	gene1006	687	491.46	560	53.27	174.29
mprB	gene1007	1515	1319.45	3741	132.54	433.68
pepD	gene1008	1395	1199.45	3622	141.16	461.89
moaB2	gene1009	546	350.53	1147	152.96	500.51
PPE1	gene101	1392	1196.45	317	12.39	40.53
mscL	gene1010	456	260.8	583	104.5	341.93
Rv0986	gene1011	747	551.45	335	28.4	92.92
Rv0987	gene1012	2568	2372.45	1726	34.01	111.28
Rv0988	gene1013	1161	965.45	1079	52.24	170.95
grcC2	gene1014	978	782.45	293	17.5	57.28
Rv0990c	gene1015	657	461.46	209	21.17	69.28
Rv0991c	gene1016	333	139.9	1457	486.86	1593.05
Rv0992c	gene1017	594	398.49	172	20.18	66.02
galU	gene1018	921	725.45	984	63.41	207.47
moeA1	gene1019	1281	1085.45	2169	93.41	305.65
Rv0097	gene102	870	674.45	1683	116.65	381.69
rimJ	gene1020	612	416.48	144	16.16	52.89
Rv0996	gene1021	1077	881.45	2674	141.81	464.02
alaV	rna17	73	0	0	0	0
Rv0997a	gene1023	252	65.41	433	309.45	1012.57
Rv0997	gene1024	432	236.96	288	56.81	185.9
Rv0998	gene1025	1002	806.45	591	34.26	112.09
Rv0999	gene1026	759	563.45	146	12.11	39.63
Rv1000c	gene1027	618	422.47	255	28.22	92.32
arcA	gene1028	1209	1013.45	411	18.96	62.03
Rv1002c	gene1029	1512	1316.45	785	27.87	91.21
fcoT	gene103	552	356.52	807	105.81	346.23
Rv1003	gene1030	858	662.45	179	12.63	41.33
Rv1004c	gene1031	1260	1064.45	393	17.26	56.47
Rv1005c	gene1032	1377	1181.45	427	16.89	55.28
Rv1006	gene1033	1704	1508.45	2140	66.32	217
metS	gene1034	1560	1364.45	998	34.19	111.88
tatD	gene1035	795	599.45	48	3.74	12.25
rpfB	gene1036	1089	893.45	1330	69.59	227.7
ksgA	gene1037	954	758.45	462	28.47	93.17
ispE	gene1038	921	725.45	153	9.86	32.26
Rv1012	gene1039	294	102.97	3	1.36	4.46
fadD10	gene104	1623	1427.45	1412	46.24	151.3
pks16	gene1040	1635	1439.45	1928	62.61	204.87
pth	gene1041	576	380.5	202	24.82	81.2
rplY	gene1042	648	452.47	916	94.64	309.66
lpqT	gene1043	681	485.46	547	52.67	172.35
prsA	gene1044	981	785.45	1514	90.11	294.84
glmU	gene1045	1488	1292.45	1036	37.47	122.61
glnT	rna18	72	0	0	0	0
Rv1019	gene1047	594	398.49	247	28.98	94.81
mfd	gene1048	3705	3509.45	2227	29.66	97.06
Rv1021	gene1049	978	782.45	1300	77.67	254.13
Rv0100	gene105	237	52.98	27	23.82	77.95
lpqU	gene1050	732	536.45	235	20.48	67.01
eno	gene1051	1290	1094.45	1265	54.03	176.79
Rv1024	gene1052	687	491.46	221	21.02	68.78
Rv1025	gene1053	468	272.74	63	10.8	35.33
Rv1026	gene1054	960	764.45	113	6.91	22.61
kdpE	gene1055	681	485.46	75	7.22	23.63
kdpD	gene1056	2583	2387.45	590	11.55	37.8
kdpF	gene1057	93	0	0	0	0
kdpA	gene1058	1716	1520.45	514	15.8	51.71
kdpB	gene1059	2130	1934.45	218	5.27	17.24
nrp	gene106	7539	7343.45	3790	24.13	78.94
kdpC	gene1060	570	374.5	79	9.86	32.27
trcS	gene1061	1530	1334.45	420	14.71	48.14
trcR	gene1062	774	578.45	187	15.11	49.45
esxI	gene1063	285	94.67	154.5	76.29	249.62
esxJ	gene1064	297	105.76	72.63	32.1	105.04
PPE15	gene1065	1176	980.45	133	6.34	20.75
PE8	gene1066	828	632.45	61	4.51	14.75
Rv1041c	gene1067	864	668.45	1441.22	100.79	329.79
Rv1042c	gene1068	408	213.2	316.39	69.37	226.99
Rv1043c	gene1069	1026	830.45	501	28.2	92.28
Rv0102	gene107	1986	1790.45	1042	27.21	89.02
Rv1044	gene1070	624	428.47	122	13.31	43.55
Rv1045	gene1071	882	686.45	280	19.07	62.39
Rv1047	gene1072	1248	1052.45	232.93	10.35	33.85
Rv1048c	gene1073	1116	920.45	423	21.48	70.29
Rv1049	gene1074	447	251.85	72	13.36	43.73
Rv1050	gene1075	906	710.45	48	3.16	10.33
Rv1051c	gene1076	756	560.45	11	0.92	3
Rv1052	gene1077	390	195.45	62	14.83	48.52
leuX	rna19	74	0	0	0	0
Rv1056	gene1079	765	569.45	231	18.96	62.05
ctpB	gene108	2259	2063.45	2836	64.25	210.23
Rv1057	gene1080	1182	986.45	147	6.97	22.79
fadD14	gene1081	1632	1436.45	414	13.47	44.08
Rv1059	gene1082	1065	869.45	925	49.73	162.73
Rv1060	gene1083	474	278.71	171	28.68	93.85
Rv1061	gene1084	864	668.45	1131	79.09	258.8
Rv1062	gene1085	858	662.45	111	7.83	25.63
Rv1063c	gene1086	1083	887.45	574	30.24	98.93
lpqV	gene1087	420	225.07	20	4.15	13.59
Rv1065	gene1088	567	371.51	547	68.83	225.21
Rv1066	gene1089	396	201.36	55	12.77	41.78
Rv0104	gene109	1515	1319.45	1185	41.98	137.37
PE_PGRS19	gene1090	2004	1808.45	31.08	0.8	2.63
PE_PGRS20	gene1091	1392	1196.45	39.92	1.56	5.1
Rv1069c	gene1092	1764	1568.45	718	21.4	70.02
echA8	gene1093	774	578.45	330	26.67	87.26
echA9	gene1094	1038	842.45	603	33.46	109.48
Rv1072	gene1095	837	641.45	13844	1008.89	3301.2
Rv1073	gene1096	852	656.45	6316	449.77	1471.68
fadA3	gene1097	1218	1022.45	1867	85.36	279.3
Rv1075c	gene1098	945	749.45	91	5.68	18.57
lipU	gene1099	894	698.45	1096	73.35	240.02
Rv0010c	gene11	426	231.01	317	64.15	209.89
rpmB1	gene110	285	94.67	1	0.49	1.62
cbs	gene1100	1395	1199.45	1073	41.82	136.83
Rv1078	gene1101	723	527.45	2333	206.76	676.56
metB	gene1102	1167	971.45	1245	59.91	196.03
greA	gene1103	495	299.63	1044	162.88	532.95
Rv1081c	gene1104	435	239.94	50	9.74	31.87
mca	gene1105	867	671.45	715	49.78	162.88
Rv1083	gene1106	267	78.44	187	111.44	364.66
Rv1084	gene1107	2022	1826.45	410	10.49	34.34
Rv1085c	gene1108	729	533.45	192	16.82	55.05
Rv1086	gene1109	789	593.45	524	41.28	135.06
Rv0106	gene111	1197	1001.45	229	10.69	34.98
PE_PGRS21	gene1110	2304	2108.45	586	12.99	42.51
PE9	gene1111	435	239.94	16	3.12	10.2
Rv1088a	gene1112	183	16.29	5	14.35	46.95
PE_PGRS22	gene1113	2562	2366.45	1327	26.21	85.77
coaA	gene1114	939	743.45	582	36.59	119.74
MTS0858	rna20	100	0	0	0	0
glyA1	gene1116	1281	1085.45	869	37.42	122.46
desA2	gene1117	828	632.45	33118	2447.84	8009.6
phoH2	gene1118	1302	1106.45	4566	192.91	631.21
Rv1096	gene1119	876	680.45	1403	96.38	315.38
ctpI	gene112	4899	4703.45	2699	26.82	87.77
Rv1097c	gene1120	882	686.45	513	34.93	114.31
fum	gene1121	1425	1229.45	1387	52.74	172.56
glpX	gene1122	1089	893.45	938	49.08	160.59
Rv1100	gene1123	702	506.46	613	56.58	185.14
Rv1101c	gene1124	1158	962.45	1488	72.27	236.48
mazF3	gene1125	312	119.84	191	74.5	243.78
mazE3	gene1126	321	128.4	436	158.73	519.4
Rv1106c	gene1127	1113	917.45	588	29.96	98.03
xseB	gene1128	258	70.56	1241	822.21	2690.37
xseA	gene1129	1248	1052.45	445	19.77	64.67
Rv0108c	gene113	210	32.73	104	148.52	485.97
Rv1109c	gene1130	639	443.47	2074	218.62	715.35
lytB2	gene1131	1008	812.45	2458	141.43	462.76
Rv1111c	gene1132	984	788.45	1050	62.25	203.7
Rv1112	gene1133	1074	878.45	256	13.62	44.58
vapB32	gene1134	198	24.85	4	7.53	24.62
vapC32	gene1135	375	180.71	83	21.47	70.25
Rv1115	gene1136	699	503.46	83	7.71	25.22
Rv1116	gene1137	186	17.84	1	2.62	8.57
Rv1117	gene1138	324	131.26	921	327.99	1073.21
Rv1118c	gene1139	861	665.45	246	17.28	56.54
PE_PGRS1	gene114	1491	1295.45	152	5.48	17.95
Rv1119c	gene1140	150	3.42	2	27.33	89.44
Rv1120c	gene1141	495	299.63	32	4.99	16.34
zwf1	gene1142	1401	1205.45	680	26.37	86.28
gnd2	gene1143	1023	827.45	894	50.51	165.26
bpoB	gene1144	909	713.45	478	31.32	102.48
ephC	gene1145	951	755.45	164	10.15	33.21
Rv1125	gene1146	1245	1049.45	121	5.39	17.64
Rv1126c	gene1147	606	410.48	293	33.37	109.18
ppdK	gene1148	1473	1277.45	1375	50.32	164.64
Rv1128c	gene1149	1356	1160.45	414	16.68	54.57
Rv0110	gene115	750	554.45	126	10.62	34.76
Rv1129c	gene1150	1461	1265.45	544	20.1	65.75
prpD	gene1151	1581	1385.45	2763	93.23	305.04
prpC	gene1152	1182	986.45	1043	49.43	161.73
Rv1132	gene1153	1731	1535.45	1842	56.08	183.5
metE	gene1154	2280	2084.45	7390	165.73	542.28
Rv1134	gene1155	237	52.98	11	9.71	31.76
PPE16	gene1156	1857	1661.45	315	8.86	29
Rv1138a	gene1157	405	210.24	16	3.56	11.64
Rv1138c	gene1158	1017	821.45	162	9.22	30.17
Rv1139c	gene1159	501	305.62	108	16.52	54.05
Rv0111	gene116	2058	1862.45	692	17.37	56.83
Rv1140	gene1160	849	653.45	316	22.61	73.97
echA11	gene1161	807	611.45	327	25	81.8
echA10	gene1162	807	611.45	533	40.75	133.33
mcr	gene1163	1083	887.45	398	20.96	68.6
Rv1144	gene1164	753	557.45	894	74.97	245.3
Rv1145	gene1165	912	716.45	139	9.07	29.68
Rv1146	gene1166	1413	1217.45	346	13.29	43.47
Rv1147	gene1167	651	455.46	86	8.83	28.88
Rv1148c	gene1168	1449	1253.45	1904.56	71.03	232.41
Rv1149	gene1169	408	213.2	316.39	69.37	226.99
gca	gene117	957	761.45	918	56.36	184.41
Rv1151c	gene1171	714	518.45	348	31.38	102.67
Rv1152	gene1172	366	171.91	174	47.32	154.82
omt	gene1173	849	653.45	705	50.43	165.02
Rv1154c	gene1174	642	446.47	351	36.75	120.25
Rv1155	gene1175	444	248.87	421	79.08	258.75
Rv1155a	gene1176	189	19.48	33	79.19	259.12
Rv1156	gene1177	588	392.49	3252	387.32	1267.34
Rv1157c	gene1178	1116	920.45	815	41.39	135.43
mcr10	rna21	123	0	0	0	0
gmhA	gene118	591	395.49	427	50.47	165.15
Rv1158c	gene1180	684	488.46	261	24.98	81.73
pimE	gene1181	1296	1100.45	1191	50.59	165.54
Rv1159A	gene1182	285	94.67	477	235.53	770.68
mutT2	gene1183	426	231.01	38	7.69	25.16
narG	gene1184	3699	3503.45	7379	98.46	322.16
narH	gene1185	1677	1481.45	6687	211	690.43
narJ	gene1186	606	410.48	216	24.6	80.49
narI	gene1187	741	545.45	694	59.48	194.61
typA	gene1188	1887	1691.45	738	20.4	66.74
lpqW	gene1189	1908	1712.45	913	24.92	81.55
gmhB	gene119	573	377.5	174	21.55	70.5
Rv1167c	gene1190	606	410.48	823	93.72	306.68
PPE17	gene1191	1041	845.45	3516	194.4	636.11
lipX	gene1192	303	111.37	453	190.14	622.16
mshB	gene1193	912	716.45	436	28.45	93.08
Rv1171	gene1194	441	245.89	187	35.55	116.32
PE12	gene1195	927	731.45	1989	127.11	415.93
fbiC	gene1196	2571	2375.45	3554	69.94	228.85
TB8.4	gene1197	333	139.9	285	95.23	311.61
fadH	gene1198	2025	1829.45	2821	72.08	235.86
Rv1176c	gene1199	570	374.5	871	108.72	355.74
Rv0011c	gene12	282	91.93	96	48.82	159.74
hddA	gene120	1161	965.45	416	20.14	65.91
fdxC	gene1200	327	134.14	4936	1720.19	5628.64
Rv1178	gene1201	1089	893.45	3489	182.55	597.32
Rv1179c	gene1202	2820	2624.45	2059	36.67	120
pks3	gene1203	1467	1271.45	1060	38.97	127.52
pks4	gene1204	4749	4553.45	4190	43.01	140.75
papA3	gene1205	1419	1223.45	2737	104.58	342.19
mmpL10	gene1206	3009	2813.45	2593	43.08	140.97
Rv1184c	gene1207	1080	884.45	3496	184.78	604.6
fadD21	gene1208	1737	1541.45	12375	375.28	1227.97
Rv1186c	gene1209	1617	1421.45	597	19.63	64.24
Rv0115a	gene121	189	19.48	25	59.99	196.3
rocA	gene1210	1632	1436.45	242	7.88	25.77
Rv1188	gene1211	990	794.45	70	4.12	13.48
sigI	gene1212	873	677.45	65	4.49	14.68
Rv1190	gene1213	879	683.45	56	3.83	12.53
Rv1191	gene1214	915	719.45	346	22.48	73.56
Rv1192	gene1215	828	632.45	1655	122.33	400.26
fadD36	gene1216	1422	1226.45	580	22.11	72.34
Rv1194c	gene1217	1266	1070.45	1785	77.95	255.06
PE13	gene1218	300	108.56	456	196.35	642.48
PPE18	gene1219	1176	980.45	4665.52	222.44	727.86
ldtA	gene122	756	560.45	834	69.56	227.61
esxK	gene1220	297	105.76	2913.54	1287.75	4213.65
esxL	gene1221	285	94.67	3540.92	1748.41	5721
Rv1199c	gene1222	1248	1052.45	4117.1	182.87	598.36
Rv1200	gene1223	1278	1082.45	588	25.39	83.09
dapD	gene1224	954	758.45	1360	83.82	274.27
dapE	gene1225	1065	869.45	536	28.82	94.3
Rv1203c	gene1226	585	389.49	36	4.32	14.14
Rv1204c	gene1227	1689	1493.45	140	4.38	14.34
Rv1205	gene1228	564	368.51	581	73.7	241.16
fadD6	gene1229	1794	1598.45	576	16.84	55.12
oxyS	gene123	945	749.45	199	12.41	40.61
folP2	gene1230	957	761.45	688	42.24	138.2
gpgS	gene1231	975	779.45	823	49.36	161.5
Rv1209	gene1232	369	174.84	435	116.3	380.56
tagA	gene1233	615	419.48	455	50.7	165.91
Rv1211	gene1234	228	45.89	162	165.04	540.02
glgA	gene1235	1164	968.45	1094	52.81	172.79
glgC	gene1236	1215	1019.45	1085	49.75	162.79
PE14	gene1237	333	139.9	16	5.35	17.49
Rv1215c	gene1238	1686	1490.45	1354	42.47	138.96
Rv1216c	gene1239	675	479.46	402	39.19	128.25
oxcA	gene124	1749	1553.45	493	14.84	48.54
Rv1217c	gene1240	1647	1451.45	209	6.73	22.03
Rv1218c	gene1241	936	740.45	284	17.93	58.67
Rv1219c	gene1242	639	443.47	163	17.18	56.22
Rv1220c	gene1243	648	452.47	456	47.11	154.15
sigE	gene1244	774	578.45	6626	535.46	1752.1
rseA	gene1245	465	269.75	337	58.4	191.09
htrA	gene1246	1587	1391.45	8693	292.04	955.6
tatB	gene1247	396	201.36	1157	268.6	878.9
Rv1225c	gene1248	831	635.45	325	23.91	78.23
Rv1226c	gene1249	1464	1268.45	279	10.28	33.64
fadD7	gene125	1578	1382.45	363	12.27	40.16
Rv1227c	gene1250	534	338.55	84	11.6	37.95
lpqX	gene1251	558	362.52	150	19.34	63.29
Rv1228a	gene1252	174	12	284	1106.49	3620.55
mrp	gene1253	1173	977.45	2181	104.31	341.3
Rv1230c	gene1254	1236	1040.45	963	43.27	141.57
Rv1231c	gene1255	543	347.53	172	23.14	75.7
Rv1232c	gene1256	1308	1112.45	549	23.07	75.49
Rv1233c	gene1257	597	401.48	1897	220.87	722.72
Rv1234	gene1258	528	332.56	796	111.89	366.12
lpqY	gene1259	1407	1211.45	621	23.96	78.41
fusA2	gene126	2145	1949.45	1276	30.6	100.12
sugA	gene1260	924	728.45	543	34.85	114.02
sugB	gene1261	825	629.45	293	21.76	71.2
sugC	gene1262	1182	986.45	805	38.15	124.82
corA	gene1263	1101	905.45	963	49.72	162.68
mdh	gene1264	990	794.45	1245	73.26	239.7
vapB33	gene1265	261	73.16	55	35.14	114.99
vapC33	gene1266	432	236.96	61	12.03	39.38
PE_PGRS23	gene1267	1689	1493.45	101	3.16	10.34
lpqZ	gene1268	861	665.45	382	26.83	87.81
Rv1245c	gene1269	831	635.45	709	52.16	170.66
Rv0121c	gene127	435	239.94	79	15.39	50.36
relE	gene1270	294	102.97	119	54.02	176.76
relB	gene1271	270	81.1	159	91.64	299.86
Rv1248c	gene1272	3696	3500.45	5933	79.23	259.25
Rv1249c	gene1273	789	593.45	482	37.97	124.23
Rv1250	gene1274	1740	1544.45	529	16.01	52.39
Rv1251c	gene1275	3420	3224.45	1341	19.44	63.61
lprE	gene1276	609	413.48	393	44.43	145.38
deaD	gene1277	1692	1496.45	1862	58.17	190.32
Rv1254	gene1278	1152	956.45	1245	60.85	199.1
Rv1255c	gene1279	609	413.48	95	10.74	35.14
Rv0122	gene128	369	174.84	229	61.23	200.34
cyp130	gene1280	1218	1022.45	428	19.57	64.03
Rv1257c	gene1281	1368	1172.45	1517	60.48	197.91
Rv1258c	gene1282	1260	1064.45	1022	44.88	146.86
udgB	gene1283	900	704.45	152	10.09	33
Rv1260	gene1284	1119	923.45	517	26.17	85.63
Rv1261c	gene1285	450	254.83	258	47.33	154.86
Rv1262c	gene1286	435	239.94	170	33.12	108.37
amiB2	gene1287	1389	1193.45	219	8.58	28.07
Rv1264	gene1288	1194	998.45	1133	53.05	173.57
mcr11	rna22	131	0	0	0	0
Rv0123	gene129	369	174.84	139	37.16	121.6
Rv1265	gene1290	681	485.46	1674	161.19	527.44
pknH	gene1291	1881	1685.45	965	26.76	87.58
embR	gene1292	1167	971.45	197	9.48	31.02
Rv1268c	gene1293	699	503.46	56	5.2	17.01
Rv1269c	gene1294	375	180.71	65	16.81	55.02
lprA	gene1295	735	539.45	556	48.18	157.65
Rv1271c	gene1296	342	148.57	455	143.16	468.43
Rv1272c	gene1297	1896	1700.45	574	15.78	51.63
Rv1273c	gene1298	1749	1553.45	219	6.59	21.56
lprB	gene1299	558	362.52	1322	170.47	557.8
Rv0012	gene13	789	593.45	640	50.41	164.96
PE_PGRS2	gene130	1464	1268.45	103	3.8	12.42
lprC	gene1300	543	347.53	1219	163.97	536.51
Rv1276c	gene1301	477	281.7	53	8.8	28.78
Rv1277	gene1302	1254	1058.45	1174	51.85	169.66
Rv1278	gene1303	2628	2432.45	1476	28.37	92.81
Rv1279	gene1304	1587	1391.45	2363	79.39	259.76
oppA	gene1305	1776	1580.45	1466	43.36	141.88
oppD	gene1306	1839	1643.45	484	13.77	45.05
oppC	gene1307	876	680.45	258	17.72	58
oppB	gene1308	978	782.45	545	32.56	106.54
canA	gene1309	492	296.64	230	36.24	118.6
pepA	gene131	1068	872.45	2133	114.29	373.96
cysD	gene1310	999	803.45	2561	149	487.56
Rv1286	gene1311	1845	1649.45	5102	144.59	473.12
Rv1287	gene1312	486	290.66	388	62.4	204.18
Rv1288	gene1313	1371	1175.45	333	13.24	43.33
Rv1289	gene1314	633	437.47	134	14.32	46.85
Rv1290c	gene1315	1566	1370.45	378	12.89	42.19
Rv1290A	gene1316	315	122.69	35	13.34	43.64
Rv1291c	gene1317	336	142.78	6	1.96	6.43
argV	rna23	73	0	0	0	0
argS	gene1319	1653	1457.45	945	30.31	99.18
treS	gene132	1806	1610.45	1842	53.47	174.95
lysA	gene1320	1344	1148.45	1825	74.28	243.07
thrA	gene1321	1326	1130.45	1690	69.88	228.67
thrC	gene1322	1083	887.45	1536	80.91	264.74
thrB	gene1323	951	755.45	425	26.3	86.05
rho	gene1324	1809	1613.45	20370	590.18	1931.12
rpmE	gene1325	243	57.86	8997	7268.58	23783.6
prfA	gene1326	1074	878.45	2564	136.44	446.45
hemK	gene1327	978	782.45	1199	71.63	234.39
Rv1301	gene1328	654	458.46	668	68.11	222.87
rfe	gene1329	1215	1019.45	862	39.53	129.33
mak	gene133	1368	1172.45	605	24.12	78.93
Rv1303	gene1330	486	290.66	1682	270.51	885.14
atpB	gene1331	753	557.45	1571	131.74	431.06
atpE	gene1332	246	60.35	236	182.8	598.15
atpF	gene1333	516	320.58	3586	522.9	1710.99
atpH	gene1334	1341	1145.45	4727	192.91	631.22
atpA	gene1335	1650	1454.45	7392	237.58	777.39
atpG	gene1336	918	722.45	2930	189.59	620.34
atpD	gene1337	1461	1265.45	7333	270.88	886.36
atpC	gene1338	366	171.91	387	105.24	344.34
Rv1312	gene1339	444	248.87	808	151.77	496.6
Rv0128	gene134	780	584.45	463	37.03	121.17
Rv1313c	gene1340	1335	1139.45	1498	61.46	201.09
Rv1314c	gene1341	582	386.49	156	18.87	61.74
murA	gene1342	1257	1061.45	831	36.6	119.75
mcr3	rna24	124	0	0	0	0
rrs	rna25	1537	1341.45	6111	212.95	696.8
rrl	rna26	3138	2942.45	140786	2236.64	7318.52
rrf	rna27	115	0	0	0	0
ogt	gene1347	498	302.62	435	67.19	219.87
alkA	gene1348	1491	1295.45	852	30.74	100.6
Rv1318c	gene1349	1626	1430.45	436	14.25	46.62
fbpC	gene135	1023	827.45	11987	677.2	2215.86
Rv1319c	gene1350	1608	1412.45	341	11.29	36.93
Rv1320c	gene1351	1704	1508.45	722	22.37	73.21
Rv1321	gene1352	681	485.46	898	86.47	282.94
Rv1322	gene1353	297	105.76	104	45.97	150.41
Rv1322A	gene1354	459	263.78	1805	319.88	1046.67
fadA4	gene1355	1170	974.45	2563	122.95	402.31
Rv1324	gene1356	915	719.45	2268	147.36	482.19
PE_PGRS24	gene1357	1812	1616.45	420	12.15	39.74
glgB	gene1358	2196	2000.45	2066	48.28	157.97
glgE	gene1359	2106	1910.45	1938	47.42	155.16
htdZ	gene136	456	260.8	30	5.38	17.6
glgP	gene1360	2592	2396.45	2213	43.17	141.25
dinG	gene1361	1995	1799.45	371	9.64	31.54
pncB1	gene1362	1347	1151.45	172	6.98	22.85
Rv1331	gene1363	306	114.19	571	233.76	764.89
Rv1332	gene1364	657	461.46	940	95.22	311.58
Rv1333	gene1365	1035	839.45	1001	55.74	182.39
mec	gene1366	441	245.89	478	90.87	297.34
cysO	gene1367	282	91.93	380	193.23	632.29
cysM	gene1368	972	776.45	814	49.01	160.36
Rv1337	gene1369	723	527.45	906	80.3	262.73
fadE1	gene137	1344	1148.45	597	24.3	79.51
murI	gene1370	816	620.45	304	22.9	74.94
Rv1339	gene1371	822	626.45	737	55	179.95
rphA	gene1372	780	584.45	738	59.03	193.14
Rv1341	gene1373	615	419.48	138	15.38	50.32
Rv1342c	gene1374	363	168.98	576	159.35	521.4
lprD	gene1375	381	186.6	678	169.85	555.77
mbtL	gene1376	321	128.4	84	30.58	100.07
mbtM	gene1377	1566	1370.45	727	24.8	81.14
mbtN	gene1378	1161	965.45	832	40.28	131.82
mbtK	gene1379	633	437.47	293	31.31	102.45
fgd2	gene138	1083	887.45	265	13.96	45.67
leuW	rna28	84	0	0	0	0
irtA	gene1381	2580	2384.45	750	14.7	48.11
irtB	gene1382	1740	1544.45	500	15.13	49.52
fabG2	gene1383	744	548.45	134	11.42	37.37
Rv1351	gene1384	330	137.01	308	105.08	343.84
Rv1352	gene1385	372	177.77	262	68.89	225.43
Rv1353c	gene1386	786	590.45	86	6.81	22.28
Rv1354c	gene1387	1872	1676.45	407	11.35	37.13
moeY	gene1388	2148	1952.45	218	5.22	17.08
Rv1356c	gene1389	792	596.45	1019	79.86	261.32
Rv0133	gene139	606	410.48	414	47.15	154.27
Rv1357c	gene1390	924	728.45	277	17.78	58.16
Rv1358	gene1391	3480	3284.45	181	2.58	8.43
Rv1359	gene1392	753	557.45	294	24.65	80.67
Rv1360	gene1393	1023	827.45	974	55.03	180.05
PPE19	gene1394	1191	995.45	506.17	23.77	77.78
Rv1362c	gene1395	663	467.46	330	33	107.98
Rv1363c	gene1396	786	590.45	680	53.84	176.16
mcr15	rna29	300	108.56	121	52.1	170.48
Rv1364c	gene1398	1962	1766.45	809	21.41	70.05
rsfA	gene1399	387	192.5	35	8.5	27.81
trpG	gene14	699	503.46	1626	150.97	494.01
ephF	gene140	903	707.45	1442	95.28	311.78
Rv1366	gene1400	822	626.45	286	21.34	69.83
Rv1366A	gene1401	261	73.16	153	97.76	319.88
Rv1367c	gene1402	1134	938.45	310	15.44	50.53
lprF	gene1403	786	590.45	815	64.52	211.13
Rv1371	gene1404	1470	1274.45	19	0.7	2.28
Rv1372	gene1405	1182	986.45	249	11.8	38.61
Rv1373	gene1406	981	785.45	187	11.13	36.42
Rv1374c	gene1407	459	263.78	1948	345.22	1129.59
MTS1082	rna30	140	1.33	0	0	0
Rv1375	gene1409	1320	1124.45	887	36.87	120.66
Rv0135c	gene141	606	410.48	208	23.69	77.51
Rv1376	gene1410	1494	1298.45	465	16.74	54.78
Rv1377c	gene1411	639	443.47	179	18.87	61.74
Rv1378c	gene1412	1428	1232.45	663	25.15	82.28
pyrR	gene1413	582	386.49	204	24.67	80.73
pyrB	gene1414	960	764.45	257	15.72	51.42
pyrC	gene1415	1293	1097.45	1032	43.96	143.84
Rv1382	gene1416	498	302.62	200	30.89	101.09
carA	gene1417	1131	935.45	662	33.08	108.25
carB	gene1418	3348	3152.45	1214	18	58.9
pyrF	gene1419	825	629.45	113	8.39	27.46
cyp138	gene142	1326	1130.45	294	12.16	39.78
PE15	gene1420	309	117.01	401	160.2	524.2
PPE20	gene1421	1620	1424.45	6921	227.13	743.18
mihF	gene1422	573	377.5	2652	328.4	1074.55
gmk	gene1423	627	431.47	672	72.81	238.23
rpoZ	gene1424	333	139.9	1331	444.75	1455.28
dfp	gene1425	1257	1061.45	2365	104.15	340.8
metK	gene1426	1212	1016.45	2796	128.59	420.75
Rv1393c	gene1427	1479	1283.45	563	20.51	67.1
cyp132	gene1428	1386	1190.45	450	17.67	57.82
Rv1395	gene1429	1035	839.45	109	6.07	19.86
msrA	gene143	549	353.53	473	62.54	204.65
PE_PGRS25	gene1430	1731	1535.45	1305	39.73	130
vapC10	gene1431	402	207.27	629	141.86	464.17
vapB10	gene1432	258	70.56	658	435.95	1426.48
nlhH	gene1433	960	764.45	71	4.34	14.21
lipI	gene1434	963	767.45	1630	99.28	324.87
Rv1401	gene1435	603	407.48	171	19.62	64.19
priA	gene1436	1968	1772.45	195	5.14	16.83
Rv1403c	gene1437	825	629.45	262	19.46	63.67
Rv1404	gene1438	483	287.67	1712	278.2	910.29
Rv1405c	gene1439	825	629.45	771	57.26	187.36
Rv0138	gene144	504	308.61	108	16.36	53.53
fmt	gene1440	939	743.45	216	13.58	44.44
fmu	gene1441	1374	1178.45	221	8.77	28.68
rpe	gene1442	699	503.46	536	49.77	162.85
ribG	gene1443	1020	824.45	1577	89.42	292.58
P55	gene1444	1557	1361.45	4139	142.11	465.01
lprG	gene1445	711	515.45	2121	192.35	629.39
ribC	gene1446	606	410.48	170	19.36	63.35
Rv1413	gene1447	516	320.58	31	4.52	14.79
Rv1414	gene1448	402	207.27	19	4.29	14.02
ribA2	gene1449	1278	1082.45	2055	88.75	290.39
Rv0139	gene145	1023	827.45	309	17.46	57.12
ribH	gene1450	483	287.67	425	69.06	225.98
Rv1417	gene1451	465	269.75	179	31.02	101.5
lprH	gene1452	687	491.46	301	28.63	93.68
Rv1419	gene1453	474	278.71	1477	247.73	810.59
uvrC	gene1454	1941	1745.45	1610	43.12	141.09
Rv1421	gene1455	906	710.45	442	29.08	95.16
Rv1422	gene1456	1029	833.45	493	27.65	90.48
whiA	gene1457	978	782.45	630	37.64	123.16
Rv1424c	gene1458	762	566.45	629	51.91	169.85
Rv1425	gene1459	1380	1184.45	614	24.23	79.29
Rv0140	gene146	381	186.6	499	125.01	409.04
lipO	gene1460	1263	1067.45	152	6.66	21.78
fadD12	gene1461	1608	1412.45	463	15.32	50.14
Rv1428c	gene1462	828	632.45	254	18.77	61.43
Rv1429	gene1463	1269	1073.45	229	9.97	32.63
PE16	gene1464	1587	1391.45	458	15.39	50.35
Rv1431	gene1465	1770	1574.45	480	14.25	46.63
Rv1432	gene1466	1422	1226.45	111	4.23	13.84
Rv1433	gene1467	816	620.45	530	39.93	130.66
Rv1434	gene1468	138	1.03	0	0	0
Rv1435c	gene1469	609	413.48	322	36.4	119.12
Rv0141c	gene147	411	216.16	595	128.67	421.02
gap	gene1470	1020	824.45	2601	147.48	482.56
pgk	gene1471	1239	1043.45	2039	91.35	298.9
tpi	gene1472	786	590.45	630	49.88	163.2
Rv1439c	gene1473	426	231.01	101	20.44	66.87
secG	gene1474	234	50.58	79	73.01	238.89
PE_PGRS26	gene1475	1476	1280.45	321	11.72	38.35
bisC	gene1476	2301	2105.45	1539	34.17	111.81
Rv1443c	gene1477	486	290.66	63	10.13	33.15
Rv1444c	gene1478	411	216.16	180	38.93	127.37
devB	gene1479	744	548.45	255	21.73	71.12
Rv0142	gene148	927	731.45	117	7.48	24.47
opcA	gene1480	912	716.45	317	20.68	67.68
zwf2	gene1481	1545	1349.45	1996	69.14	226.24
tal	gene1482	1122	926.45	2325	117.31	383.86
tkt	gene1483	2103	1907.45	4107	100.65	329.34
PE_PGRS27	gene1484	3990	3794.45	185.82	2.29	7.49
Rv1451	gene1485	927	731.45	947	60.52	198.03
PE_PGRS28	gene1486	2226	2030.45	72.18	1.66	5.44
Rv1453	gene1487	1266	1070.45	450	19.65	64.3
qor	gene1488	987	791.45	510	30.12	98.56
Rv1455	gene1489	864	668.45	109	7.62	24.94
Rv0143c	gene149	1479	1283.45	685	24.95	81.64
Rv1456c	gene1490	933	737.45	324	20.54	67.2
Rv1457c	gene1491	786	590.45	96	7.6	24.87
Rv1458c	gene1492	942	746.45	283	17.72	57.99
Rv1459c	gene1493	1776	1580.45	756	22.36	73.17
Rv1460	gene1494	807	611.45	297	22.71	74.3
Rv1461	gene1495	2541	2345.45	4609	91.86	300.58
Rv1462	gene1496	1194	998.45	755	35.35	115.66
Rv1463	gene1497	801	605.45	543	41.92	137.18
csd	gene1498	1254	1058.45	654	28.88	94.51
Rv1465	gene1499	489	293.65	167	26.58	86.99
pknB	gene15	1881	1685.45	1363	37.8	123.7
Rv0144	gene150	843	647.45	1118	80.72	264.12
Rv1466	gene1500	348	154.38	156	47.24	154.56
fadE15	gene1501	1830	1634.45	885	25.31	82.82
PE_PGRS29	gene1502	1113	917.45	308	15.69	51.35
ctpD	gene1503	1974	1778.45	451	11.85	38.79
trxA	gene1504	375	180.71	195	50.44	165.05
trxB1	gene1505	372	177.77	2446	643.18	2104.55
echA12	gene1506	858	662.45	700	49.4	161.63
Rv1473	gene1507	1629	1433.45	969	31.6	103.4
Rv1473A	gene1508	192	21.21	9	19.84	64.92
Rv1474c	gene1509	564	368.51	260	32.98	107.92
Rv0145	gene151	954	758.45	4057	250.05	818.18
acn	gene1510	2832	2636.45	4565	80.94	264.85
Rv1476	gene1511	561	365.51	725	92.72	303.4
ripA	gene1512	1419	1223.45	1185	45.28	148.15
Rv1478	gene1513	726	530.45	234	20.62	67.47
moxR1	gene1514	1134	938.45	5960	296.88	971.42
Rv1480	gene1515	954	758.45	994	61.26	200.46
Rv1481	gene1516	1008	812.45	2234	128.54	420.59
Rv1482c	gene1517	843	647.45	68	4.91	16.06
fabG1	gene1518	744	548.45	1424	121.37	397.14
inhA	gene1519	810	614.45	662	50.36	164.8
Rv0146	gene152	933	737.45	449	28.46	93.13
hemZ	gene1520	1035	839.45	386	21.5	70.33
Rv1486c	gene1521	867	671.45	1198	83.4	272.91
Rv1487	gene1522	435	239.94	596	116.12	379.95
Rv1488	gene1523	1146	950.45	2025	99.6	325.89
Rv1489	gene1524	357	163.13	250	71.64	234.42
Rv1489A	gene1525	231	48.22	46	44.6	145.93
Rv1490	gene1526	1308	1112.45	853	35.84	117.28
Rv1491c	gene1527	759	563.45	172	14.27	46.69
mutA	gene1528	1848	1652.45	590	16.69	54.61
mutB	gene1529	2253	2057.45	1255	28.51	93.3
Rv0147	gene153	1521	1325.45	1187	41.86	136.98
mazE4	gene1530	303	111.37	62	26.02	85.15
mazF4	gene1531	318	125.54	33	12.29	40.21
Rv1496	gene1532	1005	809.45	466	26.91	88.06
lipL	gene1533	1290	1094.45	1032	44.08	144.23
Rv1498c	gene1534	618	422.47	842	93.17	304.85
Rv1498A	gene1535	213	34.82	7	9.4	30.75
Rv1499	gene1536	399	204.31	38	8.69	28.45
Rv1500	gene1537	1029	833.45	1783	100	327.22
Rv1501	gene1538	822	626.45	1367	102.01	333.78
Rv1502	gene1539	900	704.45	1036	68.75	224.95
Rv0148	gene154	861	665.45	1004	70.53	230.78
Rv1505c	gene1541	666	470.46	507	50.38	164.84
Rv1506c	gene1542	501	305.62	348	53.23	174.17
Rv1507c	gene1543	696	500.46	1643	153.47	502.16
Rv1507A	gene1544	504	308.61	1356	205.4	672.09
Rv1508c	gene1545	1800	1604.45	2678	78.02	255.3
Rv1508A	gene1546	363	168.98	72	19.92	65.17
Rv1509	gene1547	882	686.45	466	31.73	103.84
Rv1510	gene1548	1299	1103.45	265	11.23	36.73
gmdA	gene1549	1023	827.45	843	47.62	155.83
Rv0149	gene155	969	773.45	655	39.59	129.53
epiA	gene1550	969	773.45	887	53.61	175.41
Rv1513	gene1551	732	536.45	352	30.67	100.37
Rv1514c	gene1552	789	593.45	131	10.32	33.76
Rv1515c	gene1553	897	701.45	548	36.52	119.5
Rv1516c	gene1554	1011	815.45	320	18.34	60.02
Rv1517	gene1555	765	569.45	306	25.12	82.19
Rv1518	gene1556	960	764.45	69	4.22	13.81
Rv1519	gene1557	270	81.1	43	24.78	81.1
Rv1520	gene1558	1041	845.45	686	37.93	124.11
fadD25	gene1559	1752	1556.45	5611	168.52	551.41
Rv0150c	gene156	288	97.43	28	13.43	43.96
mmpL12	gene1560	3441	3245.45	1729	24.9	81.49
Rv1523	gene1561	1044	848.45	207	11.4	37.32
Rv1524	gene1562	1245	1049.45	332	14.79	48.39
wbbL2	gene1563	786	590.45	251	19.87	65.02
Rv1526c	gene1564	1281	1085.45	160	6.89	22.55
pks5	gene1565	6327	6131.45	1900	14.49	47.4
papA4	gene1566	498	302.62	118	18.23	59.64
fadD24	gene1567	1755	1559.45	1221	36.6	119.76
adh	gene1568	1104	908.45	139	7.15	23.4
Rv1531	gene1569	567	371.51	527	66.31	216.98
PE1	gene157	1767	1571.45	500	14.87	48.67
Rv1532c	gene1570	435	239.94	153	29.81	97.54
Rv1533	gene1571	1128	932.45	2125	106.53	348.58
Rv1534	gene1572	678	482.46	498	48.25	157.89
Rv1535	gene1573	237	52.98	148	130.59	427.29
ileS	gene1574	3126	2930.45	4121	65.74	215.1
dinX	gene1575	1392	1196.45	115	4.49	14.7
ansA	gene1576	981	785.45	342	20.35	66.6
lspA	gene1577	609	413.48	625	70.66	231.21
Rv1540	gene1578	927	731.45	773	49.4	161.65
lprI	gene1579	594	398.49	246	28.86	94.43
PE2	gene158	1578	1382.45	264	8.93	29.21
glbN	gene1580	411	216.16	35	7.57	24.77
Rv1543	gene1581	1026	830.45	1183	66.59	217.89
Rv1544	gene1582	804	608.45	670	51.47	168.43
Rv1545	gene1583	228	45.89	72	73.35	240.01
Rv1546	gene1584	432	236.96	392	77.33	253.04
dnaE1	gene1585	3555	3359.45	6433	89.51	292.9
PPE21	gene1586	2037	1841.45	651	16.53	54.07
fadD11	gene1587	1716	1520.45	290	8.92	29.17
plsB1	gene1588	1866	1670.45	510	14.27	46.7
frdA	gene1589	1752	1556.45	103	3.09	10.12
ptbB	gene159	831	635.45	451	33.18	108.56
frdB	gene1590	744	548.45	38	3.24	10.6
frdC	gene1591	381	186.6	59	14.78	48.36
frdD	gene1592	378	183.65	31	7.89	25.82
Rv1556	gene1593	609	413.48	276	31.2	102.1
mmpL6	gene1594	1194	998.45	405	18.96	62.04
Rv1558	gene1595	447	251.85	524	97.26	318.24
ilvA	gene1596	1290	1094.45	1385	59.16	193.57
vapB11	gene1597	219	39.12	16	19.12	62.56
vapC11	gene1598	405	210.24	73	16.23	53.11
treZ	gene1599	1743	1547.45	156	4.71	15.42
pknA	gene16	1296	1100.45	2192	93.11	304.68
fadE2	gene160	1212	1016.45	952	43.78	143.26
treY	gene1600	2298	2102.45	285	6.34	20.73
treX	gene1601	2166	1970.45	1568	37.2	121.72
Rv1565c	gene1602	2190	1994.45	1459	34.2	111.89
Rv1566c	gene1603	693	497.46	1040	97.73	319.78
Rv1567c	gene1604	285	94.67	87	42.96	140.56
bioA	gene1605	1314	1118.45	341	14.25	46.63
bioF1	gene1606	1161	965.45	294	14.24	46.58
bioD	gene1607	681	485.46	115	11.07	36.23
Rv1571	gene1608	510	314.59	75	11.14	36.47
Rv1573	gene1609	411	216.16	20	4.33	14.15
pntAa	gene161	1101	905.45	454	23.44	76.69
Rv1574	gene1610	312	119.84	38	14.82	48.5
Rv1575	gene1611	501	305.62	45	6.88	22.52
Rv1576c	gene1612	1422	1226.45	825	31.44	102.89
Rv1577c	gene1613	513	317.59	150	22.08	72.24
Rv1578c	gene1614	471	275.72	51	8.65	28.29
Rv1579c	gene1615	315	122.69	20	7.62	24.93
Rv1580c	gene1616	273	83.79	77	42.96	140.57
Rv1581c	gene1617	396	201.36	97	22.52	73.69
Rv1582c	gene1618	1416	1220.45	172	6.59	21.56
Rv1583c	gene1619	399	204.31	54	12.35	40.43
pntAb	gene162	333	139.9	98	32.75	107.15
Rv1584c	gene1620	222	41.34	274	309.83	1013.79
Rv1585c	gene1621	516	320.58	90	13.12	42.94
Rv1586c	gene1622	1410	1214.45	1704.95	65.63	214.74
Rv1587c	gene1623	1002	806.45	149.32	8.66	28.32
Rv1588c	gene1624	669	473.46	177.7	17.55	57.41
bioB	gene1625	1050	854.45	1505	82.34	269.42
Rv1590	gene1626	240	55.41	46	38.81	126.99
Rv1591	gene1627	666	470.46	518	51.47	168.41
Rv1592c	gene1628	1341	1145.45	1094	44.65	146.09
Rv1593c	gene1629	711	515.45	2137	193.8	634.14
pntB	gene163	1428	1232.45	1613	61.18	200.19
nadA	gene1630	1050	854.45	6222	340.4	1113.82
nadB	gene1631	1584	1388.45	5551	186.89	611.52
nadC	gene1632	858	662.45	3314	233.85	765.2
Rv1597	gene1633	759	563.45	518	42.98	140.62
Rv1598c	gene1634	411	216.16	348	75.26	246.25
hisD	gene1635	1317	1121.45	925	38.56	126.16
hisC1	gene1636	1143	947.45	743	36.66	119.95
hisB	gene1637	633	437.47	725	77.47	253.49
hisH	gene1638	621	425.47	918	100.86	330.02
hisA	gene1639	738	542.45	601	51.79	169.47
Rv0157A	gene164	129	0	0	0	0
impA	gene1640	813	617.45	435	32.93	107.76
hisF	gene1641	804	608.45	450	34.57	113.13
hisI	gene1642	348	154.38	88	26.65	87.19
chaA	gene1643	1083	887.45	386	20.33	66.53
bcpB	gene1644	465	269.75	277	48	157.07
trpE	gene1645	1551	1355.45	1562	53.87	176.27
Rv1610	gene1646	708	512.46	436	39.77	130.14
trpC	gene1647	819	623.45	1374	103.02	337.1
trpB	gene1648	1233	1037.45	1758	79.21	259.19
trpA	gene1649	813	617.45	903	68.36	223.7
Rv0158	gene165	645	449.47	575	59.8	195.68
lgt	gene1650	1407	1211.45	1654	63.82	208.83
Rv1615	gene1651	441	245.89	2298	436.87	1429.48
Rv1616	gene1652	399	204.31	174	39.81	130.26
pykA	gene1653	1419	1223.45	1421	54.29	177.66
tesB1	gene1654	903	707.45	1133	74.87	244.97
Rv1619	gene1655	1455	1259.45	430	15.96	52.22
cydC	gene1656	1731	1535.45	871	26.52	86.77
cydD	gene1657	1584	1388.45	601	20.23	66.21
cydB	gene1658	1041	845.45	845	46.72	152.88
cydA	gene1659	1458	1262.45	2367	87.65	286.79
PE3	gene166	1407	1211.45	494	19.06	62.37
Rv1624c	gene1660	588	392.49	205	24.42	79.89
cya	gene1661	1332	1136.45	1802	74.12	242.54
leuV	rna31	74	0	0	0	0
Rv1626	gene1663	618	422.47	2672	295.65	967.41
Rv1627c	gene1664	1209	1013.45	2447	112.87	369.32
Rv1628c	gene1665	492	296.64	586	92.34	302.16
polA	gene1666	2715	2519.45	2273	42.17	138
rpsA	gene1667	1446	1250.45	10683	399.37	1306.77
coaE	gene1668	1224	1028.45	1839	83.59	273.51
Rv1632c	gene1669	444	248.87	474	89.03	291.32
PE4	gene167	1509	1313.45	106	3.77	12.34
uvrB	gene1670	2097	1901.45	3584	88.11	288.31
Rv1634	gene1671	1416	1220.45	680	26.05	85.22
Rv1635c	gene1672	1671	1475.45	579	18.34	60.02
TB15.3	gene1673	441	245.89	1211	230.22	753.31
Rv1637c	gene1674	795	599.45	593	46.24	151.31
uvrA	gene1675	2919	2723.45	4676	80.26	262.62
Rv1638A	gene1676	258	70.56	886	587.01	1920.76
Rv1639c	gene1677	1470	1274.45	1925	70.61	231.04
lysX	gene1678	3519	3323.45	1776	24.98	81.74
infC	gene1679	606	410.48	4437	505.29	1653.37
Rv0161	gene168	1350	1154.45	146	5.91	19.34
rpmI	gene1680	195	23	42	85.37	279.35
rplT	gene1681	390	195.45	776	185.6	607.3
tsnR	gene1682	783	587.45	683	54.35	177.84
Rv1645c	gene1683	1056	860.45	564	30.64	100.26
PE17	gene1684	933	737.45	815	51.66	169.04
Rv1647	gene1685	951	755.45	364	22.52	73.7
Rv1648	gene1686	807	611.45	459	35.09	114.82
pheS	gene1687	1026	830.45	521	29.33	95.96
pheT	gene1688	2496	2300.45	1146	23.29	76.2
PE_PGRS30	gene1689	3036	2840.45	1612	26.53	86.81
adhE1	gene169	1152	956.45	134	6.55	21.43
argC	gene1690	1059	863.45	559	30.26	99.03
argJ	gene1691	1215	1019.45	1285	58.92	192.8
argB	gene1692	885	689.45	832	56.41	184.58
argD	gene1693	1203	1007.45	620	28.77	94.13
argF	gene1694	924	728.45	397	25.48	83.36
argR	gene1695	513	317.59	116	17.07	55.87
argG	gene1696	1197	1001.45	1145	53.45	174.88
argH	gene1697	1413	1217.45	356	13.67	44.73
pks10	gene1698	1062	866.45	233	12.57	41.13
pks7	gene1699	6381	6185.45	1005	7.6	24.85
pbpA	gene17	1476	1280.45	1440	52.57	172.02
Rv0163	gene170	456	260.8	196	35.13	114.95
pks8	gene1700	4809	4613.45	415	4.21	13.76
pks17	gene1701	1509	1313.45	198	7.05	23.06
pks9	gene1702	3054	2858.45	479	7.83	25.63
pks11	gene1703	1062	866.45	281	15.16	49.61
cyp139	gene1704	1293	1097.45	255	10.86	35.54
Rv1669	gene1706	363	168.98	3	0.83	2.72
Rv1670	gene1707	348	154.38	81	24.53	80.25
Rv1671	gene1708	393	198.4	29	6.83	22.36
Rv1672c	gene1709	1332	1136.45	312	12.83	41.99
TB18.5	gene171	486	290.66	1882	302.68	990.39
Rv1673c	gene1710	933	737.45	135	8.56	28
Rv1674c	gene1711	657	461.46	80	8.1	26.52
cmr	gene1712	735	539.45	26	2.25	7.37
Rv1676	gene1713	705	509.46	847	77.72	254.3
dsbF	gene1714	549	353.53	481	63.6	208.11
Rv1678	gene1715	903	707.45	980	64.76	211.89
fadE16	gene1716	1122	926.45	345	17.41	56.96
Rv1680	gene1717	825	629.45	475	35.28	115.43
moeX	gene1718	993	797.45	136	7.97	26.09
Rv1682	gene1719	918	722.45	450	29.12	95.27
mce1R	gene172	672	476.46	1101	108.02	353.45
Rv1683	gene1720	3000	2804.45	2361	39.35	128.77
Rv1684	gene1721	225	43.59	85	91.15	298.24
Rv1685c	gene1722	624	428.47	155	16.91	55.33
Rv1686c	gene1723	681	485.46	49	4.72	15.44
Rv1687c	gene1724	768	572.45	100	8.17	26.72
mpg	gene1725	612	416.48	37	4.15	13.59
tyrS	gene1726	1275	1079.45	584	25.29	82.75
G2	rna32	229	46.66	64	64.12	209.81
lprJ	gene1728	384	189.55	382	94.21	308.26
Rv1691	gene1729	753	557.45	168	14.09	46.1
fadD5	gene173	1665	1469.45	4891	155.59	509.12
Rv1692	gene1730	1062	866.45	200	10.79	35.31
Rv1693	gene1731	177	13.37	54	188.83	617.88
tlyA	gene1732	807	611.45	243	18.58	60.79
ppnK	gene1733	924	728.45	570	36.58	119.69
recN	gene1734	1764	1568.45	596	17.76	58.12
Rv1697	gene1735	1182	986.45	1878	89	291.2
mctB	gene1736	945	749.45	1007	62.81	205.52
pyrG	gene1737	1761	1565.45	3012	89.94	294.3
Rv1700	gene1738	624	428.47	748	81.61	267.02
Rv1701	gene1739	936	740.45	744	46.97	153.69
yrbE1A	gene174	798	602.45	999	77.52	253.64
Rv1702c	gene1740	1365	1169.45	616	24.62	80.57
Rv1703c	gene1741	750	554.45	2066	174.19	569.95
cycA	gene1742	1671	1475.45	1131	35.83	117.25
PPE22	gene1743	1158	962.45	95	4.61	15.1
PPE23	gene1744	1185	989.45	101	4.77	15.61
Rv1706A	gene1745	168	9.43	1	4.95	16.21
Rv1707	gene1746	1461	1265.45	680	25.12	82.19
Rv1708	gene1747	957	761.45	638	39.17	128.16
scpA	gene1748	837	641.45	568	41.39	135.44
scpB	gene1749	696	500.46	481	44.93	147.01
yrbE1B	gene175	870	674.45	668	46.3	151.5
Rv1711	gene1750	765	569.45	589	48.35	158.21
cmk	gene1751	693	497.46	216	20.3	66.42
engA	gene1752	1392	1196.45	530	20.71	67.76
Rv1714	gene1753	813	617.45	60	4.54	14.86
fadB3	gene1754	915	719.45	75	4.87	15.95
Rv1716	gene1755	831	635.45	62	4.56	14.92
Rv1717	gene1756	351	157.29	6	1.78	5.83
Rv1718	gene1757	819	623.45	146	10.95	35.82
Rv1719	gene1758	780	584.45	115	9.2	30.1
proT	rna33	74	0	0	0	0
mce1A	gene176	1365	1169.45	3316	132.55	433.72
vapC12	gene1760	390	195.45	50	11.96	39.13
vapB12	gene1761	228	45.89	1	1.02	3.33
Rv1722	gene1762	1485	1289.45	302	10.95	35.82
Rv1723	gene1763	1248	1052.45	117	5.2	17
Rv1724c	gene1764	420	225.07	201	41.75	136.6
Rv1725c	gene1765	711	515.45	147	13.33	43.62
Rv1726	gene1766	1386	1190.45	119	4.67	15.29
AS1726	rna34	213	34.82	0	0	0
Rv1727	gene1768	570	374.5	74	9.24	30.22
Rv1728c	gene1769	771	575.45	563	45.73	149.65
mce1B	gene177	1041	845.45	3543	195.9	641
Rv1729c	gene1770	939	743.45	421	26.47	86.62
Rv1730c	gene1771	1554	1358.45	418	14.38	47.07
gabD2	gene1772	1557	1361.45	875	30.04	98.31
Rv1732c	gene1773	549	353.53	504	66.64	218.06
Rv1733c	gene1774	633	437.47	1405	150.13	491.25
MTS1338	rna35	117	0	0	0	0
Rv1734c	gene1776	243	57.86	310	250.45	819.49
Rv1735c	gene1777	498	302.62	212	32.75	107.15
Rv1735a	gene1778	243	57.86	44	35.55	116.31
narX	gene1779	1959	1763.45	7673	203.4	665.54
mce1C	gene178	1548	1352.45	4844	167.43	547.84
narK2	gene1780	1188	992.45	1950	91.85	300.54
Rv1738	gene1781	285	94.67	2236	1104.08	3612.66
Rv1739c	gene1782	1683	1487.45	1745	54.84	179.44
vapB34	gene1783	213	34.82	13	17.45	57.11
vapC34	gene1784	249	62.87	55	40.9	133.82
Rv1742	gene1785	738	542.45	103	8.88	29.04
pknE	gene1786	1701	1505.45	1295	40.21	131.58
Rv1744c	gene1787	402	207.27	72	16.24	53.13
idi	gene1788	612	416.48	720	80.81	264.43
pknF	gene1789	1431	1235.45	307	11.62	38.01
mce1D	gene179	1593	1397.45	4400	147.18	481.6
Rv1747	gene1790	2598	2402.45	4068	79.15	259
Rv1748	gene1791	732	536.45	195	16.99	55.6
Rv1749c	gene1792	558	362.52	598	77.11	252.32
fadD1	gene1793	1599	1403.45	447	14.89	48.72
Rv1751	gene1794	1383	1187.45	1191	46.89	153.42
Rv1752	gene1795	450	254.83	58	10.64	34.81
PPE24	gene1796	3162	2966.45	940	14.81	48.47
Rv1754c	gene1797	1692	1496.45	736	22.99	75.23
cut1	gene1798	525	329.56	4	0.57	1.86
wag22	gene1799	2745	2549.45	136	2.49	8.16
rodA	gene18	1410	1214.45	1228	47.27	154.66
lprK	gene180	1173	977.45	2665	127.45	417.04
Rv1760	gene1800	1509	1313.45	762	27.12	88.74
Rv1761c	gene1801	384	189.55	22	5.43	17.75
Rv1762c	gene1802	789	593.45	297	23.39	76.55
Rv1765c	gene1803	1098	902.45	148.93	7.71	25.24
Rv1766	gene1804	270	81.1	46	26.51	86.75
Rv1767	gene1805	360	166.05	77	21.68	70.93
PE_PGRS31	gene1806	1857	1661.45	513	14.43	47.23
Rv1769	gene1807	1245	1049.45	1348	60.04	196.47
Rv1770	gene1808	1287	1091.45	1577	67.54	221
Rv1771	gene1809	1287	1091.45	1057	45.27	148.13
mce1F	gene181	1548	1352.45	5859	202.51	662.64
Rv1772	gene1810	312	119.84	415	161.88	529.67
Rv1773c	gene1811	747	551.45	188	15.94	52.15
Rv1774	gene1812	1341	1145.45	620	25.3	82.79
Rv1775	gene1813	819	623.45	303	22.72	74.34
Rv1776c	gene1814	561	365.51	226	28.9	94.58
cyp144	gene1815	1305	1109.45	121	5.1	16.68
Rv1778c	gene1816	450	254.83	124	22.75	74.43
Rv1779c	gene1817	1794	1598.45	1039	30.39	99.42
Rv1780	gene1818	564	368.51	712	90.32	295.53
malQ	gene1819	2175	1979.45	337	7.96	26.04
Rv0175	gene182	642	446.47	2992	313.27	1025.05
eccB5	gene1820	1521	1325.45	3155	111.27	364.09
eccC5	gene1821	4176	3980.45	8436	99.07	324.17
cyp143	gene1822	1182	986.45	474	22.46	73.5
Rv1786	gene1823	204	28.7	4	6.51	21.31
PPE25	gene1824	1098	902.45	193.79	10.04	32.85
PE18	gene1825	300	108.56	40	17.22	56.36
PPE26	gene1826	1182	986.45	1255	59.47	194.6
PPE27	gene1827	1053	857.45	116.21	6.34	20.73
PE19	gene1828	300	108.56	29	12.49	40.86
Rv0176	gene183	969	773.45	1209	73.07	239.09
esxN	gene1830	285	94.67	3305.08	1631.96	5339.95
Rv1794	gene1831	903	707.45	3667	242.3	792.84
eccD5	gene1832	1512	1316.45	2209	78.44	256.66
mycP5	gene1833	1758	1562.45	2677	80.09	262.07
eccE5	gene1834	1221	1025.45	3514	160.19	524.16
eccA5	gene1835	1833	1637.45	3654	104.31	341.33
lppT	gene1836	192	21.21	0	0	0
PPE28	gene1837	1968	1772.45	641	16.91	55.32
PPE29	gene1838	1272	1076.45	247	10.73	35.1
PPE30	gene1839	1392	1196.45	155	6.06	19.82
Rv0177	gene184	555	359.52	3972	516.46	1689.9
PE_PGRS32	gene1840	1920	1724.45	293	7.94	25.99
Rv1804c	gene1841	327	134.14	92	32.06	104.91
Rv1805c	gene1842	348	154.38	711	215.29	704.44
PE20	gene1843	300	108.56	33	14.21	46.5
PPE32	gene1844	1230	1034.45	233	10.53	34.45
PPE33	gene1845	1407	1211.45	611	23.58	77.15
Rv1810	gene1846	357	163.13	232	66.48	217.54
mgtC	gene1847	705	509.46	258	23.67	77.46
Rv1812c	gene1848	1203	1007.45	864	40.09	131.18
Rv1813c	gene1849	432	236.96	2533	499.69	1635.06
Rv0178	gene185	735	539.45	2004	173.66	568.22
erg3	gene1850	903	707.45	857	56.63	185.29
Rv1815	gene1851	666	470.46	731	72.63	237.67
Rv1816	gene1852	705	509.46	535	49.09	160.63
Rv1817	gene1853	1464	1268.45	509	18.76	61.38
PE_PGRS33	gene1854	1497	1301.45	896	32.18	105.31
bacA	gene1855	1920	1724.45	608	16.48	53.93
ilvG	gene1856	1644	1448.45	1092	35.24	115.32
secA2	gene1857	2427	2231.45	10115	211.9	693.35
pgsA2	gene1858	630	434.47	742	79.83	261.23
Rv1823	gene1859	924	728.45	541	34.72	113.6
lprO	gene186	1110	914.45	2666	136.28	445.94
Rv1824	gene1860	366	171.91	45	12.24	40.04
Rv1825	gene1861	879	683.45	540	36.93	120.85
gcvH	gene1862	405	210.24	544	120.96	395.79
garA	gene1863	489	293.65	1912	304.37	995.93
Rv1828	gene1864	744	548.45	2096	178.65	584.56
Rv1829	gene1865	495	299.63	824	128.55	420.64
Rv1830	gene1866	678	482.46	870	84.3	275.82
Rv1831	gene1867	258	70.56	155	102.69	336.02
gcvB	gene1868	2826	2630.45	2829	50.27	164.5
Rv1833c	gene1869	861	665.45	613	43.06	140.9
Rv0180c	gene187	1359	1163.45	1241	49.86	163.15
lipZ	gene1870	867	671.45	215	14.97	48.98
Rv1835c	gene1871	1887	1691.45	682	18.85	61.67
Rv1836c	gene1872	2034	1838.45	2734	69.52	227.47
glcB	gene1873	2226	2030.45	6766	155.77	509.7
vapC13	gene1874	396	201.36	313	72.66	237.77
vapB13	gene1875	264	75.79	60	37.01	121.09
PE_PGRS34	gene1876	1548	1352.45	240	8.3	27.14
Rv1841c	gene1877	1038	842.45	1043	57.87	189.37
Rv1842c	gene1878	1368	1172.45	890	35.48	116.11
guaB1	gene1879	1440	1244.45	2244	84.29	275.82
Rv0181c	gene188	735	539.45	919	79.64	260.58
gnd1	gene1880	1458	1262.45	1245	46.1	150.84
blaR	gene1881	951	755.45	1626	100.61	329.22
blaI	gene1882	417	222.1	975	205.21	671.48
Rv1847	gene1883	423	228.04	339	69.49	227.39
ureA	gene1884	303	111.37	79	33.16	108.5
ureB	gene1885	315	122.69	16	6.1	19.95
ureC	gene1886	1734	1538.45	656	19.93	65.22
ureF	gene1887	636	440.47	28	2.97	9.72
ureG	gene1888	675	479.46	139	13.55	44.34
ureD	gene1889	627	431.47	139	15.06	49.28
sigG	gene189	1113	917.45	775	39.49	129.21
ndh	gene1890	1392	1196.45	1659	64.82	212.09
Rv1855c	gene1891	924	728.45	2217	142.27	465.52
Rv1856c	gene1892	678	482.46	798	77.32	253
modA	gene1893	786	590.45	335	26.52	86.78
modB	gene1894	795	599.45	206	16.06	52.56
modC	gene1895	1110	914.45	211	10.79	35.29
apa	gene1896	978	782.45	552	32.98	107.91
Rv1861	gene1897	306	114.19	22	9.01	29.47
adhA	gene1898	1041	845.45	479	26.48	86.66
Rv1863c	gene1899	771	575.45	1210	98.29	321.63
pstP	gene19	1545	1349.45	2093	72.5	237.24
Rv0183	gene190	840	644.45	379	27.49	89.95
Rv1864c	gene1900	756	560.45	442	36.87	120.63
Rv1865c	gene1901	861	665.45	77	5.41	17.7
Rv1866	gene1902	2337	2141.45	419	9.15	29.93
Rv1867	gene1903	1485	1289.45	233	8.45	27.64
Rv1868	gene1904	2100	1904.45	598	14.68	48.03
Rv1869c	gene1905	1236	1040.45	2013	90.44	295.93
Rv1870c	gene1906	636	440.47	1728	183.39	600.07
Rv1871c	gene1907	390	195.45	4428	1059.07	3465.39
lldD2	gene1908	1245	1049.45	13505	601.56	1968.37
Rv1873	gene1909	438	242.91	16	3.08	10.07
Rv0184	gene191	750	554.45	647	54.55	178.49
Rv1874	gene1910	687	491.46	293	27.87	91.19
Rv1875	gene1911	444	248.87	281	52.78	172.71
bfrA	gene1912	480	284.68	2240	367.82	1203.53
Rv1877	gene1913	2064	1868.45	863	21.59	70.65
glnA3	gene1914	1353	1157.45	170	6.87	22.47
Rv1879	gene1915	1137	941.45	711	35.3	115.52
cyp140	gene1916	1317	1121.45	1974	82.28	269.24
lppE	gene1917	423	228.04	169	34.64	113.36
Rv1882c	gene1918	834	638.45	442	32.36	105.89
Rv1883c	gene1919	462	266.76	1005	176.11	576.25
Rv0185	gene192	510	314.59	356	52.9	173.09
rpfC	gene1920	531	335.55	4841	674.41	2206.73
*MtCM	gene1921	600	404.48	703	81.25	265.84
fbpB	gene1922	978	782.45	4951	295.79	967.85
Rv1887	gene1923	1143	947.45	3337	164.64	538.73
Rv1890c	gene1926	612	416.48	165.26	18.55	60.69
AS1890	rna36	238	53.79	24.74	21.5	70.36
Rv1891	gene1928	408	213.2	250	54.82	179.36
Rv1892	gene1929	312	119.84	63	24.57	80.41
bglS	gene193	2076	1880.45	2487	61.82	202.3
Rv1893	gene1930	219	39.12	349	417.01	1364.5
Rv1894c	gene1931	1131	935.45	2615	130.68	427.59
Rv1895	gene1932	1155	959.45	519	25.29	82.74
Rv1896c	gene1933	912	716.45	819	53.44	174.85
Rv1897c	gene1934	432	236.96	137	27.03	88.43
Rv1898	gene1935	309	117.01	288	115.06	376.48
lppD	gene1936	1032	836.45	2182	121.94	399.01
lipJ	gene1937	1389	1193.45	1882	73.72	241.21
cinA	gene1938	1293	1097.45	1021	43.49	142.3
nanT	gene1939	1269	1073.45	2114	92.06	301.23
mymT	gene194	162	7.14	35	229.13	749.73
Rv1903	gene1940	405	210.24	364	80.94	264.83
Rv1904	gene1941	432	236.96	493	97.26	318.23
aao	gene1942	963	767.45	834	50.8	166.22
Rv1906c	gene1943	471	275.72	1644	278.73	912.02
Rv1907c	gene1944	648	452.47	134	13.84	45.3
katG	gene1945	2223	2027.45	4214	97.16	317.92
furA	gene1946	444	248.87	41	7.7	25.2
Rv1910c	gene1947	594	398.49	115	13.49	44.14
lppC	gene1948	606	410.48	503	57.28	187.43
fadB5	gene1949	1005	809.45	518	29.91	97.88
Rv0187	gene195	663	467.46	332	33.2	108.63
Rv1913	gene1950	753	557.45	154	12.91	42.26
Rv1914c	gene1951	408	213.2	284	62.27	203.75
aceAa	gene1952	1104	908.45	1689	86.91	284.38
aceAb	gene1953	1197	1001.45	1108	51.72	169.23
PPE34	gene1954	4380	4184.45	738	8.24	26.98
PPE35	gene1955	2964	2768.45	1514	25.56	83.65
Rv1919c	gene1956	465	269.75	475	82.31	269.34
Rv1920	gene1957	864	668.45	790	55.25	180.77
lppF	gene1958	1272	1076.45	156	6.77	22.17
Rv1922	gene1959	1116	920.45	395	20.06	65.64
Rv0188	gene196	432	236.96	3315	653.96	2139.84
lipD	gene1960	1341	1145.45	1762	71.91	235.29
Rv1924c	gene1961	381	186.6	241	60.37	197.55
fadD31	gene1962	1863	1667.45	14684	411.66	1346.99
mpt63	gene1963	480	284.68	1248	204.93	670.54
Rv1927	gene1964	774	578.45	297	24	78.53
Rv1928c	gene1965	768	572.45	300	24.5	80.16
Rv1929c	gene1966	645	449.47	263	27.35	89.5
Rv1930c	gene1967	525	329.56	16	2.27	7.43
Rv1931c	gene1968	780	584.45	61	4.88	15.96
tpx	gene1969	498	302.62	1085	167.6	548.4
ilvD	gene197	1728	1532.45	1417	43.22	141.43
fadE18	gene1970	1092	896.45	880	45.89	150.15
fadE17	gene1971	1230	1034.45	93	4.2	13.75
echA13	gene1972	957	761.45	40	2.46	8.04
Rv1936	gene1973	1110	914.45	193	9.87	32.28
Rv1937	gene1974	2520	2324.45	375	7.54	24.68
ephB	gene1975	1071	875.45	101	5.39	17.65
Rv1939	gene1976	516	320.58	59	8.6	28.15
ribA1	gene1977	1062	866.45	103	5.56	18.18
Rv1941	gene1978	771	575.45	387	31.44	102.87
mazF5	gene1979	330	137.01	65	22.18	72.56
Rv0190	gene198	291	100.19	424	197.82	647.28
mazE5	gene1980	378	183.65	199	50.65	165.74
Rv1944c	gene1981	591	395.49	76	8.98	29.39
Rv1945	gene1982	1365	1169.45	1024.44	40.95	133.99
lppG	gene1983	453	257.81	191	34.63	113.32
Rv1947	gene1984	402	207.27	82	18.49	60.51
Rv1948c	gene1985	351	157.29	117	34.77	113.78
Rv1950c	gene1986	192	21.21	51	112.43	367.88
Rv1951c	gene1987	297	105.76	23	10.17	33.26
vapB14	gene1988	216	36.94	4	5.06	16.56
vapC14	gene1989	312	119.84	100	39.01	127.63
Rv0191	gene199	1242	1046.45	224	10.01	32.74
Rv1954c	gene1990	522	326.57	5208	745.49	2439.34
higB	gene1991	378	183.65	452	115.05	376.45
higA	gene1992	450	254.83	252	46.23	151.26
Rv1957	gene1993	546	350.53	592	78.95	258.33
Rv1958c	gene1994	615	419.48	399	44.46	145.49
parE1	gene1995	297	105.76	423	186.96	611.76
parD1	gene1996	252	65.41	20	14.29	46.77
Rv1961	gene1997	495	299.63	51	7.96	26.03
vapC35	gene1998	408	213.2	94	20.61	67.44
vapB35	gene1999	273	83.79	62	34.59	113.19
recF	gene2	1158	962.45	866	42.06	137.63
fhaB	gene20	468	272.74	410	70.27	229.94
Rv0192	gene200	1101	905.45	494	25.5	83.45
mce3R	gene2000	1221	1025.45	193	8.8	28.79
yrbE3A	gene2001	798	602.45	62	4.81	15.74
yrbE3B	gene2002	816	620.45	90	6.78	22.19
mce3A	gene2003	1278	1082.45	50	2.16	7.07
mce3B	gene2004	1029	833.45	39	2.19	7.16
mce3C	gene2005	1233	1037.45	46	2.07	6.78
mce3D	gene2006	1272	1076.45	97	4.21	13.78
lprM	gene2007	1134	938.45	64	3.19	10.43
mce3F	gene2008	1314	1118.45	65	2.72	8.89
Rv1972	gene2009	576	380.5	19	2.33	7.64
Rv0193c	gene201	1848	1652.45	373	10.55	34.53
Rv1973	gene2010	483	287.67	25	4.06	13.29
Rv1974	gene2011	378	183.65	22	5.6	18.32
Rv1975	gene2012	666	470.46	145	14.41	47.14
Rv1976c	gene2013	408	213.2	149	32.67	106.9
Rv1977	gene2014	1047	851.45	678	37.22	121.8
Rv1978	gene2015	849	653.45	433	30.98	101.36
Rv1979c	gene2016	1446	1250.45	1169	43.7	143
mpt64	gene2017	687	491.46	2924	278.12	910.05
nrdF1	gene2018	969	773.45	2585	156.23	511.21
vapC36	gene2019	420	225.07	56	11.63	38.06
Rv0194	gene202	3585	3389.45	209	2.88	9.43
vapB36	gene2020	261	73.16	542	346.31	1133.18
PE_PGRS35	gene2021	1677	1481.45	990	31.24	102.22
cfp21	gene2022	654	458.46	234	23.86	78.07
RV1984a	gene2023	231	48.22	35	33.93	111.03
Rv1985c	gene2024	912	716.45	184	12.01	39.28
Rv1986	gene2025	600	404.48	45	5.2	17.02
Rv1987	gene2026	429	233.99	945	188.79	617.75
erm(37)	gene2027	540	344.54	206	27.95	91.45
Rv1989c	gene2028	561	365.51	220	28.14	92.06
Rv1990c	gene2029	342	148.57	82	25.8	84.42
Rv0195	gene203	636	440.47	31	3.29	10.77
mazF6	gene2030	345	151.48	30	9.26	30.29
mazE6	gene2031	249	62.87	204	151.69	496.34
ctpG	gene2032	2316	2120.45	1027	22.64	74.08
Rv1993c	gene2033	273	83.79	88	49.1	160.65
cmtR	gene2034	357	163.13	202	57.89	189.41
Rv1995	gene2035	768	572.45	590	48.18	157.65
Rv1996	gene2036	954	758.45	6415	395.38	1293.73
ctpF	gene2037	2718	2522.45	3681	68.22	223.21
Rv1998c	gene2038	777	581.45	630	50.65	165.73
Rv1999c	gene2039	1323	1127.45	279	11.57	37.85
Rv0196	gene204	585	389.49	29	3.48	11.39
Rv2000	gene2040	1614	1418.45	333	10.97	35.91
Rv2001	gene2041	753	557.45	252	21.13	69.15
fabG3	gene2042	783	587.45	212	16.87	55.2
Rv2003c	gene2043	858	662.45	1199	84.61	276.85
Rv2004c	gene2044	1497	1301.45	3282	117.88	385.73
Rv2005c	gene2045	888	692.45	3621	244.45	799.86
otsB1	gene2046	3984	3788.45	6075	74.96	245.28
fdxA	gene2047	345	151.48	4867	1501.97	4914.62
Rv2008c	gene2048	1326	1130.45	285	11.79	38.56
vapB15	gene2049	243	57.86	144	116.34	380.66
Rv0197	gene205	2289	2093.45	396	8.84	28.93
vapC15	gene2050	399	204.31	194	44.39	145.24
Rv2011c	gene2051	432	236.96	141	27.82	91.02
Rv2012	gene2052	495	299.63	216	33.7	110.27
Rv2015c	gene2053	1257	1061.45	1098.07	48.36	158.24
Rv2016	gene2054	576	380.5	1588	195.09	638.37
Rv2017	gene2055	1041	845.45	813	44.95	147.09
Rv2018	gene2056	720	524.45	960	85.57	279.99
Rv2019	gene2057	417	222.1	109	22.94	75.07
Rv2021c	gene2058	306	114.19	479	196.1	641.65
Rv2022c	gene2059	606	410.48	1039	118.32	387.17
zmp1	gene206	1992	1796.45	2537	66.02	216.01
Rv2023c	gene2060	360	166.05	29	8.16	26.71
Rv2024c	gene2062	1548	1352.45	864	29.86	97.72
Rv2025c	gene2063	999	803.45	1356	78.89	258.15
Rv2026c	gene2064	885	689.45	168	11.39	37.27
dosT	gene2065	1722	1526.45	444	13.6	44.49
Rv2028c	gene2066	840	644.45	862	62.53	204.59
pfkB	gene2067	1020	824.45	1421	80.57	263.63
Rv2030c	gene2068	2046	1850.45	24341	614.9	2012.03
hspX	gene2069	435	239.94	15780	3074.37	10059.7
Rv0199	gene207	660	464.46	152	15.3	50.06
acg	gene2070	996	800.45	6672	389.64	1274.96
Rv2033c	gene2071	843	647.45	839	60.58	198.21
[truncated: 2,789 more rows]

## Sheet: H37Rv 3
id	transcript_id(s)	length	effective_length	expected_count	TPM	FPKM	alias
[truncated: 3,976 more rows]
