# Supplementary material for: System OMICs analysis of Mycobacterium tuberculosis Beijing B0/W148 cluster
Source: Sci Rep. 2019 Dec 17;9:19255. doi: 10.1038/s41598-019-55896-z (PMC6917788; doi:10.1038/s41598-019-55896-z)
Supplement: Supplementary file 6 — Table S5 [file 41598_2019_55896_MOESM6_ESM.xlsx]

## Sheet: Title
System OMICs analysis of Mycobacterium tuberculosis Beijing B0/W148 cluster Julia Bespyatykh, Egor Shitikov, Andrei Guliaev, Alexander Smolyakov, Ksenia Klimina, Vladimir Veselovsky, Maya Malakhova, Georgij Arapidi, Marine Dogonadze, Olga Manicheva, Dmitry Bespiatykh, Igor Mokrousov, Viacheslav Zhuravlev, Elena Ilina, Vadim Govorun

## Sheet: Analysis
Table S5. Quantitative transcriptomic analysis of RUS_B0 strain
Grey color indicate genes belongs to the DorR regulon
Aliases	gene name	Product	Functional category (tuberculist)	Localisation (PSORTdb)	log2fc RUS_B0/H37Rv	fold change	H37Rv	FDR	AveExpr	P.value	MT_1947_1.	MT_1947_2.	MT_1947_3.	MT_H37RV_1	MT_H37RV_2	MT_H37RV_3	MT_1947_1..CPM	MT_1947_2..CPM	MT_1947_3..CPM	MT_H37RV_1.CPM	MT_H37RV_2.CPM	MT_H37RV_3.CPM
Rv0015c	pknA	serine/threonine-protein kinase PknA	Regulatory proteins	Cytoplasmic Membrane	1.17601	2.25951	0	0.00131635	8.8546	0.00025781	7312	6836	6050	2314	2574	2179	851.208	616.061	631.885	338.832	344.133	254.462
Rv0023	Rv0023	transcriptional regulator	Regulatory proteins	Cytoplasmic	1.09699	2.13908	0	0.000651558	6.33531	8.98996e-05	1170	1113	1133	400	424	440	136.203	100.304	118.335	58.571	56.687	51.383
Rv0033, acpP	acpA	acyl carrier protein AcpA	lipid metabolism	Cytoplasmic	-1.22324	0.42832	0	0.000218805	3.90654	1.88219e-05	76	111	99	150	166	213	8.847	10.003	10.34	21.964	22.194	24.874
Rv0037c	Rv0037c	MFS-type transporter	cell wall and cell processes	Cytoplasmic Membrane	-1.10162	0.465994	0	0.00109796	6.36259	0.00019728	373	708	599	873	970	921	43.422	63.805	62.562	127.831	129.685	107.553
Rv0047c	Rv0047c	hypothetical protein	conserved hypotheticals	Cytoplasmic	1.04933	2.06956	0	0.000293269	8.73601	2.8325e-05	5594	6385	5788	1845	2401	2617	651.212	575.417	604.521	270.157	321.004	305.611
Rv0053	rpsF	30S ribosomal protein S6	information pathways	Cytoplasmic	-1.04347	0.48516	0	0.00140035	7.25792	0.000280716	695	1309	1195	1492	1708	1848	80.907	117.967	124.81	218.469	228.353	215.808
Rv0061c	Rv0061c	hypothetical protein	conserved hypotheticals	Unknown	-1.28809	0.409492	0	0.000210901	6.63982	1.74861e-05	491	685	692	931	1356	1331	57.159	61.732	72.275	136.323	181.292	155.433
Rv0062, cel6, celA	celA1	cellulase CelA	intermediary metabolism and respiration	Cytoplasmic Membrane	-2.34654	0.196617	0	1.37305e-05	6.26184	2.77704e-07	267	396	333	1088	1593	1328	31.082	35.688	34.78	159.312	212.978	155.083
Rv0063a	Rv0063a	hypothetical protein	ND	ND	1.05406	2.07636	0	0.000909323	7.78996	0.000149305	3159	3312	2775	1025	1049	1500	367.747	298.478	289.831	150.087	140.247	175.169
Rv0064A	vapB1	antitoxin VapB1	Virulence, detoxification and adaptation	Cytoplasmic	1.04008	2.05634	0	0.000245934	4.67246	2.23519e-05	299	432	338	122	139	146	34.807	38.932	35.302	17.864	18.584	17.05
Rv0070c	glyA2	serine hydroxymethyltransferase	intermediary metabolism and respiration	Cytoplasmic	-1.2068	0.433228	0	0.000101287	5.10942	5.93822e-06	186	250	225	348	432	425	21.653	22.53	23.5	50.957	57.757	49.631
Rv0071	Rv0071	maturase	information pathways	Cytoplasmic	-5.92376	0.016473	0	1.35689e-05	1.05028	2.68702e-07	2	1	4	105	132	133	0.233	0.09	0.418	15.375	17.648	15.532
Rv0072	Rv0072	glutamine ABC transporter permease	cell wall and cell processes	Cytoplasmic Membrane	-11.7438	0.000291583	0	6.92773e-08	1.60155	1.77361e-11	0	0	0	1112	1478	1516	0	0	0	162.827	197.603	177.037
Rv0073	Rv0073	glutamine ABC transporter ATP-binding protein	cell wall and cell processes	Cytoplasmic Membrane	-10.5283	0.000677132	0	5.35569e-06	2.45777	7.12995e-08	3	1	0	1500	1442	1931	0.349	0.09	0	219.64	192.79	225.5
Rv0074	Rv0074	hypothetical protein	conserved hypotheticals	Cytoplasmic	-1.90052	0.267846	0	0.000198103	6.56846	1.58365e-05	558	495	386	1333	1503	1360	64.958	44.609	40.315	195.187	200.945	158.819
Rv0077c	Rv0077c	oxidoreductase	intermediary metabolism and respiration	Cytoplasmic	-1.10173	0.465957	0	0.00147107	3.5878	0.000306191	68	81	89	120	113	176	7.916	7.3	9.295	17.571	15.108	20.553
Rv0078B	Rv0078B	hypothetical protein	conserved hypotheticals	Cytoplasmic	1.31525	2.48845	0	0.00980287	9.90417	0.00406821	14260	17877	12167	5189	2768	6932	1660.04	1611.08	1270.77	759.808	370.07	809.512
Rv0082	Rv0082	oxidoreductase	intermediary metabolism and respiration	Cytoplasmic Membrane	-1.05165	0.482416	0	0.000523049	5.10223	6.49375e-05	210	261	221	384	374	373	24.447	23.521	23.082	56.228	50.002	43.559
Rv0084, hevD	hycD	formate hydrogenlyase HycD	intermediary metabolism and respiration	Cytoplasmic Membrane	-1.58749	0.33275	0	0.000338645	5.18954	3.44194e-05	209	228	175	423	597	443	24.33	20.547	18.278	61.939	79.816	51.733
Rv0088	Rv0088	polyketide cyclase/dehydrase	lipid metabolism	Unknown	-1.10403	0.465214	0	0.0035692	8.49559	0.00102799	1491	3375	2680	3730	3625	4835	173.571	304.155	279.909	546.172	484.648	564.627
Rv0090	Rv0090	membrane protein	cell wall and cell processes	Cytoplasmic	-1.1082	0.463872	0	0.000718127	2.80579	0.000106634	45	51	41	70	82	82	5.239	4.596	4.282	10.25	10.963	9.576
Rv0091, pfs	mtn	5'-methylthioadenosine/S-adenosylhomocysteine nucleosidase	intermediary metabolism and respiration	Cytoplasmic Membrane	-1.26375	0.41646	0	0.000123684	4.76446	7.6946e-06	132	206	176	293	318	356	15.366	18.565	18.382	42.903	42.515	41.573
Rv0095c	Rv0095c	hypothetical protein	Insertion seqs and phages	Cytoplasmic	-1.54972	0.341575	0	0.000210901	2.42242	1.74618e-05	23	39.0682	29	65	65	80	2.677	3.521	3.029	9.518	8.69	9.342
Rv0096	PPE1	PPE family protein PPE1	PE/PPE families	Cytoplasmic Membrane	-1.87096	0.273391	0	4.35654e-05	5.74365	1.69533e-06	256	293	262	752	862	736	29.802	26.405	27.364	110.113	115.246	85.949
Rv0097	Rv0097	oxidoreductase	intermediary metabolism and respiration	Cytoplasmic	-2.71883	0.151897	0	6.41971e-06	6.94201	9.20388e-08	429	545	423	2414	2509	2294	49.941	49.115	44.18	353.474	335.443	267.891
Rv0098	fcoT	fatty acyl CoA thioesterase FcoT	lipid metabolism	Cytoplasmic	-1.48446	0.357383	0	0.000203817	6.46339	1.65934e-05	402	584	560	1144	1202	1038	46.798	52.63	58.489	167.512	160.703	121.217
Rv0099	fadD10	fatty-acid--CoA ligase FadD10	lipid metabolism	Cytoplasmic	-1.88969	0.269866	0	4.55582e-05	6.85282	1.86618e-06	619	635	495	1522	1741	1840	72.059	57.226	51.7	222.862	232.765	214.873
Rv0112	gca	GDP-mannose 4,6-dehydratase	cell wall and cell processes	Cytoplasmic	-2.19526	0.218354	0	4.27408e-06	6.79163	5.1429e-08	454	555	494	1669	1851	1912	52.851	50.017	51.595	244.386	247.471	223.282
Rv0113, lpcA	gmhA	phosphoheptose isomerase	cell wall and cell processes	Cytoplasmic	-1.55569	0.340167	0	0.000201296	5.85935	1.63366e-05	226	460	333	646	761	892	26.309	41.455	34.78	94.592	101.743	104.167
Rv0114	gmhB	D-glycero-alpha-D-manno-heptose-1,7-bisphosphate 7-phosphatase	cell wall and cell processes	Cytoplasmic	-2.17678	0.221169	0	4.50408e-05	4.0415	1.82192e-06	59	98	70	278	262	263	6.868	8.832	7.311	40.707	35.028	30.713
Rv0115	hddA	D-alpha-D-heptose-7-phosphate kinase HddA	cell wall and cell processes	Cytoplasmic Membrane	-1.81865	0.283487	0	2.989e-05	5.37228	9.8739e-07	202	227	209	551	642	589	23.515	20.457	21.829	80.681	85.833	68.783
Rv0115a	Rv0115a	hypothetical protein	ND	ND	-2.5795	0.167298	0	2.62543e-05	4.50674	8.27659e-07	60	118	99	425	407	445	6.985	10.634	10.34	62.231	54.414	51.967
Rv0118c	oxcA	oxalyl-CoA decarboxylase OxcA	intermediary metabolism and respiration	Cytoplasmic	-1.51381	0.350185	0	5.06696e-05	5.53229	2.1332e-06	247	270	276	508	596	698	28.754	24.332	28.826	74.385	79.683	81.512
Rv0119	fadD7	fatty-acid--CoA ligase FadD7	lipid metabolism	Cytoplasmic	-1.16571	0.445745	0	0.00076608	5.28291	0.000116893	178	285	308	414	451	472	20.721	25.684	32.169	60.621	60.297	55.12
Rv0123	Rv0123	hypothetical protein	conserved hypotheticals	Cytoplasmic	-1.0007	0.499756	0	0.000420951	4.97352	4.71931e-05	185	234	226	310	309	405	21.536	21.088	23.604	45.392	41.312	47.296
Rv0125, mtb32a	pepA	serine protease PepA	intermediary metabolism and respiration	Unknown	-1.28	0.411795	0	0.00027668	8.08373	2.62088e-05	1227	2098	1844	2793	3523	3403	142.838	189.072	192.594	408.97	471.011	397.399
Rv0128	Rv0128	transmembrane protein	cell wall and cell processes	Cytoplasmic Membrane	-1.50895	0.351366	0	0.000364879	5.84266	3.86738e-05	216	454	358	605	778	857	25.145	40.915	37.391	88.588	104.015	100.08
Rv0129c, 85C, fbpC2, mpt45	fbpC	diacylglycerol acyltransferase/mycolyltransferase Ag85C	lipid metabolism	Extracellular	-1.88702	0.270366	0	0.00148482	9.90529	0.000310317	2542	7330	6043	13373	14147	14565	295.921	660.58	631.154	1958.16	1891.4	1700.89
Rv0140	Rv0140	hypothetical protein	conserved hypotheticals	Unknown	-1.52428	0.347653	0	0.00412542	6.17922	0.00125856	360	489	397	636	717	1804	41.908	44.069	41.464	93.127	95.86	210.669
Rv0161	Rv0161	oxidoreductase	intermediary metabolism and respiration	Unknown	-1.26033	0.417448	0	0.000316629	4.01952	3.14724e-05	104	104	95	159	205	212	12.107	9.372	9.922	23.282	27.408	24.757
Rv0181c	Rv0181c	hypothetical protein	conserved hypotheticals	Unknown	1.0952	2.13643	0	0.000795124	7.73915	0.000123704	3265	3191	2615	990	1063	1322	380.087	287.573	273.12	144.962	142.119	154.382
Rv0182c	sigG	ECF type sigma factor	information pathways	Cytoplasmic	1.33457	2.522	0	0.00023289	7.85542	2.02124e-05	3767	3502	3373	978	1115	1267	438.526	315.6	352.289	143.205	149.071	147.959
Rv0184	Rv0184	hypothetical protein	conserved hypotheticals	Unknown	1.26676	2.40621	0	0.0055106	7.4031	0.00188624	3607	2338	1910	741	865	907	419.9	210.701	199.488	108.502	115.647	105.919
Rv0185	Rv0185	hypothetical protein	conserved hypotheticals	Cytoplasmic	1.11306	2.16304	0	0.00197847	6.49117	0.00045992	1489	1224	1138	409	513	484	173.338	110.307	118.857	59.889	68.586	56.521
Rv0186	bglS	beta-glucosidase BglS	intermediary metabolism and respiration	Cytoplasmic	1.26507	2.40339	0	0.000121509	9.15339	7.5282e-06	8079	9428	8110	2536	2957	2936	940.497	849.652	847.039	371.338	395.339	342.863
Rv0186A	mymT	metallothionein	Virulence, detoxification and adaptation	Cytoplasmic	1.61929	3.07223	0	0.00243283	7.54934	0.000612879	2129	4126	3645	624	615	1400	247.842	371.835	380.698	91.37	82.223	163.491
Rv0188	Rv0188	transmembrane protein	cell wall and cell processes	Cytoplasmic Membrane	-1.70923	0.305823	0	7.7362e-05	9.37871	4.0206e-06	3398	3890	3381	8281	7921	11844	395.57	350.567	353.124	1212.56	1059.01	1383.13
Rv0190	Rv0190	hypothetical protein	conserved hypotheticals	Cytoplasmic	1.62378	3.08182	0	0.000132393	9.26349	8.37203e-06	7881	13423	10701	2482	2325	3291	917.447	1209.68	1117.65	363.431	310.843	384.32
Rv0191	Rv0191	MFS-type transporter	cell wall and cell processes	Cytoplasmic Membrane	1.18361	2.27144	0	0.000293269	6.89994	2.83808e-05	1775	1825	1611	559	629	629	206.632	164.469	168.259	81.853	84.095	73.454
Rv0195	Rv0195	two component transcriptional regulator	Regulatory proteins	Cytoplasmic	-1.29788	0.406722	0	0.00109315	2.55656	0.000193719	36	40	32	54	65	96	4.191	3.605	3.342	7.907	8.69	11.211
Rv0220	lipC	esterase LipC	intermediary metabolism and respiration	Cytoplasmic Membrane	1.17203	2.25328	0	0.000561534	9.01675	7.25997e-05	8122	7824	6617	2263	2680	3021	945.502	705.099	691.104	331.364	358.305	352.789
Rv0221	Rv0221	diacyglycerol O-acyltransferase	lipid metabolism	Cytoplasmic	1.82664	3.54711	0	2.24631e-05	8.37442	6.85243e-07	6053	6427	5624	1202	1333	1519	704.645	579.202	587.392	176.005	178.217	177.387
Rv0222	echA1	enoyl-CoA hydratase EchA1	lipid metabolism	Cytoplasmic Membrane	1.70125	3.25182	0	0.000143332	7.48478	9.17786e-06	3436	3086	2841	679	705	912	399.993	278.111	296.725	99.424	94.256	106.502
Rv0223c	Rv0223c	aldehyde dehydrogenase	intermediary metabolism and respiration	Cytoplasmic	-1.5377	0.344434	0	0.000163329	6.51543	1.18067e-05	368	651	577	1034	1103	1478	42.84	58.668	60.264	151.405	147.467	172.599
Rv0227c	Rv0227c	membrane protein	cell wall and cell processes	Unknown	-1.5817	0.334087	0	0.0014166	7.80597	0.000288688	728	1721	1556	2740	3319	2823	84.748	155.097	162.515	401.209	443.737	329.667
Rv0233, rnrS	nrdB	ribonucleoside-diphosphate reductase subunit beta NrdB	information pathways	Cytoplasmic	-1.45254	0.365378	0	0.00290992	8.49127	0.000783726	1158	3142	2560	4029	4666	4945	134.806	283.157	267.376	589.953	623.825	577.472
Rv0238	Rv0238	transcriptional regulator	Regulatory proteins	Unknown	1.26992	2.41149	0	0.000702391	8.5699	0.000103219	6144	5874	5086	1505	1760	2470	715.238	529.365	531.201	220.372	235.305	288.444
Rv0244c	fadE5	acyl-CoA dehydrogenase FadE5	lipid metabolism	Cytoplasmic	-1.64221	0.320365	0	3.21939e-05	8.44255	1.10488e-06	1814	2031	1856	3979	4616	5630	211.172	183.034	193.848	582.632	617.141	657.466
Rv0260c	Rv0260c	transcriptional regulator	Regulatory proteins	Cytoplasmic	1.06037	2.08547	0	0.00271923	2.98155	0.000716357	120	107	104	33	41	51	13.969	9.643	10.862	4.832	5.482	5.956
Rv0275c	Rv0275c	transcriptional regulator	Regulatory proteins	Cytoplasmic	1.44436	2.72142	0	0.00457151	7.64901	0.00145912	4704	2807	2446	742.507	891	1219	547.604	252.967	255.469	108.723	119.123	142.354
Rv0278c	Rv0278c	PE-PGRS family protein PE_PGRS3	PE/PPE families	Cytoplasmic Membrane	-1.10043	0.466378	0	0.00337255	5.08046	0.000954952	157.168	248.994	279.667	389.163	418.589	332.319	18.296	22.439	29.209	56.984	55.964	38.808
Rv0279c	PE_PGRS4	PE-PGRS family protein PE_PGRS4	PE/PPE families	Cytoplasmic Membrane	-1.86359	0.274791	0	0.000900124	6.25977	0.000146564	301.832	492.006	390.333	1335.84	1288.41	805.681	35.137	44.34	40.768	195.603	172.255	94.087
Rv0280	PPE3	PPE family protein PPE3	PE/PPE families	Cytoplasmic Membrane	1.81752	3.52475	0	0.000112686	9.50172	6.88401e-06	14759	13431	11378	2689.49	3049	3131	1718.13	1210.4	1188.36	393.813	407.639	365.635
Rv0288, TB10.4, cfp7	esxH	ESAT-6-like protein EsxH	cell wall and cell processes	Unknown	-1.26407	0.416367	0	0.00594858	9.05689	0.0020788	1874	4726	4162	6438	6558	5850	218.157	425.907	434.695	942.695	876.778	683.157
Rv0311	Rv0311	hypothetical protein	conserved hypotheticals	Cytoplasmic	1.3257	2.50654	0	0.00687713	5.38293	0.00253732	934	594	470	170	202	233	108.729	53.531	49.089	24.893	27.007	27.21
Rv0315	Rv0315	beta-1,3-glucanase	intermediary metabolism and respiration	Unknown	-1.27749	0.412513	0	5.64151e-05	8.21423	2.61422e-06	1594	2114	1850	3127	3752	3740	185.562	190.514	193.221	457.876	501.627	436.754
Rv0332	Rv0332	hypothetical protein	conserved hypotheticals	Cytoplasmic	-1.13265	0.456079	0	0.000355737	5.60444	3.74662e-05	268	342	346	467	637	557	31.199	30.821	36.138	68.381	85.164	65.046
Rv0369c	Rv0369c	membrane oxidoreductase	intermediary metabolism and respiration	Unknown	1.11734	2.16947	0	0.00245418	5.73594	0.000621399	877	690	721	230	260	348	102.094	62.183	75.304	33.678	34.761	40.639
Rv0373c	Rv0373c	carbon monoxyde dehydrogenase large subunit	intermediary metabolism and respiration	Cytoplasmic	-1.36843	0.387314	0	5.21091e-05	5.0965	2.24125e-06	189	235	194	380	427	453	22.002	21.178	20.262	55.642	57.088	52.901
Rv0404	fadD30	long-chain-fatty-acid--AMP ligase FadD30	lipid metabolism	Unknown	-1.01226	0.495769	0	0.00210071	7.78109	0.000498333	1051	2093	1519	2194	2097	2936	122.35	188.621	158.65	321.26	280.36	342.863
Rv0430	Rv0430	hypothetical protein	conserved hypotheticals	Cytoplasmic	-1.86297	0.274909	0	0.00195032	6.40837	0.000450382	211	715	520	1122	1382	1226	24.563	64.436	54.311	164.291	184.768	143.171
Rv0440, groEL-2, groL2, hsp60, hsp65	groEL2	molecular chaperone GroEL	Virulence, detoxification and adaptation	Cytoplasmic	-3.56472	0.0845106	0	4.11994e-05	11.5234	1.55401e-06	4930	11164	10325	74363	82257	74708	573.914	1006.1	1078.38	10888.7	10997.4	8724.33
Rv0449c	Rv0449c	hypothetical protein	conserved hypotheticals	Cytoplasmic	1.23698	2.35705	0	0.0047765	7.67152	0.00156037	1679	4393	3766	893	927	1244	195.457	395.897	393.335	130.759	123.936	145.273
Rv0450c	mmpL4	transmembrane transport protein MmpL4	cell wall and cell processes	Cytoplasmic Membrane	1.12527	2.18142	0	0.000234687	10.2333	2.06171e-05	13896	20945	17383	5587	6013	7144	1617.67	1887.57	1815.55	818.086	803.914	834.269
Rv0451c	mmpS4	membrane protein MmpS4	cell wall and cell processes	Unknown	1.41261	2.66219	0	0.000941923	7.7652	0.000157545	2373	4566	3723	1086	815	1183	276.247	411.488	388.844	159.019	108.962	138.15
Rv0452	Rv0452	transcriptional regulator	Regulatory proteins	Cytoplasmic	1.512	2.85204	0	0.000156648	4.81805	1.05074e-05	342	574	494	100	138	148	39.813	51.729	51.595	14.643	18.45	17.283
Rv0456A, mt2	mazF1	toxin MazF1	Virulence, detoxification and adaptation	Unknown	1.43385	2.70167	0	0.00817391	1.71417	0.00322105	75	50	37	14	15	15	8.731	4.506	3.864	2.05	2.005	1.752
Rv0456B	mazE1	antitoxin MazE1	Virulence, detoxification and adaptation	Unknown	1.5456	2.91926	0	0.000158646	5.16942	1.0941e-05	486	707	607	145	133	213	56.576	63.715	63.397	21.232	17.782	24.874
Rv0463	Rv0463	membrane protein	cell wall and cell processes	Cytoplasmic Membrane	-1.01621	0.494412	0	0.00825969	6.05686	0.00327266	257	667	532	671	743	760	29.918	60.11	55.564	98.252	99.336	88.752
Rv0464c	Rv0464c	hypothetical protein	conserved hypotheticals	Unknown	-1.04099	0.485993	0	0.00482329	7.30948	0.00157936	656	1554	1189	1416	1709	2163	76.367	140.047	124.184	207.34	228.486	252.593
Rv0465c	Rv0465c	HTH-type transcriptional regulator	Regulatory proteins	Cytoplasmic	-1.82924	0.281412	0	0.000660352	6.74077	9.27451e-05	372	651	672	1124	1342	2424	43.305	58.668	70.186	164.584	179.42	283.072
Rv0467, aceA, icl	icl1	isocitrate lyase	intermediary metabolism and respiration	Cytoplasmic	-1.33335	0.396845	0	0.000160995	8.19152	1.14711e-05	1455	2107	1826	2838	3361	4661	169.38	189.883	190.714	415.559	449.352	544.307
Rv0468	fadB2	3-hydroxybutyryl-CoA dehydrogenase	lipid metabolism	Cytoplasmic	-1.06547	0.477817	0	0.00214859	7.23647	0.00051542	659	1431	1077	1405	1800	1823	76.716	128.962	112.486	205.73	240.653	212.888
Rv0469, umaA1	umaA	mycolic acid synthase UmaA	lipid metabolism	Cytoplasmic	-1.00208	0.499281	0	0.00789718	9.91788	0.00306708	4018	9488	7572	9545	9206	12890	467.745	855.059	790.848	1397.64	1230.81	1505.28
Rv0470A	Rv0470A	hypothetical protein	conserved hypotheticals	Cytoplasmic Membrane	1.53501	2.8979	0	0.00228892	5.73139	0.000563732	1209	782	704	211	242	262	140.743	70.474	73.528	30.896	32.354	30.596
Rv0470c, umaA2	pcaA	cyclopropane mycolic acid synthase	lipid metabolism	Cytoplasmic	1.04209	2.05921	0	0.00055288	9.19602	7.12756e-05	7047	10259	7408	2476	3517	3482	820.359	924.542	773.719	362.553	470.209	406.625
Rv0486	mshA	D-inositol 3-phosphate glycosyltransferase	intermediary metabolism and respiration	Unknown	1.11582	2.16717	0	0.00414958	9.18699	0.00127483	10246	7889	6993	2907	3320	2867	1192.76	710.957	730.375	425.663	443.871	334.805
Rv0489, gpm	gpm1	2,3-bisphosphoglycerate-dependent phosphoglycerate mutase	intermediary metabolism and respiration	Unknown	1.28161	2.4311	0	0.00510255	8.41596	0.00170346	6877	4686	4169	1360	1463	2368	800.569	422.303	435.426	199.14	195.597	276.533
Rv0492A	Rv0492A	hypothetical protein	conserved hypotheticals	Cytoplasmic Membrane	-1.16134	0.447098	0	0.00874502	2.07195	0.00354189	16	32	36	52	50	42	1.863	2.884	3.76	7.614	6.685	4.905
Rv0493c	Rv0493c	hypothetical protein	conserved hypotheticals	Unknown	-1.0663	0.477542	0	0.000663257	4.02979	9.40718e-05	110	110	106	161	191	188	12.805	9.913	11.071	23.575	25.536	21.954
Rv0512	hemB	delta-aminolevulinic acid dehydratase	intermediary metabolism and respiration	Cytoplasmic	1.00339	2.00471	0	0.00548938	9.1617	0.00187196	9457	7432	6787	2855	3508	2947	1100.91	669.772	708.86	418.048	469.005	344.148
Rv0514	Rv0514	transmembrane protein	cell wall and cell processes	Cytoplasmic Membrane	1.01095	2.01524	0	0.002958	5.38096	0.000808803	602	608	507	197	279	203	70.08	54.793	52.953	28.846	37.301	23.706
Rv0524	hemL	glutamate-1-semialdehyde 2,1-aminomutase	intermediary metabolism and respiration	Cytoplasmic	1.28777	2.4415	0	0.0047765	7.81453	0.0015601	4802	3008	2682	919	1194	1220	559.013	271.081	280.118	134.566	159.633	142.47
Rv0525	Rv0525	hypothetical protein	conserved hypotheticals	Cytoplasmic Membrane	1.23371	2.35171	0	0.00981044	7.26572	0.00407508	3452	1918	1765	660	799	858	401.856	172.85	184.343	96.642	106.823	100.196
Rv0526	Rv0526	thioredoxin	intermediary metabolism and respiration	Cellwall	1.20472	2.30493	0	0.00378481	6.23268	0.00111335	1410	994	951	359	396	379	164.142	89.579	99.326	52.567	52.944	44.259
Rv0528	Rv0528	transmembrane protein	cell wall and cell processes	Cytoplasmic Membrane	1.09096	2.13015	0	0.00512139	6.88655	0.00171237	1954	1597	1472	599	743	534	227.47	143.922	153.741	87.71	99.336	62.36
Rv0554	bpoC	non-heme bromoperoxidase BpoC	Virulence, detoxification and adaptation	Cytoplasmic	-1.12866	0.45734	0	0.000985862	5.29895	0.000166834	173	340	285	383	466	492	20.139	30.641	29.766	56.081	62.302	57.455
Rv0558, menG, ubiE	menH	demethylmenaquinone methyltransferase	intermediary metabolism and respiration	Unknown	1.05975	2.08457	0	0.0082235	7.71411	0.00325066	3958	2706	2317	1077	1083	1180	460.761	243.865	241.996	157.702	144.793	137.799
Rv0564c, glyC, gpsA	gpdA1	glycerol-3-phosphate dehydrogenase	lipid metabolism	Cytoplasmic	1.14678	2.2142	0	0.000494479	6.91185	5.93729e-05	1717	1900	1585	472	629	790	199.88	171.228	165.543	69.113	84.095	92.255
Rv0569	Rv0569	hypothetical protein	conserved hypotheticals	Unknown	-1.39212	0.381005	0	0.00294757	8.36126	0.000799905	1200	2933	2154	4619	3453	4170	139.695	264.322	224.972	676.345	461.652	486.969
Rv0572c	Rv0572c	hypothetical protein	conserved hypotheticals	Cytoplasmic	-1.98761	0.252156	0	0.000667714	7.40999	9.50459e-05	452	1136	1084	2416	2493	2874	52.618	102.376	113.217	353.767	333.304	335.623
Rv0575c	Rv0575c	oxidoreductase	intermediary metabolism and respiration	Cytoplasmic Membrane	-1.68041	0.311995	0	0.000792822	4.98678	0.000122597	133	209	178	324	356	702	15.483	18.835	18.591	47.442	47.596	81.979
Rv0591	mce2C	Mce family protein Mce2C	Virulence, detoxification and adaptation	Unknown	2.93703	7.65833	0	2.12624e-06	6.82203	1.46975e-08	2828	3273	2974	280	289	374	329.215	294.963	310.616	40.999	38.638	43.675
Rv0592	mce2D	Mce family protein Mce2D	Virulence, detoxification and adaptation	Unknown	2.95257	7.74128	0	4.54336e-06	5.8965	5.58324e-08	1359	1975	1530	136	145	218	158.205	177.987	159.799	19.914	19.386	25.458
Rv0593, mce2E	lprL	Mce family lipoprotein LprL	cell wall and cell processes	Cytoplasmic Membrane	2.13298	4.38623	0	3.76502e-05	7.03675	1.36639e-06	2459	2942	2583	400	410	665	286.258	265.133	269.778	58.571	54.815	77.658
Rv0594	mce2F	Mce family protein Mce2F	Virulence, detoxification and adaptation	Unknown	2.30107	4.92825	0	6.98943e-06	7.21927	1.03786e-07	2724	3741	3197	418	492	650	317.108	337.139	333.907	61.206	65.778	75.906
Rv0595c	vapC4	ribonuclease VapC4	Virulence, detoxification and adaptation	Cytoplasmic Membrane	1.33996	2.53144	0	0.000497298	4.86784	5.9966e-05	475	485	389	141	127	152	55.296	43.708	40.629	20.646	16.979	17.75
Rv0603	Rv0603	hypothetical protein	cell wall and cell processes	Unknown	-1.94257	0.260152	0	0.00062693	0.539832	8.55489e-05	6	7	7	24	16	25	0.698	0.631	0.731	3.514	2.139	2.919
Rv0605	Rv0605	resolvase	Insertion seqs and phages	Unknown	2.08504	4.24288	0	0.00326494	7.60232	0.000917795	7136	3245	2457	640	753	782	830.72	292.44	256.618	93.713	100.673	91.321
Rv0607	Rv0607	hypothetical protein	conserved hypotheticals	Unknown	1.30671	2.47377	0	0.0020285	4.79392	0.000473628	509	377	389	116	150	138	59.254	33.975	40.629	16.986	20.054	16.116
Rv0609A	Rv0609A	hypothetical protein	conserved hypotheticals	Unknown	1.35127	2.55136	0	0.000521915	4.87481	6.43158e-05	492.758	489	385	111	146	167	57.363	44.069	40.211	16.253	19.52	19.502
Rv0634B	rpmG2	50S ribosomal protein L33	information pathways	Cytoplasmic	-1.79848	0.287476	0	0.000870767	7.73343	0.000139555	637	1731	1210	2805	2753	3592	74.155	155.998	126.377	410.727	368.065	419.47
Rv0636	hadB	(3R)-hydroxyacyl-ACP dehydratase subunit HadB	intermediary metabolism and respiration	Unknown	-1.20231	0.43458	0	0.00289659	7.4897	0.000778653	696	1685	1273	1828	1925	2556	81.023	151.852	132.957	267.668	257.365	298.487
Rv0637	hadC	(3R)-hydroxyacyl-ACP dehydratase subunit HadC	intermediary metabolism and respiration	Cytoplasmic	-1.43381	0.370151	0	0.00258723	7.72222	0.000667695	694	1845	1487	2209	2628	3196	80.79	166.272	155.308	323.457	351.353	373.226
Rv0652, L7|L12	rplL	50S ribosomal protein L7/L12	information pathways	Cytoplasmic	-1.1505	0.45047	0	0.00149552	7.61511	0.000315108	850	1631	1480	2152	2355	2176	98.951	146.986	154.577	315.11	314.854	254.111
Rv0653c	Rv0653c	transcriptional regulator	Regulatory proteins	Cytoplasmic	-1.20826	0.43279	0	0.00112165	6.31863	0.00020331	337	687	558	780	864	1180	39.231	61.912	58.28	114.213	115.513	137.799
Rv0654	Rv0654	carotenoid cleavage oxygenase	intermediary metabolism and respiration	Cytoplasmic	-1.98133	0.253257	0	7.67091e-05	6.68296	3.94739e-06	436	599	473	1206	1387	2264	50.756	53.982	49.402	176.591	185.436	264.388
Rv0655	mkl	ABC transporter ATP-binding protein	cell wall and cell processes	Cytoplasmic Membrane	1.35192	2.55252	0	0.000163551	11.6068	1.20172e-05	42408	54702	47987	13822	15816	15093	4936.82	4929.75	5011.94	2023.91	2114.53	1762.55
Rv0656c	vapC6	ribonuclease VapC6	Virulence, detoxification and adaptation	Cytoplasmic	1.40113	2.64109	0	0.000245592	5.9156	2.22263e-05	966	1011	870	215	290	362	112.454	91.111	90.866	31.482	38.772	42.274
Rv0682	rpsL	30S ribosomal protein S12	information pathways	Cytoplasmic	-1.4822	0.357944	0	0.00156588	8.7207	0.000334344	1474	3351	2952	5565	5220	5309	171.592	301.992	308.318	814.865	697.893	619.98
Rv0683	rpsG	30S ribosomal protein S7	information pathways	Cytoplasmic	-1.85199	0.27701	0	0.0012914	8.58343	0.000249617	1053	2930	2415	5397	5226	6045	122.582	264.052	252.232	790.265	698.695	705.929
Rv0684, fusA	fusA1	elongation factor G	information pathways	Cytoplasmic	-1.08208	0.472347	0	0.00615051	11.2645	0.00218402	9966	23742	18546	26899	25040	29933	1160.17	2139.63	1937.01	3938.73	3347.75	3495.55
Rv0687	Rv0687	NAD-dependent oxidoreductase	intermediary metabolism and respiration	Cytoplasmic	-1.17551	0.442726	0	0.00932152	7.30056	0.00382657	579	1480	1206	1633	1398	2591	67.403	133.378	125.959	239.115	186.907	302.574
Rv0692	Rv0692	mycofactocin system protein MftB	conserved hypotheticals	Cytoplasmic Membrane	-1.98156	0.253215	0	0.000965539	5.91421	0.000163148	156	507	313	726	931	1139	18.16	45.691	32.691	106.306	124.471	133.011
Rv0693	Rv0693	mycofactocin radical SAM maturase MftC	intermediary metabolism and respiration	Cytoplasmic	-1.45155	0.365629	0	0.00027607	7.29081	2.58683e-05	639	1269	937	1620	2087	2285	74.388	114.362	97.864	237.211	279.023	266.84
Rv0699	Rv0699	hypothetical protein	conserved hypotheticals	Unknown	1.6194	3.07248	0	0.00118551	1.21329	0.000221258	41	39	37	6	11	13	4.773	3.515	3.864	0.879	1.471	1.518
Rv0703	rplW	50S ribosomal protein L23	information pathways	Cytoplasmic	-1.1898	0.438363	0	0.00742264	8.85294	0.00284098	1630	4174	3827	5115	5419	5401	189.752	376.161	399.706	748.973	724.498	630.724
Rv0704	rplB	50S ribosomal protein L2	information pathways	Cytoplasmic	-1.2216	0.428805	0	0.00497905	9.66557	0.00164694	2915	7503	6229	8498	9471	10441	339.342	676.171	650.58	1244.34	1266.23	1219.29
Rv0705	rpsS	30S ribosomal protein S19	information pathways	Cytoplasmic	-1.10469	0.465003	0	0.00989509	9.22174	0.00411662	2159	5767	4913	6179	6863	6967	251.335	519.722	513.132	904.771	917.555	813.6
Rv0714	rplN	50S ribosomal protein L14	information pathways	Cytoplasmic	-1.07532	0.474565	0	0.00289742	7.61119	0.000779617	834	1812	1452	1860	2006	2719	97.088	163.298	151.652	272.354	268.194	317.522
Rv0716	rplE	50S ribosomal protein L5	information pathways	Cytoplasmic	-1.32722	0.398535	0	0.00798465	9.02692	0.00311741	1617	4786	4189	5793	6232	6867	188.239	431.315	437.515	848.25	833.193	801.922
Rv0717, rpsN	rpsN1	30S ribosomal protein S14	information pathways	Cytoplasmic	-1.45802	0.363993	0	0.00270213	8.06974	0.000710467	867	2207	2008	3178	3302	3719	100.93	198.895	209.723	465.344	441.464	434.301
Rv0718	rpsH	30S ribosomal protein S8	information pathways	Cytoplasmic	-1.27325	0.413726	0	0.00358384	8.53366	0.00103405	1334	3355	2741	4183	4197	4796	155.294	302.353	286.28	612.503	561.122	560.072
Rv0724	sppA	protease IV SppA	cell wall and cell processes	Cytoplasmic Membrane	1.42397	2.68322	0	0.000631562	11.1401	8.63426e-05	41460	34633	31417	9483	10159	12136	4826.46	3121.13	3281.31	1388.57	1358.22	1417.23
Rv0725c	Rv0725c	hypothetical protein	conserved hypotheticals	Unknown	1.03096	2.04338	0	0.000766741	6.14658	0.00011719	968	1081	892	285	423	446	112.687	97.42	93.164	41.732	56.553	52.083
Rv0732	secY	preprotein translocase SecY	cell wall and cell processes	Cytoplasmic Membrane	-1.25783	0.418174	0	0.00218043	9.11991	0.00052874	2148	4744	4123	5204	6969	7766	250.054	427.53	430.622	762.005	931.727	906.906
Rv0733	adk	adenylate kinase	intermediary metabolism and respiration	Cytoplasmic	-1.15096	0.450324	0	0.00133835	6.75987	0.000262804	460	1000	746	1109	1229	1378	53.55	90.12	77.915	162.387	164.312	160.922
Rv0752c	fadE9	acyl-CoA dehydrogenase FadE9	lipid metabolism	Cytoplasmic	-1.26084	0.417302	0	9.20769e-05	6.88746	5.18316e-06	700	818	701	1161	1395	1686	81.489	73.718	73.215	170.001	186.506	196.889
Rv0753c	mmsA	methylmalonate-semialdehyde dehydrogenase	intermediary metabolism and respiration	Cytoplasmic	-1.48178	0.358046	0	9.37691e-05	7.71509	5.32586e-06	1199	1296	1145	2202	2593	3376	139.579	116.796	119.588	322.432	346.674	394.246
Rv0754	PE_PGRS11	PE-PGRS family protein PE_PGRS11	PE/PPE families	Extracellular	-1.58247	0.333909	0	0.000197546	5.86012	1.57289e-05	339	364	274	780	765	755	39.464	32.804	28.618	114.213	102.277	88.168
Rv0760c	Rv0760c	hypothetical protein	conserved hypotheticals	Cytoplasmic Membrane	-1.80281	0.286615	0	0.000211639	5.91069	1.78255e-05	210	410	346	696	780	1162	24.447	36.949	36.138	101.913	104.283	135.697
Rv0761c	adhB	alcohol dehydrogenase B	intermediary metabolism and respiration	Cytoplasmic	-1.6592	0.316616	0	0.000383673	7.83233	4.12552e-05	808	1740	1347	2731	2799	3858	94.061	156.809	140.686	399.891	374.215	450.534
Rv0762c	Rv0762c	hypothetical protein	conserved hypotheticals	Cytoplasmic	-1.10132	0.466089	0	0.000609925	5.47647	8.16669e-05	280	338	266	411	453	658	32.595	30.461	27.782	60.181	60.564	76.841
Rv0764c	cyp51	lanosterol 14-alpha demethylase	intermediary metabolism and respiration	Cytoplasmic	-1.28627	0.410008	0	0.000160995	6.87135	1.13808e-05	651	774	750	1199	1263	1791	75.785	69.753	78.333	175.566	168.858	209.151
Rv0765c	Rv0765c	oxidoreductase	intermediary metabolism and respiration	Cytoplasmic	-1.59971	0.329944	0	5.39821e-05	6.17335	2.37709e-06	390	431	380	815	899	1199	45.401	38.842	39.689	119.338	120.193	140.018
Rv0766c	cyp123	cytochrome P450 Cyp123	intermediary metabolism and respiration	Cytoplasmic Membrane	-1.48632	0.356923	0	0.000286023	5.51294	2.71671e-05	267	306	223	463	544	782	31.082	27.577	23.291	67.796	72.731	91.321
Rv0767c	Rv0767c	HTH-type transcriptional regulator	conserved hypotheticals	Unknown	-1.50537	0.35224	0	0.000913196	4.59968	0.000150563	162	137	121	237	289	434	18.859	12.346	12.638	34.703	38.638	50.682
Rv0768	aldA	aldehyde dehydrogenase AldA	intermediary metabolism and respiration	Cytoplasmic	-3.01369	0.123819	0	1.41033e-05	7.2363	2.96075e-07	410	633	513	2640	2749	4838	47.729	57.046	53.58	386.567	367.53	564.977
Rv0769	Rv0769	oxidoreductase	intermediary metabolism and respiration	Cytoplasmic	-2.70631	0.153221	0	2.22147e-05	6.44709	6.65417e-07	226	436	360	1428	1527	2264	26.309	39.292	37.6	209.097	204.154	264.388
Rv0770	Rv0770	oxidoreductase	intermediary metabolism and respiration	Cytoplasmic	-2.1028	0.232807	0	0.000177573	5.05066	1.35021e-05	114	180	177	443	420	773	13.271	16.222	18.487	64.867	56.152	90.27
Rv0771	Rv0771	4-carboxymuconolactone decarboxylase	intermediary metabolism and respiration	Cytoplasmic Membrane	-1.55176	0.341094	0	0.000530039	3.7706	6.6221e-05	60	84	89	135	163	254	6.985	7.57	9.295	19.768	21.792	29.662
Rv0772	purD	phosphoribosylamine--glycine ligase	intermediary metabolism and respiration	Cytoplasmic	-1.01843	0.493655	0	0.000211639	5.2892	1.77204e-05	218	319	266	375	446	457	25.378	28.748	27.782	54.91	59.628	53.368
Rv0784	Rv0784	hypothetical protein	conserved hypotheticals	Cytoplasmic	2.71292	6.55645	0	0.000664398	5.12706	9.44038e-05	1350	717	664	100	105	106	157.157	64.616	69.351	14.643	14.038	12.379
Rv0790c	Rv0790c	hypothetical protein	conserved hypotheticals	Cytoplasmic	-3.09772	0.116814	0	1.6078e-05	5.40855	3.78694e-07	141	146	133	734	841	1370	16.414	13.158	13.891	107.477	112.438	159.987
Rv0791c	Rv0791c	hypothetical protein	conserved hypotheticals	Cytoplasmic	-3.46866	0.0903297	0	6.52629e-06	5.5359	9.52378e-08	113	150	142	934	1033	1693	13.155	13.518	14.831	136.763	138.108	197.707
Rv0792c	Rv0792c	transcriptional regulator	Regulatory proteins	Cytoplasmic	-3.68125	0.0779531	0	1.66119e-05	7.08096	4.12532e-07	291	481	343	2794	3008	6065	33.876	43.348	35.824	409.116	402.157	708.265
Rv0793	Rv0793	monooxygenase	intermediary metabolism and respiration	Cytoplasmic	2.69625	6.48114	0	7.24652e-05	6.83545	3.54348e-06	2495	3066	2892	254	278	564	290.449	276.308	302.051	37.192	37.167	65.863
Rv0797	Rv0797	insertion sequence element IS1547 transposase	Insertion seqs and phages	Cytoplasmic	-2.26942	0.207414	0	0.00115857	3.76099	0.000214154	29.853	62.5918	109.048	171.67	258.144	264.829	3.475	5.641	11.389	25.137	34.513	30.926
Rv0812, pabC	Rv0812	4-amino-4-deoxychorismate lyase	intermediary metabolism and respiration	Cytoplasmic	1.90761	3.75187	0	0.000377299	6.74902	4.028e-05	2521	1812	1766	370	473	436	293.476	163.298	184.448	54.178	63.238	50.916
Rv0814c	Rv0814c	hypothetical protein	intermediary metabolism and respiration	Unknown	-1.35411	0.391175	0	0.000698369	6.2414	0.000102091	297.5	623.5	509.5	770.5	896.5	1141	34.633	56.19	53.214	112.822	119.858	133.245
Rv0815c, sseC4	cysA2	thiosulfate sulfurtransferase CysA	intermediary metabolism and respiration	Cytoplasmic	-1.17241	0.44368	0	0.00395898	7.66739	0.00118542	765.5	1838.5	1587.5	2084.5	2402	2514	89.114	165.686	165.804	305.227	321.138	293.582
Rv0822c	Rv0822c	hypothetical protein	conserved hypotheticals	Unknown	1.78459	3.44521	0	0.000932546	9.11019	0.000155424	13233	9163	7939	1968	2735	2193	1540.49	825.77	829.179	288.168	365.658	256.096
Rv0826	Rv0826	hypothetical protein	conserved hypotheticals	Cytoplasmic	3.44381	10.8815	0	1.8324e-06	7.72249	1.1259e-08	6374	7340	6492	410	453	626	742.013	661.481	678.049	60.035	60.564	73.104
Rv0827c	kmtR	HTH-type transcriptional regulator KmtR	Regulatory proteins	Cytoplasmic	-1.96581	0.255996	0	1.58472e-05	8.12119	3.64997e-07	1090	1582	1454	3584	3974	5201	126.89	142.57	151.861	524.793	531.308	607.368
Rv0828c	Rv0828c	deaminase	intermediary metabolism and respiration	Cytoplasmic	2.09092	4.2602	0	5.73275e-05	2.28503	2.68379e-06	80	112	100	18	15	20	9.313	10.093	10.444	2.636	2.005	2.336
Rv0831c	Rv0831c	hypothetical protein	conserved hypotheticals	Unknown	1.06365	2.09022	0	0.00311088	9.45643	0.000862539	11809	9559	8276	3101	3665	4518	1374.71	861.458	864.377	454.069	489.996	527.608
Rv0834c	PE_PGRS14	PE-PGRS family protein PE_PGRS14	PE/PPE families	Cytoplasmic Membrane	-1.55253	0.340912	0	0.00258241	8.05359	0.000664691	1150	1664	1765	4077	4264	2388	133.874	149.96	184.343	596.982	570.08	278.868
Rv0837c	Rv0837c	hypothetical protein	conserved hypotheticals	Cytoplasmic	-2.07504	0.237329	0	9.7373e-05	5.74456	5.60905e-06	231	262	264	629	758	1235	26.891	23.611	27.573	92.102	101.342	144.222
Rv0847	lpqS	lipoprotein LpqS	cell wall and cell processes	Cytoplasmic Membrane	2.35901	5.13017	0	0.000651558	6.76436	8.99104e-05	2356	2523	2259	277	250	705	274.268	227.373	235.938	40.56	33.424	82.329
Rv0848, cysM3	cysK2	cysteine synthase CysK	intermediary metabolism and respiration	Unknown	2.16801	4.49402	0	0.000163329	6.35757	1.19139e-05	1503	1896	1661	218	243	481	174.968	170.868	173.481	31.921	32.488	56.171
Rv0849	Rv0849	MFS-type transporter	cell wall and cell processes	Cytoplasmic Membrane	2.17246	4.50791	0	0.000131457	5.92906	8.27916e-06	1045	1511	1237	181	168	341	121.651	136.171	129.197	26.503	22.461	39.822
Rv0859	Rv0859	acyltransferase	lipid metabolism	Cytoplasmic	-1.27682	0.412705	0	0.000276431	8.52926	2.60104e-05	1696	2924	2432	4070	4608	4484	197.436	263.511	254.007	595.957	616.071	523.637
Rv0861c	ercc3	DNA helicase Ercc3	information pathways	Cytoplasmic	1.00031	2.00043	0	0.000831969	8.55183	0.000130568	5300	5433	4649	1806	1897	2429	616.986	489.622	485.559	264.447	253.621	283.656
Rv0867c	rpfA	resuscitation-promoting factor RpfA	cell wall and cell processes	Unknown	-1.74972	0.297359	0	1.90206e-05	7.07345	5.00351e-07	641	791	701	1570	2130	1999	74.62	71.285	73.215	229.89	284.772	233.441
Rv0869c	moaA2	molybdenum cofactor biosynthesis protein MoaA	intermediary metabolism and respiration	Cytoplasmic	1.12824	2.18591	0	0.000608213	6.6854	8.10812e-05	1579	1516	1319	461	557	583	183.815	136.622	137.761	67.503	74.469	68.082
Rv0874c	Rv0874c	hypothetical protein	conserved hypotheticals	Cytoplasmic Membrane	1.49281	2.81436	0	9.09367e-05	7.28193	5.00548e-06	2292	2599	2672	700	718	707	266.817	234.222	279.074	102.499	95.994	82.563
Rv0882	Rv0882	transmembrane protein	cell wall and cell processes	Cytoplasmic Membrane	-1.40345	0.378024	0	0.00224439	3.28775	0.000549319	56	48	72	83	142	146	6.519	4.326	7.52	12.153	18.985	17.05
Rv0883c	Rv0883c	hypothetical protein	conserved hypotheticals	Cytoplasmic	-1.08984	0.469814	0	0.000312578	6.1994	3.08097e-05	394	596	487	676	942	859	45.867	53.712	50.864	98.984	125.942	100.313
Rv0891c	Rv0891c	hypothetical protein	Regulatory proteins	Cytoplasmic	1.2352	2.35414	0	7.73131e-05	7.02371	3.99827e-06	1650	2331	1860	538	699	718	192.081	210.07	194.265	78.778	93.453	83.847
Rv0893c	Rv0893c	S-adenosylmethionine-dependent methyltransferase	lipid metabolism	Unknown	1.62631	3.08721	0	0.00038191	5.17598	4.09678e-05	542	757	566	101	169	222	63.096	68.221	59.115	14.789	22.595	25.925
Rv0894	Rv0894	transcriptional regulator	Regulatory proteins	Cytoplasmic	1.28104	2.43014	0	0.000842388	6.02465	0.000133281	1115	1037	811	302	303	352	129.8	93.455	84.704	44.221	40.51	41.106
Rv0925c	Rv0925c	hypothetical protein	conserved hypotheticals	Unknown	-1.00368	0.498726	0	0.000293269	6.6191	2.835e-05	546	826	664	894	1031	1300	63.561	74.439	69.351	130.906	137.841	151.813
Rv0928, phoS2	pstS3	phosphate ABC transporter substrate-binding lipoprotein PstS	cell wall and cell processes	Unknown	1.47288	2.77575	0	0.000349484	8.62667	3.64717e-05	6350	6723	5992	1724	1478	2333	739.219	605.877	625.827	252.44	197.603	272.445
Rv0929	pstC2	phosphate ABC transporter permease PstC	cell wall and cell processes	Cytoplasmic Membrane	1.14095	2.20526	0	0.000383734	6.1961	4.16547e-05	995	1142	1021	294	366	494	115.83	102.917	106.637	43.049	48.933	57.689
Rv0930	pstA1	phosphate ABC transporter permease PstA	cell wall and cell processes	Cytoplasmic Membrane	1.22728	2.34125	0	0.000190129	7.80751	1.49436e-05	3337	3597	3006	981	1083	1314	388.469	324.162	313.958	143.645	144.793	153.448
Rv0931c, mbk	pknD	serine/threonine-protein kinase PknD	Regulatory proteins	Cytoplasmic Membrane	1.04927	2.06948	0	0.00120885	10.4086	0.0002284	20285	19787	16682	6678	7525	7479	2361.43	1783.21	1742.33	977.838	1006.06	873.39
Rv0932c	pstS2	phosphate ABC transporter substrate-binding lipoprotein PstS	cell wall and cell processes	Extracellular	1.11458	2.16532	0	0.00458744	11.4161	0.001467	48152	36835	32632	12150	12922	18294	5605.49	3319.57	3408.21	1779.09	1727.62	2136.36
Rv0934, phoS, phoS1	pstS1	phosphate ABC transporter substrate-binding lipoprotein PstS	cell wall and cell processes	Unknown	-1.59712	0.330536	0	2.62543e-05	7.59979	8.33468e-07	869	1241	1155	2313	2696	2733	101.162	111.839	120.633	338.685	360.444	319.157
Rv0937c	mku	non-homologous end joining protein Ku	information pathways	Cytoplasmic	1.02126	2.02969	0	0.00140725	7.29734	0.000282819	2346	2190	1960	733	776	1053	273.104	197.363	204.71	107.331	103.748	122.968
Rv0938	ligD	multifunctional non-homologous end joining DNA repair protein/ATP dependent DNA ligase LigD	information pathways	Cytoplasmic	1.77139	3.41384	0	0.000490578	8.69731	5.82765e-05	9545	7034	5999	1586	1730	1846	1111.16	633.905	626.558	232.233	231.294	215.574
Rv0939	Rv0939	bifunctional 2-hydroxyhepta-2,4-diene-1,7-dioate isomerase/cyclase/dehydrase	intermediary metabolism and respiration	Cytoplasmic	1.17488	2.25774	0	0.00153022	8.85295	0.000324651	7948	6479	5826	2213	2356	2492	925.247	583.888	608.489	324.042	314.988	291.013
Rv0950c	Rv0950c	hypothetical protein	conserved hypotheticals	Extracellular	-1.09364	0.468579	0	0.000916401	7.86078	0.00015156	1078	1935	1736	2159	2856	2816	125.493	174.382	181.314	316.135	381.836	328.85
Rv0951	sucC	succinyl-CoA ligase subunit beta	intermediary metabolism and respiration	Cytoplasmic	-1.44574	0.367104	0	0.00302641	9.74469	0.000832146	2818	7244	6227	9861	9635	13173	328.05	652.83	650.371	1443.91	1288.16	1538.33
Rv0956	purN	phosphoribosylglycinamide formyltransferase PurN	intermediary metabolism and respiration	Unknown	-1.02768	0.490499	0	0.00840243	6.73873	0.00335204	417	1073	833	1073	1032	1430	48.544	96.699	87.002	157.116	137.974	166.994
Rv0962c	lprP	lipoprotein LprP	cell wall and cell processes	Cytoplasmic Membrane	1.02177	2.0304	0	0.00363281	4.54244	0.00105097	354	342	270	112	148	116	41.21	30.821	28.2	16.4	19.787	13.546
Rv0967	csoR	copper-sensing transcriptional repressor CsoR	Regulatory proteins	Cytoplasmic	3.32031	9.98878	0	0.000240865	8.34291	2.15213e-05	12255	10490	7507	831	477	1220	1426.63	945.359	784.059	121.681	63.773	142.47
Rv0968	Rv0968	hypothetical protein	conserved hypotheticals	Unknown	2.70384	6.51532	0	9.0064e-05	7.64126	4.93363e-06	4798	5310	4667	534	430	923	558.547	478.538	487.439	78.192	57.489	107.787
Rv0969	ctpV	copper-exporting ATPase	cell wall and cell processes	Cytoplasmic Membrane	2.78077	6.87218	0	3.01301e-06	8.09333	2.60588e-08	6672	7359	6695	753	782	854	776.704	663.194	699.251	110.259	104.55	99.729
Rv0970	Rv0970	integral membrane protein	cell wall and cell processes	Cytoplasmic Membrane	2.60954	6.1031	0	1.47014e-05	6.47201	3.19924e-07	2192	2357	1834	211	279	348	255.176	212.413	191.55	30.896	37.301	40.639
Rv0990c	Rv0990c	hypothetical protein	conserved hypotheticals	Unknown	-1.34449	0.393792	0	0.00111149	4.98926	0.000201184	169	212	198	253	403	560	19.674	19.105	20.68	37.046	53.879	65.396
Rv0991c	Rv0991c	hypothetical protein	conserved hypotheticals	Unknown	-2.15748	0.224147	0	0.000383734	7.96015	4.15473e-05	751	1502	1298	2983	3345	6505	87.426	135.36	135.568	436.791	447.213	759.648
Rv1000c	Rv1000c	hypothetical protein	conserved hypotheticals	Cytoplasmic Membrane	1.78956	3.45709	0	0.00153022	6.56648	0.00032477	2458	1465	1357	327	405	445	286.142	132.026	141.73	47.882	54.147	51.967
Rv1013	pks16	polyketide synthase	lipid metabolism	Cytoplasmic Membrane	-1.81631	0.283947	0	0.000187231	7.32948	1.46679e-05	544	1097	944	1977	2616	2366	63.328	98.862	98.595	289.486	349.749	276.299
Rv1014c	pth	peptidyl-tRNA hydrolase	intermediary metabolism and respiration	Cytoplasmic	-1.27872	0.412161	0	0.00313122	4.46646	0.000869444	76	191	172	231	270	294	8.847	17.213	17.964	33.825	36.098	34.333
Rv1015c	rplY	50S ribosomal protein L25/general stress protein Ctc	information pathways	Cytoplasmic	-1.14877	0.45101	0	0.00144842	6.8107	0.000298511	480	992	803	1028	1267	1599	55.878	89.399	83.868	150.527	169.393	186.73
Rv1050	Rv1050	oxidoreductase	intermediary metabolism and respiration	Cytoplasmic	-1.40016	0.378887	0	0.000316629	2.31819	3.15332e-05	24	38	27	50	66	70	2.794	3.425	2.82	7.321	8.824	8.175
Rv1052	Rv1052	hypothetical protein	conserved hypotheticals	Unknown	1.48485	2.79888	0	0.000410486	6.12852	4.53994e-05	1270	1235	918	263	320	384	147.844	111.298	95.879	38.51	42.783	44.843
Rv1057	Rv1057	hypothetical protein	conserved hypotheticals	Unknown	1.82856	3.55184	0	5.45077e-05	5.89166	2.41419e-06	1077	1174	992	241	211	272	125.376	105.801	103.608	35.289	28.21	31.764
Rv1078	Rv1078	hypothetical protein	conserved hypotheticals	Cytoplasmic Membrane	-1.47366	0.360069	0	0.00069916	8.04152	0.000102392	1002	1927	1841	2782	3952	3412	116.645	173.661	192.281	407.359	528.366	398.45
Rv1088a	Rv1088a	hypothetical protein	ND	ND	-1.19438	0.436975	0	0.00142891	2.91574	0.00029266	34	56	56	90	85	86	3.958	5.047	5.849	13.178	11.364	10.043
Rv1107c	xseB	exodeoxyribonuclease VII small subunit	information pathways	Cytoplasmic	1.62929	3.09361	0	0.000175757	8.91666	1.3229e-05	8620	8821	7237	2037	1818	2493	1003.48	794.949	755.86	298.271	243.059	291.13
Rv1108c	xseA	exodeoxyribonuclease VII large subunit	information pathways	Cytoplasmic	1.58086	2.99149	0	0.00147688	7.1961	0.000308156	3336	2207	1972	592	635	725	388.352	198.895	205.963	86.685	84.897	84.665
Rv1117	Rv1117	hypothetical protein	conserved hypotheticals	Unknown	1.39491	2.62973	0	0.00195835	8.09238	0.000453238	4898	4123	3831	979	1116	1949	570.188	371.565	400.124	143.352	149.205	227.602
Rv1158c	Rv1158c	hypothetical protein	conserved hypotheticals	Cytoplasmic Membrane	-1.22523	0.427729	0	0.00270093	7.25154	0.000709428	604	1248	1179	1687	2040	1630	70.313	112.47	123.139	247.022	272.74	190.35
Rv1163	narJ	nitrate reductase subunit delta	intermediary metabolism and respiration	Cytoplasmic	1.35668	2.56094	0	0.000105942	6.21441	6.2665e-06	1126	1186	1127	303	381	383	131.08	106.882	117.708	44.367	50.938	44.726
Rv1168c	PPE17	PPE family protein PPE17	PE/PPE families	Cytoplasmic Membrane	-1.90264	0.267454	0	2.96002e-05	8.86876	9.70001e-07	2157	2607	2250	5831	6237	9047	251.102	234.943	234.998	853.814	833.862	1056.5
Rv1169c, PE11	lipX	lipase LipX	PE/PPE families	Unknown	-1.99984	0.250028	0	0.000149181	7.61504	9.76744e-06	1075	954	823	2508	2683	3982	125.143	85.975	85.957	367.238	358.706	465.014
Rv1172c	PE12	PE family protein PE12	PE/PPE families	Cytoplasmic Membrane	-1.06355	0.478452	0	0.00181598	8.39921	0.000407734	1516	3004	2524	3253	4090	3861	176.481	270.721	263.616	476.326	546.816	450.884
Rv1180	pks3	polyketide beta-ketoacyl synthase	lipid metabolism	Cytoplasmic Membrane	-2.60878	0.163937	0	8.95081e-06	6.5457	1.46659e-07	386	399	315	1521	1863	1921	44.935	35.958	32.9	222.715	249.076	224.333
Rv1181	pks4	polyketide beta-ketoacyl synthase	lipid metabolism	Cytoplasmic Membrane	-2.49598	0.17727	0	3.01301e-06	8.07665	2.82516e-08	1012	1244	1047	4249	5295	5203	117.809	112.109	109.353	622.167	707.92	607.601
Rv1182	papA3	acyltransferase papA3	lipid metabolism	Cytoplasmic	-1.42116	0.373411	0	3.03843e-05	8.27752	1.01903e-06	1584	2155	1793	3384	3841	4474	184.397	194.209	187.268	495.508	513.526	522.469
Rv1183	mmpL10	transmembrane transport protein MmpL10	cell wall and cell processes	Cytoplasmic Membrane	-1.86276	0.27495	0	1.28768e-05	7.59523	2.43953e-07	919	1074	948	2452	3020	3006	106.983	96.789	99.013	359.038	403.762	351.038
Rv1184c	Rv1184c	hypothetical protein	cell wall and cell processes	Cytoplasmic Membrane	-2.25598	0.209354	0	8.95081e-06	8.06791	1.45546e-07	1166	1306	1091	3963	4773	4735	135.737	117.697	113.948	580.289	638.131	552.949
Rv1185c	fadD21	fatty-acid--CoA ligase FadD21	lipid metabolism	Cytoplasmic	-1.09055	0.469582	0	0.000542056	10.376	6.84162e-05	8905	9502	8000	13352	14947	16266	1036.65	856.321	835.55	1955.09	1998.35	1899.53
Rv1186c	Rv1186c	hypothetical protein	conserved hypotheticals	Cytoplasmic	-1.37882	0.384533	0	5.06696e-05	6.07977	2.14042e-06	366	454	398	674	893	955	42.607	40.915	41.569	98.692	119.39	111.524
Rv1187	rocA	pyrroline-5-carboxylate dehydrogenase RocA	intermediary metabolism and respiration	Cytoplasmic	1.48041	2.79029	0	0.00412542	5.94189	0.00126147	1409	790	875	222	291	340	164.025	71.195	91.388	32.507	38.906	39.705
Rv1195	PE13	PE family protein PE13	PE/PPE families	Unknown	-2.05241	0.241081	0	2.989e-05	9.17156	9.94805e-07	2783	2838	2577	8481	9350	9088	323.976	255.761	269.152	1241.85	1250.06	1061.29
Rv1196, mtb39a	PPE18	PPE family protein PPE18	PE/PPE families	Cytoplasmic Membrane	-2.04469	0.242375	0	4.11994e-05	9.55019	1.56106e-06	2800.6	4359.11	3718.41	11233.7	12942.8	10733.8	326.025	392.843	388.365	1644.91	1730.4	1253.48
Rv1197, ES6_3, QILSS, TB11.0	esxK	ESAT-6 like protein EsxK	cell wall and cell processes	Unknown	-1.69951	0.307892	0	0.00271539	10.1542	0.000714649	3270.32	9446.69	7449.62	15968.7	16649	14280.7	380.706	851.336	778.066	2338.24	2225.9	1667.69
Rv1198, ES6_4, Mtb9.9C	esxL	ESAT-6 like protein EsxL	cell wall and cell processes	Unknown	-2.22571	0.213793	0	9.20769e-05	9.47717	5.1861e-06	2100.21	4320	3570.32	11531.3	11522.6	12148.3	244.491	389.319	372.898	1688.49	1540.53	1418.67
Rv1199c	Rv1199c	insertion sequence element IS1081 transposase	Insertion seqs and phages	Cytoplasmic	-2.49996	0.176782	0	2.21849e-05	8.25582	6.58846e-07	1186.57	1290.31	1248.47	5766.45	6013.62	4904.89	138.132	116.283	130.395	844.363	803.997	572.788
Rv1221	sigE	ECF RNA polymerase sigma factor SigE	information pathways	Cytoplasmic	-1.27536	0.413122	0	0.000954538	9.67916	0.0001608	5356	5290	4606	7667	8909	13590	623.505	476.735	481.068	1122.65	1191.1	1587.03
Rv1225c	Rv1225c	hypothetical protein	conserved hypotheticals	Unknown	1.18967	2.28101	0	8.00806e-05	6.66232	4.2029e-06	1224	1682	1561	455	508	578	142.489	151.582	163.037	66.624	67.918	67.498
Rv1239c	corA	magnesium and cobalt transport transmembrane protein CorA	cell wall and cell processes	Cytoplasmic Membrane	-2.42183	0.186619	0	4.07441e-05	6.11202	1.52295e-06	186	382	334	1150	1182	1346	21.653	34.426	34.884	168.391	158.029	157.185
Rv1241	vapB33	antitoxin VapB33	Virulence, detoxification and adaptation	Unknown	-1.17043	0.444289	0	0.000499642	4.54736	6.03766e-05	113	174	171	212	273	330	13.155	15.681	17.86	31.042	36.499	38.537
Rv1251c	Rv1251c	hypothetical protein	conserved hypotheticals	Cytoplasmic	-2.62012	0.162655	0	1.15337e-05	6.30306	1.97839e-07	220	371	353.166	1368	1595	1529	25.611	33.435	36.886	200.312	213.245	178.555
Rv1252c	lprE	lipoprotein LprE	cell wall and cell processes	Unknown	-2.1188	0.230238	0	0.000136769	5.60925	8.68377e-06	141	301	268	702	702	955	16.414	27.126	27.991	102.792	93.855	111.524
Rv1258c	Rv1258c	multidrug-efflux transporter	cell wall and cell processes	Cytoplasmic Membrane	-3.17289	0.110883	0	3.01301e-06	5.81363	2.84133e-08	131	229	194	1136	1396	1356	15.25	20.637	20.262	166.341	186.64	158.352
Rv1259	udgB	uracil DNA glycosylase	information pathways	Unknown	-1.17498	0.44289	0	0.000870177	4.04536	0.000139237	83	113	125	165	221	185	9.662	10.184	13.055	24.16	29.547	21.604
Rv1284	canA	beta-carbonic anhydrase	intermediary metabolism and respiration	Cytoplasmic	-1.93569	0.261395	0	2.0786e-05	5.43028	5.90693e-07	169	238	237	621	638	673	19.674	21.449	24.753	90.931	85.298	78.592
Rv1285	cysD	sulfate adenylyltransferase subunit 2	intermediary metabolism and respiration	Cytoplasmic	-3.20497	0.108444	0	2.22964e-05	7.30903	6.73572e-07	320	674	588	3209	3194	4866	37.252	60.741	61.413	469.883	427.025	568.247
Rv1286	Rv1286	adenylyl-sulfate kinase	intermediary metabolism and respiration	Cytoplasmic	-2.7433	0.149343	0	3.79209e-05	8.58076	1.3883e-06	957	1879	1615	5934	7056	10330	111.407	169.336	168.677	868.896	943.359	1206.33
Rv1288	Rv1288	hypothetical protein	conserved hypotheticals	Cytoplasmic Membrane	-1.11369	0.462111	0	0.000853459	5.22084	0.000135251	177	291	282	329	423	526	20.605	26.225	29.453	48.174	56.553	61.426
Rv1290c	Rv1290c	hypothetical protein	conserved hypotheticals	Cytoplasmic Membrane	1.21296	2.31813	0	7.42822e-05	6.45539	3.70841e-06	1117	1508	1272	361	460	510	130.033	135.901	132.852	52.86	61.5	59.557
Rv1303	Rv1303	hypothetical protein	cell wall and cell processes	Cytoplasmic Membrane	-1.21895	0.429595	0	0.000349484	8.07489	3.63329e-05	1306	2205	1722	2733	2839	3982	152.035	198.715	179.852	400.184	379.563	465.014
Rv1304	atpB	ATP synthase subunit A	intermediary metabolism and respiration	Cytoplasmic Membrane	-1.57922	0.334662	0	0.00259301	8.15575	0.000671819	862	2455	1918	3746	3586	3933	100.348	221.245	200.323	548.515	479.434	459.292
Rv1305	atpE	ATP synthase subunit C	intermediary metabolism and respiration	Cytoplasmic Membrane	-1.63712	0.321498	0	0.000993983	7.08587	0.00016999	463	1155	760	1347	1869	2445	53.899	104.089	79.377	197.237	249.878	285.525
Rv1306	atpF	ATP synthase subunit B	intermediary metabolism and respiration	Unknown	-1.24914	0.420698	0	0.0023048	8.96859	0.000569414	1918	4349	3716	5062	5729	7015	223.279	391.932	388.113	741.212	765.944	819.205
Rv1307	atpH	ATP synthase subunit b/delta	intermediary metabolism and respiration	Cytoplasmic	-1.16767	0.445138	0	0.00267182	9.7143	0.000697027	3365	7359	6425	8595	9409	10897	391.728	663.194	671.051	1258.54	1257.94	1272.54
Rv1308	atpA	ATP synthase subunit alpha	intermediary metabolism and respiration	Cytoplasmic	-1.44365	0.367636	0	0.00340869	9.65965	0.000967423	2595	6702	6135	8890	9769	12054	302.09	603.985	640.763	1301.73	1306.08	1407.65
Rv1309	atpG	ATP synthase subunit gamma	intermediary metabolism and respiration	Cytoplasmic	-1.05871	0.48006	0	0.00284815	8.65712	0.000764174	1728	3705	3089	3878	4621	4871	201.161	333.895	322.627	567.843	617.809	568.831
Rv1314c	Rv1314c	cob(I)yrinic acid a,c-diamide adenosyltransferase	conserved hypotheticals	Cytoplasmic	1.3344	2.52171	0	0.000528342	5.92656	6.58736e-05	1020	986	806	230	295	365	118.741	88.858	84.182	33.678	39.44	42.624
Rv1319c	Rv1319c	adenylate cyclase	intermediary metabolism and respiration	Cytoplasmic Membrane	1.06918	2.09824	0	0.000105942	7.00994	6.24507e-06	1591	2023	1815	583	702	763	185.212	182.313	189.565	85.367	93.855	89.102
Rv1322	Rv1322	hypothetical protein	conserved hypotheticals	Unknown	1.24869	2.37625	0	0.00355139	6.84429	0.00102196	2257	1540	1429	476	606	639	262.743	138.785	149.25	69.699	81.02	74.622
Rv1322A	Rv1322A	hypothetical protein	conserved hypotheticals	Cytoplasmic	1.49622	2.82103	0	0.00333109	9.40254	0.000940655	16241	9328	8614	2735	3107	3457	1890.65	840.64	899.679	400.477	415.393	403.705
Rv1324	Rv1324	thioredoxin	intermediary metabolism and respiration	Cytoplasmic	1.20053	2.29824	0	0.00076608	9.16217	0.000116302	8894	8738	7525	2282	2824	3743	1035.37	787.469	785.939	334.146	377.557	437.104
Rv1331	Rv1331	ATP-dependent Clp protease adapter protein ClpS	conserved hypotheticals	Unknown	1.427	2.68888	0	0.00800965	7.97727	0.00313947	6247	3723	2699	875	1176	1580	727.229	335.517	281.894	128.123	157.226	184.511
Rv1332	Rv1332	transcriptional regulator	Regulatory proteins	Cytoplasmic	1.23391	2.35203	0	0.00992671	8.08369	0.00413486	5931	3590	3009	1133	1191	1838	690.443	323.531	314.271	165.902	159.232	214.64
Rv1333	Rv1333	hydrolase	intermediary metabolism and respiration	Cytoplasmic Membrane	1.48219	2.79373	0	0.000949489	8.0733	0.000159464	5515	4133	3573	1084	1298	1328	642.015	372.466	373.178	158.727	173.537	155.083
Rv1336	cysM	O-phosphoserine sulfhydrylase	intermediary metabolism and respiration	Cytoplasmic	1.01708	2.02382	0	0.00205185	7.97886	0.000480655	3957	3307	3155	1200	1297	1599	460.644	298.027	329.52	175.712	173.404	186.73
Rv1354c	Rv1354c	hypothetical protein	conserved hypotheticals	Cytoplasmic Membrane	1.00332	2.0046	0	0.000521915	6.55367	6.44042e-05	1251	1400	1207	398	528	615	145.632	126.168	126.064	58.278	70.591	71.819
Rv1355c	moeY	molybdopterin biosynthesis protein MoeY	intermediary metabolism and respiration	Cytoplasmic	1.36412	2.5742	0	0.000385696	6.13798	4.20854e-05	1196	1147	944	284	325	405	139.229	103.368	98.595	41.585	43.451	47.296
Rv1358	Rv1358	transcriptional regulator	Regulatory proteins	Cytoplasmic	1.0923	2.13214	0	0.000474655	5.94685	5.57774e-05	845	1010	769	281	294	403	98.369	91.021	80.317	41.146	39.307	47.062
Rv1359	Rv1359	transcriptional regulator	Regulatory proteins	Cytoplasmic	1.51536	2.85871	0	0.0045599	6.63492	0.00145342	2360	1448	1243	358	401	628	274.733	130.494	129.824	52.421	53.612	73.337
Rv1361c, mtb39b	PPE19	PPE family protein PPE19	PE/PPE families	Cytoplasmic Membrane	1.1715	2.25246	0	0.00118859	7.03904	0.00022305	2184.05	1923.5	1638.81	544.044	731.494	751.475	254.251	173.346	171.163	79.663	97.798	87.757
Rv1371	Rv1371	membrane protein	cell wall and cell processes	Cytoplasmic Membrane	2.43999	5.42638	0	0.000163551	3.38637	1.20013e-05	243	270	199	27	26	54	28.288	24.332	20.784	3.954	3.476	6.306
Rv1372	Rv1372	alpha-pyrone synthesis polyketide synthase-like protein	conserved hypotheticals	Cytoplasmic Membrane	1.4223	2.68012	0	0.000881554	6.18815	0.000141735	1351	1058	1066	331	308	384	157.273	95.347	111.337	48.467	41.178	44.843
Rv1374c	Rv1374c	hypothetical protein	conserved hypotheticals	Unknown	-1.82226	0.282777	0	1.97998e-05	7.76557	5.42392e-07	988	1231	1142	2758	2829	3904	115.016	110.938	119.275	403.845	378.226	455.905
Rv1387	PPE20	PPE family protein PPE20	PE/PPE families	Cytoplasmic	-1.37042	0.386778	0	0.000210901	9.82482	1.75381e-05	4134	6742	5805	9963	12319	11181	481.249	607.589	606.296	1458.85	1647	1305.71
Rv1388	mihF	integration host factor MihF	information pathways	Cytoplasmic	-1.11693	0.461074	0	0.00467841	8.77175	0.00150996	1708	4015	3449	4411	4686	5688	198.833	361.832	360.227	645.888	626.499	664.239
Rv1405c	Rv1405c	methyltransferase	intermediary metabolism and respiration	Cytoplasmic	-2.29779	0.203375	0	3.01301e-06	6.06737	2.85411e-08	264	337	278	1001	1125	1295	30.733	30.37	29.035	146.573	150.408	151.229
Rv1408	rpe	ribulose-phosphate 3-epimerase	intermediary metabolism and respiration	Unknown	1.5856	3.00133	0	0.00033467	8.11427	3.39297e-05	5444	4457	4072	1015	1268	1419	633.75	401.665	425.295	148.623	169.526	165.709
Rv1417	Rv1417	membrane protein	cell wall and cell processes	Cytoplasmic Membrane	1.03568	2.05008	0	0.00315473	5.71605	0.000880353	646	958	616	251	358	244	75.202	86.335	64.337	36.753	47.863	28.494
Rv1448c	tal	transaldolase	intermediary metabolism and respiration	Cytoplasmic	-1.11697	0.461062	0	0.000199944	8.22788	1.61664e-05	1583	2272	2110	3089	3533	3496	184.281	204.753	220.376	452.312	472.348	408.26
Rv1460	Rv1460	transcriptional regulator	Regulatory proteins	Cytoplasmic	3.21653	9.29549	0	0.000273626	7.51303	2.55693e-05	8693	4243	4169	350	421	652	1011.97	382.379	435.426	51.249	56.286	76.14
Rv1461	Rv1461	hypothetical protein	conserved hypotheticals	Cytoplasmic	2.62752	6.17962	0	0.000187231	11.0274	1.46113e-05	66283	46073	40621	5171	5678	9061	7716.17	4152.1	4242.61	757.173	759.126	1058.13
Rv1462	Rv1462	hypothetical protein	conserved hypotheticals	Cytoplasmic	2.37677	5.19372	0	3.25445e-05	8.05694	1.14981e-06	6577	5575	5448	788	976	925	765.645	502.419	569.01	115.384	130.487	108.021
Rv1463	Rv1463	ABC transporter ATP-binding protein	cell wall and cell processes	Cytoplasmic	2.15657	4.45852	0	0.000158646	7.56739	1.09824e-05	4617	3666	3399	510	714	885	537.477	330.38	355.004	74.678	95.459	103.349
Rv1464	csd	cysteine desulfurase	intermediary metabolism and respiration	Cytoplasmic	2.12987	4.37677	0	2.92703e-05	8.17045	9.44202e-07	6242	5649	5554	891	1093	1195	726.647	509.088	580.081	130.466	146.13	139.551
Rv1465	Rv1465	nitrogen fixation related protein	intermediary metabolism and respiration	Unknown	2.31917	4.99044	0	0.000100099	5.98673	5.84181e-06	1609	1408	1127	185	194	281	187.308	126.889	117.708	27.089	25.937	32.815
Rv1466	Rv1466	hypothetical protein	conserved hypotheticals	Cytoplasmic	2.11887	4.34353	0	4.19857e-05	6.72765	1.61235e-06	1694	2566	2235	287	376	537	197.203	231.248	233.432	42.024	50.27	62.71
Rv1469	ctpD	cobalt/nickel-exporting P-type ATPase	cell wall and cell processes	Cytoplasmic Membrane	-1.15625	0.448677	0	0.00257947	5.64517	0.000662661	198	453	374	475	626	624	23.05	40.824	39.062	69.553	83.694	72.87
Rv1486c	Rv1486c	hypothetical protein	conserved hypotheticals	Cytoplasmic	1.04683	2.06599	0	0.00156399	8.14622	0.000333539	4463	3868	3495	1273	1506	1782	519.549	348.584	365.031	186.401	201.346	208.1
Rv1491c	Rv1491c	TVP38/TMEM64 family membrane protein	cell wall and cell processes	Cytoplasmic Membrane	1.93385	3.82073	0	0.000586189	6.52699	7.68379e-05	2242	1620	1439	333	419	335	260.997	145.995	150.295	48.76	56.019	39.121
Rv1497	lipL	esterase LipL	intermediary metabolism and respiration	Cytoplasmic Membrane	1.04827	2.06805	0	0.000548673	7.9707	6.96379e-05	2571	4255	3866	1243	1323	1428	299.297	383.461	403.78	182.008	176.88	166.76
Rv1498A	Rv1498A	hypothetical protein	conserved hypotheticals	Cytoplasmic	-1.27694	0.41267	0	0.00140514	4.0116	0.000282035	101	113	87	163	156	272	11.758	10.184	9.087	23.868	20.857	31.764
Rv1498c	Rv1498c	methyltransferase	intermediary metabolism and respiration	Cytoplasmic	-1.03418	0.488292	0	0.00223983	6.9392	0.000547056	586	1056	911	1050	1234	1861	68.218	95.167	95.148	153.748	164.981	217.326
Rv1502	Rv1502	hypothetical protein	unknown function	Cytoplasmic	1.04583	2.06455	0	0.00544013	8.48931	0.00185257	6256	4816	4077	1753	1688	2363	728.277	434.018	425.817	256.686	225.679	275.949
Rv1508A	Rv1508A	hypothetical protein	conserved hypotheticals	Unknown	2.1482	4.43273	0	3.45957e-05	4.53982	1.23113e-06	394	532	506	59	96	103	45.867	47.944	52.849	8.639	12.835	12.028
Rv1509	Rv1509	hypothetical protein	unknown function	Cytoplasmic	2.21389	4.63923	0	1.18776e-05	7.67224	2.0982e-07	3543	5037	4276	623	655	921	412.449	453.935	446.602	91.224	87.571	107.553
Rv1515c	Rv1515c	hypothetical protein	conserved hypotheticals	Cytoplasmic	-1.60762	0.328139	0	0.000158608	5.90701	1.08825e-05	237	441	347	655	764	1020	27.59	39.743	36.242	95.91	102.144	119.115
Rv1516c	Rv1516c	sugar transferase	intermediary metabolism and respiration	Cytoplasmic	-1.32633	0.39878	0	0.000163329	5.36977	1.19173e-05	188	296	285	447	485	575	21.886	26.676	29.766	65.453	64.843	67.148
Rv1518	Rv1518	hypothetical protein	conserved hypotheticals	Cytoplasmic	1.42319	2.68178	0	0.000158089	4.55512	1.07255e-05	377	387	351	94	110	125	43.888	34.876	36.66	13.764	14.707	14.597
Rv1527c	pks5	polyketide synthase	lipid metabolism	Unknown	1.14834	2.21659	0	0.000119794	8.82963	7.39129e-06	5869	7563	6294	2144	2353	2510	683.225	681.578	657.369	313.939	314.587	293.115
Rv1532c	Rv1532c	hypothetical protein	conserved hypotheticals	Unknown	2.66182	6.32833	0	1.90206e-05	6.45821	4.99872e-07	1554	2757	2278	235	227	352	180.905	248.461	237.923	34.41	30.349	41.106
Rv1535	Rv1535	hypothetical protein	conserved hypotheticals	Unknown	-2.43327	0.185145	0	1.33784e-05	7.02765	2.60307e-07	398	685	579	1822	2488	2743	46.332	61.732	60.473	266.79	332.636	320.325
Rv1541c	lprI	lipoprotein LprI	cell wall and cell processes	Unknown	1.19044	2.28222	0	0.000349484	6.06664	3.65053e-05	988	1026	918	324	352	339	115.016	92.463	95.879	47.442	47.061	39.588
Rv1542c	glbN	hemoglobin GlbN	intermediary metabolism and respiration	Cytoplasmic	1.79194	3.46281	0	0.00272122	4.71478	0.000718274	692	445	341	91	127	106	80.557	40.103	35.615	13.325	16.979	12.379
Rv1552	frdA	fumarate reductase flavoprotein subunit	intermediary metabolism and respiration	Cytoplasmic Membrane	2.38839	5.23572	0	1.42849e-05	5.25674	3.07203e-07	798	978	769	107	152	126	92.897	88.137	80.317	15.668	20.322	14.714
Rv1553	frdB	fumarate reductase iron-sulfur subunit	intermediary metabolism and respiration	Cytoplasmic Membrane	1.79288	3.46505	0	0.000714785	3.28632	0.000105589	171	192	161	42	51	29	19.907	17.303	16.815	6.15	6.818	3.387
Rv1554	frdC	fumarate reductase membrane anchor subunit	intermediary metabolism and respiration	Cytoplasmic Membrane	1.83202	3.56036	0	0.000218805	4.40279	1.87785e-05	422	386	352	72	75	113	49.126	34.786	36.764	10.543	10.027	13.196
Rv1555	frdD	fumarate reductase membrane anchor subunit	intermediary metabolism and respiration	Cytoplasmic Membrane	1.35581	2.55941	0	0.00018688	3.84393	1.4449e-05	196	254	218	60	60	87	22.817	22.89	22.769	8.786	8.022	10.16
Rv1562c, glgZ	treZ	malto-oligosyltrehalose trehalohydrolase	Virulence, detoxification and adaptation	Cytoplasmic	1.31832	2.49375	0	0.000688822	5.37766	9.98139e-05	720	655	541	165	209	232	83.817	59.029	56.504	24.16	27.942	27.093
Rv1563c, glgY	treY	maltooligosyl trehalose synthase	Virulence, detoxification and adaptation	Cytoplasmic	1.72733	3.31115	0	0.000286859	6.24755	2.7467e-05	1583	1329	1126	269	331	362	184.281	119.77	117.604	39.389	44.253	42.274
Rv1564c, glgX	treX	maltooligosyl trehalose synthase	Virulence, detoxification and adaptation	Cytoplasmic	1.28119	2.43039	0	0.00055288	8.63216	7.1322e-05	6577	5978	5377	1615	1894	2406	765.645	538.738	561.594	236.479	253.22	280.97
Rv1565c	Rv1565c	acyltransferase	cell wall and cell processes	Cytoplasmic Membrane	1.03075	2.04309	0	0.00235945	8.5045	0.000588352	5750	5110	4250	1530	2057	2328	669.372	460.514	443.886	224.033	275.013	271.862
Rv1573	Rv1573	phage protein	Insertion seqs and phages	Cytoplasmic	-7.07606	0.00741129	0	8.36415e-07	-0.729437	4.12222e-09	0	0	0	57	46	57	0	0	0	8.346	6.15	6.656
Rv1574	Rv1574	phage protein	Insertion seqs and phages	Unknown	-8.00469	0.00389356	0	3.0741e-06	-0.274943	3.12469e-08	0	0	0	71	85	166	0	0	0	10.396	11.364	19.385
Rv1575	Rv1575	phage protein	Insertion seqs and phages	Unknown	-7.46884	0.00564489	0	8.36415e-07	-0.539041	4.39084e-09	0	0	0	58	59	97	0	0	0	8.493	7.888	11.328
Rv1576c	Rv1576c	phage capsid protein	Insertion seqs and phages	Cytoplasmic Membrane	-11.2004	0.000424941	0	9.71652e-08	1.32996	9.95036e-11	0	0	0	909	996	889	0	0	0	133.102	133.161	103.817
Rv1577c	Rv1577c	phage prohead protease	Insertion seqs and phages	Cytoplasmic	-9.12543	0.00179049	0	1.1805e-05	1.06582	2.05515e-07	2	0	0	312	383	448	0.233	0	0	45.685	51.206	52.317
Rv1578c	Rv1578c	phage protein	Insertion seqs and phages	Cytoplasmic Membrane	-8.0796	0.00369657	0	3.12069e-07	-0.228133	7.23146e-10	0	0	0	109	99	113	0	0	0	15.961	13.236	13.196
Rv1579c	Rv1579c	phage protein	Insertion seqs and phages	Unknown	-7.80737	0.00446425	0	3.45597e-07	-0.364259	1.2387e-09	0	0	0	83	99	84	0	0	0	12.153	13.236	9.809
Rv1580c	Rv1580c	phage protein	Insertion seqs and phages	Cytoplasmic	-9.05992	0.00187367	0	1.4106e-07	0.258986	1.80569e-10	0	0	0	186	194	258	0	0	0	27.235	25.937	30.129
Rv1581c	Rv1581c	phage protein	Insertion seqs and phages	Unknown	-8.37626	0.00300951	0	4.24633e-06	0.446408	5.00079e-08	1	0	0	170	194	205	0.116	0	0	24.893	25.937	23.94
Rv1582c	Rv1582c	phage protein	Insertion seqs and phages	Cytoplasmic	-8.39906	0.0029623	0	1.64937e-05	0.702348	3.92708e-07	2	0	0	190	233	266	0.233	0	0	27.821	31.151	31.063
Rv1583c	Rv1583c	phage protein	Insertion seqs and phages	Cytoplasmic Membrane	-7.49536	0.00554205	0	3.66638e-07	-0.520422	1.55277e-09	0	0	0	66	80	68	0	0	0	9.664	10.696	7.941
Rv1584c	Rv1584c	phage protein	Insertion seqs and phages	Cytoplasmic	-9.9014	0.00104564	0	4.62043e-07	1.20921	2.12923e-09	0	1	0	535	520	583	0	0.09	0	78.338	69.522	68.082
Rv1585c	Rv1585c	phage protein	Insertion seqs and phages	Cytoplasmic	-8.48388	0.00279317	0	2.57005e-06	0.500327	1.90812e-08	0	0	1	187	203	223	0	0	0.104	27.382	27.14	26.042
Rv1586c	Rv1586c	phage integrase	Insertion seqs and phages	Cytoplasmic	-10.6364	0.000628255	0	2.97598e-07	3.01418	6.0952e-10	1	2	1.48354	2028.76	2101.19	3498.64	0.116	0.18	0.155	297.065	280.921	408.568
Rv1587c	Rv1587c	hypothetical protein	Insertion seqs and phages	Unknown	-8.17087	0.00346995	0	5.64151e-05	0.373063	2.60091e-06	0	0	1.06044	280.468	148.88	114.547	0	0	0.111	41.068	19.905	13.377
Rv1588c	Rv1588c	hypothetical protein	Insertion seqs and phages	Cytoplasmic	2.62323	6.1613	0	0.00231558	5.62537	0.00057445	2272.28	912.523	791.564	140.468	163.631	151.386	264.522	82.237	82.674	20.568	21.877	17.679
Rv1589	bioB	biotin synthetase	intermediary metabolism and respiration	Cytoplasmic	-1.39927	0.379121	0	0.000532504	7.52179	6.66652e-05	724	1371	1311	2092	2298	2453	84.283	123.555	136.926	306.325	307.233	286.459
Rv1590	Rv1590	hypothetical protein	conserved hypotheticals	Unknown	-1.07947	0.473203	0	0.00932152	3.27043	0.00382266	36	86	82	82	104	143	4.191	7.75	8.564	12.007	13.904	16.699
Rv1591	Rv1591	transmembrane protein	cell wall and cell processes	Cytoplasmic Membrane	-1.36625	0.387899	0	0.000187231	5.9989	1.46481e-05	281	477	421	684	864	814	32.712	42.987	43.971	100.156	115.513	95.058
Rv1592c	Rv1592c	hypothetical protein	conserved hypotheticals	Cytoplasmic	-1.19657	0.436312	0	0.00055288	7.3096	7.13393e-05	746	1307	1057	1534	1673	2400	86.844	117.787	110.397	224.619	223.673	280.27
Rv1598c	Rv1598c	hypothetical protein	conserved hypotheticals	Cytoplasmic	1.08084	2.11527	0	0.00259161	7.50034	0.000670793	2497	2645	2477	738	814	1428	290.682	238.368	258.707	108.063	108.829	166.76
Rv1618	tesB1	acyl-CoA thioesterase II	lipid metabolism	Unknown	-1.01354	0.495329	0	0.00272122	7.11389	0.000717662	606	1254	1092	1260	1569	1714	70.546	113.011	114.053	184.498	209.769	200.159
Rv1621c	cydD	cytochrome biosyntheisis ABC transporter ATP-binding protein/permease CydD	intermediary metabolism and respiration	Cytoplasmic Membrane	-1.17757	0.442097	0	8.60877e-05	5.98598	4.58429e-06	342	474	413	644	770	775	39.813	42.717	43.135	94.299	102.946	90.504
Rv1622c	cydB	cytochrome D ubiquinol oxidase subunit II CydB	intermediary metabolism and respiration	Cytoplasmic Membrane	-1.93087	0.262271	0	1.57452e-05	6.6494	3.50699e-07	417	606	481	1332	1362	1845	48.544	54.613	50.237	195.04	182.094	215.457
Rv1623c, appC	cydA	cytochrome D ubiquinol oxidase subunit I CydA	intermediary metabolism and respiration	Cytoplasmic Membrane	-1.27665	0.412754	0	0.000315588	8.30747	3.12629e-05	1473	2536	2028	3072	3612	4796	171.476	228.544	211.812	449.823	482.91	560.072
Rv1638A	Rv1638A	hypothetical protein	conserved hypotheticals	Cytoplasmic	-3.00929	0.124198	0	4.99389e-06	6.17116	6.39258e-08	184	270	294	1471	1461	1768	21.42	24.332	30.706	215.394	195.33	206.465
Rv1639c	Rv1639c	hypothetical protein	cell wall and cell processes	Cytoplasmic Membrane	-2.72864	0.150869	0	3.01301e-06	6.96328	2.59883e-08	385	532	498	2125	2742	2526	44.819	47.944	52.013	311.157	366.594	294.984
Rv1645c	Rv1645c	hypothetical protein	conserved hypotheticals	Cytoplasmic Membrane	1.97689	3.93645	0	1.41033e-05	7.69	2.95859e-07	3230	4708	4067	714	727	962	376.012	424.285	424.773	104.549	97.197	112.341
Rv1652	argC	N-acetyl-gamma-glutamyl-phoshate reductase	intermediary metabolism and respiration	Unknown	-1.94064	0.2605	0	0.00074917	5.14702	0.000113162	106	218	225	515	661	441	12.34	19.646	23.5	75.41	88.373	51.5
Rv1653	argJ	bifunctional glutamate N-acetyltransferase/amino-acid acetyltransferase	intermediary metabolism and respiration	Cytoplasmic	-2.36077	0.194688	0	0.000257606	6.28849	2.37068e-05	246	396	377	1450	1707	996	28.637	35.688	39.375	212.319	228.219	116.312
Rv1654	argB	acetylglutamate kinase	intermediary metabolism and respiration	Cytoplasmic	-2.33696	0.197927	0	0.000374171	5.54024	3.98503e-05	130	251	240	826	1019	609	15.134	22.62	25.067	120.948	136.236	71.118
Rv1655	argD	acetylornithine aminotransferase	intermediary metabolism and respiration	Cytoplasmic	-2.45368	0.182544	0	0.00140954	4.91379	0.000286166	95	143	138	642	773	317	11.059	12.887	14.413	94.006	103.347	37.019
Rv1656, OTC	argF	ornithine carbamoyltransferase	intermediary metabolism and respiration	Cytoplasmic	-1.92188	0.263909	0	0.000234687	4.99115	2.05609e-05	101	213	178	459	526	441	11.758	19.196	18.591	67.21	70.324	51.5
Rv1657, ahrC	argR	arginine repressor	Regulatory proteins	Cytoplasmic	-1.59697	0.33057	0	0.00400785	3.85875	0.00120564	57	95	93	193	276	135	6.636	8.561	9.713	28.26	36.9	15.765
Rv1658	argG	argininosuccinate synthase	intermediary metabolism and respiration	Cytoplasmic	-1.54321	0.343121	0	0.00060878	6.84856	8.13576e-05	415	904	732	1437	1621	1457	48.311	81.469	76.453	210.415	216.721	170.147
Rv1664	pks9	polyketide synthase	lipid metabolism	Cytoplasmic Membrane	1.09058	2.1296	0	0.000478663	7.24202	5.64935e-05	2109	2431	1885	735	713	946	245.514	219.082	196.877	107.624	95.325	110.473
Rv1672c	Rv1672c	integral membrane transport protein	cell wall and cell processes	Cytoplasmic Membrane	1.05401	2.07629	0	0.000157359	6.85868	1.06357e-05	1403	1822	1644	509	620	733	163.327	164.199	171.706	74.531	82.891	85.599
Rv1673c	Rv1673c	hypothetical protein	conserved hypotheticals	Cytoplasmic	-1.70339	0.307063	0	0.000919154	4.73792	0.000152486	98	178	164	259	332	577	11.408	16.041	17.129	37.925	44.387	67.382
Rv1674c	Rv1674c	transcriptional regulator	Regulatory proteins	Unknown	-1.56491	0.337998	0	0.000745464	4.43928	0.000112152	87	159	128	219	248	425	10.128	14.329	13.369	32.067	33.157	49.631
Rv1688	mpg	3-methyladenine DNA glycosylase	information pathways	Cytoplasmic	-1.30935	0.403502	0	0.000960539	2.15202	0.000162057	18	35	30	48	51	61	2.095	3.154	3.133	7.028	6.818	7.124
Rv1690	lprJ	lipoprotein LprJ	cell wall and cell processes	Cytoplasmic Membrane	-1.49169	0.355596	0	0.00149076	5.64284	0.000312737	163	416	346	585	605	742	18.975	37.49	36.138	85.66	80.886	86.65
Rv1703c	Rv1703c	methyltransferase	intermediary metabolism and respiration	0	-1.11734	0.460942	0	0.00210071	7.9075	0.000499092	1066	2023.16	1800.34	2059.42	2625.15	3637.75	124.096	182.327	188.034	301.554	350.972	424.813
Rv1704c	cycA	D-serine/alanine/glycine transporter protein CycA	cell wall and cell processes	Cytoplasmic Membrane	-1.3425	0.394336	0	0.0035201	6.93067	0.00101115	405	1066.84	926.66	1288.58	1428.85	1779.25	47.147	96.144	96.784	188.683	191.031	207.779
Rv1719	Rv1719	transcriptional regulator	Regulatory proteins	Cytoplasmic	1.71374	3.28011	0	8.72902e-05	5.59319	4.68476e-06	841	905	785	201	216	193	97.903	81.559	81.988	29.432	28.878	22.538
Rv1720c	vapC12	ribonuclease VapC12	Virulence, detoxification and adaptation	Cytoplasmic	3.58893	12.0331	0	0.000163329	5.87762	1.18468e-05	3017	1696	1489	89	151	159	351.217	152.844	155.517	13.032	20.188	18.568
Rv1721c	vapB12	antitoxin VapB12	Virulence, detoxification and adaptation	Cytoplasmic	3.7362	13.3262	0	1.90206e-05	5.13924	5.10169e-07	1381	1306	1072	53	64	114	160.766	117.697	111.964	7.761	8.557	13.313
Rv1730c	Rv1730c	penicillin-binding protein	cell wall and cell processes	Cytoplasmic Membrane	1.58588	3.00191	0	0.000620482	7.22756	8.40264e-05	3020	2500	2074	546	617	855	351.566	225.3	216.616	79.949	82.49	99.846
Rv1733c	Rv1733c	transmembrane protein	cell wall and cell processes	Cytoplasmic Membrane	-1.67142	0.313944	0	0.000165125	6.82682	1.22597e-05	492	748	627	1509	1810	1351	57.275	67.41	65.486	220.958	241.99	157.768
Rv1738	Rv1738	hypothetical protein	conserved hypotheticals	Cytoplasmic	-1.19086	0.438041	0	0.00109315	9.6892	0.000195346	4053	6444	5630	9814	7584	11541	471.82	580.734	588.018	1437.03	1013.95	1347.75
Rv1739c	Rv1739c	sulfate ABC transporter permease	cell wall and cell processes	Cytoplasmic Membrane	-1.30217	0.405515	0	0.000459477	8.24258	5.28175e-05	1358	2490	1909	3230	3223	4580	158.088	224.399	199.383	472.958	430.902	534.848
Rv1740	vapB34	antitoxin VapB34	Virulence, detoxification and adaptation	Cytoplasmic	1.16666	2.24492	0	0.000461684	4.29993	5.33076e-05	235	338	290	87	87	131	27.357	30.461	30.289	12.739	11.632	15.298
Rv1758, clp5, culp5	cut1	cutinase	cell wall and cell processes	Cytoplasmic	-5.97244	0.0159264	0	7.56447e-06	-1.27771	1.14261e-07	0	0	0	32	21	22	0	0	0	4.686	2.808	2.569
Rv1759c	wag22	PE-PGRS family protein Wag22	PE/PPE families	Cytoplasmic Membrane	-8.1627	0.00348965	0	1.35689e-05	0.343736	2.70961e-07	0	0	1	166	214	124	0	0	0.104	24.307	28.611	14.481
Rv1760	Rv1760	diacylglycerol acyltransferase	lipid metabolism	Cytoplasmic	-9.66946	0.00122801	0	9.30771e-08	2.14924	7.14878e-11	1	1	1	871	1030	1003	0.116	0.09	0.104	127.538	137.707	117.129
Rv1761c	Rv1761c	hypothetical protein	cell wall and cell processes	Unknown	-7.11001	0.00723891	0	3.45597e-07	-0.717036	1.08715e-09	0	0	0	45	53	66	0	0	0	6.589	7.086	7.707
Rv1762c	Rv1762c	hypothetical protein	conserved hypotheticals	Cytoplasmic	-10.3292	0.000777338	0	9.11653e-08	0.894057	4.66796e-11	0	0	0	461	475	599	0	0	0	67.503	63.506	69.951
Rv1765c	Rv1765c	hypothetical protein	conserved hypotheticals	Cytoplasmic	2.07436	4.21156	0	2.53807e-05	8.24651	7.9274e-07	5818.66	7177.15	5205.76	1101.32	1164.42	1121.78	677.365	646.805	543.709	161.263	155.678	131
Rv1768	PE_PGRS31	PE-PGRS family protein PE_PGRS31	PE/PPE families	Cytoplasmic Membrane	-1.17151	0.443956	0	0.00122774	6.31621	0.000233855	385	598	581	955	983	810	44.819	53.892	60.682	139.838	131.423	94.591
Rv1771	Rv1771	L-gulono-1,4-lactone dehydrogenase	intermediary metabolism and respiration	Cytoplasmic	-1.10855	0.463761	0	0.000396653	7.03646	4.36664e-05	642	1093	912	1226	1619	1604	74.737	98.501	95.253	179.519	216.454	187.314
Rv1777	cyp144	cytochrome P450 Cyp144	intermediary metabolism and respiration	Cytoplasmic Membrane	1.10408	2.14962	0	0.000520811	5.67209	6.3868e-05	746	791	637	219	271	312	86.844	71.285	66.531	32.067	36.232	36.435
Rv1787	PPE25	PPE family protein PPE25	PE/PPE families	Cytoplasmic Membrane	1.41476	2.66615	0	0.00214903	6.39844	0.000516625	1735.25	1235.22	1091.15	340.226	449.286	400.39	202.005	111.318	113.964	49.818	60.068	46.757
Rv1801	PPE29	PPE family protein PPE29	PE/PPE families	Cytoplasmic Membrane	-1.768	0.293616	0	0.00109315	4.94898	0.000195202	129	169	192	371	313	704	15.017	15.23	20.053	54.324	41.847	82.212
Rv1806	PE20	PE family protein PE20	PE/PPE families	Cytoplasmic Membrane	-1.45221	0.365461	0	0.000551994	6.13886	7.05185e-05	267	515	502	716	926	1062	31.082	46.412	52.431	104.842	123.802	124.019
Rv1808	PPE32	PPE family protein PPE32	PE/PPE families	Cytoplasmic Membrane	-1.12628	0.458096	0	0.000462276	5.80334	5.34943e-05	263	463	396	560	611	729	30.616	41.726	41.36	81.999	81.688	85.132
Rv1809	PPE33	PPE family protein PPE33	PE/PPE families	Cytoplasmic Membrane	-1.02815	0.490337	0	0.000729339	6.51959	0.000108859	487	759	642	752	1039	1279	56.693	68.401	67.053	110.113	138.91	149.36
Rv1818c	PE_PGRS33	PE-PGRS family protein PE_PGRS33	PE/PPE families	Cytoplasmic Membrane	-1.61803	0.32578	0	0.000453313	6.66813	5.16447e-05	501	611	574	1348	1687	1101	58.323	55.063	59.951	197.383	225.545	128.574
Rv1819c	bacA	vitamin B12 transport ATP-binding protein BacA	cell wall and cell processes	Cytoplasmic Membrane	-1.19094	0.438018	0	0.00131555	6.23197	0.000256452	308	615	580	748	857	1017	35.855	55.424	60.577	109.527	114.577	118.764
Rv1833c	Rv1833c	haloalkane dehalogenase	intermediary metabolism and respiration	Cytoplasmic	1.13021	2.18891	0	0.000186109	7.55852	1.43418e-05	2629	3042	2432	874	982	1071	306.048	274.145	254.007	127.977	131.289	125.07
Rv1837c	glcB	malate synthase	intermediary metabolism and respiration	Cytoplasmic	1.16425	2.24116	0	0.000385696	11.2543	4.21795e-05	35249	37778	32925	11303	12535	13652	4103.42	3404.56	3438.81	1655.06	1675.88	1594.27
Rv1841c	Rv1841c	hypothetical protein	cell wall and cell processes	Cytoplasmic Membrane	1.20493	2.30526	0	0.000986097	7.90954	0.000167127	3886	3610	3104	1163	1312	1159	452.379	325.333	324.193	170.294	175.409	135.347
Rv1842c	Rv1842c	hypothetical protein	cell wall and cell processes	Cytoplasmic Membrane	1.04712	2.0664	0	0.00055288	7.82681	7.12981e-05	3171	3301	2975	1096	1312	1219	369.144	297.486	310.72	160.484	175.409	142.354
Rv1845c	blaR	sensor-transducer protein BlaR	cell wall and cell processes	Cytoplasmic Membrane	1.28488	2.43661	0	0.00164403	8.98957	0.00036071	9443	7031	6706	2161	2347	3047	1099.28	633.634	700.4	316.428	313.784	355.826
Rv1861	Rv1861	transmembrane protein	cell wall and cell processes	Cytoplasmic Membrane	-1.20268	0.434466	0	0.00428393	5.05065	0.00133804	126	325	224	396	331	435	14.668	29.289	23.395	57.985	44.253	50.799
Rv1866	Rv1866	hypothetical protein	lipid metabolism	Cytoplasmic	-1.24971	0.420534	0	0.000164147	5.43562	1.2145e-05	213	306	303	417	539	586	24.796	27.577	31.646	61.06	72.062	68.433
Rv1868	Rv1868	hypothetical protein	conserved hypotheticals	Cytoplasmic	1.01162	2.01617	0	0.000158304	7.42396	1.08211e-05	2038	2667	2395	792	978	1013	237.249	240.35	250.143	115.97	130.755	118.297
Rv1869c	Rv1869c	reductase	intermediary metabolism and respiration	Cytoplasmic	1.02724	2.03813	0	0.000611477	9.50125	8.21854e-05	7786	11697	10934	3388	3600	4759	906.388	1054.13	1141.99	496.094	481.305	555.751
Rv1873	Rv1873	hypothetical protein	conserved hypotheticals	Unknown	1.73009	3.31749	0	0.00184796	4.13985	0.000419173	386	291	269	46	77	109	44.935	26.225	28.095	6.736	10.295	12.729
Rv1876, bfr	bfrA	bacterioferritin BfrA	intermediary metabolism and respiration	Cytoplasmic	-1.09385	0.46851	0	0.0075108	8.39787	0.0028901	1268	3221	2724	3292	3585	4472	147.611	290.277	284.505	482.037	479.3	522.236
Rv1882c	Rv1882c	short-chain type dehydrogenase/reductase	intermediary metabolism and respiration	Cytoplasmic	1.35195	2.55258	0	0.000572759	7.30316	7.4491e-05	2768	2539	2045	647	723	919	322.23	228.815	213.588	94.738	96.662	107.32
Rv1883c	Rv1883c	hypothetical protein	conserved hypotheticals	Unknown	1.2065	2.30777	0	0.000130032	8.72388	8.15613e-06	5450	7456	5853	1748	2146	2554	634.448	671.935	611.309	255.954	286.912	298.254
Rv1886c, 85B, mpt59	fbpB	diacylglycerol acyltransferase/mycolyltransferase Ag85B	lipid metabolism	Extracellular	-1.21917	0.42953	0	0.0026083	8.92872	0.000677115	1902	4178	3707	4868	6377	5842	221.417	376.522	387.173	712.805	852.579	682.223
Rv1894c	Rv1894c	hypothetical protein	conserved hypotheticals	Cytoplasmic	-1.34337	0.3941	0	0.0016126	8.49699	0.000351749	1873	2540	2192	3375	3486	7228	218.041	228.905	228.941	494.19	466.064	844.079
Rv1895	Rv1895	zinc-binding alcohol dehydrogenase	intermediary metabolism and respiration	Cytoplasmic	-1.082	0.472375	0	0.00134641	6.30514	0.000264733	389.737	680.212	541.597	675.411	828.264	1209.32	45.37	61.301	56.566	98.898	110.736	141.223
Rv1898	Rv1898	hypothetical protein	conserved hypotheticals	Cytoplasmic	1.31352	2.48548	0	9.65455e-05	7.43041	5.53666e-06	2521	2759	2590	758	788	975	293.476	248.641	270.509	110.991	105.352	113.86
Rv1905c	aao	D-amino acid oxidase	intermediary metabolism and respiration	Cytoplasmic	1.29114	2.44721	0	0.000210901	7.97559	1.75371e-05	3864	4126	3430	1050	1169	1510	449.818	371.835	358.242	153.748	156.291	176.336
Rv1906c	Rv1906c	hypothetical protein	conserved hypotheticals	Unknown	1.50566	2.83954	0	0.000725206	9.52227	0.000108057	13627	12525	9954	2988	2815	4414	1586.35	1128.75	1039.63	437.523	376.354	515.463
Rv1907c	Rv1907c	hypothetical protein	conserved hypotheticals	Unknown	1.59975	3.03091	0	0.000210901	6.01332	1.75481e-05	1213	1121	939	236	295	324	141.208	101.025	98.073	34.557	39.44	37.836
Rv1909c	furA	ferric uptake regulation protein FurA	Regulatory proteins	Cytoplasmic	1.47494	2.77971	0	0.000151328	6.21041	1.00343e-05	1159	1352	1078	305	294	432	134.922	121.842	112.59	44.66	39.307	50.449
Rv1912c	fadB5	oxidoreductase FadB	lipid metabolism	Cytoplasmic	-1.07872	0.473447	0	0.000385696	6.46656	4.22626e-05	461	760	575	842	922	1216	53.666	68.491	60.055	123.291	123.268	142.003
Rv1917c	PPE34	PPE family protein PPE34	PE/PPE families	Unknown	1.03811	2.05353	0	0.000869418	7.70317	0.000138867	2115	3751	3026	1015	998	1342	246.212	338.04	316.047	148.623	133.429	156.717
Rv1919c	Rv1919c	hypothetical protein	conserved hypotheticals	Unknown	-1.13478	0.455405	0	0.00676077	8.29864	0.00247219	1203	2891	2496	3639	3010	4087	140.044	260.537	260.692	532.847	402.425	477.276
Rv1925	fadD31	fatty-acid--CoA ligase FadD31	lipid metabolism	Cytoplasmic	1.26864	2.40935	0	0.00799829	11.9389	0.00312631	86929	49633	46557	17052	18166	23497	10119.6	4472.93	4862.59	2496.87	2428.72	2743.96
Rv1948c	Rv1948c	hypothetical protein	conserved hypotheticals	Unknown	1.14888	2.21742	0	0.00100118	6.83254	0.000171733	1791	1777	1379	463	591	726	208.495	160.143	144.028	67.796	79.014	84.782
Rv1950c	Rv1950c	hypothetical protein	conserved hypotheticals	Unknown	-1.44186	0.368094	0	0.000841972	3.52544	0.000133	52	66	87	136	163	136	6.053	5.948	9.087	19.914	21.792	15.882
Rv1954c	Rv1954c	hypothetical protein	conserved hypotheticals	Unknown	-1.2712	0.414314	0	0.00237177	9.70434	0.000595068	4240	6596	4982	10070	6889	13917	493.589	594.432	520.339	1474.52	921.031	1625.21
Rv1956	higA	antitoxin HigA	Virulence, detoxification and adaptation	Cytoplasmic	-1.28012	0.411762	0	0.002116	5.56971	0.00050435	173	420	346	503	566	635	20.139	37.85	36.138	73.653	75.672	74.155
Rv1962A	vapB35	antitoxin VapB35	Virulence, detoxification and adaptation	Cytoplasmic	-1.8995	0.268035	0	0.000605278	3.54762	8.02699e-05	32	84	71	136	183	207	3.725	7.57	7.416	19.914	24.466	24.173
Rv1978	Rv1978	hypothetical protein	conserved hypotheticals	Cytoplasmic Membrane	-1.48528	0.357179	0	0.000266628	6.07154	2.47788e-05	303	490	391	740	727	1176	35.273	44.159	40.838	108.356	97.197	137.332
Rv1981c, nrdF	nrdF1	ribonucleoside-diphosphate reductase subunit beta NrdF1	information pathways	Unknown	1.39846	2.6362	0	7.30267e-05	9.48249	3.58964e-06	10272	12479	10959	2762	3648	3777	1195.79	1124.61	1144.6	404.431	487.723	441.074
Rv1988	erm(37)	23S rRNA (adenine(2058)-N(6))-methyltransferase Erm(37)	intermediary metabolism and respiration	Cytoplasmic	-1.47898	0.358742	0	4.9048e-05	7.44125	2.03425e-06	827	1251	977	1891	2109	2723	96.273	112.74	102.042	276.893	281.965	317.989
Rv1995	Rv1995	hypothetical protein	conserved hypotheticals	Cytoplasmic	-1.45011	0.365992	0	0.000674499	6.14634	9.68751e-05	283	499	498	721	804	1230	32.945	44.97	52.013	105.574	107.492	143.638
Rv1996	Rv1996	universal stress protein	Virulence, detoxification and adaptation	Cytoplasmic Membrane	-1.70772	0.306144	0	4.55582e-05	9.54364	1.86465e-06	3428	4450	4156	9917	11001	9968	399.062	401.034	434.068	1452.11	1470.79	1164.05
Rv1997	ctpF	cation transporter ATPase F	cell wall and cell processes	Cytoplasmic Membrane	-1.22697	0.427214	0	0.000295168	8.85428	2.87158e-05	2416	3318	3112	5468	5522	5204	281.253	299.018	325.029	800.661	738.269	607.718
Rv1998c	Rv1998c	hypothetical protein	conserved hypotheticals	Cytoplasmic	-1.45893	0.363764	0	7.6588e-05	6.48282	3.92156e-06	404	663	524	1020	1222	1163	47.031	59.75	54.729	149.355	163.376	135.814
Rv2002	fabG3	3-alpha(or 20-beta)-hydroxysteroid dehydrogenase	lipid metabolism	Cytoplasmic	-1.04762	0.483765	0	0.000493111	5.44329	5.90825e-05	250	355	279	445	416	586	29.103	31.993	29.14	65.16	55.618	68.433
Rv2008c	Rv2008c	hypothetical protein	conserved hypotheticals	Cytoplasmic Membrane	1.09013	2.12894	0	0.00555578	7.60678	0.00190598	2998	3297	2085	1004	776	1361	349.005	297.126	217.765	147.012	103.748	158.936
Rv2011c	Rv2011c	hypothetical protein	Regulatory proteins	Cytoplasmic	-1.23206	0.425708	0	0.00431369	4.72619	0.00135036	172	183	147	221	260	509	20.023	16.492	15.353	32.36	34.761	59.441
Rv2012	Rv2012	hypothetical protein	conserved hypotheticals	Cytoplasmic	-1.99205	0.251381	0	0.0010666	4.8261	0.00018705	145	159	112	288	364	757	16.88	14.329	11.698	42.171	48.665	88.402
Rv2017	Rv2017	transcriptional regulator	Regulatory proteins	Cytoplasmic	-3.01267	0.123907	0	3.21939e-05	5.40672	1.11777e-06	178	144	117	682	1016	1106	20.721	12.977	12.22	99.863	135.835	129.158
Rv2018	Rv2018	hypothetical protein	conserved hypotheticals	Cytoplasmic	-1.77654	0.291884	0	1.23679e-05	6.56759	2.24813e-07	449	568	473	1242	1339	1443	52.269	51.188	49.402	181.862	179.019	168.512
Rv2024c	Rv2024c	hypothetical protein	conserved hypotheticals	Cytoplasmic	1.09399	2.13463	0	0.00124321	8.06937	0.000237828	4298	3814	3298	1304	1380	1539	500.341	343.718	344.456	190.94	184.5	179.723
Rv2025c	Rv2025c	cation efflux system protein	cell wall and cell processes	Cytoplasmic Membrane	-5.33626	0.0247528	0	8.36415e-07	6.45908	4.49686e-09	119	134	148	3510	3662	6032	13.853	12.076	15.458	513.958	489.595	704.411
Rv2026c	Rv2026c	universal stress protein	Virulence, detoxification and adaptation	Cytoplasmic Membrane	-1.27866	0.412177	0	0.000659699	4.62001	9.17094e-05	171	160	129	265	271	343	19.907	14.419	13.473	38.803	36.232	40.055
Rv2030c	Rv2030c	hypothetical protein	conserved hypotheticals	Cytoplasmic	-1.34607	0.393362	0	0.00076608	11.0501	0.00011685	12437	14106	12078	26338	29321	22168	1447.82	1271.23	1261.47	3856.59	3920.1	2588.76
Rv2031c, acr	hspX	alpha-crystallin	Virulence, detoxification and adaptation	Cellwall	-2.76487	0.147127	0	0.00055288	10.5048	7.09776e-05	2732	8002	7207	27572	34705	24901	318.039	721.141	752.726	4037.28	4639.92	2907.91
Rv2032	acg	NAD(P)H nitroreductase	conserved hypotheticals	Cytoplasmic	-1.51571	0.349724	0	0.000167132	9.32175	1.24515e-05	2725	4525	3968	8085	8508	8140	317.224	407.793	414.433	1183.86	1137.48	950.581
Rv2033c	Rv2033c	hypothetical protein	conserved hypotheticals	Cytoplasmic	-2.39865	0.189642	0	1.90206e-05	6.06856	5.01666e-07	231	333	290	1229	1224	1080	26.891	30.01	30.289	179.958	163.644	126.121
Rv2035	Rv2035	hypothetical protein	conserved hypotheticals	Cytoplasmic	-1.57536	0.33556	0	0.00167182	5.9839	0.00036852	263	447	375	660	625	1402	30.616	40.284	39.166	96.642	83.56	163.724
Rv2036	Rv2036	hypothetical protein	conserved hypotheticals	Cytoplasmic	-1.1024	0.46574	0	0.00359634	5.8321	0.00103858	356	458	324	470	551	991	41.443	41.275	33.84	68.821	73.666	115.728
Rv2038c	Rv2038c	sugar ABC transporter ATP-binding protein	cell wall and cell processes	Cytoplasmic Membrane	-1.18337	0.440322	0	0.000199944	4.04901	1.61757e-05	90	124	105	164	210	199	10.477	11.175	10.967	24.014	28.076	23.239
Rv2041c	Rv2041c	sugar ABC transporter substrate-binding lipoprotein	cell wall and cell processes	Unknown	-1.57013	0.336777	0	0.000112686	4.52721	6.89502e-06	95	161	138	289	314	308	11.059	14.509	14.413	42.317	41.981	35.968
Rv2042c	Rv2042c	hypothetical protein	conserved hypotheticals	Unknown	-2.46623	0.180963	0	6.02326e-06	5.94287	8.17289e-08	242	282	235	976	1226	1119	28.172	25.414	24.544	142.913	163.911	130.676
Rv2043c	pncA	pyrazinamidase/nicotinamidase PncA	intermediary metabolism and respiration	Cytoplasmic	-1.60724	0.328225	0	1.58472e-05	5.75394	3.65143e-07	259	348	293	638	742	783	30.151	31.362	30.602	93.42	99.202	91.438
Rv2052c	Rv2052c	hypothetical protein	conserved hypotheticals	Unknown	1.23363	2.35157	0	0.000346722	8.79241	3.55954e-05	4753	8108	7352	1940	2364	2332	553.309	730.693	767.871	284.068	316.057	272.329
Rv2076c	Rv2076c	hypothetical protein	conserved hypotheticals	Cytoplasmic Membrane	-1.9053	0.266962	0	0.000240556	3.95973	2.1432e-05	49	105	88	182	223	300	5.704	9.463	9.191	26.65	29.814	35.034
Rv2077c	Rv2077c	transmembrane protein	cell wall and cell processes	Unknown	-4.05149	0.0603087	0	1.33421e-05	5.85204	2.56184e-07	78	186	172	1452	2114	1911	9.08	16.762	17.964	212.612	282.633	223.165
Rv2081c	Rv2081c	transmembrane protein	cell wall and cell processes	Cytoplasmic Membrane	-1.50145	0.353198	0	5.64151e-05	6.1515	2.60182e-06	330	440	465	775	922	1062	38.416	39.653	48.566	113.481	123.268	124.019
Rv2083	Rv2083	hypothetical protein	conserved hypotheticals	Unknown	-1.28772	0.409599	0	0.00262253	6.39284	0.000681482	308	682	660	1029	953	1029	35.855	61.462	68.933	150.673	127.412	120.166
Rv2085	Rv2085	hypothetical protein	Insertion seqs and phages	Cytoplasmic	-1.06153	0.479124	0	0.00127754	4.10536	0.000246285	84	134	132	184	202	184	9.779	12.076	13.787	26.943	27.007	21.487
Rv2086	Rv2086	hypothetical protein	Insertion seqs and phages	Cytoplasmic	-1.54647	0.342346	0	0.00159603	3.97999	0.00034405	84	97	86	183	147	319	9.779	8.742	8.982	26.796	19.653	37.253
Rv2093c	tatC	Sec-independent protein translocase transmembrane protein TatC	cell wall and cell processes	Cytoplasmic Membrane	1.24337	2.36752	0	0.000211639	7.44122	1.77696e-05	2601	2815	2341	700	882	1037	302.789	253.688	244.503	102.499	117.92	121.1
Rv2101	helZ	helicase HelZ	information pathways	Cytoplasmic	-1.18965	0.438409	0	0.000286446	8.48784	2.73312e-05	1739	2722	2553	3555	4505	4411	202.441	245.307	266.645	520.547	602.3	515.112
Rv2104a	Rv2104a	hypothetical protein	ND	ND	-1.16588	0.445693	0	0.000246816	4.11299	2.24953e-05	101	138	98	170	199	227	11.758	12.437	10.235	24.893	26.605	26.509
Rv2109c	prcA	proteasome subunit alpha	intermediary metabolism and respiration	Cytoplasmic Membrane	1.05576	2.07882	0	0.000210469	9.17821	1.72428e-05	7247	8720	8273	2716	3000	3540	843.641	785.847	864.063	397.695	401.088	413.398
Rv2112c	dop	pup deamidase/depupylase	intermediary metabolism and respiration	Cytoplasmic	1.59978	3.03097	0	5.73275e-05	9.22085	2.68585e-06	9886	10785	9432	2476	2473	2924	1150.85	971.945	985.114	362.553	330.63	341.462
Rv2130c, cysS2	mshC	cysteine:1D-myo-inosityl 2-amino-2-deoxy--D-glucopyranoside ligase	intermediary metabolism and respiration	Cytoplasmic	1.00837	2.01164	0	0.00300787	8.81449	0.00082474	7327	6035	5263	2207	2363	2737	852.954	543.875	549.688	323.164	315.924	319.624
Rv2142A	parD2	antitoxin ParD2	Virulence, detoxification and adaptation	Cytoplasmic	1.55793	2.9443	0	0.00160114	5.6589	0.000346233	1102	814	656	173	236	274	128.287	73.358	68.515	25.332	31.552	31.997
Rv2156c	murX	phospho-N-acetylmuramoyl-pentappeptidetransferase	cell wall and cell processes	Cytoplasmic Membrane	-1.47749	0.359112	0	0.000566635	6.62362	7.35494e-05	427	708	611	1291	1438	1066	49.708	63.805	63.815	189.037	192.255	124.486
Rv2157c	murF	UDP-N-acetylmuramoyl-tripeptide--D-alanyl-D-alanine ligase	cell wall and cell processes	Cytoplasmic	-1.4183	0.374154	0	0.00489188	6.55417	0.00160934	406	614	683	1357	1463	810	47.263	55.334	71.335	198.701	195.597	94.591
Rv2158c	murE	UDP-N-acetylmuramoylalanyl-D-glutamate--2,6-diaminopimelate ligase	cell wall and cell processes	Cytoplasmic	-1.37755	0.384873	0	0.00372936	6.98991	0.0010894	573	933	824	1689	2049	1101	66.704	84.082	86.062	247.315	273.943	128.574
Rv2159c	Rv2159c	hypothetical protein	conserved hypotheticals	Cytoplasmic Membrane	-4.13658	0.0568545	0	5.19611e-05	7.09457	2.22158e-06	213	359	407	5222	5491	2900	24.796	32.353	42.509	764.641	734.124	338.659
Rv2161c	Rv2161c	hypothetical protein	intermediary metabolism and respiration	Cytoplasmic	-2.5552	0.17014	0	6.91874e-05	8.39049	3.34778e-06	898	1736	1535	6416	6787	5463	104.538	156.448	160.321	939.474	907.394	637.964
Rv2178c	aroG	phospho-2-dehydro-3-deoxyheptonate aldolase AroG	intermediary metabolism and respiration	Cytoplasmic	1.0619	2.08767	0	0.00309876	8.91853	0.000857594	7571	7041	5716	1991	2393	3527	881.359	634.535	597.001	291.536	319.934	411.88
Rv2185c	TB16.3	hypothetical protein	conserved hypotheticals	Cytoplasmic	-1.19013	0.438262	0	0.00825646	8.6137	0.0032658	1374	3769	3054	4369	3928	5309	159.951	339.663	318.971	639.738	525.158	619.98
Rv2189c	Rv2189c	hypothetical protein	conserved hypotheticals	Unknown	-1.16279	0.446648	0	0.000147781	6.09597	9.57211e-06	388	495	445	761	772	810	45.168	44.609	46.477	111.431	103.213	94.591
Rv2190c	Rv2190c	endopeptidase	Virulence, detoxification and adaptation	Extracellular	-1.3234	0.399592	0	0.00137134	9.73023	0.000272793	3264	7081	6051	8863	10802	11189	379.97	638.14	631.989	1297.78	1444.18	1306.64
Rv2220, glnA	glnA1	glutamine synthetase	intermediary metabolism and respiration	Cytoplasmic	-1.87857	0.271953	0	0.000234687	9.84484	2.07531e-05	2977	6353	5264	11349	14207	15032	346.56	572.533	549.792	1661.8	1899.42	1755.42
Rv2244	acpM	meromycolate extension acyl carrier protein	lipid metabolism	Cytoplasmic	-2.14301	0.226406	0	0.00398561	9.61249	0.00119487	1523	6236	4939	10517	11213	16594	177.296	561.989	515.848	1539.97	1499.13	1937.83
Rv2245	kasA	3-oxoacyl-ACP synthase 1	lipid metabolism	Cytoplasmic Membrane	-1.32707	0.398577	0	0.00409183	10.2848	0.00123892	4278	10692	9677	13605	15609	16003	498.013	963.564	1010.7	1992.14	2086.86	1868.82
Rv2263	Rv2263	oxidoreductase	intermediary metabolism and respiration	Cytoplasmic	-2.22182	0.21437	0	2.0786e-05	5.14833	5.81572e-07	126	177	176	580	609	566	14.668	15.951	18.382	84.928	81.421	66.097
Rv2276	cyp121	cytochrome P450 Cyp121	intermediary metabolism and respiration	Cytoplasmic Membrane	-1.25703	0.418405	0	0.00207405	5.79003	0.000488512	211	452	429	514	734	737	24.563	40.734	44.806	75.263	98.133	86.066
Rv2277c	Rv2277c	glycerolphosphodiesterase	intermediary metabolism and respiration	Unknown	1.88914	3.70414	0	1.66119e-05	4.42599	4.11777e-07	344	485	379	77	87	91	40.046	43.708	39.584	11.275	11.632	10.627
Rv2288	Rv2288	hypothetical protein	conserved hypotheticals	Cytoplasmic Membrane	-2.06295	0.239326	0	0.00375085	5.86353	0.00109994	114	445	401	988	728	1054	13.271	40.103	41.882	144.67	97.331	123.085
Rv2289	cdh	CDP-diacylglycerol pyrophosphatase	lipid metabolism	Cytoplasmic Membrane	-1.88318	0.271085	0	2.96002e-05	7.61426	9.67009e-07	744	1318	971	2521	2887	3253	86.611	118.778	101.415	369.142	385.98	379.882
Rv2299c	htpG	chaperone protein HtpG	Virulence, detoxification and adaptation	Cytoplasmic	-1.33755	0.395692	0	0.000435523	8.6608	4.92834e-05	1740	3121	2735	4168	4584	6177	202.558	281.265	285.654	610.307	612.862	721.344
Rv2301, cfp25, clp2, culp2	cut2	cutinase	cell wall and cell processes	Unknown	-1.48375	0.357558	0	5.19611e-05	7.06548	2.20984e-06	599	929	827	1485	1833	1835	69.731	83.722	86.375	217.444	245.065	214.29
Rv2307D	Rv2307D	hypothetical protein	conserved hypotheticals	Cytoplasmic Membrane	1.19977	2.29703	0	0.000548673	4.84469	6.96728e-05	427	490	354	130	133	173	49.708	44.159	36.973	19.035	17.782	20.203
Rv2308	Rv2308	hypothetical protein	conserved hypotheticals	Cytoplasmic	1.56612	2.96107	0	0.000326496	5.82391	3.30174e-05	1047	977	814	219	225	319	121.884	88.047	85.017	32.067	30.082	37.253
Rv2308a	Rv2308a	hypothetical protein	ND	ND	1.21725	2.32503	0	0.000614654	4.86071	8.27721e-05	455	435	396	116	148	176	52.968	39.202	41.36	16.986	19.787	20.553
Rv2327	Rv2327	hypothetical protein	conserved hypotheticals	Cytoplasmic	1.80249	3.48821	0	0.00687713	7.24675	0.00254063	5104	2048	1931	540	642	698	594.169	184.566	201.681	79.07	85.833	81.512
Rv2329c	narK1	nitrate/nitrite transporter	cell wall and cell processes	Cytoplasmic Membrane	-2.67308	0.156791	0	6.41971e-06	7.37039	9.06304e-08	505	813	614	2990	3503	3094	58.788	73.268	64.128	437.816	468.337	361.314
Rv2331	Rv2331	hypothetical protein	conserved hypotheticals	Cytoplasmic Membrane	-3.26052	0.104348	0	8.6952e-06	3.8541	1.35793e-07	31	49	58	306	340	383	3.609	4.416	6.058	44.807	45.457	44.726
Rv2331A	Rv2331A	hypothetical protein	conserved hypotheticals	Cytoplasmic	-2.3274	0.199243	0	4.40368e-05	2.78798	1.72494e-06	25	40	25	93	118	148	2.91	3.605	2.611	13.618	15.776	17.283
Rv2332	mez	malate oxidoreductase	intermediary metabolism and respiration	Cytoplasmic Membrane	-1.53661	0.344694	0	3.19622e-05	5.64773	1.08013e-06	230	337	294	544	659	770	26.775	30.37	30.706	79.656	88.106	89.92
Rv2334, cysK	cysK1	O-acetylserine sulfhydrylase	intermediary metabolism and respiration	Cytoplasmic	1.08304	2.1185	0	0.000156835	7.84377	1.05601e-05	3047	3571	3081	1039	1242	1354	354.709	321.819	321.791	152.137	166.05	158.119
Rv2335	cysE	serine acetyltransferase	intermediary metabolism and respiration	Cytoplasmic	1.4974	2.82333	0	0.00152318	6.70487	0.000322106	2185	1529	1439	428	531	469	254.361	137.794	150.295	62.671	70.993	54.769
Rv2336	Rv2336	hypothetical protein	conserved hypotheticals	Cytoplasmic	1.53625	2.90039	0	2.17336e-05	7.94315	6.3176e-07	3493	4730	4004	926	1162	1244	406.629	426.268	418.193	135.591	155.355	145.273
Rv2339	mmpL9	transmembrane transport protein MmpL9	cell wall and cell processes	Cytoplasmic Membrane	-1.02542	0.491266	0	0.000349484	8.26241	3.61663e-05	1663	2549	2112	2797	3243	4116	193.594	229.716	220.585	409.556	433.576	480.663
Rv2346c, ES6_6, Mtb9.9E	esxO	ESAT-6 like protein EsxO	cell wall and cell processes	Cytoplasmic	-3.9187	0.066123	0	1.18892e-05	7.85353	2.13067e-07	360.614	824.916	631.944	7143.25	6621.12	6852.15	41.98	74.341	66.003	1045.96	885.217	800.187
Rv2347c, ES6_7, QILSS	esxP	ESAT-6 like protein EsxP	cell wall and cell processes	Unknown	-2.39476	0.190154	0	0.000159912	9.23098	1.12176e-05	1577.22	3334.32	3101.27	11124.2	9844.4	10514.1	183.608	300.489	323.908	1628.88	1316.16	1227.83
Rv2352c	PPE38	PPE family protein PPE38	PE/PPE families	Cytoplasmic Membrane	-2.57116	0.168269	0	0.000143332	6.32441	9.21051e-06	245	381	341	1928	1396	1227	28.521	34.336	35.615	282.311	186.64	143.288
Rv2353c	PPE39	PPE family protein PPE39	PE/PPE families	Extracellular	2.706	6.52511	0	1.28768e-05	7.42128	2.43851e-07	3482	5568	3887	541	497	498	405.348	501.789	405.973	79.217	66.447	58.156
Rv2357c	glyS	glycine--tRNA ligase	information pathways	Cytoplasmic	-1.39071	0.381378	0	0.000183553	7.86054	1.40038e-05	1036	1697	1513	2800	2615	3225	120.603	152.934	158.023	409.995	349.615	376.612
Rv2364c, bex	era	GTPase Era	intermediary metabolism and respiration	Cytoplasmic Membrane	1.89783	3.72652	0	7.43467e-05	7.4719	3.73066e-06	3586	3441	2922	554	779	801	417.455	310.103	305.185	81.12	104.149	93.54
Rv2365c	Rv2365c	hypothetical protein	conserved hypotheticals	Unknown	2.06357	4.18019	0	0.00090237	5.64805	0.000147161	1416	905	757	150	200	216	164.84	81.559	79.064	21.964	26.739	25.224
Rv2366c	Rv2366c	transmembrane protein	cell wall and cell processes	Cytoplasmic Membrane	2.00224	4.00622	0	0.000266637	8.0718	2.48479e-05	6607	4898	4306	1005	1010	1069	769.137	441.408	449.735	147.159	135.033	124.837
Rv2367c	Rv2367c	endoribonuclease	conserved hypotheticals	Cytoplasmic	1.74921	3.36174	0	0.000318245	7.05269	3.17756e-05	2805	2372	1939	460	532	690	326.537	213.765	202.516	67.356	71.126	80.578
Rv2368c, phoH	phoH1	phosphate starvation-inducible protein PhoH	intermediary metabolism and respiration	Cytoplasmic	1.47508	2.77999	0	0.00015082	9.5307	9.96197e-06	11701	13214	10865	2976	3066	4262	1362.14	1190.85	1134.78	435.766	409.912	497.712
Rv2375	Rv2375	hypothetical protein	conserved hypotheticals	Cytoplasmic	-1.03735	0.487222	0	0.000939668	7.06473	0.000156852	915	938	854	1253	1727	1445	106.517	84.533	89.195	183.473	230.893	168.746
Rv2378c	mbtG	L-lysine N6-monooxygenase	lipid metabolism	Unknown	2.00133	4.00368	0	0.000523049	6.64485	6.49459e-05	2570	1724	1615	375	354	420	299.18	155.367	168.677	54.91	47.328	49.047
Rv2379c	mbtF	peptide synthetase	lipid metabolism	Cytoplasmic	1.84356	3.58895	0	0.000698369	7.32814	0.00010177	3894	2774	2326	550	756	656	453.31	249.993	242.936	80.535	101.074	76.607
Rv2380c	mbtE	peptide synthetase	lipid metabolism	Cytoplasmic	1.46242	2.75571	0	0.000698369	8.33087	0.000101475	6179	4860	4543	1348	1616	1495	719.313	437.984	474.488	197.383	216.053	174.585
Rv2389c	rpfD	resuscitation-promoting factor RpfD	cell wall and cell processes	Unknown	-1.48292	0.357765	0	0.000989049	5.51062	0.00016788	159	392	288	520	625	609	18.51	35.327	30.08	76.142	83.56	71.118
Rv2390c	Rv2390c	hypothetical protein	conserved hypotheticals	Unknown	-1.54012	0.343858	0	0.000163329	5.68514	1.17948e-05	218	363	310	559	607	883	25.378	32.714	32.378	81.853	81.153	103.116
Rv2391	sirA	sulfite reductase	intermediary metabolism and respiration	Cytoplasmic	-1.47394	0.359999	0	0.000301326	9.81117	2.96234e-05	3654	6615	5835	9845	10804	13983	425.371	596.144	609.429	1441.57	1444.45	1632.92
Rv2394	ggtB	gamma-glutamyltranspeptidase precursor GgtB	intermediary metabolism and respiration	Extracellular	-1.13818	0.454332	0	0.000243657	7.64453	2.18954e-05	1023	1581	1364	2066	2462	2279	119.09	142.48	142.461	302.518	329.159	266.139
Rv2395A	aprA	acid and phagosome regulated protein AprA	conserved hypotheticals	Cytoplasmic Membrane	-3.722	0.075782	0	1.64795e-06	8.48548	9.70376e-09	839	987	1042	8777	11451	9741	97.67	88.949	108.83	1285.19	1530.95	1137.55
Rv2395B	aprB	acid and phagosome regulated protein AprB	conserved hypotheticals	Unknown	-3.28985	0.102249	0	4.9667e-06	6.79129	6.23063e-08	246	450	359	2686	2471	2780	28.637	40.554	37.495	393.302	330.363	324.646
Rv2396, aprC	PE_PGRS41	acid and phagosome regulated protein AprC	PE/PPE families	Cytoplasmic Membrane	-1.79901	0.287371	0	0.000626427	7.93212	8.53198e-05	775	1700	1536	3456	3802	3181	90.22	153.204	160.426	506.051	508.312	371.474
Rv2397c, cysA	cysA1	sulfate ABC transporter ATP-binding protein CysA	cell wall and cell processes	Cytoplasmic Membrane	-1.03333	0.48858	0	0.000349484	6.08861	3.62052e-05	373	552	467	717	768	745	43.422	49.746	48.775	104.988	102.678	87
Rv2415c	Rv2415c	hypothetical protein	conserved hypotheticals	Cytoplasmic Membrane	-1.47324	0.360173	0	0.000438991	4.05601	4.97883e-05	91	106	91	217	232	187	10.594	9.553	9.504	31.775	31.017	21.838
Rv2416c	eis	enhanced intracellular survival protein	Virulence, detoxification and adaptation	Unknown	-2.68916	0.155054	0	3.01301e-06	6.57653	2.83464e-08	294	470	343	1555	1915	2127	34.225	42.356	35.824	227.694	256.028	248.389
Rv2430c	PPE41	PPE family protein PPE41	PE/PPE families	Cytoplasmic	1.37596	2.59541	0	0.000795124	9.00611	0.000123767	5096	10705	9414	2090	2637	2604	593.238	964.735	983.234	306.032	352.556	304.093
Rv2432c	Rv2432c	hypothetical protein	conserved hypotheticals	Cytoplasmic Membrane	1.58145	2.99271	0	0.000917056	10.2521	0.000151904	25479	21832	15099	5163	5461	5543	2966.07	1967.5	1577	756.001	730.114	647.306
Rv2436	rbsK	ribokinase RbsK	intermediary metabolism and respiration	Cytoplasmic	2.16418	4.48211	0	0.00015248	5.43908	1.01888e-05	1049	820	813	123	161	190	122.117	73.898	84.913	18.01	21.525	22.188
Rv2437	Rv2437	transmembrane protein	cell wall and cell processes	Cytoplasmic Membrane	1.4454	2.72338	0	0.00135491	5.34063	0.000267097	812	644	515	171	180	211	94.527	58.037	53.789	25.039	24.065	24.64
Rv2441c	rpmA	50S ribosomal protein L27	information pathways	Cytoplasmic	-1.67612	0.312924	0	0.0001478	8.26148	9.61117e-06	1149	2171	1826	3870	4033	4683	133.758	195.651	190.714	566.672	539.196	546.876
Rv2442c	rplU	50S ribosomal protein L21	information pathways	Unknown	-1.38529	0.382812	0	0.00274148	9.08348	0.000726429	1913	4801	3730	6557	5698	7945	222.697	432.666	389.575	960.12	761.8	927.809
Rv2466c	Rv2466c	hypothetical protein	conserved hypotheticals	Cytoplasmic	-2.39826	0.189693	0	0.000473854	7.01813	5.53818e-05	352	755	600	1682	1757	4003	40.977	68.041	62.666	246.29	234.904	467.466
Rv2470	glbO	hemoglobin GlbO	intermediary metabolism and respiration	Cytoplasmic	1.40939	2.65624	0	0.00236406	6.22414	0.000590686	1556	1099	949	284	348	432	181.138	99.042	99.117	41.585	46.526	50.449
Rv2471	aglA	alpha-glucosidase AglA	intermediary metabolism and respiration	Cytoplasmic	1.06521	2.09247	0	0.00880093	7.20912	0.00356694	2825	1950	1589	653	786	930	328.865	175.734	165.961	95.617	105.085	108.605
Rv2478c	Rv2478c	hypothetical protein	conserved hypotheticals	Unknown	-3.26959	0.103694	0	6.2417e-05	2.91642	2.95626e-06	12	34	29	150	167	230	1.397	3.064	3.029	21.964	22.327	26.859
Rv2493	vapB38	antitoxin VapB38	Virulence, detoxification and adaptation	Unknown	1.3387	2.52923	0	0.00765472	3.45481	0.00295724	228	166	127	37	67	56	26.542	14.96	13.264	5.418	8.958	6.54
Rv2507	Rv2507	hypothetical protein	cell wall and cell processes	Cytoplasmic Membrane	1.10947	2.15767	0	0.00185357	7.32585	0.000421871	2553	2236	2052	618	926	1013	297.201	201.508	214.319	90.492	123.802	118.297
Rv2512a	Rv2512a	hypothetical protein	ND	ND	-1.12108	0.459749	0	0.00118551	6.28926	0.00022099	354	663	567	857	771	1034	41.21	59.75	59.22	125.488	103.08	120.75
Rv2512c	Rv2512c	insertion sequence element IS1081 transposase	Insertion seqs and phages	Cytoplasmic	-2.49996	0.176782	0	2.21849e-05	8.25582	6.58846e-07	1186.57	1290.31	1248.47	5766.45	6013.62	4904.89	138.132	116.283	130.395	844.363	803.997	572.788
Rv2518c	ldtB	L,D-transpeptidase LdtB	cell wall and cell processes	Unknown	-1.41001	0.376308	0	0.000909467	7.37836	0.000149715	663	1331	1080	1977	1684	2663	77.181	119.95	112.799	289.486	225.144	310.983
Rv2520c	Rv2520c	membrane protein	cell wall and cell processes	Cytoplasmic	-1.2052	0.43371	0	0.000111959	4.59458	6.76457e-06	140	172	149	254	287	299	16.298	15.501	15.562	37.192	38.371	34.917
Rv2526	vapB17	antitoxin VapB17	Virulence, detoxification and adaptation	Cytoplasmic	3.63489	12.4226	0	0.000109203	7.14807	6.54211e-06	7560	3976	3695	276	267	395	880.078	358.317	385.92	40.414	35.697	46.128
Rv2527	vapC17	ribonuclease VapC17	Virulence, detoxification and adaptation	Cytoplasmic Membrane	3.87739	14.6964	0	7.49889e-05	6.26141	3.79899e-06	4253	2510	2131	117	149	203	495.102	226.201	222.57	17.132	19.921	23.706
Rv2528c	mrr	restriction system protein	information pathways	Cytoplasmic	3.20483	9.22037	0	5.64151e-05	5.92941	2.5665e-06	2349	1731	1393	139	142	181	273.453	155.998	145.49	20.353	18.985	21.137
Rv2542	Rv2542	hypothetical protein	conserved hypotheticals	Unknown	-1.93553	0.261425	0	7.53803e-05	6.38751	3.84042e-06	296	525	451	1137	1440	1192	34.458	47.313	47.104	166.487	192.522	139.201
Rv2543	lppA	lipoprotein LppA	cell wall and cell processes	Cytoplasmic	-4.52548	0.0434206	0	3.12069e-07	5.81866	8.62515e-10	103	119	118	1671	2204.94	2387.94	11.99	10.724	12.324	244.679	294.792	278.861
Rv2544	lppB	lipoprotein LppB	cell wall and cell processes	Cytoplasmic	-2.39337	0.190337	0	0.000105942	2.85628	6.29249e-06	21	33	39	92	134.057	162.063	2.445	2.974	4.073	13.471	17.923	18.926
Rv2545	vapB18	antitoxin VapB18	Virulence, detoxification and adaptation	Cytoplasmic	1.24823	2.37549	0	0.00869998	1.03688	0.00351697	20	42	32	8	7	16	2.328	3.785	3.342	1.171	0.936	1.868
Rv2552c	aroE	shikimate 5-dehydrogenase	intermediary metabolism and respiration	Cytoplasmic	1.20569	2.30647	0	0.00155845	5.85645	0.00033196	707	947	908	342	292	247	82.304	85.344	94.835	50.078	39.039	28.844
Rv2560	Rv2560	hypothetical protein	cell wall and cell processes	Cytoplasmic Membrane	-1.09367	0.468569	0	0.00476758	5.72664	0.00155502	207	467	439	493	664	629	24.097	42.086	45.851	72.188	88.774	73.454
Rv2574	Rv2574	hypothetical protein	conserved hypotheticals	Cytoplasmic Membrane	1.21422	2.32016	0	0.002958	5.752	0.00080955	1005	774	641	229	264	322	116.995	69.753	66.948	33.532	35.296	37.603
Rv2576c	Rv2576c	membrane protein	cell wall and cell processes	Unknown	1.5468	2.92169	0	0.00131555	9.374	0.000256644	13810	9929	9454	2419	2678	4054	1607.66	894.802	987.411	354.206	358.038	473.422
Rv2578c	Rv2578c	hypothetical protein	conserved hypotheticals	Cytoplasmic	2.20843	4.62172	0	0.00508955	3.75614	0.00169641	500	211	210	40	55	48	58.206	19.015	21.933	5.857	7.353	5.605
Rv2582, ppi	ppiB	peptidyl-prolyl cis-trans isomerase B	information pathways	Cytoplasmic	-2.06419	0.239121	0	0.000150755	6.25318	9.91908e-06	226	486	421	936	1250	1445	26.309	43.798	43.971	137.055	167.12	168.746
Rv2584c	apt	adenine phosphoribosyltransferase	intermediary metabolism and respiration	Cytoplasmic	-1.23541	0.424722	0	0.000295103	6.32555	2.86339e-05	394	673	481	912	963	944	45.867	60.651	50.237	133.541	128.749	110.239
Rv2600	Rv2600	integral membrane protein	cell wall and cell processes	Cytoplasmic Membrane	-2.07574	0.237213	0	0.000184252	4.40202	1.41105e-05	67	126	113	345	361	294	7.8	11.355	11.802	50.517	48.264	34.333
Rv2618	Rv2618	hypothetical protein	conserved hypotheticals	Cytoplasmic	1.64786	3.13369	0	2.0786e-05	6.57717	5.88715e-07	1493	1813	1599	391	410	434	173.804	163.388	167.006	57.253	54.815	50.682
Rv2619c	Rv2619c	hypothetical protein	conserved hypotheticals	Cytoplasmic	1.36993	2.58458	0	4.06399e-05	6.3269	1.50251e-06	1113	1406	1232	355	368	422	129.567	126.709	128.675	51.981	49.2	49.281
Rv2620c	Rv2620c	transmembrane protein	cell wall and cell processes	Cytoplasmic Membrane	1.92874	3.80722	0	1.66119e-05	7.29452	4.09095e-07	2519	3585	2858	600	556	692	293.243	323.08	298.5	87.856	74.335	80.811
Rv2621c	Rv2621c	transcriptional regulator	Regulatory proteins	Cytoplasmic	1.4659	2.76236	0	7.42822e-05	8.40142	3.69556e-06	4935	5750	5608	1388	1419	1901	574.496	518.19	585.721	203.24	189.715	221.997
Rv2623	TB31.7	universal stress protein	Virulence, detoxification and adaptation	Cytoplasmic	-1.84471	0.278412	0	7.33078e-05	10.0974	3.62222e-06	5078	6296	5448	16479	16595	14482	591.143	567.396	569.01	2412.97	2218.68	1691.19
Rv2624c	Rv2624c	universal stress protein	Virulence, detoxification and adaptation	Cytoplasmic	-1.95035	0.258753	0	4.06399e-05	8.08684	1.50865e-06	1217	1450	1349	4056	4485	3718	141.674	130.674	140.895	593.907	599.626	434.184
Rv2625c	Rv2625c	zinc metalloprotease Rip3	cell wall and cell processes	Cytoplasmic Membrane	-2.31748	0.200618	0	4.46967e-05	9.09291	1.78512e-06	2343	2653	2119	9551	10337	8132	272.754	239.089	221.316	1398.52	1382.02	949.647
Rv2626c	hrp1	hypoxic response protein	conserved hypotheticals	Unknown	-2.68625	0.155367	0	0.000213431	10.1653	1.80864e-05	2528	5996	5558	23451	22962	20163	294.291	540.36	580.498	3433.85	3069.93	2354.62
Rv2628	Rv2628	hypothetical protein	conserved hypotheticals	Cytoplasmic	-2.14966	0.225366	0	2.0786e-05	8.94693	5.9015e-07	1849	2617	2396	8124	8074	7577	215.247	235.844	250.247	1189.57	1079.46	884.835
Rv2632c	Rv2632c	hypothetical protein	conserved hypotheticals	Cytoplasmic	-1.63448	0.322087	0	0.000218805	7.04168	1.87436e-05	542	937	736	1700	1430	2291	63.096	84.443	76.871	248.925	191.185	267.541
Rv2633c	Rv2633c	hypothetical protein	conserved hypotheticals	Cytoplasmic	-2.90399	0.133601	0	4.18526e-05	6.74274	1.59653e-06	229	535	437	2120	2371	2227	26.658	48.214	45.642	310.425	316.993	260.067
Rv2634c	PE_PGRS46	PE-PGRS family protein PE_PGRS46	PE/PPE families	Cytoplasmic Membrane	-1.18594	0.439537	0	0.00731476	5.32446	0.00277159	174	324	294	550	516	348	20.256	29.199	30.706	80.535	68.987	40.639
Rv2636	Rv2636	O-phosphotransferase	conserved hypotheticals	Cytoplasmic	-1.11418	0.461955	0	0.00102003	4.52678	0.000176533	109	205	152	220	239	330	12.689	18.475	15.875	32.214	31.953	38.537
Rv2637	dedA	transmembrane protein DedA	cell wall and cell processes	Cytoplasmic Membrane	2.59878	6.05776	0	9.0064e-05	6.0061	4.89407e-06	1895	1511	1242	158	197	252	220.602	136.171	129.719	23.135	26.338	29.428
Rv2638	Rv2638	hypothetical protein	conserved hypotheticals	Cytoplasmic	1.24915	2.37702	0	0.000953797	5.99982	0.000160431	919	1132	831	213	367	403	106.983	102.016	86.793	31.189	49.066	47.062
Rv2640c	Rv2640c	ArsR family transcriptional regulator	Regulatory proteins	Unknown	1.09007	2.12884	0	0.0042285	5.38572	0.0013099	704	611	475	205	184	274	81.954	55.063	49.611	30.017	24.6	31.997
Rv2653c	Rv2653c	toxin	Insertion seqs and phages	Unknown	-1.20338	0.434258	0	0.00674914	2.15716	0.00246517	30	27	27	51	36	72	3.492	2.433	2.82	7.468	4.813	8.408
Rv2658c	Rv2658c	prophage protein	Insertion seqs and phages	Unknown	-2.65168	0.159134	0	0.000158304	3.63634	1.07886e-05	38	54	52	181	193	381	4.424	4.866	5.431	26.503	25.803	44.493
Rv2659c	Rv2659c	prophage integrase	Insertion seqs and phages	Cytoplasmic	-2.21649	0.215164	0	3.21939e-05	5.7082	1.12918e-06	231	247	224	746	738	1149	26.891	22.26	23.395	109.234	98.668	134.179
Rv2660c	Rv2660c	hypothetical protein	conserved hypotheticals	Unknown	2.22771	4.68392	0	1.6078e-05	8.10127	3.77952e-07	4753	7091	5604	820	873	1264	553.309	639.041	585.303	120.07	116.717	147.609
Rv2680	Rv2680	hypothetical protein	conserved hypotheticals	Cytoplasmic	1.43545	2.70466	0	0.000300184	7.41998	2.94102e-05	1863	3325	3250	723	786	878	216.876	299.649	339.442	105.867	105.085	102.532
Rv2682c, dxs	dxs1	1-deoxy-D-xylulose 5-phosphate synthase	intermediary metabolism and respiration	Cytoplasmic	1.06669	2.09462	0	0.00191962	8.85763	0.000440836	7428	6395	5697	2101	2736	2555	864.712	576.318	595.016	307.643	365.792	298.37
Rv2690c	Rv2690c	integral membrane protein	cell wall and cell processes	Cytoplasmic Membrane	-1.41655	0.374608	0	9.41987e-05	6.55227	5.37796e-06	418	711	570	1088	1132	1302	48.66	64.075	59.533	159.312	151.344	152.046
Rv2699c	Rv2699c	hypothetical protein	conserved hypotheticals	Cytoplasmic	-1.56178	0.338733	0	0.00413058	6.60314	0.00126677	281	811	706	1078	1066	1815	32.712	73.087	73.737	157.848	142.52	211.954
Rv2703, mysA, rpoD, rpoV	sigA	RNA polymerase sigma factor SigA	information pathways	Cytoplasmic	-1.05573	0.481055	0	0.00117594	9.76965	0.000218441	4101	7466	6531	8139	10022	10821	477.408	672.836	682.122	1191.77	1339.9	1263.67
Rv2706c	Rv2706c	hypothetical protein	conserved hypotheticals	Cytoplasmic Membrane	-1.09412	0.468421	0	0.00646536	8.6857	0.0023372	2452	2879	2826	3344	3682	7915	285.443	259.456	295.158	489.651	492.268	924.306
Rv2709	Rv2709	transmembrane protein	cell wall and cell processes	Cytoplasmic Membrane	1.15291	2.22362	0	0.00474345	6.36162	0.0015438	1496	1086	1017	345	507	425	174.153	97.87	106.219	50.517	67.784	49.631
Rv2719c	Rv2719c	membrane protein	cell wall and cell processes	Cytoplasmic Membrane	1.17622	2.25984	0	0.00194822	6.92953	0.000449397	2134	1761	1463	580	625	655	248.424	158.701	152.801	84.928	83.56	76.49
Rv2720	lexA	repressor LexA	Regulatory proteins	Unknown	3.00862	8.04795	0	0.00646536	9.05063	0.00233692	49722	8299	7194	1211	1514	1629	5788.26	747.906	751.368	177.323	202.416	190.233
Rv2736c	recX	regulatory protein RecX	information pathways	Cytoplasmic	1.18969	2.28104	0	0.0004199	6.14912	4.68706e-05	828	1166	1143	368	313	399	96.39	105.08	119.379	53.885	41.847	46.595
Rv2763c, folA	dfrA	dihydrofolate reductase	intermediary metabolism and respiration	Cytoplasmic	1.51371	2.85544	0	0.000931408	8.84212	0.000154996	4726	9532	9356	2076	1767	2410	550.165	859.024	977.176	303.982	236.241	281.437
Rv2768c	PPE43	PPE family protein PPE43	PE/PPE families	Cytoplasmic Membrane	-1.10595	0.464595	0	0.000388312	3.70304	4.26487e-05	69	98	91	129	158	151	8.032	8.832	9.504	18.889	21.124	17.634
Rv2769c	PE27	PE family protein PE27	PE/PPE families	Cytoplasmic Membrane	-1.06723	0.477235	0	0.00109315	4.17025	0.000194529	105	134	122	143	237	229	12.223	12.076	12.742	20.939	31.686	26.742
Rv2773c	dapB	4-hydroxy-tetrahydrodipicolinate reductase	intermediary metabolism and respiration	Cytoplasmic	1.20752	2.3094	0	0.00284861	7.58905	0.000765026	3564	2775	2260	757	1028	1167	414.894	250.083	236.043	110.845	137.439	136.281
Rv2774c	Rv2774c	hypothetical protein	conserved hypotheticals	Unknown	-1.41039	0.376209	0	0.000734918	5.93248	0.00010988	429	372	296	601	804	902	49.941	33.525	30.915	88.002	107.492	105.335
Rv2779c	Rv2779c	Lrp/AsnC family transcriptional regulator	Regulatory proteins	Cytoplasmic	-1.20232	0.434576	0	0.00170199	4.79882	0.000376913	140	217	181	252	272	486	16.298	19.556	18.904	36.9	36.365	56.755
Rv2780	ald	L-alanine dehydrogenase	intermediary metabolism and respiration	Extracellular	-1.33134	0.397398	0	0.000176736	7.31729	1.33551e-05	754	1168	1035	1597	2258	1994	87.775	105.26	108.099	233.844	301.885	232.857
Rv2789c	fadE21	acyl-CoA dehydrogenase FadE21	lipid metabolism	Cytoplasmic	1.0888	2.12697	0	0.000176736	8.19007	1.33932e-05	3926	4545	3885	1386	1538	1674	457.035	409.596	405.764	202.947	205.624	195.488
Rv2792c	Rv2792c	resolvase	Insertion seqs and phages	Cytoplasmic	1.29814	2.45912	0	0.00520522	8.34835	0.0017524	7134	4571	3646	1376	1652	1768	830.487	411.939	380.802	201.483	220.866	206.465
Rv2812	Rv2812	transposase	Insertion seqs and phages	Cytoplasmic	1.22732	2.34132	0	0.000589941	2.92117	7.76318e-05	108	131	98	32	35	46	12.573	11.806	10.235	4.686	4.679	5.372
Rv2813	Rv2813	hypothetical protein	conserved hypotheticals	Cytoplasmic	1.38321	2.60847	0	0.000989094	2.99172	0.000168141	132	118	122	31	44	37	15.366	10.634	12.742	4.539	5.883	4.321
Rv2816c	Rv2816c	CRISPR-associated endoribonuclease Cas2	conserved hypotheticals	Cytoplasmic	-10.2967	0.000795025	0	1.98941e-07	3.52254	3.22854e-10	3	2	3	2721	3510	3142	0.349	0.18	0.313	398.427	469.273	366.92
Rv2817c	Rv2817c	CRISPR-associated endonuclease Cas1	conserved hypotheticals	Cytoplasmic	-10.6391	0.000627057	0	3.0741e-06	2.59649	3.05396e-08	2	2	0	1738	1887	1905	0.233	0.18	0	254.49	252.284	222.464
Rv2818c	Rv2818c	CRISPR-associated protein Csm6	unknown function	Cytoplasmic	-10.4056	0.000737228	0	1.98941e-07	0.932065	3.56525e-10	0	0	0	500	446	689	0	0	0	73.213	59.628	80.461
Rv2819c	Rv2819c	CRISPR type III-associated RAMP protein Csm5	conserved hypotheticals	Cytoplasmic	-9.94931	0.00101148	0	8.95081e-06	2.16824	1.4611e-07	3	0	1	974	1118	1150	0.349	0	0.104	142.62	149.472	134.296
Rv2820c	Rv2820c	CRISPR type III-associated RAMP protein Csm4	conserved hypotheticals	Unknown	-2.44614	0.183502	0	1.90206e-05	4.5379	5.11305e-07	99	102	87	356	374	526	11.525	9.192	9.087	52.128	50.002	61.426
Rv2821c	Rv2821c	CRISPR type III-associated RAMP protein Csm3	conserved hypotheticals	Cytoplasmic	-1.12306	0.45912	0	0.00276934	5.0076	0.00073594	258	210	172	338	333	417	30.034	18.925	17.964	49.492	44.521	48.697
Rv2822c	Rv2822c	CRISPR type III-associated protein Csm2	conserved hypotheticals	Cytoplasmic	-1.36059	0.389422	0	7.74222e-05	5.64149	4.04356e-06	263	336	306	553	554	740	30.616	30.28	31.96	80.974	74.068	86.416
Rv2826c	Rv2826c	hypothetical protein	conserved hypotheticals	Cytoplasmic	1.72423	3.30404	0	0.00183351	6.089	0.000413549	1711	1026	967	251	274	338	199.182	92.463	100.997	36.753	36.633	39.471
Rv2828c	Rv2828c	hypothetical protein	conserved hypotheticals	Cytoplasmic	-1.9674	0.255714	0	0.00411409	2.93639	0.00124846	56.1286	51.9743	17.0765	115.988	110.03	118.944	6.534	4.684	1.784	16.984	14.711	13.89
Rv2834c	ugpE	sn-glycerol-3-phosphate ABC transporter permease UgpE	cell wall and cell processes	Cytoplasmic Membrane	1.19222	2.28504	0	0.00210071	3.2367	0.000498736	151	150	115	38	43	63	17.578	13.518	12.011	5.564	5.749	7.357
Rv2835c	ugpA	sn-glycerol-3-phosphate ABC transporter permease UgpA	cell wall and cell processes	Cytoplasmic Membrane	1.11384	2.16421	0	0.00115857	4.34552	0.00021413	297	307	265	78	107	137	34.575	27.667	27.678	11.421	14.305	15.999
Rv2846c	efpA	MFS-type transporter EfpA	cell wall and cell processes	Cytoplasmic Membrane	1.7595	3.38581	0	0.000355737	10.3423	3.75227e-05	28200	23303	18493	4501	5508	6341	3282.83	2100.07	1931.48	659.067	736.397	740.496
Rv2847c, cysG2	cysG	multifunctional uroporphyrin-III C-methyltransferase/precorrin-2 oxidase/ferrochelatase	intermediary metabolism and respiration	Cytoplasmic	1.23681	2.35677	0	0.000143856	7.02061	9.28105e-06	1504	2436	1944	564	693	685	175.084	219.532	203.039	82.585	92.651	79.994
Rv2848c	cobB	cobyrinic acid A,C-diamide synthase	intermediary metabolism and respiration	Cytoplasmic	1.10741	2.15459	0	0.000141226	6.61486	9.00287e-06	1218	1567	1400	433	562	542	141.79	141.218	146.221	63.403	75.137	63.294
Rv2855, gorA	mtr	mycothione reductase	intermediary metabolism and respiration	Cytoplasmic	-1.20778	0.432935	0	0.000522546	5.89375	6.46159e-05	273	494	397	561	666	876	31.781	44.519	41.464	82.145	89.042	102.298
Rv2863	vapC23	ribonuclease VapC23	Virulence, detoxification and adaptation	Cytoplasmic	-1.05061	0.482765	0	0.00719454	1.74776	0.00271499	14	31	24	39	36	35	1.63	2.794	2.507	5.711	4.813	4.087
Rv2866, relE2	relG	toxin RelG	Virulence, detoxification and adaptation	Unknown	1.10456	2.15034	0	0.00118689	4.95546	0.000222428	387	496	443	121	146	234	45.052	44.7	46.269	17.718	19.52	27.326
Rv2882c	frr	ribosome recycling factor	information pathways	Cytoplasmic	-1.17802	0.441956	0	0.00911037	7.81175	0.00372018	782	2084	1842	2453	2195	3172	91.035	187.81	192.385	359.185	293.463	370.423
Rv2885c	Rv2885c	transposase	Insertion seqs and phages	Cytoplasmic	1.41547	2.66747	0	0.00144842	7.39845	0.000298314	3415	2596	2103	742	772	860	397.549	233.952	219.645	108.649	103.213	100.43
Rv2890c	rpsB	30S ribosomal protein S2	information pathways	Cytoplasmic	-1.28198	0.411232	0	0.002958	9.15104	0.000809379	2069	4982	4253	5897	7196	7240	240.857	448.978	444.199	863.479	962.076	845.48
Rv2905	lppW	lipoprotein LppW	cell wall and cell processes	Cytoplasmic Membrane	-1.28655	0.409932	0	6.35884e-05	7.8124	3.0443e-06	1229	1595	1364	2366	2520	3225	143.071	143.742	142.461	346.446	336.914	376.612
Rv2908c	Rv2908c	hypothetical protein	conserved hypotheticals	Cytoplasmic	-1.34133	0.394658	0	0.00932152	5.30122	0.00382812	116	399	288	506	442	498	13.504	35.958	30.08	74.092	59.094	58.156
Rv2909c	rpsP	30S ribosomal protein S16	information pathways	Cytoplasmic	-1.24209	0.422759	0	0.0011593	8.02987	0.000214667	1073	2287	1802	2836	2901	3492	124.911	206.105	188.208	415.266	387.852	407.792
Rv2911, dacB	dacB2	penicillin-binding protein DacB2	cell wall and cell processes	Cytoplasmic Membrane	-1.12031	0.459994	0	0.000276529	4.8273	2.61237e-05	142	236	189	275	321	369	16.531	21.268	19.74	40.267	42.916	43.091
Rv2912c	Rv2912c	TetR family HTH-type transcriptional regulator	Regulatory proteins	Cytoplasmic Membrane	-3.71477	0.0761628	0	1.94503e-05	5.50004	5.27836e-07	75	177	128	1099	1029	1759	8.731	15.951	13.369	160.923	137.573	205.414
Rv2913c	Rv2913c	D-amino acid aminohydrolase	intermediary metabolism and respiration	Cytoplasmic	-4.05863	0.0600109	0	8.38265e-06	7.71771	1.28766e-07	341	678	528	5670	5278	9476	39.697	61.101	55.146	830.24	705.647	1106.6
Rv2916c	ffh	signal recognition particle protein	cell wall and cell processes	Cytoplasmic Membrane	-1.46319	0.36269	0	0.00395249	8.44271	0.00118089	1072	3052	2544	3955	4202	5115	124.794	275.046	265.705	579.118	561.79	597.325
Rv2918c	glnD	bifunctional uridylyltransferase/uridylyl-removing enzyme	intermediary metabolism and respiration	Cytoplasmic	1.56285	2.95437	0	0.000245592	7.80302	2.22152e-05	4188	3742	3227	910	926	1160	487.536	337.229	337.04	133.248	123.802	135.464
Rv2919c	glnB	nitrogen regulatory protein P-II	Regulatory proteins	Cytoplasmic Membrane	1.28972	2.44481	0	0.0011593	9.71951	0.000214884	12708	13158	12261	3972	3210	5481	1479.37	1185.8	1280.59	581.607	429.164	640.066
Rv2920c	amt	ammonium transporter integral membrane protein	cell wall and cell processes	Cytoplasmic Membrane	1.50215	2.83264	0	0.00136186	7.69058	0.000270211	4091	3526	2603	883	763	1224	476.244	317.763	271.867	129.295	102.01	142.938
Rv2922A	acyP	acylphosphatase	intermediary metabolism and respiration	Unknown	-1.30321	0.405223	0	0.000909323	3.17277	0.000149459	62	52	52	96	100	128	7.218	4.686	5.431	14.057	13.37	14.948
Rv2922c	smc	chromosome partition protein Smc	cell wall and cell processes	Cytoplasmic	-1.02059	0.492915	0	0.000472541	8.13439	5.49554e-05	1443	2273	2106	2772	3035	3377	167.983	204.843	219.959	405.895	405.767	394.363
Rv2928	tesA	thioesterase TesA	lipid metabolism	Cytoplasmic	-1.16885	0.444775	0	0.00732872	7.92503	0.00278064	944	2402	1699	3137	2246	3026	109.893	216.468	177.45	459.341	300.281	353.373
Rv2932	ppsB	phthiocerol synthesis polyketide synthase type I PpsB	lipid metabolism	Cytoplasmic Membrane	1.04501	2.06338	0	0.000349484	9.91348	3.63538e-05	12516.5	14992.6	12696.3	4200.97	5426.85	5910.37	1457.08	1351.13	1326.05	615.134	725.548	690.207
Rv2933	ppsC	phthiocerol synthesis polyketide synthase type I PpsC	lipid metabolism	Cytoplasmic Membrane	1.45573	2.74296	0	8.92669e-05	10.6853	4.82215e-06	25302	28122	25556	6677	7975	8216	2945.47	2534.36	2669.16	977.691	1066.22	959.457
Rv2934	ppsD	phthiocerol synthesis polyketide synthase type I PpsD	lipid metabolism	Cytoplasmic Membrane	1.93524	3.82443	0	4.25053e-05	10.2547	1.64319e-06	23970	24287	20989	4310	5038	5002	2790.41	2188.75	2192.17	631.099	673.56	584.129
Rv2935	ppsE	phthiocerol synthesis polyketide synthase type I PpsE	lipid metabolism	Cytoplasmic Membrane	1.31933	2.4955	0	7.49889e-05	10.1392	3.80128e-06	14787	19582	17546	4841	5444	6131	1721.39	1764.73	1832.57	708.852	727.841	715.972
Rv2936	drrA	daunorubicin ABC transporter ATP-binding protein DrrA	cell wall and cell processes	Cytoplasmic Membrane	1.29248	2.44949	0	0.000100099	8.3615	5.84297e-06	4380	5807	4815	1417	1477	1969	509.887	523.327	502.897	207.487	197.469	229.938
Rv2937	drrB	daunorubicin ABC transporter permease DrrB	cell wall and cell processes	Cytoplasmic Membrane	1.40898	2.65549	0	0.000263203	7.6576	2.43258e-05	2972	3744	2875	716	915	1288	345.978	337.41	300.276	104.842	122.332	150.411
Rv2938	drrC	daunorubicin ABC transporter permease DrrC	cell wall and cell processes	Cytoplasmic Membrane	1.98885	3.96921	0	6.32492e-05	8.01352	3.01187e-06	5162	5371	4410	735	1063	1242	600.921	484.035	460.597	107.624	142.119	145.04
Rv2939	papA5	phthiocerol/phthiodiolone dimycocerosyl transferase	lipid metabolism	Cytoplasmic	1.17458	2.25727	0	0.000213089	9.2987	1.80029e-05	7347	10949	9487	2911	3438	3259	855.283	986.725	990.858	426.248	459.647	380.583
Rv2941, acoas	fadD28	long-chain-fatty-acid--AMP ligase FadD28	lipid metabolism	Cytoplasmic	1.27677	2.42296	0	0.00112768	10.9107	0.000204691	33933	29139	24306	8543	9034	10954	3950.22	2626.01	2538.61	1250.92	1207.81	1279.2
Rv2942	mmpL7	transmembrane transport protein MmpL7	cell wall and cell processes	Cytoplasmic Membrane	1.90148	3.73595	0	5.51589e-05	9.92444	2.45715e-06	18638	19205	16590	3432	4282	3850	2169.7	1730.76	1732.72	502.537	572.486	449.599
Rv2945c	lppX	lipoprotein LppX	cell wall and cell processes	Cytoplasmic Membrane	1.10599	2.15247	0	0.000160995	7.75592	1.14637e-05	2861	3587	2789	957	1144	1297	333.056	323.261	291.294	140.13	152.948	151.462
Rv2946c	pks1	polyketide synthase	lipid metabolism	Cytoplasmic Membrane	1.5968	3.02472	0	0.00015248	9.78603	1.01828e-05	13731	17010	13951	3801	4261	3580	1598.46	1532.94	1457.1	556.568	569.678	418.069
Rv2959c	Rv2959c	rhamnosyl O-methyltransferase	intermediary metabolism and respiration	Cytoplasmic	-1.06983	0.476375	0	0.00563339	9.04515	0.00193937	2114	5027	4128	5497	5433	6618	246.096	453.034	431.144	804.908	726.37	772.844
Rv2963	Rv2963	integral membrane protein	cell wall and cell processes	Cytoplasmic Membrane	2.17482	4.5153	0	4.9048e-05	7.17405	2.02544e-06	2993	3211	2700	413	467	721	348.423	289.376	281.998	60.474	62.436	84.198
Rv2973c	recG	ATP-dependent DNA helicase RecG	information pathways	Cytoplasmic	1.88175	3.68522	0	1.23713e-05	7.0902	2.28043e-07	2260	2886	2461	486	586	557	263.092	260.087	257.036	71.163	78.346	65.046
Rv2974c	Rv2974c	hypothetical protein	conserved hypotheticals	Cytoplasmic	1.75941	3.38558	0	3.21939e-05	5.68215	1.11663e-06	868	1034	843	180	242	220	101.046	93.184	88.046	26.357	32.354	25.691
Rv2975a	Rv2975a	50S ribosomal protein L28	ND	ND	-1.84323	0.278697	0	0.000411247	6.83709	4.57993e-05	384	713	717	1252	2162	1672	44.702	64.256	74.886	183.326	289.051	195.255
Rv2987c	leuD	3-isopropylmalate dehydratase small subunit	intermediary metabolism and respiration	Cytoplasmic	-1.42753	0.371767	0	0.000459647	6.25295	5.29547e-05	338	629	422	963	1021	886	39.347	56.686	44.075	141.009	136.504	103.466
Rv2990c	Rv2990c	hypothetical protein	conserved hypotheticals	Cytoplasmic	1.06396	2.09066	0	0.000521915	9.1179	6.4286e-05	5875	9429	8436	2632	3160	3019	683.923	849.742	881.088	385.395	422.479	352.556
Rv2999	lppY	lipoprotein LppY	cell wall and cell processes	Unknown	-1.09307	0.468764	0	0.00262257	5.34739	0.000682163	169	359	317	415	421	536	19.674	32.353	33.109	60.767	56.286	62.594
Rv3011c	gatA	glutamyl-tRNA(GLN) amidotransferase subunit A	information pathways	Cytoplasmic	-1.51122	0.350815	0	0.000107892	5.50368	6.43593e-06	192	304	296	525	624	610	22.351	27.396	30.915	76.874	83.426	71.235
Rv3012c	gatC	glutamyl-tRNA(GLN) amidotransferase subunit C	information pathways	Cytoplasmic	-1.21198	0.431674	0	0.00145772	2.20282	0.000301173	27	26	34	44	53	63	3.143	2.343	3.551	6.443	7.086	7.357
Rv3019c, ES6_9, TB10.3	esxR	ESAT-6 like protein EsxR	cell wall and cell processes	Unknown	-1.21281	0.431427	0	0.00124875	2.24251	0.000240094	24	37	29	41	53	74	2.794	3.334	3.029	6.003	7.086	8.642
Rv3020c, PE28	esxS	ESAT-6 like protein EsxS	cell wall and cell processes	Unknown	-1.40057	0.37878	0	0.00131635	3.01342	0.000257685	31	55	62	98	87	117	3.609	4.957	6.476	14.35	11.632	13.663
Rv3037c	Rv3037c	S-adenosylmethionine-dependent methyltransferase	conserved hypotheticals	Cytoplasmic	1.76061	3.38841	0	5.64151e-05	6.12292	2.57508e-06	1281	1280	1156	233	309	333	149.124	115.354	120.737	34.117	41.312	38.887
Rv3038c	Rv3038c	hypothetical protein	conserved hypotheticals	Cytoplasmic	1.29952	2.46147	0	0.00248919	7.92579	0.000634724	4838	3377	3030	988	1279	1317	563.204	304.335	316.465	144.67	170.997	153.798
Rv3046c	Rv3046c	hypothetical protein	conserved hypotheticals	Cytoplasmic Membrane	1.25818	2.39194	0	0.00467841	8.53344	0.00151282	7455	4368	5137	1541	1804	2219	867.855	393.644	536.528	225.644	241.187	259.133
Rv3075c	Rv3075c	hypothetical protein	conserved hypotheticals	Cytoplasmic	1.27762	2.42439	0	0.00636904	8.90821	0.00228933	10395	6568	5451	1985	2182	3043	1210.11	591.909	569.323	290.657	291.725	355.359
Rv3081	Rv3081	hypothetical protein	conserved hypotheticals	Unknown	1.07918	2.11283	0	0.000160995	7.58001	1.15408e-05	2515	2897	2647	879	984	1172	292.777	261.078	276.463	128.709	131.557	136.865
Rv3083	Rv3083	FAD-containing monooxygenase MymA	intermediary metabolism and respiration	Cytoplasmic	-2.25446	0.209575	0	6.24611e-06	6.72759	8.63517e-08	447	539	425	1567	1874	1873	52.036	48.575	44.389	229.451	250.546	218.727
Rv3084	lipR	acetyl-hydrolase LipR	intermediary metabolism and respiration	Cytoplasmic	-1.51127	0.350801	0	0.000164147	5.26757	1.21337e-05	212	237	211	518	492	478	24.679	21.358	22.038	75.849	65.778	55.82
Rv3085	Rv3085	oxidoreductase SadH	intermediary metabolism and respiration	Cytoplasmic	-2.36635	0.193935	0	5.36886e-05	4.57584	2.35042e-06	116	110	81	374	456	409	13.504	9.913	8.46	54.764	60.965	47.763
Rv3088	tgs4	diacyglycerol O-acyltransferase	lipid metabolism	Unknown	-1.08461	0.47152	0	0.00113012	6.59979	0.000207159	711	670	558	959	1183	1098	82.769	60.38	58.28	140.423	158.162	128.223
Rv3092c	Rv3092c	integral membrane protein	cell wall and cell processes	Cytoplasmic Membrane	1.48592	2.80096	0	5.55722e-05	8.77442	2.50402e-06	6598	7444	7178	1674	1976	2411	768.09	670.854	749.697	245.118	264.183	281.554
Rv3093c	Rv3093c	oxidoreductase	intermediary metabolism and respiration	Unknown	1.05019	2.07081	0	0.000264949	5.52202	2.45549e-05	542	685	698	216	257	259	63.096	61.732	72.902	31.628	34.36	30.246
Rv3094c	Rv3094c	hypothetical protein	conserved hypotheticals	Cytoplasmic	1.08333	2.11892	0	0.0010633	5.26176	0.0001862	393	640	621	169	185	258	45.75	57.677	64.86	24.746	24.734	30.129
Rv3095	Rv3095	HTH-type transcriptional regulator	Regulatory proteins	Cytoplasmic	1.43155	2.69736	0	0.00144179	7.24735	0.000296098	3097	2235	2003	595	692	858	360.53	201.418	209.201	87.124	92.518	100.196
Rv3101c	ftsX	cell division protein FtsX	cell wall and cell processes	Cytoplasmic Membrane	-1.30277	0.405346	0	0.000426644	7.20285	4.81695e-05	620	1198	995	1543	1770	2017	72.176	107.964	103.922	225.936	236.642	235.543
Rv3117, sseC3	cysA3	thiosulfate sulfurtransferase	intermediary metabolism and respiration	Cytoplasmic	-1.17241	0.44368	0	0.00395898	7.66739	0.00118542	765.5	1838.5	1587.5	2084.5	2402	2514	89.114	165.686	165.804	305.227	321.138	293.582
Rv3118	Rv3118	hypothetical protein	intermediary metabolism and respiration	Unknown	-1.35411	0.391175	0	0.000698369	6.2414	0.000102091	297.5	623.5	509.5	770.5	896.5	1141	34.633	56.19	53.214	112.822	119.858	133.245
Rv3127	Rv3127	hypothetical protein	conserved hypotheticals	Cytoplasmic	-1.01717	0.494086	0	0.001001	10.7907	0.000171446	11636	13879	10737	18619	17193	22216	1354.58	1250.78	1121.41	2726.32	2298.63	2594.36
Rv3130c	tgs1	diacyglycerol O-acyltransferase	lipid metabolism	Cytoplasmic	-1.85261	0.276892	0	4.93329e-05	11.582	2.0587e-06	12943	19282	15173	44381	40915	48195	1506.73	1737.69	1584.72	6498.57	5470.17	5628.17
Rv3131	Rv3131	NAD(P)H nitroreductase	conserved hypotheticals	Cytoplasmic Membrane	-1.711	0.305449	0	0.000158646	9.61222	1.10125e-05	3254	5176	4345	11452	11130	9831	378.806	466.461	453.808	1676.88	1488.04	1148.06
Rv3133c, dosR	devR	two component transcriptional regulator DevR	Regulatory proteins	Cytoplasmic	1.20792	2.31004	0	0.000411135	9.35475	4.56817e-05	7840	11892	9538	3181	3578	3105	912.674	1071.71	996.185	465.784	478.364	362.599
Rv3135	PPE50	PPE family protein PPE50	PE/PPE families	Cytoplasmic Membrane	-1.31007	0.403301	0	0.00246215	7.88633	0.000624678	878	2152	1618	2451	3295	2832	102.21	193.938	168.99	358.892	440.528	330.718
Rv3136	PPE51	PPE family protein PPE51	PE/PPE families	Cytoplasmic Membrane	-2.30643	0.20216	0	9.20769e-05	8.88225	5.12294e-06	1367	2709	2330	7324	9344	7456	159.136	244.135	243.354	1072.43	1249.26	870.704
Rv3136A	Rv3136A	hypothetical protein	conserved hypotheticals	Cytoplasmic Membrane	-2.2836	0.205385	0	0.000383734	6.73053	4.14364e-05	262	648	586	1758	2056	1585	30.5	58.398	61.204	257.418	274.879	185.095
Rv3137	Rv3137	histidinol-phosphatase	intermediary metabolism and respiration	Unknown	-1.28042	0.411676	0	0.000112686	6.58116	6.84807e-06	558	624	598	1032	1226	1163	64.958	56.235	62.457	151.112	163.911	135.814
Rv3139	fadE24	acyl-CoA dehydrogenase	lipid metabolism	Cytoplasmic	-1.02066	0.492889	0	0.00121647	9.06588	0.000230775	3296	4028	3593	5003	4929	8035	383.696	363.004	375.266	732.573	658.987	938.32
Rv3142c	Rv3142c	hypothetical protein	conserved hypotheticals	Cytoplasmic	1.04744	2.06686	0	0.004364	8.15816	0.00137199	4823	3932	3260	1291	1377	1971	561.457	354.352	340.487	189.037	184.099	230.171
Rv3143	Rv3143	response regulator	Regulatory proteins	Unknown	3.91439	15.0782	0	1.71511e-05	7.99161	4.30316e-07	12801	7857	8540	427	522	565	1490.2	708.073	891.95	62.524	69.789	65.98
Rv3160c	Rv3160c	TetR family transcriptional regulator	Regulatory proteins	Cytoplasmic	1.3089	2.47753	0	0.00943424	6.33653	0.00388625	1872	1135	868	323	424	438	217.924	102.286	90.657	47.296	56.687	51.149
Rv3161c	Rv3161c	dioxygenase	intermediary metabolism and respiration	Unknown	1.56386	2.95643	0	0.00626755	8.13843	0.0022352	7742	3812	3421	1116	1125	1574	901.266	343.538	357.302	163.412	150.408	183.81
Rv3167c	Rv3167c	TetR family transcriptional regulator	Regulatory proteins	Cytoplasmic	-1.2777	0.412452	0	0.000551994	3.69034	7.04135e-05	61	104	79	122	146	201	7.101	9.372	8.251	17.864	19.52	23.473
Rv3168	Rv3168	aminoglycoside phosphotransferase	Virulence, detoxification and adaptation	Cytoplasmic	-1.68296	0.311443	0	0.000891286	7.03228	0.000143756	481	917	787	1423	1434	2826	55.994	82.64	82.197	208.365	191.72	330.018
Rv3169	Rv3169	hypothetical protein	conserved hypotheticals	Cytoplasmic	-2.27764	0.206235	0	8.72902e-05	6.32761	4.69302e-06	246	459	383	1104	1154	1934	28.637	41.365	40.002	161.655	154.285	225.851
Rv3174	Rv3174	short-chain dehydrogenase/reductase	intermediary metabolism and respiration	Cytoplasmic	1.48092	2.79126	0	0.0014095	1.9515	0.000285436	70	61	56	17	14	21	8.149	5.497	5.849	2.489	1.872	2.452
Rv3176c, lipS	mesT	epoxide hydrolase MesT	Virulence, detoxification and adaptation	Cytoplasmic	1.88153	3.68466	0	0.000257606	5.84687	2.37425e-05	1270	991	962	201	212	279	147.844	89.309	100.475	29.432	28.344	32.581
Rv3177	Rv3177	peroxidase	Virulence, detoxification and adaptation	Unknown	1.14328	2.20883	0	0.00744704	5.09454	0.0028571	620	498	384	138	151	254	72.176	44.88	40.106	20.207	20.188	29.662
Rv3182	Rv3182	hypothetical protein	conserved hypotheticals	Unknown	3.13345	8.77531	0	2.24631e-05	5.73052	6.9011e-07	1534	1808	1263	125	104	194	178.577	162.937	131.912	18.303	13.904	22.655
Rv3183	Rv3183	transcriptional regulator	Regulatory proteins	Cytoplasmic	1.8885	3.70251	0	0.000158646	3.77101	1.10475e-05	231	275	257	45	43	79	26.891	24.783	26.842	6.589	5.749	9.226
Rv3194c	Rv3194c	hypothetical protein	cell wall and cell processes	Unknown	-1.48724	0.356693	0	0.000477467	7.20758	5.62301e-05	560	1053	1044	1719	1768	2219	65.191	94.896	109.039	251.708	236.374	259.133
Rv3196A	Rv3196A	hypothetical protein	conserved hypotheticals	Unknown	-1.03774	0.487091	0	0.00883636	5.46434	0.00359472	234	425	261	621	398	457	27.241	38.301	27.26	90.931	53.211	53.368
Rv3197A, whmC	whiB7	transcriptional regulator WhiB7	Regulatory proteins	Unknown	-2.34432	0.196919	0	1.14902e-05	6.59066	1.94152e-07	359	488	399	1307	1589	2194	41.792	43.979	41.673	191.38	212.443	256.213
Rv3202a	Rv3202a	hypothetical protein	ND	ND	-1.46942	0.361128	0	0.000160995	3.90865	1.15021e-05	77	104	81	178	166	233	8.964	9.372	8.46	26.064	22.194	27.21
Rv3222c	Rv3222c	hypothetical protein	conserved hypotheticals	Unknown	-1.06778	0.477052	0	0.000547636	7.07611	6.92606e-05	697	1070	972	1236	1386	1935	81.14	96.428	101.519	180.983	185.303	225.967
Rv3236c, kefB	Rv3236c	integral membrane transport protein	cell wall and cell processes	Cytoplasmic Membrane	1.31584	2.48947	0	0.000199262	6.96022	1.60185e-05	1897	1989	1798	559	654	598	220.835	179.249	187.79	81.853	87.437	69.834
Rv3249c	Rv3249c	TetR family transcriptional regulator	Regulatory proteins	Unknown	-2.36859	0.193635	0	4.18796e-06	7.41465	4.82483e-08	665	875	652	2570	2965	3398	77.414	78.855	68.097	376.317	396.408	396.815
Rv3250c	rubB	rubredoxin RubB	intermediary metabolism and respiration	Cytoplasmic	-2.91114	0.132942	0	2.91677e-05	6.74996	9.33426e-07	235	526	436	2113	2107	2574	27.357	47.403	45.537	309.4	281.697	300.589
Rv3251c	rubA	rubredoxin RubA	intermediary metabolism and respiration	Cytoplasmic	-2.65025	0.159292	0	2.11124e-05	8.03769	6.05374e-07	704	1249	1176	4538	4459	6270	81.954	112.56	122.826	664.485	596.15	732.205
Rv3252c	alkB	transmembrane alkane 1-monooxygenase AlkB	lipid metabolism	Cytoplasmic Membrane	-2.76459	0.147155	0	3.439e-06	8.99967	3.69785e-08	1742	2231	1745	8250	10064	12742	202.791	201.058	182.254	1208.02	1345.52	1488
Rv3253c	Rv3253c	cationic amino acid transport integral membrane protein	cell wall and cell processes	Cytoplasmic Membrane	-1.1966	0.436302	0	0.000638867	7.05165	8.75048e-05	598	1083	930	1401	1371	1876	69.615	97.6	97.133	205.144	183.297	219.077
Rv3261	fbiA	2-phospho-L-lactate transferase	intermediary metabolism and respiration	Cytoplasmic	-1.08605	0.471048	0	0.00109315	5.65695	0.000194169	231	410	391	499	609	581	26.891	36.949	40.838	73.067	81.421	67.849
Rv3262	fbiB	coenzyme F420:L-glutamate ligase	intermediary metabolism and respiration	Cytoplasmic	-1.24304	0.422482	0	0.000191331	6.25029	1.5136e-05	356	587	518	834	872	982	41.443	52.9	54.102	122.12	116.583	114.677
Rv3269	Rv3269	hypothetical protein	Virulence, detoxification and adaptation	Cytoplasmic	-2.10926	0.231767	0	0.00243595	9.75504	0.000615011	5944	3669	2941	14601	9191	19296	691.956	330.651	307.169	2137.98	1228.8	2253.37
Rv3270	ctpC	manganese/zinc-exporting P-type ATPase	cell wall and cell processes	Cytoplasmic Membrane	-1.69212	0.309472	0	0.00124321	9.3586	0.000238076	4460	3281	2981	9054	10240	7896	519.2	295.684	311.347	1325.75	1369.05	922.087
Rv3274c	fadE25	acyl-CoA dehydrogenase	lipid metabolism	Cytoplasmic	-1.15797	0.448142	0	0.00259073	8.41427	0.000669903	1382	2940	2648	3657	3618	4416	160.882	264.953	276.567	535.483	483.712	515.696
Rv3295	Rv3295	TetR family transcriptional regulator	Regulatory proteins	Cytoplasmic Membrane	1.38495	2.61163	0	0.000184252	9.01259	1.41515e-05	8017	8665	7485	1976	2378	3099	933.279	780.89	781.762	289.339	317.929	361.898
Rv3296	lhr	ATP-dependent helicase	information pathways	Cytoplasmic Membrane	1.24551	2.37102	0	0.00372936	8.63173	0.00108844	6808	5684	5284	2137	2190	1623	792.536	512.242	551.881	312.914	292.794	189.532
Rv3307, punA	deoD	purine nucleoside phosphorylase	intermediary metabolism and respiration	Cytoplasmic	-1.19642	0.436358	0	0.00103645	5.74837	0.000180968	254	405	388	573	743	563	29.569	36.499	40.524	83.903	99.336	65.747
Rv3312A	Rv3312A	pilin	cell wall and cell processes	Unknown	-5.24805	0.0263136	0	1.88033e-06	4.10599	1.20349e-08	29	32	20	709	933	799	3.376	2.884	2.089	103.817	124.738	93.306
Rv3312b	Rv3312b	hypothetical protein	ND	ND	-2.98254	0.126522	0	2.3337e-05	2.30347	7.22934e-07	14	21	15	93	128	99	1.63	1.893	1.567	13.618	17.113	11.561
Rv3312c	Rv3312c	hypothetical protein	conserved hypotheticals	Cytoplasmic	-1.21794	0.429897	0	0.00109796	5.27586	0.000197329	160	345	263	421	451	485	18.626	31.091	27.469	61.646	60.297	56.638
Rv3317	sdhD	succinate dehydrogenase hydrophobic membrane anchor subunit	intermediary metabolism and respiration	Cytoplasmic Membrane	-1.08038	0.472905	0	0.00629177	6.34301	0.00224706	310	738	677	885	891	931	36.088	66.509	70.708	129.588	119.123	108.721
Rv3339c	icd1	isocitrate dehydrogenase	intermediary metabolism and respiration	Unknown	1.38598	2.61349	0	0.00107935	8.81323	0.00019021	7420	7360	6292	1864	1702	3031	863.781	663.284	657.16	272.939	227.551	353.957
Rv3340	metC	O-acetylhomoserine sulfhydrylase	intermediary metabolism and respiration	Cytoplasmic	-1.08072	0.472794	0	0.000357151	7.42678	3.77633e-05	871	1411	1208	1547	1961	2295	101.395	127.159	126.168	226.522	262.178	268.008
Rv3341	metA	homoserine O-acetyltransferase	intermediary metabolism and respiration	Cytoplasmic	-1.2161	0.430445	0	0.00066016	7.87594	9.24495e-05	1096	1829	1646	2629	3037	2542	127.588	164.83	171.914	384.956	406.035	296.852
Rv3343c	PPE54	PPE family protein PPE54	PE/PPE families	Cytoplasmic Membrane	1.04354	2.06128	0	0.000671053	9.08559	9.60365e-05	7620	8042	6947	2777	2670	3250	887.063	724.746	725.571	406.627	356.968	379.532
Rv3349c	Rv3349c	transposase	Insertion seqs and phages	0	-1.20738	0.433055	0	0.000235247	4.5388	2.08988e-05	116	172	159	235	299	278	13.504	15.501	16.607	34.41	39.975	32.465
Rv3353c	Rv3353c	hypothetical protein	conserved hypotheticals	Cytoplasmic Membrane	-1.2506	0.420273	0	0.00412542	2.78174	0.00126141	24	56	56	78	79	86	2.794	5.047	5.849	11.421	10.562	10.043
Rv3357, relB3, yefM	relJ	antitoxin RelJ	Virulence, detoxification and adaptation	Unknown	-1.66593	0.315141	0	0.00646162	3.13154	0.00233253	20	67	75	114	102	147	2.328	6.038	7.833	16.693	13.637	17.167
Rv3366	spoU	tRNA/rRNA methylase SpoU	information pathways	Unknown	5.24884	38.024	0	3.89573e-06	6.39786	4.38844e-08	6396	4758	4108	100	101	112	744.574	428.791	429.055	14.643	13.503	13.079
Rv3376	Rv3376	phosphatase	conserved hypotheticals	Cytoplasmic	1.34685	2.54356	0	9.37691e-05	9.4326	5.32943e-06	9679	12288	10097	2861	3132	4037	1126.76	1107.39	1054.57	418.927	418.736	471.437
Rv3384c	vapC46	ribonuclease VapC46	Virulence, detoxification and adaptation	Cytoplasmic	1.25039	2.37906	0	0.0060464	5.68973	0.00212847	1063	644	666	211	263	296	123.746	58.037	69.56	30.896	35.162	34.567
Rv3398c, idsA	idsA1	multifunctional dimethylallyltransferase/geranyltranstransferase/farnesyltranstransferase	lipid metabolism	Cytoplasmic	1.13059	2.18948	0	0.000657603	4.24239	9.09129e-05	278	302	234	88	99	105	32.363	27.216	24.44	12.886	13.236	12.262
Rv3406	Rv3406	dioxygenase	intermediary metabolism and respiration	Cytoplasmic	-1.7073	0.306232	0	0.000198103	5.05416	1.58746e-05	150	199	186	358	402	664	17.462	17.934	19.427	52.421	53.746	77.541
Rv3407	vapB47	antitoxin VapB47	Virulence, detoxification and adaptation	Cytoplasmic	-3.53247	0.0864213	0	6.00957e-05	6.5925	2.83093e-06	382	254	211	1785	2554	3433	44.47	22.89	22.038	261.372	341.459	400.902
Rv3408	vapC47	ribonuclease VapC47	Virulence, detoxification and adaptation	Unknown	-2.98933	0.125928	0	3.64771e-05	7.59658	1.30742e-06	812	652	551	3293	4836	4506	94.527	58.758	57.549	482.183	646.554	526.206
Rv3409c	choD	cholesterol oxidase	lipid metabolism	Unknown	-1.58721	0.332814	0	0.000159387	8.6679	1.11399e-05	2449	2388	1977	4731	5615	5878	285.094	215.207	206.485	692.745	750.703	686.427
Rv3417c, cpn60_1	groEL1	chaperonin GroEL	Virulence, detoxification and adaptation	Cytoplasmic	-2.35959	0.194846	0	0.000254264	10.0758	2.32392e-05	2660	6417	5735	16994	19031	19917	309.657	578.3	598.985	2488.38	2544.37	2325.89
Rv3418c, cpn10, mpt57	groES	chaperonin GroES	Virulence, detoxification and adaptation	Cytoplasmic	-3.38775	0.0955399	0	0.000735906	10.6467	0.000110405	1981	8385	6668	37029	32715	50496	230.613	755.657	696.431	5422.04	4373.86	5896.87
Rv3422c	Rv3422c	tRNA threonylcarbamoyladenosine biosynthesis protein	conserved hypotheticals	Cytoplasmic	1.14598	2.21297	0	0.000620482	6.09697	8.40335e-05	882	1100	974	370	366	319	102.676	99.132	101.728	54.178	48.933	37.253
Rv3423c	alr	alanine racemase	intermediary metabolism and respiration	Cytoplasmic	1.07483	2.10648	0	0.000245592	7.03247	2.2258e-05	1742	2079	1697	644	717	706	202.791	187.36	177.241	94.299	95.86	82.446
Rv3424c	Rv3424c	hypothetical protein	conserved hypotheticals	Cytoplasmic	1.15112	2.22087	0	0.000420951	8.25276	4.74189e-05	4550	4758	3888	1373	1694	1640	529.677	428.791	406.077	201.044	226.481	191.518
Rv3427c	Rv3427c	transposase	Insertion seqs and phages	Cytoplasmic	1.85529	3.61825	0	1.75789e-05	7.43693	4.50049e-07	3100	3444	3004	622	736	734	360.879	310.374	313.749	91.077	98.4	85.716
Rv3430c	Rv3430c	transposase	Insertion seqs and phages	Cytoplasmic	1.29396	2.45201	0	0.00131195	7.0917	0.000254632	2513	2057	1684	600	656.053	748.039	292.545	185.377	175.883	87.856	87.712	87.355
Rv3442c	rpsI	30S ribosomal protein S9	information pathways	Cytoplasmic	-1.19403	0.43708	0	0.00411409	7.10533	0.00125234	509	1237	1072	1392	1776	1626	59.254	111.479	111.964	203.826	237.444	189.883
Rv3445c	esxU	ESAT-6 like protein EsxU	cell wall and cell processes	Cytoplasmic	-1.01622	0.494412	0	0.00202906	2.68737	0.000474279	45	43	42	65	63	81	5.239	3.875	4.387	9.518	8.423	9.459
Rv3463	Rv3463	hypothetical protein	conserved hypotheticals	Cytoplasmic	-1.55383	0.340604	0	0.000993103	6.66086	0.000169585	493	690	541	936	1135	2183	57.391	62.183	56.504	137.055	151.745	254.929
Rv3466	Rv3466	hypothetical protein	Insertion seqs and phages	Cytoplasmic	-2.28707	0.204891	0	2.17336e-05	5.23846	6.34313e-07	163.162	203.253	134.126	582.528	583.818	755.06	18.994	18.317	14.009	85.298	78.054	88.175
Rv3473c	bpoA	peroxidase BpoA	Virulence, detoxification and adaptation	Cytoplasmic	1.79432	3.46852	0	0.000149181	3.49417	9.77737e-06	196	238	178	33	54	53	22.817	21.449	18.591	4.832	7.22	6.189
Rv3477	PE31	PE family protein PE31	PE/PPE families	Unknown	-4.09141	0.0586627	0	9.10255e-06	8.32274	1.51476e-07	468	1043	855	9764	10728	9816	54.481	93.995	89.299	1429.71	1434.29	1146.3
Rv3478, mtb39c	PPE60	PE family protein PPE60	PE/PPE families	Cytoplasmic Membrane	-4.09864	0.0583697	0	1.58472e-05	8.96409	3.61974e-07	713.348	1580.39	1404.78	15415.3	17755.7	14267.7	83.043	142.425	146.721	2257.21	2373.86	1666.17
Rv3479	Rv3479	transmembrane protein	cell wall and cell processes	Cytoplasmic Membrane	-1.39923	0.379132	0	9.74e-05	8.11707	5.63554e-06	1260	2051	1739	3049	3665	3636	146.68	184.836	181.628	446.455	489.996	424.609
Rv3486	Rv3486	hypothetical protein	conserved hypotheticals	Cytoplasmic Membrane	-1.62392	0.324452	0	5.29357e-05	6.73143	2.29036e-06	488	694	587	1419	1476	1375	56.809	62.543	61.308	207.78	197.335	160.571
Rv3487c	lipF	carboxylesterase LipF	intermediary metabolism and respiration	Cytoplasmic	-2.84044	0.139618	0	2.58969e-06	6.62209	2.05531e-08	339	400	329	1635	2202	2259	39.464	36.048	34.362	239.408	294.398	263.804
Rv3489	Rv3489	hypothetical protein	conserved hypotheticals	Unknown	1.70947	3.2704	0	0.001373	9.11951	0.000273827	12263	8949	8237	1900	1951	3525	1427.57	806.484	860.303	278.211	260.841	411.646
Rv3490	otsA	trehalose-phosphate synthase	Virulence, detoxification and adaptation	Cytoplasmic	1.59401	3.01887	0	9.20769e-05	9.64872	5.16953e-06	13814	13670	12856	3211	3359	4076	1608.12	1231.94	1342.73	470.176	449.085	475.991
Rv3491	Rv3491	hypothetical protein	conserved hypotheticals	Extracellular	1.00988	2.01374	0	0.000211639	7.27355	1.78262e-05	1966	2460	1965	699	854	963	228.867	221.695	205.232	102.352	114.176	112.458
Rv3502c, hsd4A	Rv3502c	3-oxoacyl-ACP reductase	intermediary metabolism and respiration	Cytoplasmic	-1.28672	0.409881	0	6.46888e-05	5.71434	3.11354e-06	287	358	331	517	667	708	33.41	32.263	34.571	75.703	89.175	82.68
Rv3504	fadE26	acyl-CoA dehydrogenase FadE26	lipid metabolism	Cytoplasmic	-1.44513	0.36726	0	0.000218805	5.83604	1.87363e-05	270	375	367	604	631	973	31.431	33.795	38.331	88.442	84.362	113.626
Rv3505	fadE27	acyl-CoA dehydrogenase FadE27	lipid metabolism	Cytoplasmic	-1.40209	0.37838	0	0.00136679	4.02883	0.000271538	68	115	114	148	270	207	7.916	10.364	11.907	21.671	36.098	24.173
Rv3507	PE_PGRS53	PE-PGRS family protein PE_PGRS53	PE/PPE families	Extracellular	-1.64702	0.3193	0	0.000642296	6.88351	8.83034e-05	491	781	695	1694	1904	1254	57.159	70.384	72.588	248.047	254.557	146.441
Rv3515c	fadD19	acyl-CoA synthetase	lipid metabolism	Cytoplasmic	-2.23472	0.212463	0	8.35263e-05	7.28761	4.42651e-06	501.121	838.914	791.852	2105.46	2202	3751.74	58.337	75.603	82.704	308.296	294.398	438.125
Rv3528c	Rv3528c	hypothetical protein	conserved hypotheticals	Cytoplasmic	-1.39462	0.380344	0	0.00387033	8.48115	0.00114544	1193	3114	2604	4033	3765	5652	138.88	280.634	271.972	590.539	503.365	660.035
Rv3533c	PPE62	PPE family protein PPE62	PE/PPE families	Cytoplasmic Membrane	-1.28692	0.409826	0	0.000608213	5.81395	8.11263e-05	305	394	346.395	751	656	613	35.506	35.507	36.179	109.966	87.705	71.586
Rv3534c	hsaF	4-hydroxy-2-oxovalerate aldolase	intermediary metabolism and respiration	Cytoplasmic	-1.95468	0.257979	0	1.65008e-05	6.15344	3.97101e-07	267	432	366	1007	1038	1170	31.082	38.932	38.226	147.452	138.776	136.631
Rv3535c	hsaG	acetaldehyde dehydrogenase	intermediary metabolism and respiration	Cytoplasmic	-1.97073	0.255124	0	5.55722e-05	6.0179	2.49977e-06	228	380	361	997	925	1018	26.542	34.246	37.704	145.987	123.669	118.881
Rv3536c	hsaE	hydratase	intermediary metabolism and respiration	Cytoplasmic	-1.93442	0.261627	0	4.50408e-05	7.56536	1.81645e-06	704	1218	952	2784	2491	3249	81.954	109.766	99.43	407.652	333.037	379.415
Rv3544c	fadE28	acyl-CoA dehydrogenase FadE28	lipid metabolism	Unknown	-1.15484	0.449115	0	0.00019424	5.93157	1.54159e-05	309	456	434	641	713	734	35.971	41.095	45.329	93.86	95.325	85.716
Rv3545c	cyp125	steroid C26-monooxygenase	intermediary metabolism and respiration	Cytoplasmic Membrane	-2.01995	0.246567	0	0.000172965	6.90924	1.29746e-05	452	698	601	1456	1516	2866	52.618	62.904	62.771	213.197	202.683	334.689
Rv3546	fadA5	acetyl-CoA acetyltransferase FadA	lipid metabolism	Cytoplasmic	-1.61007	0.327582	0	0.000241789	6.21846	2.16657e-05	454	430	356	796	945	1295	52.851	38.752	37.182	116.556	126.343	151.229
Rv3555c	Rv3555c	hypothetical protein	conserved hypotheticals	Cytoplasmic	1.65178	3.1422	0	0.00214869	6.23623	0.000515993	1848	1107	1044	281	340	357	215.13	99.763	109.039	41.146	45.457	41.69
Rv3560c	fadE30	acyl-CoA dehydrogenase FadE30	lipid metabolism	Cytoplasmic	1.49877	2.82602	0	0.0011005	5.27791	0.000198067	785	595	535	155	190	183	91.384	53.621	55.877	22.696	25.402	21.371
Rv3561	fadD3	fatty-acid--CoA ligase FadD3	lipid metabolism	Cytoplasmic	1.6902	3.22702	0	0.000160995	6.27365	1.14038e-05	1489	1281	1261	287	336	367	173.338	115.444	131.704	42.024	44.922	42.858
Rv3562	fadE31	acyl-CoA dehydrogenase FadE31	lipid metabolism	Cytoplasmic	1.52523	2.87833	0	0.000220439	6.30111	1.90189e-05	1429	1331	1128	325	351	390	166.353	119.95	117.813	47.589	46.927	45.544
Rv3563	fadE32	acyl-CoA dehydrogenase FadE32	lipid metabolism	Cytoplasmic	1.65063	3.1397	0	0.00148482	4.72215	0.000310573	601	401	382	102	114	124	69.964	36.138	39.898	14.936	15.241	14.481
Rv3564	fadE33	acyl-CoA dehydrogenase FadE33	lipid metabolism	Unknown	1.44061	2.71436	0	0.0015897	4.44495	0.000341997	415	309	322	95	111	96	48.311	27.847	33.631	13.911	14.84	11.211
Rv3565	aspB	aspartate aminotransferase AspB	intermediary metabolism and respiration	Unknown	1.26792	2.40815	0	0.00395019	4.18893	0.00117818	352	263	220	79	95	94	40.977	23.702	22.978	11.568	12.701	10.977
Rv3573c	fadE34	acyl-CoA dehydrogenase FadE34	lipid metabolism	Cytoplasmic	-1.47593	0.359501	0	9.11953e-05	5.69334	5.04306e-06	226	361	327	552	644	802	26.309	32.533	34.153	80.828	86.1	93.657
Rv3574	kstR	HTH-type transcriptional regulator KstR	Regulatory proteins	Cytoplasmic Membrane	-1.24662	0.421435	0	0.00232799	6.21277	0.000579317	397	555	454	702	676	1393	46.216	50.017	47.417	102.792	90.378	162.673
Rv3575c	Rv3575c	LacI family transcriptional regulator	Regulatory proteins	Cytoplasmic	-1.12597	0.458193	0	0.00066016	4.99482	9.22792e-05	147	266	228	305	391	390	17.113	23.972	23.813	44.66	52.275	45.544
Rv3581c	ispF	2C-methyl-D-erythritol 2,4-cyclodiphosphate synthase	intermediary metabolism and respiration	Cytoplasmic Membrane	1.05818	2.08231	0	0.00515235	8.4235	0.00172668	6147	4690	3766	1583	1950	1949	715.588	422.663	393.335	231.794	260.707	227.602
Rv3585	radA	DNA repair protein RadA	information pathways	Cytoplasmic	1.3721	2.58846	0	0.00229814	6.96986	0.000566593	2539	1853	1556	514	677	606	295.571	166.992	162.515	75.263	90.512	70.768
Rv3598c	lysS	lysine--tRNA ligase	information pathways	Cytoplasmic	-1.01251	0.495684	0	0.000187231	8.07334	1.45506e-05	1555	2194	1797	2698	2831	3251	181.021	197.723	187.685	395.059	378.493	379.649
Rv3601c	panD	aspartate 1-decarboxylase	intermediary metabolism and respiration	Cytoplasmic	-1.00692	0.497608	0	0.000342125	5.89623	3.49483e-05	324	488	420	529	643	784	37.718	43.979	43.866	77.46	85.966	91.555
Rv3602c	panC	pantothenate synthetase	intermediary metabolism and respiration	Cytoplasmic	-1.0898	0.469828	0	0.000295299	7.18476	2.88042e-05	733	1191	1018	1350	1630	1931	85.33	107.333	106.324	197.676	217.924	225.5
Rv3612c	Rv3612c	hypothetical protein	conserved hypotheticals	Unknown	-1.13881	0.454136	0	0.000234687	6.96757	2.07889e-05	659	931	877	1269	1581	1417	76.716	83.902	91.597	185.816	211.373	165.476
Rv3613c	Rv3613c	hypothetical protein	conserved hypotheticals	Unknown	-3.94619	0.0648752	0	1.4265e-05	5.73202	3.03122e-07	72	180	167	1348	1662	1831	8.382	16.222	17.442	197.383	222.203	213.822
Rv3614c, snm10	espD	ESX-1 secretion-associated protein EspD	cell wall and cell processes	Unknown	-4.09477	0.0585262	0	1.48264e-05	9.29333	3.26438e-07	888	2173	1635	18276	20920	20169	103.374	195.831	170.766	2676.09	2796.92	2355.32
Rv3615c, snm9	espC	ESX-1 secretion-associated protein EspC	cell wall and cell processes	Unknown	-4.62988	0.0403894	0	2.12624e-06	7.03008	1.46517e-08	164	330	297	4241	4979	5824	19.092	29.74	31.02	620.996	665.672	680.121
Rv3616c	espA	ESX-1 secretion-associated protein EspA	cell wall and cell processes	Cytoplasmic	-4.33537	0.0495364	0	5.35569e-06	10.5762	7.06166e-08	2135	4513	3680	47570	51942	57660	248.541	406.712	384.353	6965.52	6944.44	6733.48
Rv3620c, ES6_10, QILSS	esxW	ESAT-6 like protein EsxW	cell wall and cell processes	Unknown	-2.4022	0.189176	0	0.00194154	7.89424	0.000446722	425.894	1562.29	1493.58	4099.54	3801.59	4662.96	49.579	140.794	155.995	600.282	508.257	544.536
Rv3628	ppa	inorganic pyrophosphatase	intermediary metabolism and respiration	Cytoplasmic	-1.43908	0.368802	0	0.00101857	5.95924	0.00017602	221	542	401	691	795	872	25.727	48.845	41.882	101.181	106.288	101.831
Rv3633	Rv3633	hypothetical protein	conserved hypotheticals	Cytoplasmic	-1.26347	0.41654	0	0.0023844	7.25974	0.000598846	565	1305	1176	1631	1831	1992	65.773	117.607	122.826	238.822	244.797	232.624
Rv3638	Rv3638	transposase	Insertion seqs and phages	Cytoplasmic	-1.12252	0.459292	0	0.00185	3.00525	0.00042011	53	61	44	68	88	120	6.17	5.497	4.596	9.957	11.765	14.013
Rv3641c	fic	cell filamentation protein Fic	cell wall and cell processes	Cytoplasmic	1.31447	2.4871	0	0.00133835	6.68634	0.000262595	1890	1574	1291	411	484	621	220.02	141.849	134.837	60.181	64.709	72.52
Rv3642c	Rv3642c	hypothetical protein	conserved hypotheticals	Unknown	1.43341	2.70085	0	0.00541381	8.34954	0.00183926	7068	5117	3797	1484	1122	2100	822.804	461.144	396.573	217.297	150.007	245.236
Rv3683	Rv3683	hypothetical protein	conserved hypotheticals	Unknown	1.03069	2.043	0	0.00563339	7.95785	0.00193981	4374	3147	2908	1172	1449	1385	509.188	283.608	303.722	171.612	193.725	161.739
Rv3686c	Rv3686c	hypothetical protein	conserved hypotheticals	Cytoplasmic Membrane	-3.30731	0.101019	0	1.26788e-06	8.03459	7.14114e-09	697	911	819	5832	6927	6163	81.14	82.099	85.539	853.961	926.112	719.709
Rv3698	Rv3698	hypothetical protein	conserved hypotheticals	Cytoplasmic	1.11754	2.16976	0	0.000300184	5.73065	2.94343e-05	751	789	726	239	265	326	87.426	71.105	75.826	34.996	35.429	38.07
Rv3699	Rv3699	hypothetical protein	conserved hypotheticals	Cytoplasmic	1.20515	2.30561	0	0.00795569	7.52724	0.00309388	3931	2375	2093	785	926	1105	457.618	214.035	218.601	114.945	123.802	129.041
Rv3700c	egtE	pyridoxal-phosphate-dependent protein EgtE	intermediary metabolism and respiration	Cytoplasmic	1.14194	2.20677	0	0.00100305	5.48357	0.000172311	710	619	601	209	230	250	82.653	55.784	62.771	30.603	30.75	29.195
Rv3712	Rv3712	ligase	intermediary metabolism and respiration	Cytoplasmic	-1.3323	0.397134	0	0.00118689	4.92948	0.000222123	142	192	231	343	447	327	16.531	17.303	24.127	50.224	59.762	38.187
Rv3713	cobQ2	cobyric acid synthase CobQ	intermediary metabolism and respiration	Cytoplasmic	-1.26639	0.415699	0	0.000368233	4.81472	3.91236e-05	141	195	193	340	338	321	16.414	17.573	20.158	49.785	45.189	37.486
Rv3714c	Rv3714c	hypothetical protein	conserved hypotheticals	Cytoplasmic Membrane	1.25785	2.39139	0	0.00298922	5.8865	0.000818859	1124	893	687	229	311	346	130.848	80.477	71.753	33.532	41.579	40.406
Rv3726	Rv3726	dehydrogenase	intermediary metabolism and respiration	Cytoplasmic	-1.5413	0.343575	0	3.21939e-05	6.62548	1.12422e-06	469	674	549	1075	1433	1378	54.597	60.741	57.34	157.409	191.586	160.922
Rv3727	Rv3727	oxidoreductase	intermediary metabolism and respiration	Cytoplasmic	1.01036	2.01441	0	0.000487829	8.66766	5.77002e-05	4474	6884	5626	2141	2053	2368	520.83	620.387	587.601	313.5	274.478	276.533
Rv3728	Rv3728	membrane protein	cell wall and cell processes	Cytoplasmic Membrane	5.06676	33.5157	0	3.66638e-07	8.56369	1.56138e-09	21773	21517	20048	464	536	500	2534.65	1939.11	2093.89	67.942	71.661	58.39
Rv3741c	Rv3741c	oxidoreductase	intermediary metabolism and respiration	Unknown	-1.70238	0.307279	0	0.000234687	4.64232	2.07023e-05	90	172	151	270	337	448	10.477	15.501	15.771	39.535	45.056	52.317
Rv3746c	PE34	PE family protein PE34	PE/PPE families	Unknown	-2.03347	0.244267	0	7.11512e-05	4.80087	3.46101e-06	96	174	138	382	374	560	11.176	15.681	14.413	55.935	50.002	65.396
Rv3747	Rv3747	hypothetical protein	conserved hypotheticals	Unknown	-1.04911	0.483267	0	0.00716618	6.72504	0.00268663	414	1060	807	987	1077	1481	48.195	95.527	84.286	144.523	143.991	172.95
Rv3749c	Rv3749c	hypothetical protein	conserved hypotheticals	Cytoplasmic Membrane	-1.3661	0.387939	0	0.000323591	6.6377	3.26155e-05	654	585	561	1008	1240	1445	76.134	52.72	58.593	147.598	165.783	168.746
Rv3750c	Rv3750c	excisionase	Insertion seqs and phages	Unknown	-1.33406	0.39665	0	0.00433439	8.66494	0.00136046	3403	2355	1858	4475	4957	5399	396.152	212.233	194.057	655.26	662.731	630.49
Rv3756c	proZ	glycine betaine/carnitine/choline/L-proline ABC transporter permease ProZ	Virulence, detoxification and adaptation	Cytoplasmic Membrane	1.07464	2.1062	0	0.00796631	5.96397	0.00310617	1102	864	701	309	391	291	128.287	77.864	73.215	45.246	52.275	33.983
Rv3757c	proW	glycine betaine/carnitine/choline/L-proline ABC transporter permease ProW	Virulence, detoxification and adaptation	Cytoplasmic Membrane	1.13226	2.19202	0	0.00342696	5.8292	0.000977001	920	832	700	252	377	263	107.099	74.98	73.111	36.9	50.403	30.713
Rv3758c	proV	glycine betaine/carnitine/choline/L-proline ABC transporter ATP-binding protein ProV	Virulence, detoxification and adaptation	Cytoplasmic Membrane	1.13567	2.1972	0	0.00856172	5.80174	0.00344135	1094	752	620	226	332	312	127.355	67.77	64.755	33.092	44.387	36.435
Rv3759c	proX	glycine betaine/carnitine/choline/L-proline ABC transporter substrate-binding lipoprotein ProX	Virulence, detoxification and adaptation	Unknown	1.20886	2.31155	0	0.00317841	7.88042	0.000887774	4496	3233	2820	991	1181	1422	523.391	291.358	294.531	145.109	157.895	166.06
Rv3763	lpqH	lipoprotein LpqH	cell wall and cell processes	Unknown	-1.28246	0.411094	0	0.000286446	7.60448	2.73539e-05	888	1596	1233	2238	2215	2499	103.374	143.832	128.779	327.703	296.137	291.831
Rv3767c	Rv3767c	S-adenosylmethionine-dependent methyltransferase	lipid metabolism	Unknown	-1.66823	0.314639	0	1.7452e-05	6.75335	4.42332e-07	545	667	547	1346	1485	1578	63.445	60.11	57.131	197.09	198.538	184.277
Rv3771c	Rv3771c	hypothetical protein	conserved hypotheticals	Unknown	-1.52281	0.348008	0	0.00113012	3.74467	0.000206184	47	113	81	129	180	225	5.471	10.184	8.46	18.889	24.065	26.275
Rv3782, rfbE	glfT1	galactofuranosyl transferase GlfT	cell wall and cell processes	Cytoplasmic Membrane	1.31699	2.49147	0	0.000125184	9.01334	7.81997e-06	7308	8621	7716	2124	2360	3117	850.743	776.925	805.888	311.01	315.522	364
Rv3785	Rv3785	hypothetical protein	conserved hypotheticals	Cytoplasmic	1.02277	2.03182	0	0.00443381	6.34935	0.00140298	1357	1070	971	351	432	546	157.972	96.428	101.415	51.396	57.757	63.761
Rv3788	Rv3788	hypothetical protein	conserved hypotheticals	Unknown	-1.39866	0.379282	0	0.000579238	5.13156	7.54818e-05	136	297	220	389	450	471	15.832	26.766	22.978	56.96	60.163	55.003
Rv3790	dprE1	decaprenylphosphoryl-beta-D-ribose oxidase	lipid metabolism	Unknown	-1.05526	0.48121	0	0.000403947	6.74838	4.45728e-05	551	955	705	1020	1175	1382	64.143	86.065	73.633	149.355	157.093	161.389
Rv3791	dprE2	decaprenylphosphoryl-D-2-keto erythropentose reductase	lipid metabolism	Cytoplasmic	-1.38012	0.384187	0	0.000795718	6.30819	0.000124064	300	628	561	799	998	1167	34.924	56.595	58.593	116.995	133.429	136.281
Rv3794	embA	arabinosyltransferase A	cell wall and cell processes	Cytoplasmic Membrane	-1.5236	0.347817	0	0.000349484	7.77358	3.62849e-05	848	1566	1456	2573	3138	2802	98.718	141.128	152.07	376.756	419.538	327.215
Rv3795	embB	arabinosyltransferase B	cell wall and cell processes	Cytoplasmic Membrane	-1.13277	0.456038	0	0.000661675	7.61929	9.33781e-05	923	1606	1419	1883	2523	2304	107.449	144.733	148.206	275.722	337.315	269.059
Rv3804c, 85A, mpt44	fbpA	diacylglycerol acyltransferase/mycolyltransferase Ag85A	lipid metabolism	Extracellular	-1.69068	0.30978	0	0.000472541	9.74105	5.49593e-05	3057	6695	4783	11084	12941	11160	355.873	603.354	499.555	1622.99	1730.16	1303.25
Rv3819	Rv3819	hypothetical protein	conserved hypotheticals	Cytoplasmic	1.18647	2.27594	0	0.00141378	5.48317	0.00028775	728	735	515	212	240	226	84.748	66.238	53.789	31.042	32.087	26.392
Rv3822	Rv3822	hypothetical protein	conserved hypotheticals	Unknown	-1.95737	0.257497	0	3.76502e-05	8.22703	1.36875e-06	1124	1894	1484	3731	5272	4642	130.848	170.687	154.995	546.318	704.845	542.088
Rv3823c	mmpL8	integral membrane transport protein MmpL8	cell wall and cell processes	Cytoplasmic Membrane	-2.58676	0.16646	0	2.58969e-06	8.55145	1.99745e-08	1271	1729	1467	6444	7366	7267	147.96	155.818	153.219	943.574	984.804	848.633
Rv3824c	papA1	acyltransferase	lipid metabolism	Cytoplasmic	-4.05149	0.0603089	0	3.66638e-07	7.48898	1.59571e-09	396	486	400	4917	6211	5685	46.099	43.798	41.778	719.98	830.386	663.889
Rv3825c	pks2	phthioceranic/hydroxyphthioceranic acid synthase	lipid metabolism	Cytoplasmic Membrane	-3.71134	0.0763441	0	3.29533e-06	9.62107	3.459e-08	2235	2190	1886	19493	23857	22155	260.182	197.363	196.981	2854.3	3189.58	2587.24
Rv3827c	Rv3827c	transposase	Insertion seqs and phages	Cytoplasmic Membrane	1.67308	3.18895	0	9.0064e-05	7.88497	4.93438e-06	4294.58	4351	3605	831	999	1243	499.943	392.112	376.52	121.681	133.562	145.156
Rv3828c	Rv3828c	resolvase	Insertion seqs and phages	Cytoplasmic	2.26068	4.79219	0	8.32715e-05	7.72841	4.39169e-06	4169	4877	4405	823	563	873	485.324	439.516	460.075	120.509	75.271	101.948
Rv3829c	Rv3829c	dehydrogenase	intermediary metabolism and respiration	Cytoplasmic	4.32561	20.0512	0	3.45597e-07	7.90681	1.21242e-09	8745	12387	10317	320	430	494	1018.03	1116.32	1077.55	46.857	57.489	57.689
Rv3830c	Rv3830c	TetR family transcriptional regulator	Regulatory proteins	Cytoplasmic	3.09231	8.52863	0	3.0741e-06	6.66482	3.14808e-08	2543	3132	2935	230	232	347	296.037	282.256	306.542	33.678	31.017	40.522
Rv3831	Rv3831	hypothetical protein	conserved hypotheticals	Cytoplasmic Membrane	1.30083	2.46371	0	0.000315588	7.10602	3.1268e-05	1613	2645	2138	525	639	889	187.773	238.368	223.301	76.874	85.432	103.817
Rv3832c	Rv3832c	hypothetical protein	conserved hypotheticals	Cytoplasmic	2.00469	4.01302	0	4.40603e-05	5.50735	1.74552e-06	663	1081	945	167	148	209	77.181	97.42	98.699	24.453	19.787	24.407
Rv3833	Rv3833	AraC family transcriptional regulator	Regulatory proteins	Cytoplasmic	-1.0912	0.469369	0	0.00647402	6.27286	0.0023453	324	669	613	615	815	1275	37.718	60.29	64.024	90.052	108.962	148.893
Rv3839	Rv3839	hypothetical protein	conserved hypotheticals	Cytoplasmic	-1.5283	0.346686	0	0.000860946	4.62455	0.000137099	102	174	152	328	379	264	11.874	15.681	15.875	48.028	50.671	30.83
Rv3840	Rv3840	transcriptional regulator	Regulatory proteins	Cytoplasmic Membrane	-1.14531	0.452093	0	0.000350968	4.05775	3.67501e-05	87	141	101	157	192	223	10.128	12.707	10.549	22.989	25.67	26.042
Rv3841	bfrB	bacterioferritin BfrB	intermediary metabolism and respiration	Cytoplasmic	-1.33238	0.397113	0	0.00206152	10.7102	0.00048443	11603	10339	8741	17361	16664	29089	1350.73	931.751	912.943	2542.11	2227.91	3396.99
Rv3850	Rv3850	hypothetical protein	conserved hypotheticals	Cytoplasmic	-1.307	0.404161	0	5.30502e-05	6.14754	2.30889e-06	370	526	421	717	906	947	43.073	47.403	43.971	104.988	121.129	110.59
Rv3851	Rv3851	membrane protein	cell wall and cell processes	Cytoplasmic Membrane	-1.538	0.344363	0	0.00051981	2.85368	6.36121e-05	29	47	48	85	109	89	3.376	4.236	5.013	12.446	14.573	10.393
Rv3854c, aka, etaA	ethA	monooxygenase EthA	intermediary metabolism and respiration	Cytoplasmic	2.91953	7.56601	0	4.40603e-05	10.6963	1.74842e-06	49894	45385	37434	3882	3890	6505	5808.28	4090.1	3909.75	568.429	520.077	759.648
Rv3855, aka, etaR	ethR	HTH-type transcriptional repressor EthR	Regulatory proteins	Cytoplasmic	2.47815	5.57181	0	0.000117144	8.14341	7.19778e-06	7681	6467	5354	687	854	1305	894.164	582.806	559.192	100.595	114.176	152.397
Rv3856c	Rv3856c	hypothetical protein	conserved hypotheticals	Cytoplasmic	1.47984	2.78918	0	0.000111811	8.32779	6.72696e-06	5351	5465	4730	1275	1418	1754	622.923	492.506	494.019	186.694	189.581	204.83
Rv3857c	Rv3857c	membrane protein	cell wall and cell processes	Cytoplasmic Membrane	1.29896	2.46051	0	0.000660352	5.51698	9.28191e-05	760	734	599	185	207	285	88.473	66.148	62.562	27.089	27.675	33.282
Rv3860	Rv3860	hypothetical protein	conserved hypotheticals	Unknown	2.61974	6.14641	0	2.21128e-06	6.6351	1.58515e-08	1953	2773	2484	260	320	342	227.354	249.903	259.438	38.071	42.783	39.938
Rv3861	Rv3861	hypothetical protein	conserved hypotheticals	Cytoplasmic	4.13053	17.5151	0	1.40526e-05	3.85932	2.87817e-07	468.277	862.724	500.189	17	30	34	54.513	77.749	52.242	2.489	4.011	3.97
Rv3862c, whmF	whiB6	transcriptional regulator WhiB6	Regulatory proteins	Cytoplasmic	5.26085	38.3419	0	3.12069e-07	6.53484	8.78843e-10	5282.72	5879.28	5492.81	92	107	149	614.975	529.841	573.69	13.471	14.305	17.4
Rv3863	Rv3863	hypothetical protein	conserved hypotheticals	Cytoplasmic	2.7702	6.82201	0	3.77605e-06	8.85644	4.15694e-08	11814	12663	10628	1223	1385	1468	1375.3	1141.19	1110.03	179.08	185.169	171.432
Rv3865	espF	ESX-1 secretion-associated protein EspF	cell wall and cell processes	Unknown	1.26469	2.40276	0	0.00258241	9.22805	0.000665107	5308	13443	10199	2693	2764	3425	617.918	1211.48	1065.22	394.327	369.536	399.968
Rv3869, snm6	eccB1	ESX-1 secretion system protein EccB	cell wall and cell processes	Cytoplasmic Membrane	1.28171	2.43127	0	0.0039025	9.54766	0.00115896	15401	10370	8848	3053	3716	4373	1792.87	934.545	924.118	447.041	496.814	510.675
Rv3871, snm2	eccCb1	ESX-1 secretion system protein EccCb	cell wall and cell processes	Cytoplasmic	1.25363	2.3844	0	0.00101249	10.1646	0.00017427	19943	17142	14539	4940	5897	6301	2321.61	1544.84	1518.51	723.348	788.405	735.825
Rv3878, TB27.4	espJ	ESX-1 secretion-associated protein EspJ	cell wall and cell processes	Unknown	1.13952	2.20308	0	0.00569838	8.45547	0.00197386	6628	4945	3845	1498	1689	2340	771.582	445.644	401.586	219.347	225.812	273.263
Rv3890c, ES6_11	esxC	ESAT-6 like protein EsxC	cell wall and cell processes	Unknown	-1.46692	0.361753	0	0.00131358	6.75265	0.000255586	381	844	756	1270	1160	1746	44.353	76.061	78.959	185.962	155.087	203.896
Rv3891c	esxD	ESAT-6 like protein EsxD	cell wall and cell processes	Cytoplasmic Membrane	-1.36288	0.388805	0	0.00420775	9.22146	0.00129644	2007	5196	4470	6331	6501	9409	233.64	468.264	466.864	927.028	869.157	1098.77
Rv3908	mutT4	mutator protein MutT	information pathways	Cytoplasmic	-1.44929	0.366201	0	0.000323591	5.96464	3.25523e-05	253	487	391	649	908	829	29.452	43.888	40.838	95.031	121.396	96.81
Rv3909	Rv3909	hypothetical protein	conserved hypotheticals	Cytoplasmic Membrane	-1.16811	0.445003	0	0.00140879	7.24867	0.000283955	646	1222	1186	1488	1944	1819	75.202	110.127	123.87	217.883	259.905	212.421
Rv3913, trxR	trxB2	thioredoxin reductase	intermediary metabolism and respiration	Cytoplasmic	-1.52669	0.347073	0	0.000323591	6.95928	3.26408e-05	492	890	803	1305	1497	2151	57.275	80.207	83.868	191.087	200.143	251.192
Rv3914, mpt46, trx, trxA	trxC	thioredoxin TrxC	intermediary metabolism and respiration	Cytoplasmic	-2.20294	0.217195	0	0.000512524	7.2862	6.2327e-05	382	1046	855	2076	2396	3387	44.47	94.266	89.299	303.982	320.335	395.531
Rv3922c	Rv3922c	membrane protein insertion efficiency factor	Virulence, detoxification and adaptation	Unknown	-1.08738	0.470616	0	0.00573709	7.74071	0.00199021	850	1997	1676	2301	2053	2839	98.951	179.97	175.048	336.928	274.478	331.536
Rv3923c	rnpA	ribonuclease P protein component	information pathways	Cytoplasmic	-1.35667	0.390483	0	0.00311088	7.23003	0.000861868	522	1382	1026	1905	1715	1885	60.767	124.546	107.159	278.943	229.289	220.128
Rv3924c	rpmH	50S ribosomal protein L34	information pathways	Cytoplasmic	-1.66627	0.315067	0	0.00409076	5.57635	0.00123686	120	421	335	588	596	787	13.969	37.941	34.989	86.099	79.683	91.905
