# Supplementary material for: System OMICs analysis of Mycobacterium tuberculosis Beijing B0/W148 cluster
Source: Sci Rep. 2019 Dec 17;9:19255. doi: 10.1038/s41598-019-55896-z (PMC6917788; doi:10.1038/s41598-019-55896-z)
Supplement: Supplementary file 7 — Table S6 [file 41598_2019_55896_MOESM7_ESM.xlsx]

## Sheet: Лист1
System OMICs analysis of Mycobacterium tuberculosis Beijing B0/W148 cluster Julia Bespyatykh, Egor Shitikov, Andrei Guliaev, Alexander Smolyakov, Ksenia Klimina, Vladimir Veselovsky, Maya Malakhova, Georgij Arapidi, Marine Dogonadze, Olga Manicheva, Dmitry Bespiatykh, Igor Mokrousov, Viacheslav Zhuravlev, Elena Ilina, Vadim Govorun

## Sheet: all_annot_pep
Table S6. Proteins and peptides identified in RUS_B0 strain by using as reference RUS_B0 and H37Rv databases
Syn	Protein accession numbers	Previous amino acid	Peptide sequence	Next amino acid	Mascot Ion score	Mascot Identity score	Mascot Delta Ion Score	X! Tandem -log(e) score	Total spectrum count	Functional category (TubercuList)	Localisation
Rv1551	lcl|CP030093.1_prot_1446	?	WPAPPIYR	?	34.3	25	34.3	0	1	lipid metabolism	Cytoplasmic Membrane
Rv1730c	lcl|CP030093.1_prot_1619	K	AYAIPGVAVAVWAGGQEYVKGYGVTNVDHPmPVDGDTVFR	I	0	0	0	1.25	1	cell wall and cell processes	Cytoplasmic Membrane
-	lcl|CP030093.1_prot_1676,lcl|CP030093.1_prot_AWX09527.1_1060,lcl|CP030093.1_prot_AWX10597.1_2291,lcl|CP030093.1_prot_AWX11292.1_3130,lcl|CP030093.1_prot_AWX11960.1_3926	R	FEVHAQTVEDEAR	R	52.5	25	52.5	7.17	5	NA	NA
Rv2524c	lcl|CP030093.1_prot_1909	?	SIcSAAGRHPDR	?	20.5	25	20.5	0	1	lipid metabolism	Cytoplasmic Membrane
Rv2680	lcl|CP030093.1_prot_2656	R	LTSAGDDAER	S	55.8	25	55.8	4.64	4	conserved hypotheticals	Cytoplasmic
Rv2680	lcl|CP030093.1_prot_2656	R	RLTSAGDDAER	S	26	25	2.76	3.38	1	conserved hypotheticals	Cytoplasmic
Rv2680	lcl|CP030093.1_prot_2656	R	LTSAGDDAERSDEEER	R	28.1	25	28.1	2.72	2	conserved hypotheticals	Cytoplasmic
Rv2800	lcl|CP030093.1_prot_2783	R	DDSRLATR	A	27.6	25	15.4	0	1	intermediary metabolism and respiration	Cytoplasmic
Rv3638	lcl|CP030093.1_prot_2933	?	SRLHSVDAR	?	27.4	25	22	0	2	Insertion seqs and phages	Cytoplasmic
Rv0741	lcl|CP030093.1_prot_3456	R	cRIPVFVELAGGIVR	H	0	0	0	1.13	1	Insertion seqs and phages	NA
Rv2480c	lcl|CP030093.1_prot_3604	?	SLPGSSPIIR	?	23.6	25	11.7	0	1	Insertion seqs and phages	NA
Rv2480c	lcl|CP030093.1_prot_3604	R	RYPPELR	E	15.9	25	13.6	1.31	1	Insertion seqs and phages	NA
Rv2480c	lcl|CP030093.1_prot_3604	R	GQHDSEWAAISEVAR	L	37.2	25	37.2	3.4	5	Insertion seqs and phages	NA
-	lcl|CP030093.1_prot_3667	R	IQAAIAALPDAVR	S	15.4	25	15.4	1.46	2	NA	NA
-	lcl|CP030093.1_prot_3766	?	GLFcAGcRAGPLGR	?	17.3	25	17.3	0	1	NA	NA
-	lcl|CP030093.1_prot_4147	?	SQGcQLLR	?	21.5	25	21.5	0	1	NA	NA
-	lcl|CP030093.1_prot_4178	?	VHRGATIR	?	16	25	14.4	0	1	NA	NA
Rv0001	lcl|CP030093.1_prot_AWX08620.1_1	R	APITDALSR	R	31.4	25	22.2	0	3	information pathways	Cytoplasmic
Rv0001	lcl|CP030093.1_prot_AWX08620.1_1	R	ELEGALIR	V	20.5	25	14.6	0	1	information pathways	Cytoplasmic
Rv0001	lcl|CP030093.1_prot_AWX08620.1_1	R	HLRAPITDALSR	R	16.2	25	14.8	0	1	information pathways	Cytoplasmic
Rv0001	lcl|CP030093.1_prot_AWX08620.1_1	K	QLATLEDR	L	16.1	25	8.46	1.46	1	information pathways	Cytoplasmic
Rv0001	lcl|CP030093.1_prot_AWX08620.1_1	R	LGHQIQLGVR	I	22.2	25	22.2	1.74	2	information pathways	Cytoplasmic
Rv0001	lcl|CP030093.1_prot_AWX08620.1_1	R	LAVPDDVLELIASSIER	N	71.8	25	71.8	6.18	5	information pathways	Cytoplasmic
Rv0001	lcl|CP030093.1_prot_AWX08620.1_1	K	qIVISSDRPPK	Q	0	0	0	3.52	3	information pathways	Cytoplasmic
Rv0002	lcl|CP030093.1_prot_AWX08622.1_3	R	VGLTDLTFR	L	71.9	25	58.6	3.68	35	information pathways	Cytoplasmic
Rv0002	lcl|CP030093.1_prot_AWX08622.1_3	K	LVALVADR	G	30.8	25	0	0	1	information pathways	Cytoplasmic
Rv0002	lcl|CP030093.1_prot_AWX08622.1_3	R	VEILGETVVLAATDR	F	90.4	25	80.5	0	2	information pathways	Cytoplasmic
Rv0002	lcl|CP030093.1_prot_AWX08622.1_3	R	VALTcGNAR	F	52.1	25	34	1.48	9	information pathways	Cytoplasmic
Rv0002	lcl|CP030093.1_prot_AWX08622.1_3	R	MEFADGSVR	L	46.5	25	45.3	2.77	21	information pathways	Cytoplasmic
Rv0002	lcl|CP030093.1_prot_AWX08622.1_3	K	AGIGGSDVR	L	62.5	25	56.9	3.96	9	information pathways	Cytoplasmic
Rv0002	lcl|CP030093.1_prot_AWX08622.1_3	R	LSAGADDVGR	A	60	25	33.6	3.1	10	information pathways	Cytoplasmic
Rv0002	lcl|CP030093.1_prot_AWX08622.1_3	R	LLSDITR	A	34.7	25	26.2	3.15	6	information pathways	Cytoplasmic
Rv0002	lcl|CP030093.1_prot_AWX08622.1_3	R	LLDAEFPK	F	35.7	25	33.7	2.24	16	information pathways	Cytoplasmic
Rv0002	lcl|CP030093.1_prot_AWX08622.1_3	R	ESFADAVSWVAK	N	60.5	25	57.4	5.8	16	information pathways	Cytoplasmic
Rv0002	lcl|CP030093.1_prot_AWX08622.1_3	R	mEFADGSVR	L	31.3	25	31.3	1.74	3	information pathways	Cytoplasmic
Rv0002	lcl|CP030093.1_prot_AWX08622.1_3	R	LSLGTGPGVGK	D	32.2	25	27.3	2.62	2	information pathways	Cytoplasmic
Rv0002	lcl|CP030093.1_prot_AWX08622.1_3	R	qLLPTEHTAVATMDVAELIEAIK	L	0	0	0	2.6	1	information pathways	Cytoplasmic
Rv0006	lcl|CP030093.1_prot_AWX08625.1_7	R	TSLVITELPYQVNHDNFITSIAEQVR	D	53.8	25	53.8	9.89	6	information pathways	Cytoplasmic
Rv0006	lcl|CP030093.1_prot_AWX08625.1_7	R	ASETVDIAR	A	73.2	25	62.5	5.05	16	information pathways	Cytoplasmic
Rv0006	lcl|CP030093.1_prot_AWX08625.1_7	R	IVIEIKR	D	32.2	25	24.2	2.32	2	information pathways	Cytoplasmic
Rv0006	lcl|CP030093.1_prot_AWX08625.1_7	R	IIAADGDVSDEDLIAR	E	78.2	25	78.2	8.89	27	information pathways	Cytoplasmic
Rv0006	lcl|CP030093.1_prot_AWX08625.1_7	R	IEPVDIQQEMQR	S	51	25	51	6.24	11	information pathways	Cytoplasmic
Rv0006	lcl|CP030093.1_prot_AWX08625.1_7	K	IEAEIADLEDILAKPER	Q	93.1	25	93.1	8.82	28	information pathways	Cytoplasmic
Rv0006	lcl|CP030093.1_prot_AWX08625.1_7	R	IAQVIQIR	G	76.2	25	49.4	3.04	25	information pathways	Cytoplasmic
Rv0006	lcl|CP030093.1_prot_AWX08625.1_7	K	HTQLQTSFGANMLAIVDGVPR	T	35.5	25	35.5	5.29	3	information pathways	Cytoplasmic
Rv0006	lcl|CP030093.1_prot_AWX08625.1_7	R	GYTDAPYLVLATR	N	74.2	25	74.2	9.85	28	information pathways	Cytoplasmic
Rv0006	lcl|CP030093.1_prot_AWX08625.1_7	R	GVVEVEEDSR	G	62.7	25	62.7	4.92	12	information pathways	Cytoplasmic
Rv0006	lcl|CP030093.1_prot_AWX08625.1_7	K	GVQGAGLK	Q	26.3	25	17.1	0	1	information pathways	Cytoplasmic
Rv0006	lcl|CP030093.1_prot_AWX08625.1_7	K	GVLTVMYDR	R	45.7	25	42.6	1.19	3	information pathways	Cytoplasmic
Rv0006	lcl|CP030093.1_prot_AWX08625.1_7	R	ELADAVFWALENHDADEEETLAAVMGR	V	0	0	0	9.62	2	information pathways	Cytoplasmic
Rv0006	lcl|CP030093.1_prot_AWX08625.1_7	R	EIDEETVDFIPNYDGR	V	68	25	68	7.7	14	information pathways	Cytoplasmic
Rv0006	lcl|CP030093.1_prot_AWX08625.1_7	R	EGTYLLVATSGGYAK	R	0	0	0	1.52	1	information pathways	Cytoplasmic
Rv0006	lcl|CP030093.1_prot_AWX08625.1_7	R	DGLKPVHR	R	23.1	25	10.9	0	1	information pathways	Cytoplasmic
Rv0006	lcl|CP030093.1_prot_AWX08625.1_7	R	DELAEIVDR	H	49.3	25	49.3	2.85	10	information pathways	Cytoplasmic
Rv0006	lcl|CP030093.1_prot_AWX08625.1_7	K	AYDLPEASR	T	28.8	25	28.6	2.44	8	information pathways	Cytoplasmic
Rv0006	lcl|CP030093.1_prot_AWX08625.1_7	R	ATSGVQGMR	F	18.2	25	15.3	0	1	information pathways	Cytoplasmic
Rv0006	lcl|CP030093.1_prot_AWX08625.1_7	K	ALDALDEVIALIR	A	84.7	25	84.7	8.96	15	information pathways	Cytoplasmic
Rv0006	lcl|CP030093.1_prot_AWX08625.1_7	R	GQHVANLLAFQPEER	I	22.2	25	22.2	5.02	5	information pathways	Cytoplasmic
Rv0006	lcl|CP030093.1_prot_AWX08625.1_7	R	SGGIVAVNLR	D	22.3	25	22.3	0	4	information pathways	Cytoplasmic
Rv0006	lcl|CP030093.1_prot_AWX08625.1_7	R	LTPLAMEMLR	E	40.3	25	37.3	2.2	6	information pathways	Cytoplasmic
Rv0006	lcl|CP030093.1_prot_AWX08625.1_7	K	LTDFDSNR	S	41.6	25	41.6	2.59	12	information pathways	Cytoplasmic
Rv0006	lcl|CP030093.1_prot_AWX08625.1_7	M	tDTTLPPDDSLDR	I	0	0	0	1.21	1	information pathways	Cytoplasmic
Rv0006	lcl|CP030093.1_prot_AWX08625.1_7	R	YPLVDGQGNFGSPGNDPPAAMR	Y	0	0	0	2.72	2	information pathways	Cytoplasmic
Rv0006	lcl|CP030093.1_prot_AWX08625.1_7	R	VQEPTVLPSRFPNLLANGSGGIAVGMATNIPPHNLR	E	0	0	0	1.35	1	information pathways	Cytoplasmic
Rv0006	lcl|CP030093.1_prot_AWX08625.1_7	R	VQEPTVLPSR	F	48.4	25	47.2	4.43	21	information pathways	Cytoplasmic
Rv0006	lcl|CP030093.1_prot_AWX08625.1_7	R	VKGPDFPTAGLIVGSQGTADAYK	T	18.9	25	18.9	7.09	11	information pathways	Cytoplasmic
Rv0006	lcl|CP030093.1_prot_AWX08625.1_7	R	LLSLNVVR	E	31.4	25	20.3	2.08	6	information pathways	Cytoplasmic
Rv0006	lcl|CP030093.1_prot_AWX08625.1_7	R	SYIDYAMSVIVGR	A	76.4	25	76.4	10	8	information pathways	Cytoplasmic
Rv0006	lcl|CP030093.1_prot_AWX08625.1_7	K	SKLTDFDSNR	S	45	25	39.6	2.74	2	information pathways	Cytoplasmic
Rv0006	lcl|CP030093.1_prot_AWX08625.1_7	K	LAGISNIEDQSSDR	V	59.7	25	59.7	5.6	10	information pathways	Cytoplasmic
Rv0006	lcl|CP030093.1_prot_AWX08625.1_7	R	LmNLGEGDTLLAIAR	N	43.2	25	43.2	5.4	5	information pathways	Cytoplasmic
Rv0006	lcl|CP030093.1_prot_AWX08625.1_7	R	TAIEEYPVQGR	G	25	25	25	2.6	1	information pathways	Cytoplasmic
Rv0006	lcl|CP030093.1_prot_AWX08625.1_7	R	LVGALIVDDDSELYAVTSGGGVIR	T	31.4	25	31.4	6.64	1	information pathways	Cytoplasmic
Rv0007	lcl|CP030093.1_prot_AWX08626.1_8	R	FISGASAPVTGPAAAVR	T	31.7	25	31.7	5.72	1	cell wall and cell processes	Cytoplasmic Membrane
Rv0007	lcl|CP030093.1_prot_AWX08626.1_8	R	NPAPARPAEGGAGSR	G	22.9	25	22.4	0	3	cell wall and cell processes	Cytoplasmic Membrane
Rv0008c	lcl|CP030093.1_prot_AWX08628.1_10	R	STAAGLR	R	20.9	25	5.31	1.64	1	cell wall and cell processes	Cytoplasmic Membrane
Rv0008c	lcl|CP030093.1_prot_AWX08628.1_10	R	GLLELGVGLGLQSAR	S	58.1	25	58.1	5.85	14	cell wall and cell processes	Cytoplasmic Membrane
Rv0008c	lcl|CP030093.1_prot_AWX08628.1_10	R	GLAYSAVGPVDVTR	G	58.7	25	58.7	6.24	40	cell wall and cell processes	Cytoplasmic Membrane
Rv0008c	lcl|CP030093.1_prot_AWX08628.1_10	R	EVAAAQETLAQELTAAQDVVANLPQALQDAR	T	123	25	123	15	11	cell wall and cell processes	Cytoplasmic Membrane
Rv0008c	lcl|CP030093.1_prot_AWX08628.1_10	M	SEQVETR	L	38.7	25	38.7	1.74	2	cell wall and cell processes	Cytoplasmic Membrane
Rv0009	lcl|CP030093.1_prot_AWX08629.1_11	K	DYSTQNASGGPSGPFYDGAVFHR	V	95.1	25	95.1	13.4	73	information pathways	Cytoplasmic
Rv0009	lcl|CP030093.1_prot_AWX08629.1_11	K	FADEFHPELQFDKPYLLAmANAGPGTNGSQFFITVGK	T	31.1	25	31.1	11.4	4	information pathways	Cytoplasmic
Rv0009	lcl|CP030093.1_prot_AWX08629.1_11	R	HTIFGEVIDAESQR	V	82.7	25	82.7	9.41	59	information pathways	Cytoplasmic
Rv0009	lcl|CP030093.1_prot_AWX08629.1_11	K	IALFGNHAPK	T	35.5	25	30.4	5.68	5	information pathways	Cytoplasmic
Rv0009	lcl|CP030093.1_prot_AWX08629.1_11	R	RHTIFGEVIDAESQR	V	28.5	25	28.5	5.25	18	information pathways	Cytoplasmic
Rv0009	lcl|CP030093.1_prot_AWX08629.1_11	K	TATDGNDRPTD	P	0	0	0	1.37	2	information pathways	Cytoplasmic
Rv0009	lcl|CP030093.1_prot_AWX08629.1_11	K	TATDGNDRPTDPVVIESITIS	-	38.5	25	38.5	4.55	48	information pathways	Cytoplasmic
Rv0009	lcl|CP030093.1_prot_AWX08629.1_11	K	TVANFVGLAQGTK	D	61.2	25	61.2	5.31	56	information pathways	Cytoplasmic
Rv0009	lcl|CP030093.1_prot_AWX08629.1_11	R	VIQGFMIQGGDPTGTGR	G	74	25	74	10	80	information pathways	Cytoplasmic
Rv0009	lcl|CP030093.1_prot_AWX08629.1_11	R	VIQGFmIQGGDPTGTGR	G	77.1	25	77.1	8.74	24	information pathways	Cytoplasmic
Rv0009	lcl|CP030093.1_prot_AWX08629.1_11	R	VVEAISK	T	32.4	25	25.7	1.14	1	information pathways	Cytoplasmic
Rv0009	lcl|CP030093.1_prot_AWX08629.1_11	K	FADEFHPELQFDKPYLLAMANAGPGTNGSQFFITVGK	T	77.3	25	77.3	15	6	information pathways	Cytoplasmic
Rv0009	lcl|CP030093.1_prot_AWX08629.1_11	K	DYSTQNASGGPSGPFYDGAVFHRVIQGFMIQGGDPTGTGR	G	1.48	25	1.48	3.08	1	information pathways	Cytoplasmic
Rv0013	lcl|CP030093.1_prot_AWX08633.1_15	K	SLPAVLR	V	38.5	25	14.9	1.64	3	intermediary metabolism and respiration	Cytoplasmic
Rv0013	lcl|CP030093.1_prot_AWX08633.1_15	K	TSSVFHTNVGVLQGLPDPFTATR	Y	9.74	25	9.74	3.82	5	intermediary metabolism and respiration	Cytoplasmic
Rv0014c	lcl|CP030093.1_prot_AWX08634.1_16	R	DPSFYLR	F	28.2	25	27.7	1.74	3	Regulatory proteins	Cytoplasmic Membrane
Rv0014c	lcl|CP030093.1_prot_AWX08634.1_16	R	ALGWTGMLDK	G	15.7	25	15.7	0	1	Regulatory proteins	Cytoplasmic Membrane
Rv0014c	lcl|CP030093.1_prot_AWX08634.1_16	R	DGIITLR	F	40.1	25	29.5	1.08	1	Regulatory proteins	Cytoplasmic Membrane
Rv0014c	lcl|CP030093.1_prot_AWX08634.1_16	K	DIPDVAGQTVDVAQK	N	80.7	25	80.7	6.37	10	Regulatory proteins	Cytoplasmic Membrane
Rv0014c	lcl|CP030093.1_prot_AWX08634.1_16	R	DVQVPDVR	G	21.9	25	20.5	1.57	2	Regulatory proteins	Cytoplasmic Membrane
Rv0014c	lcl|CP030093.1_prot_AWX08634.1_16	R	EIPDVSTLTYAEAVK	K	34.9	25	34.9	2.49	1	Regulatory proteins	Cytoplasmic Membrane
Rv0014c	lcl|CP030093.1_prot_AWX08634.1_16	K	FSQASVDSPR	P	41	25	38.6	2.89	3	Regulatory proteins	Cytoplasmic Membrane
Rv0014c	lcl|CP030093.1_prot_AWX08634.1_16	K	GADVDAGGSQHNR	V	59.9	25	59.9	3.74	28	Regulatory proteins	Cytoplasmic Membrane
Rv0014c	lcl|CP030093.1_prot_AWX08634.1_16	R	GQSSADAIATLQNR	G	95	25	93.2	10.1	40	Regulatory proteins	Cytoplasmic Membrane
Rv0014c	lcl|CP030093.1_prot_AWX08634.1_16	R	HEGLSADLDAVVLK	A	15.9	25	15.9	1.82	1	Regulatory proteins	Cytoplasmic Membrane
Rv0014c	lcl|CP030093.1_prot_AWX08634.1_16	K	LTAAGFGLFK	Q	26	25	25.9	0	2	Regulatory proteins	Cytoplasmic Membrane
Rv0014c	lcl|CP030093.1_prot_AWX08634.1_16	R	TSLLSSAAGNLSGPR	T	51.9	25	47.1	4.05	6	Regulatory proteins	Cytoplasmic Membrane
Rv0014c	lcl|CP030093.1_prot_AWX08634.1_16	K	VMDFGIAR	A	17.1	25	17.1	0	2	Regulatory proteins	Cytoplasmic Membrane
Rv0014c	lcl|CP030093.1_prot_AWX08634.1_16	K	QANSPSTPELVGK	V	16.8	25	16.8	5.19	5	Regulatory proteins	Cytoplasmic Membrane
Rv0014c	lcl|CP030093.1_prot_AWX08634.1_16	K	qANSPSTPELVGK	V	0	0	0	4.24	2	Regulatory proteins	Cytoplasmic Membrane
Rv0014c	lcl|CP030093.1_prot_AWX08634.1_16	R	VVYQNPPAGTGVNR	D	56.4	25	56.4	6.62	32	Regulatory proteins	Cytoplasmic Membrane
Rv0015c	lcl|CP030093.1_prot_AWX08635.1_17	R	ALQIAHAAGLVHR	D	52.6	25	52.6	4.54	2	Regulatory proteins	Cytoplasmic Membrane
Rv0015c	lcl|CP030093.1_prot_AWX08635.1_17	R	ELIEITLVK	N	27.5	25	22.9	0	7	Regulatory proteins	Cytoplasmic Membrane
Rv0015c	lcl|CP030093.1_prot_AWX08635.1_17	K	SEFSSDPEFIER	F	18.2	25	18.2	4.59	7	Regulatory proteins	Cytoplasmic Membrane
Rv0015c	lcl|CP030093.1_prot_AWX08635.1_17	R	AAPAAIPSGTTAR	V	31.5	25	23.8	2.47	9	Regulatory proteins	Cytoplasmic Membrane
Rv0015c	lcl|CP030093.1_prot_AWX08635.1_17	R	SGGPFADAVAAVR	A	38.1	25	38.1	4.26	2	Regulatory proteins	Cytoplasmic Membrane
Rv0015c	lcl|CP030093.1_prot_AWX08635.1_17	R	VGVTLSGR	Y	27.8	25	14.7	0	1	Regulatory proteins	Cytoplasmic Membrane
Rv0016c	lcl|CP030093.1_prot_AWX08636.1_18	R	VLLDEYSR	Q	27.6	25	27.6	1.1	1	cell wall and cell processes	Cytoplasmic Membrane
Rv0016c	lcl|CP030093.1_prot_AWX08636.1_18	R	LGDNPASPLTNR	A	24.5	25	22.3	2.52	3	cell wall and cell processes	Cytoplasmic Membrane
Rv0016c	lcl|CP030093.1_prot_AWX08636.1_18	R	GGNVDTTINPR	I	60.6	25	51	3.48	2	cell wall and cell processes	Cytoplasmic Membrane
Rv0016c	lcl|CP030093.1_prot_AWX08636.1_18	K	VAVAVLVENGADR	L	29.5	25	29.5	2.52	4	cell wall and cell processes	Cytoplasmic Membrane
Rv0018c	lcl|CP030093.1_prot_AWX08638.1_20	R	AGLPAGTLDDAIGQLR	E	82.3	25	82.3	8.92	53	Regulatory proteins	Cytoplasmic
Rv0018c	lcl|CP030093.1_prot_AWX08638.1_20	R	ANNEDSVYAGAR	L	79.1	25	79.1	8.13	18	Regulatory proteins	Cytoplasmic
Rv0018c	lcl|CP030093.1_prot_AWX08638.1_20	R	ELAANSLLPPcPAPR	A	41	25	39.6	5.64	4	Regulatory proteins	Cytoplasmic
Rv0018c	lcl|CP030093.1_prot_AWX08638.1_20	R	ITPEEAHSHPQR	S	66.7	25	66	6.77	15	Regulatory proteins	Cytoplasmic
Rv0018c	lcl|CP030093.1_prot_AWX08638.1_20	R	LGLVHIGDSR	G	40.3	25	40.3	2.92	9	Regulatory proteins	Cytoplasmic
Rv0018c	lcl|CP030093.1_prot_AWX08638.1_20	R	LIELALR	G	44.2	25	30.6	1.92	15	Regulatory proteins	Cytoplasmic
Rv0018c	lcl|CP030093.1_prot_AWX08638.1_20	K	DDTFVQTLVDEGR	I	71.5	25	70.6	5.68	18	Regulatory proteins	Cytoplasmic
Rv0019c	lcl|CP030093.1_prot_AWX08639.1_21	R	VPIGTPVR	I	35.2	25	16.5	0	8	Regulatory proteins	Cytoplasmic Membrane
Rv0019c	lcl|CP030093.1_prot_AWX08639.1_21	R	ITLSEQPVLIGR	A	51.5	25	51.5	3.31	5	Regulatory proteins	Cytoplasmic Membrane
Rv0019c	lcl|CP030093.1_prot_AWX08639.1_21	R	YLVVTEGALTGAR	I	37.5	25	37.5	5.4	3	Regulatory proteins	Cytoplasmic Membrane
Rv0020c	lcl|CP030093.1_prot_AWX08640.1_22	R	EAADGIQSLQGNR	L	73.6	25	73.6	5.7	9	Regulatory proteins	Cytoplasmic
Rv0020c	lcl|CP030093.1_prot_AWX08640.1_22	R	VPGYAPQGGGYAEPAGR	D	76.4	25	76.4	11.4	26	Regulatory proteins	Cytoplasmic
Rv0020c	lcl|CP030093.1_prot_AWX08640.1_22	R	QDYGGGADYTR	Y	37.2	25	37.2	3.57	8	Regulatory proteins	Cytoplasmic
Rv0020c	lcl|CP030093.1_prot_AWX08640.1_22	R	LLAPNEYIITLGVHDFEK	L	35.3	25	35.3	5.08	6	Regulatory proteins	Cytoplasmic
Rv0020c	lcl|CP030093.1_prot_AWX08640.1_22	R	LGHSEIIVR	M	45.8	25	42.5	1.77	16	Regulatory proteins	Cytoplasmic
Rv0020c	lcl|CP030093.1_prot_AWX08640.1_22	R	KLEQTVGDAFAR	I	50.6	25	50.6	6.08	5	Regulatory proteins	Cytoplasmic
Rv0020c	lcl|CP030093.1_prot_AWX08640.1_22	R	IFGGSIVPQEVEALLR	R	52.1	25	52.1	6.7	6	Regulatory proteins	Cytoplasmic
Rv0020c	lcl|CP030093.1_prot_AWX08640.1_22	R	HPDQGDYPEQIGYPDQGGYPEQR	G	19.9	25	19.9	7.82	11	Regulatory proteins	Cytoplasmic
Rv0020c	lcl|CP030093.1_prot_AWX08640.1_22	R	GQDAQFR	L	41.9	25	30.2	2.02	10	Regulatory proteins	Cytoplasmic
Rv0020c	lcl|CP030093.1_prot_AWX08640.1_22	R	GGYPPETGGYPPQPGYPRPR	H	28	25	28	5.7	3	Regulatory proteins	Cytoplasmic
Rv0020c	lcl|CP030093.1_prot_AWX08640.1_22	R	GGPDPQGGSDPR	G	23.7	25	19.1	1.54	11	Regulatory proteins	Cytoplasmic
Rv0020c	lcl|CP030093.1_prot_AWX08640.1_22	R	FEQSSNLHTGQFR	A	44	25	44	5.13	1	Regulatory proteins	Cytoplasmic
Rv0020c	lcl|CP030093.1_prot_AWX08640.1_22	R	EGSNIIGR	G	83.7	25	42	3.09	18	Regulatory proteins	Cytoplasmic
Rv0020c	lcl|CP030093.1_prot_AWX08640.1_22	R	GYQDQGR	G	41.2	25	41.2	2.09	12	Regulatory proteins	Cytoplasmic
Rv0020c	lcl|CP030093.1_prot_AWX08640.1_22	R	LPDTGVSR	R	46.1	25	27.6	2.8	20	Regulatory proteins	Cytoplasmic
Rv0020c	lcl|CP030093.1_prot_AWX08640.1_22	R	GGQGQGRPDEYYDDR	Y	23.1	25	23.1	3.31	2	Regulatory proteins	Cytoplasmic
Rv0023	lcl|CP030093.1_prot_AWX08643.1_25	R	VAVNAGADSTGR	L	31.4	25	30.1	1.72	4	Regulatory proteins	Cytoplasmic
Rv0023	lcl|CP030093.1_prot_AWX08643.1_25	R	LLVAADPDAELAR	L	36	25	23.3	0	1	Regulatory proteins	Cytoplasmic
Rv0029	lcl|CP030093.1_prot_AWX08649.1_31	R	GAGGSDLDTTR	L	33.7	25	33.7	2.24	1	conserved hypotheticals	Cytoplasmic Membrane
Rv0029	lcl|CP030093.1_prot_AWX08649.1_31	R	AVDSTAPTSSVQPR	A	8.9	25	8.9	1.28	1	conserved hypotheticals	Cytoplasmic Membrane
Rv0035	lcl|CP030093.1_prot_AWX08656.1_38	K	AEADRLR	C	18.6	25	0	1.23	1	lipid metabolism	Cytoplasmic Membrane
Rv0041	lcl|CP030093.1_prot_AWX08659.1_44	R	LVVDEHTGETR	V	67	25	67	3.96	10	information pathways	Cytoplasmic
Rv0041	lcl|CP030093.1_prot_AWX08659.1_44	R	ITAYADR	L	31.4	25	15.8	1.37	1	information pathways	Cytoplasmic
Rv0041	lcl|CP030093.1_prot_AWX08659.1_44	R	KVIVVAGR	L	34.4	25	21.4	0	3	information pathways	Cytoplasmic
Rv0041	lcl|CP030093.1_prot_AWX08659.1_44	R	LGNTTSLAHGPFPK	A	57.7	25	57.7	6.51	6	information pathways	Cytoplasmic
Rv0041	lcl|CP030093.1_prot_AWX08659.1_44	K	LIEYTNHLTK	K	16	25	16	0	2	information pathways	Cytoplasmic
Rv0041	lcl|CP030093.1_prot_AWX08659.1_44	R	GSYVPAEQVIER	G	13.4	25	10.9	1.28	2	information pathways	Cytoplasmic
Rv0041	lcl|CP030093.1_prot_AWX08659.1_44	R	LVNQGYIQAYAYTDAR	G	0	0	0	3.37	2	information pathways	Cytoplasmic
Rv0041	lcl|CP030093.1_prot_AWX08659.1_44	R	STGAVALFSAR	A	50	25	50	4.22	8	information pathways	Cytoplasmic
Rv0041	lcl|CP030093.1_prot_AWX08659.1_44	R	TEANVVNFR	R	46.8	25	46.8	1.77	7	information pathways	Cytoplasmic
Rv0041	lcl|CP030093.1_prot_AWX08659.1_44	R	TIVGVSEDFAALR	N	63.8	25	63.8	3.68	39	information pathways	Cytoplasmic
Rv0041	lcl|CP030093.1_prot_AWX08659.1_44	R	VADGVELDIDTLR	A	51.1	25	51.1	4.28	12	information pathways	Cytoplasmic
Rv0041	lcl|CP030093.1_prot_AWX08659.1_44	K	VLYDLGHVSSR	E	28.8	25	28	2.85	1	information pathways	Cytoplasmic
Rv0041	lcl|CP030093.1_prot_AWX08659.1_44	R	VVVAADTDEETLK	A	50	25	50	4.92	9	information pathways	Cytoplasmic
Rv0041	lcl|CP030093.1_prot_AWX08659.1_44	R	YTAELAAR	L	32.5	25	32.5	2.05	7	information pathways	Cytoplasmic
Rv0041	lcl|CP030093.1_prot_AWX08659.1_44	R	YTDPHNSER	F	34.3	25	34.3	3.42	5	information pathways	Cytoplasmic
Rv0041	lcl|CP030093.1_prot_AWX08659.1_44	M	tESPTAGPGGVPR	A	0	0	0	3.46	1	information pathways	Cytoplasmic
Rv0041	lcl|CP030093.1_prot_AWX08659.1_44	R	NVLHALGFDAFGLPAEQYAVQTGTHPR	T	0	0	0	1.25	1	information pathways	Cytoplasmic
Rv0041	lcl|CP030093.1_prot_AWX08659.1_44	R	GNFPVFR	K	43.2	25	43.2	2.32	7	information pathways	Cytoplasmic
Rv0041	lcl|CP030093.1_prot_AWX08659.1_44	K	ARPISELVAEFESGAR	C	51.8	25	51.8	4.89	6	information pathways	Cytoplasmic
Rv0041	lcl|CP030093.1_prot_AWX08659.1_44	R	ADDADSDVPR	Y	80.3	25	80.3	5.82	9	information pathways	Cytoplasmic
Rv0041	lcl|CP030093.1_prot_AWX08659.1_44	R	FVYPGPDGEVEVFQEFGK	I	11.6	25	11.6	2.02	1	information pathways	Cytoplasmic
Rv0042c	lcl|CP030093.1_prot_AWX08660.1_45	R	AVHGESLANR	R	25.1	25	18.8	2.19	2	Regulatory proteins	Cytoplasmic
Rv0042c	lcl|CP030093.1_prot_AWX08660.1_45	R	AALAALLSQLPR	S	60.9	25	55.6	4.06	30	Regulatory proteins	Cytoplasmic
Rv0042c	lcl|CP030093.1_prot_AWX08660.1_45	R	mTDLAAHER	V	50.2	25	50.2	4.51	5	Regulatory proteins	Cytoplasmic
Rv0042c	lcl|CP030093.1_prot_AWX08660.1_45	R	AVLVDITPQGR	A	62.8	25	62.8	3.43	20	Regulatory proteins	Cytoplasmic
Rv0042c	lcl|CP030093.1_prot_AWX08660.1_45	R	AVHGESLANRR	A	9.33	25	5.77	2.22	1	Regulatory proteins	Cytoplasmic
Rv0042c	lcl|CP030093.1_prot_AWX08660.1_45	R	SRDPSDLR	A	25.3	25	19.8	1.04	5	Regulatory proteins	Cytoplasmic
Rv0042c	lcl|CP030093.1_prot_AWX08660.1_45	R	SDLETLRK	A	13	25	13	0	1	Regulatory proteins	Cytoplasmic
Rv0042c	lcl|CP030093.1_prot_AWX08660.1_45	R	MTDLAAHER	V	49.4	25	49.4	4.11	15	Regulatory proteins	Cytoplasmic
Rv0042c	lcl|CP030093.1_prot_AWX08660.1_45	R	LASGEPASGPASNSPAR	K	68.6	25	68.6	7.92	10	Regulatory proteins	Cytoplasmic
Rv0042c	lcl|CP030093.1_prot_AWX08660.1_45	R	TPTTTVAIR	R	49.8	25	42	0	7	Regulatory proteins	Cytoplasmic
Rv0043c	lcl|CP030093.1_prot_AWX08661.1_46	R	AAANPTPR	I	34.1	25	34.1	2.35	3	Regulatory proteins	Cytoplasmic
Rv0043c	lcl|CP030093.1_prot_AWX08661.1_46	R	SELMAQTMLAELFR	R	66.4	25	66.4	6.59	1	Regulatory proteins	Cytoplasmic
Rv0043c	lcl|CP030093.1_prot_AWX08661.1_46	R	VPIQEALVQLEHDGIVSTR	Y	14.6	25	12.5	1.39	1	Regulatory proteins	Cytoplasmic
Rv0043c	lcl|CP030093.1_prot_AWX08661.1_46	R	ILGQLDAVMR	S	20.2	25	20.2	1.35	2	Regulatory proteins	Cytoplasmic
Rv0044c	lcl|CP030093.1_prot_AWX08662.1_47	R	DIPVLIGGGGER	K	23.9	25	23.9	2.85	1	intermediary metabolism and respiration	Unknown
Rv0044c	lcl|CP030093.1_prot_AWX08662.1_47	R	FGTAGSR	L	41.2	25	20.8	1.15	1	intermediary metabolism and respiration	Unknown
Rv0044c	lcl|CP030093.1_prot_AWX08662.1_47	R	IGVQLQPQHAPHYR	A	17.7	25	17.7	1.82	2	intermediary metabolism and respiration	Unknown
Rv0044c	lcl|CP030093.1_prot_AWX08662.1_47	R	LDDLAAALPR	I	39.3	25	39.3	2.42	5	intermediary metabolism and respiration	Unknown
Rv0044c	lcl|CP030093.1_prot_AWX08662.1_47	K	LNPPPTR	D	40.6	25	31.5	3.24	13	intermediary metabolism and respiration	Unknown
Rv0044c	lcl|CP030093.1_prot_AWX08662.1_47	R	NPATIER	S	25.9	25	20.5	1.21	1	intermediary metabolism and respiration	Unknown
Rv0044c	lcl|CP030093.1_prot_AWX08662.1_47	M	tSLVRPDLPVR	I	0	0	0	3.04	2	intermediary metabolism and respiration	Unknown
Rv0044c	lcl|CP030093.1_prot_AWX08662.1_47	R	LVAEYADIWHSFTAGDSYLAK	S	0	0	0	5	1	intermediary metabolism and respiration	Unknown
Rv0046c	lcl|CP030093.1_prot_AWX08663.1_49	K	LEVWDSPNSAGVIIDAVR	A	45.8	25	45.8	4.96	9	intermediary metabolism and respiration	Cytoplasmic
Rv0046c	lcl|CP030093.1_prot_AWX08663.1_49	K	FTDAGVPIVGDDIK	S	8.67	25	8.67	2.23	5	intermediary metabolism and respiration	Cytoplasmic
Rv0046c	lcl|CP030093.1_prot_AWX08663.1_49	R	GIGGPVIPASAYLMK	S	5.72	25	5.72	3.72	2	intermediary metabolism and respiration	Cytoplasmic
Rv0046c	lcl|CP030093.1_prot_AWX08663.1_49	R	GPTLDGIGK	Y	21.4	25	16	0	1	intermediary metabolism and respiration	Cytoplasmic
Rv0046c	lcl|CP030093.1_prot_AWX08663.1_49	K	IADVAPTNVIVQR	G	64.1	25	62.5	4.89	24	intermediary metabolism and respiration	Cytoplasmic
Rv0046c	lcl|CP030093.1_prot_AWX08663.1_49	K	KFTDAGVPIVGDDIK	S	63.1	25	63.1	11	5	intermediary metabolism and respiration	Cytoplasmic
Rv0046c	lcl|CP030093.1_prot_AWX08663.1_49	R	FGPYHVR	D	45.7	25	45.5	3.51	8	intermediary metabolism and respiration	Cytoplasmic
Rv0046c	lcl|CP030093.1_prot_AWX08663.1_49	M	SEHQSLPAPEASTEVR	V	14.2	25	14.1	1.47	1	intermediary metabolism and respiration	Cytoplasmic
Rv0046c	lcl|CP030093.1_prot_AWX08663.1_49	K	SPPEQLPDDIAR	A	60.7	25	60.1	8.28	39	intermediary metabolism and respiration	Cytoplasmic
Rv0046c	lcl|CP030093.1_prot_AWX08663.1_49	K	SQVGATITHR	V	67.7	25	67.3	3.43	18	intermediary metabolism and respiration	Cytoplasmic
Rv0046c	lcl|CP030093.1_prot_AWX08663.1_49	K	TQAVTSNLKR	E	44.1	25	43.2	1.92	19	intermediary metabolism and respiration	Cytoplasmic
Rv0046c	lcl|CP030093.1_prot_AWX08663.1_49	K	YYADTIELSDAEPVDVVQALK	E	65.3	25	64.2	11.5	7	intermediary metabolism and respiration	Cytoplasmic
Rv0046c	lcl|CP030093.1_prot_AWX08663.1_49	R	AFGDVPLNLEYK	L	6.47	25	6.47	1.57	2	intermediary metabolism and respiration	Cytoplasmic
Rv0047c	lcl|CP030093.1_prot_AWX08664.1_50	R	AFSYGSLYPALR	R	25.1	25	25.1	2.96	1	conserved hypotheticals	Cytoplasmic
Rv0047c	lcl|CP030093.1_prot_AWX08664.1_50	R	FGELVADTGPHNYTDDGFGVHLAFFNR	T	9.47	25	9.47	1.57	1	conserved hypotheticals	Cytoplasmic
Rv0047c	lcl|CP030093.1_prot_AWX08664.1_50	R	qLHQLGLESSER	E	0	0	0	1.85	4	conserved hypotheticals	Cytoplasmic
Rv0047c	lcl|CP030093.1_prot_AWX08664.1_50	R	LTGLLGAFR	A	30.5	25	30.5	1.38	6	conserved hypotheticals	Cytoplasmic
Rv0048c	lcl|CP030093.1_prot_AWX08665.1_51	R	FGDTMGYR	L	19.4	25	19.4	0	1	cell wall and cell processes	Unknown
Rv0048c	lcl|CP030093.1_prot_AWX08665.1_51	R	ILDDALR	D	46.6	25	27.2	1.28	2	cell wall and cell processes	Unknown
Rv0048c	lcl|CP030093.1_prot_AWX08665.1_51	R	LVIYPEYASLDR	V	49.8	25	49.8	5.34	6	cell wall and cell processes	Unknown
Rv0048c	lcl|CP030093.1_prot_AWX08665.1_51	R	QLHSLGGLTGLLEQTR	K	17.6	25	17.6	0	1	cell wall and cell processes	Unknown
Rv0048c	lcl|CP030093.1_prot_AWX08665.1_51	R	SPLDFTSDPGAKPDGIAPVVLTPPR	Q	0	0	0	2.51	1	cell wall and cell processes	Unknown
Rv0048c	lcl|CP030093.1_prot_AWX08665.1_51	R	qLHSLGGLTGLLEQTR	K	0	0	0	13.1	11	cell wall and cell processes	Unknown
Rv0048c	lcl|CP030093.1_prot_AWX08665.1_51	R	DGELSMEEHR	E	28.4	25	28.4	2	1	cell wall and cell processes	Unknown
Rv0050	lcl|CP030093.1_prot_AWX08666.1_53	K	ATMDGALK	G	24.6	25	17.1	0	2	cell wall and cell processes	Cytoplasmic Membrane
Rv0050	lcl|CP030093.1_prot_AWX08666.1_53	K	YLDGQDPDMR	A	27.9	25	27.7	2	3	cell wall and cell processes	Cytoplasmic Membrane
Rv0050	lcl|CP030093.1_prot_AWX08666.1_53	K	IVPPEGNR	V	34	25	34	2.72	8	cell wall and cell processes	Cytoplasmic Membrane
Rv0050	lcl|CP030093.1_prot_AWX08666.1_53	R	NFYSNPGFSFTGFAR	A	19.6	25	19.6	2.3	4	cell wall and cell processes	Cytoplasmic Membrane
Rv0050	lcl|CP030093.1_prot_AWX08666.1_53	K	NNLFGGDLQGGSTITQQYVK	N	22.2	25	22.2	0	1	cell wall and cell processes	Cytoplasmic Membrane
Rv0050	lcl|CP030093.1_prot_AWX08666.1_53	R	RPSTLDPAVDPEGAHAR	W	29.5	25	29.5	3.46	1	cell wall and cell processes	Cytoplasmic Membrane
Rv0050	lcl|CP030093.1_prot_AWX08666.1_53	R	TNQVSTILASDGSEIAK	I	26.4	25	26.4	3.77	2	cell wall and cell processes	Cytoplasmic Membrane
Rv0050	lcl|CP030093.1_prot_AWX08666.1_53	R	GHNLAGGR	D	36.6	25	36.4	2.41	6	cell wall and cell processes	Cytoplasmic Membrane
Rv0050	lcl|CP030093.1_prot_AWX08666.1_53	K	AVADNVTAAMEPIAGYSR	G	49	25	49	5.12	5	cell wall and cell processes	Cytoplasmic Membrane
Rv0050	lcl|CP030093.1_prot_AWX08666.1_53	R	AAQVFPETVPPDLAR	A	34.2	25	34.2	4.48	10	cell wall and cell processes	Cytoplasmic Membrane
Rv0052	lcl|CP030093.1_prot_AWX08668.1_55	R	VVEHLPER	V	43.8	25	43.8	2.42	4	conserved hypotheticals	Cytoplasmic
Rv0052	lcl|CP030093.1_prot_AWX08668.1_55	R	VQDLFNSLGAR	Y	19.9	25	19.9	2.24	2	conserved hypotheticals	Cytoplasmic
Rv0052	lcl|CP030093.1_prot_AWX08668.1_55	R	VPSFDVVFVGHR	R	30.3	25	22.5	2.62	1	conserved hypotheticals	Cytoplasmic
Rv0052	lcl|CP030093.1_prot_AWX08668.1_55	R	LALEFYQHR	-	12.2	25	12.2	1.92	1	conserved hypotheticals	Cytoplasmic
Rv0053	lcl|CP030093.1_prot_AWX08669.1_56	K	AAPATVSELDR	Q	47	25	47	3.17	21	information pathways	Cytoplasmic
Rv0053	lcl|CP030093.1_prot_AWX08669.1_56	R	QLSLNESVLR	T	37.7	25	37.7	3.77	19	information pathways	Cytoplasmic
Rv0053	lcl|CP030093.1_prot_AWX08669.1_56	R	RLAYEIAK	H	21.8	25	21.8	0	1	information pathways	Cytoplasmic
Rv0053	lcl|CP030093.1_prot_AWX08669.1_56	R	TVAPSLETFLNVVR	K	85.9	25	85.9	10.4	21	information pathways	Cytoplasmic
Rv0053	lcl|CP030093.1_prot_AWX08669.1_56	R	TVAPSLETFLNVVRK	D	49.5	25	49.5	3.85	3	information pathways	Cytoplasmic
Rv0053	lcl|CP030093.1_prot_AWX08669.1_56	K	VDIWGKR	R	25	25	0	1.33	1	information pathways	Cytoplasmic
Rv0053	lcl|CP030093.1_prot_AWX08669.1_56	-	mRPYEIMVILDPTLDER	T	60.1	25	14.2	11.1	6	information pathways	Cytoplasmic
Rv0053	lcl|CP030093.1_prot_AWX08669.1_56	R	qLSLNESVLR	T	0	0	0	5.77	27	information pathways	Cytoplasmic
Rv0053	lcl|CP030093.1_prot_AWX08669.1_56	-	MRPYEIMVILDPTLDER	T	58	25	55.9	10.8	11	information pathways	Cytoplasmic
Rv0053	lcl|CP030093.1_prot_AWX08669.1_56	R	LAYEIAK	H	31	25	31	1.05	1	information pathways	Cytoplasmic
Rv0054	lcl|CP030093.1_prot_AWX08670.1_57	M	AGDTTITIVGNLTADPELR	F	124	25	123	11.5	250	information pathways	Cytoplasmic
Rv0054	lcl|CP030093.1_prot_AWX08670.1_57	R	EAAENVAESLTR	G	66.4	25	66.4	5.72	113	information pathways	Cytoplasmic
Rv0054	lcl|CP030093.1_prot_AWX08670.1_57	R	FTPSGAAVANFTVASTPR	I	113	25	113	15	150	information pathways	Cytoplasmic
Rv0054	lcl|CP030093.1_prot_AWX08670.1_57	R	PAPAQTSSASGDDPWGSAPASGSFGGGDDEPPF	-	0	0	0	1.31	1	information pathways	Cytoplasmic
Rv0054	lcl|CP030093.1_prot_AWX08670.1_57	R	SGGFGSGSR	P	48.4	25	32.6	2.64	19	information pathways	Cytoplasmic
Rv0054	lcl|CP030093.1_prot_AWX08670.1_57	R	SGGFGSGSRPAPAQTSSASGDD	P	0	0	0	6.66	2	information pathways	Cytoplasmic
Rv0054	lcl|CP030093.1_prot_AWX08670.1_57	R	SGGFGSGSRPAPAQTSSASGDDPWGSAPASGSFGGGDDEPPF	-	0	0	0	2.74	2	information pathways	Cytoplasmic
Rv0054	lcl|CP030093.1_prot_AWX08670.1_57	R	TVIEVEVDEIGPSLR	Y	103	25	103	11.6	247	information pathways	Cytoplasmic
Rv0054	lcl|CP030093.1_prot_AWX08670.1_57	K	DGEALFLR	C	53.1	25	45.5	2.72	88	information pathways	Cytoplasmic
Rv0054	lcl|CP030093.1_prot_AWX08670.1_57	R	qTGEWKDGEALFLR	C	0	0	0	7.03	12	information pathways	Cytoplasmic
Rv0055	lcl|CP030093.1_prot_AWX08671.1_58	K	DQAIDYKDTALLR	T	59.3	25	59.3	9.64	14	information pathways	Cytoplasmic
Rv0055	lcl|CP030093.1_prot_AWX08671.1_58	R	EVALLPFTSSVR	-	55.4	25	49.3	2.55	51	information pathways	Cytoplasmic
Rv0055	lcl|CP030093.1_prot_AWX08671.1_58	K	KDQAIDYK	D	27.8	25	25.2	1.46	3	information pathways	Cytoplasmic
Rv0055	lcl|CP030093.1_prot_AWX08671.1_58	R	VTGNcVQHQR	D	64.7	25	64.3	3.96	14	information pathways	Cytoplasmic
Rv0056	lcl|CP030093.1_prot_AWX08672.1_59	K	AGGPNLDKR	I	54	25	40	2.74	5	information pathways	Cytoplasmic
Rv0056	lcl|CP030093.1_prot_AWX08672.1_59	K	LILTADVDHLGSIGDTVEVK	D	67.1	25	67.1	6.48	4	information pathways	Cytoplasmic
Rv0056	lcl|CP030093.1_prot_AWX08672.1_59	K	AGGPNLDK	R	41.5	25	28.6	2.03	4	information pathways	Cytoplasmic
Rv0056	lcl|CP030093.1_prot_AWX08672.1_59	K	LFGSVTAADVVAAIK	K	76.9	25	76.9	7.82	41	information pathways	Cytoplasmic
Rv0056	lcl|CP030093.1_prot_AWX08672.1_59	R	GLAIVASR	G	50.7	25	37.5	2.68	40	information pathways	Cytoplasmic
Rv0056	lcl|CP030093.1_prot_AWX08672.1_59	K	LFGSVTAADVVAAIKK	A	34.9	25	34.9	5.24	2	information pathways	Cytoplasmic
Rv0056	lcl|CP030093.1_prot_AWX08672.1_59	K	AAIEALGPIALPVK	T	71.7	25	71.7	4.36	45	information pathways	Cytoplasmic
Rv0060	lcl|CP030093.1_prot_AWX08675.1_63	K	EPATAAAAVR	K	42.1	25	35.4	2.35	2	conserved hypotheticals	Cytoplasmic
Rv0060	lcl|CP030093.1_prot_AWX08675.1_63	K	RGEVTIGK	M	19.4	25	19.4	1.57	2	conserved hypotheticals	Cytoplasmic
Rv0062	lcl|CP030093.1_prot_AWX08677.1_66	R	LNDVGVGR	A	42.2	25	29.5	1.24	4	intermediary metabolism and respiration	Cytoplasmic Membrane
Rv0062	lcl|CP030093.1_prot_AWX08677.1_66	R	YAVDTLTR	D	27.3	25	25.2	1.82	4	intermediary metabolism and respiration	Cytoplasmic Membrane
Rv0065	lcl|CP030093.1_prot_AWX08682.1_71	R	AVLSDEISEEQAR	A	72.7	25	66.4	7.11	23	Virulence, detoxification and adaptation	Unknown
Rv0065	lcl|CP030093.1_prot_AWX08682.1_71	K	GASAIVLR	G	30.4	25	23.9	0	2	Virulence, detoxification and adaptation	Unknown
Rv0065	lcl|CP030093.1_prot_AWX08682.1_71	R	LAAAPGLPcEIK	L	20.9	25	18.2	0	1	Virulence, detoxification and adaptation	Unknown
Rv0066c	lcl|CP030093.1_prot_AWX08683.1_72	K	QLVEENHLR	W	45	25	36.2	5.08	9	intermediary metabolism and respiration	Cytoplasmic
Rv0066c	lcl|CP030093.1_prot_AWX08683.1_72	K	IESLPASQR	D	29.3	25	17.4	2.33	7	intermediary metabolism and respiration	Cytoplasmic
Rv0066c	lcl|CP030093.1_prot_AWX08683.1_72	R	ILAEFPDYLTEEQR	V	62.5	25	62.5	8.11	26	intermediary metabolism and respiration	Cytoplasmic
Rv0066c	lcl|CP030093.1_prot_AWX08683.1_72	R	ILAEFPDYLTEEQRVPDNLAELGR	L	5.05	25	5.05	1.74	3	intermediary metabolism and respiration	Cytoplasmic
Rv0066c	lcl|CP030093.1_prot_AWX08683.1_72	R	IYQEIINFcK	T	55.6	25	55.6	3.92	10	intermediary metabolism and respiration	Cytoplasmic
Rv0066c	lcl|CP030093.1_prot_AWX08683.1_72	R	KTGELDNR	G	42	25	41.6	2.13	9	intermediary metabolism and respiration	Cytoplasmic
Rv0066c	lcl|CP030093.1_prot_AWX08683.1_72	K	LPNISASVPQLVAAIK	E	70.7	25	70.7	7.74	20	intermediary metabolism and respiration	Cytoplasmic
Rv0066c	lcl|CP030093.1_prot_AWX08683.1_72	K	MLSVVPLMAGGGMYETGAGGSAPK	H	61.8	25	61.8	6.92	6	intermediary metabolism and respiration	Cytoplasmic
Rv0066c	lcl|CP030093.1_prot_AWX08683.1_72	K	qLVEENHLR	W	0	0	0	4.39	15	intermediary metabolism and respiration	Cytoplasmic
Rv0066c	lcl|CP030093.1_prot_AWX08683.1_72	K	IEASDISVAAR	I	64.8	25	56.2	3.29	16	intermediary metabolism and respiration	Cytoplasmic
Rv0066c	lcl|CP030093.1_prot_AWX08683.1_72	R	cLGSAVNPVLR	Q	22.5	25	12.7	2.57	4	intermediary metabolism and respiration	Cytoplasmic
Rv0066c	lcl|CP030093.1_prot_AWX08683.1_72	K	VSHPIVFGHAVR	I	18.2	25	18.2	0	2	intermediary metabolism and respiration	Cytoplasmic
Rv0066c	lcl|CP030093.1_prot_AWX08683.1_72	R	VPDNLAELGR	L	64.6	25	64.6	6.57	31	intermediary metabolism and respiration	Cytoplasmic
Rv0066c	lcl|CP030093.1_prot_AWX08683.1_72	K	TLDAAIGK	L	30.8	25	18.7	0	4	intermediary metabolism and respiration	Cytoplasmic
Rv0066c	lcl|CP030093.1_prot_AWX08683.1_72	K	TIVLKPEVPLDDGDVIDSMFMSK	K	0	0	0	5.38	1	intermediary metabolism and respiration	Cytoplasmic
Rv0066c	lcl|CP030093.1_prot_AWX08683.1_72	R	THVAHMR	H	36.1	25	30.4	1.89	2	intermediary metabolism and respiration	Cytoplasmic
Rv0066c	lcl|CP030093.1_prot_AWX08683.1_72	K	TGELDNR	G	68.1	25	53.9	2.33	5	intermediary metabolism and respiration	Cytoplasmic
Rv0066c	lcl|CP030093.1_prot_AWX08683.1_72	M	SAEQPTIIYTLTDEAPLLATYAFLPIVR	A	65.2	25	65.2	9.85	6	intermediary metabolism and respiration	Cytoplasmic
Rv0066c	lcl|CP030093.1_prot_AWX08683.1_72	K	NEDVIVR	E	38.2	25	31.5	2.89	9	intermediary metabolism and respiration	Cytoplasmic
Rv0066c	lcl|CP030093.1_prot_AWX08683.1_72	R	WDSLGEFLALGAGFEDIGIK	T	86.9	25	86.9	13.1	4	intermediary metabolism and respiration	Cytoplasmic
Rv0066c	lcl|CP030093.1_prot_AWX08683.1_72	K	HQELFDDLGVNVNNGLSDLYSK	I	57.6	25	57.6	7.92	5	intermediary metabolism and respiration	Cytoplasmic
Rv0066c	lcl|CP030093.1_prot_AWX08683.1_72	K	LLDNDKSPSR	K	51.5	25	51.5	5.8	15	intermediary metabolism and respiration	Cytoplasmic
Rv0066c	lcl|CP030093.1_prot_AWX08683.1_72	K	GYAVPDYPADPK	T	20.8	25	20.8	1.52	3	intermediary metabolism and respiration	Cytoplasmic
Rv0066c	lcl|CP030093.1_prot_AWX08683.1_72	R	GISNFHSPSDVIVDASmPAMIR	A	0	0	0	5.89	2	intermediary metabolism and respiration	Cytoplasmic
Rv0066c	lcl|CP030093.1_prot_AWX08683.1_72	R	GISNFHSPSDVIVDASMPAmIR	A	0	0	0	4.96	1	intermediary metabolism and respiration	Cytoplasmic
Rv0066c	lcl|CP030093.1_prot_AWX08683.1_72	R	GISNFHSPSDVIVDASMPAMIR	A	16.9	25	16.5	1.68	2	intermediary metabolism and respiration	Cytoplasmic
Rv0066c	lcl|CP030093.1_prot_AWX08683.1_72	R	ELTEVQGEPVDIGGYYAPDSDMTTAVMRPSK	T	0	0	0	1.74	1	intermediary metabolism and respiration	Cytoplasmic
Rv0066c	lcl|CP030093.1_prot_AWX08683.1_72	R	DYLTDLFPILELGTSAK	M	90.7	25	90.7	9.24	34	intermediary metabolism and respiration	Cytoplasmic
Rv0066c	lcl|CP030093.1_prot_AWX08683.1_72	R	DEIIEDLHR	C	50.1	25	50.1	3.35	43	intermediary metabolism and respiration	Cytoplasmic
Rv0066c	lcl|CP030093.1_prot_AWX08683.1_72	K	AVNPESTFSR	I	59.1	25	59.1	1.68	5	intermediary metabolism and respiration	Cytoplasmic
Rv0066c	lcl|CP030093.1_prot_AWX08683.1_72	R	HGDFYAGEK	S	18	25	13.4	0	1	intermediary metabolism and respiration	Cytoplasmic
Rv0067c	lcl|CP030093.1_prot_AWX08684.1_73	K	VTDVALDGLR	A	24.6	25	9.42	0	1	Regulatory proteins	Cytoplasmic
Rv0067c	lcl|CP030093.1_prot_AWX08684.1_73	K	EALFQAVIADR	M	34.5	25	34.5	3.24	2	Regulatory proteins	Cytoplasmic
Rv0068	lcl|CP030093.1_prot_AWX08685.1_74	R	LLPVAGSR	V	53.8	25	38.3	1.92	3	intermediary metabolism and respiration	Cytoplasmic
Rv0068	lcl|CP030093.1_prot_AWX08685.1_74	R	GGQYFGPDGFGEIR	G	27	25	26.7	0	2	intermediary metabolism and respiration	Cytoplasmic
Rv0075	lcl|CP030093.1_prot_AWX08689.1_78	K	VALSPGIPFGAAVGSGFAR	L	6.37	25	6.37	1.3	1	intermediary metabolism and respiration	Cytoplasmic
Rv0075	lcl|CP030093.1_prot_AWX08689.1_78	R	AIEAIAAALR	D	32.2	25	28.2	2.11	4	intermediary metabolism and respiration	Cytoplasmic
Rv0078	lcl|CP030093.1_prot_AWX08691.1_81	R	GAMYHQFADK	A	14.7	25	14.7	0	1	Regulatory proteins	Cytoplasmic Membrane
Rv0078	lcl|CP030093.1_prot_AWX08691.1_81	R	GYAEVGTPEIATEAGVTR	G	27.1	25	27.1	2.96	4	Regulatory proteins	Cytoplasmic Membrane
Rv0078	lcl|CP030093.1_prot_AWX08691.1_81	R	MATLVAASGAATPADAIR	A	39.2	25	39.2	4.74	3	Regulatory proteins	Cytoplasmic Membrane
Rv0078	lcl|CP030093.1_prot_AWX08691.1_81	R	DVVEVVEQDVMAR	M	46.1	25	43.4	4.38	2	Regulatory proteins	Cytoplasmic Membrane
Rv0078	lcl|CP030093.1_prot_AWX08691.1_81	R	EALITGAR	K	34.4	25	28.9	0	4	Regulatory proteins	Cytoplasmic Membrane
Rv0078A	lcl|CP030093.1_prot_AWX08692.1_82	R	KAIELITLR	G	51.6	25	51.6	2	3	conserved hypotheticals	Cytoplasmic
Rv0078A	lcl|CP030093.1_prot_AWX08692.1_82	K	AAEEIEILPDLVAPVATTAHLIAMK	L	9.45	25	9.45	2.34	2	conserved hypotheticals	Cytoplasmic
Rv0078A	lcl|CP030093.1_prot_AWX08692.1_82	R	ALVDAASPQDIQDAR	K	63.4	25	47.8	4.82	6	conserved hypotheticals	Cytoplasmic
Rv0078A	lcl|CP030093.1_prot_AWX08692.1_82	K	AIELITLR	G	28.9	25	23.5	2	10	conserved hypotheticals	Cytoplasmic
Rv0078B	lcl|CP030093.1_prot_AWX08693.1_83	R	PNADVVEIEAAIDAWR	M	23.1	25	20.3	1.6	2	conserved hypotheticals	Cytoplasmic
Rv0079	lcl|CP030093.1_prot_AWX08694.1_84	R	EFPDVAVFSGGR	A	53.9	25	53.9	5.07	38	conserved hypotheticals	Cytoplasmic
Rv0079	lcl|CP030093.1_prot_AWX08694.1_84	R	EHGLPFLFFTDQATGR	G	61.5	25	61.5	7.89	11	conserved hypotheticals	Cytoplasmic
Rv0079	lcl|CP030093.1_prot_AWX08694.1_84	R	GQLLYSR	Y	27.1	25	27.1	1.09	1	conserved hypotheticals	Cytoplasmic
Rv0079	lcl|CP030093.1_prot_AWX08694.1_84	R	LTTPAEALVTR	R	32.1	25	31.9	1.89	8	conserved hypotheticals	Cytoplasmic
Rv0080	lcl|CP030093.1_prot_AWX08695.1_85	R	LLASVDHGR	V	61.9	25	54.4	1.48	4	conserved hypotheticals	Cytoplasmic
Rv0088	lcl|CP030093.1_prot_AWX08701.1_93	R	HRELDGSGTVR	G	34.5	25	31.9	3.28	3	lipid metabolism	Unknown
Rv0088	lcl|CP030093.1_prot_AWX08701.1_93	K	FYEmTGFAK	S	19.1	25	19.1	0	1	lipid metabolism	Unknown
Rv0088	lcl|CP030093.1_prot_AWX08701.1_93	R	ELDGSGTVR	G	31.7	25	30.3	3.43	19	lipid metabolism	Unknown
Rv0088	lcl|CP030093.1_prot_AWX08701.1_93	R	WRWEFESLSPTLTR	V	9.56	25	9.56	1.11	1	lipid metabolism	Unknown
Rv0088	lcl|CP030093.1_prot_AWX08701.1_93	R	WEFESLSPTLTR	V	59.4	25	59.4	6.92	34	lipid metabolism	Unknown
Rv0088	lcl|CP030093.1_prot_AWX08701.1_93	R	VTETFDYHAAGAIK	N	73.6	25	73.6	6.89	15	lipid metabolism	Unknown
Rv0088	lcl|CP030093.1_prot_AWX08701.1_93	R	VTALKPNELVEWSHPLGHR	W	16.8	25	16.8	5.85	5	lipid metabolism	Unknown
Rv0088	lcl|CP030093.1_prot_AWX08701.1_93	R	SVEVAAPAAELFAIVADPRR	H	44.5	25	44.5	4.68	5	lipid metabolism	Unknown
Rv0088	lcl|CP030093.1_prot_AWX08701.1_93	R	SVEVAAPAAELFAIVADPR	R	111	25	111	13.1	22	lipid metabolism	Unknown
Rv0088	lcl|CP030093.1_prot_AWX08701.1_93	K	SNAAGIEATLAK	L	48.2	25	48.2	3.1	20	lipid metabolism	Unknown
Rv0088	lcl|CP030093.1_prot_AWX08701.1_93	K	LSDQYAR	G	44.9	25	37.6	2.68	4	lipid metabolism	Unknown
Rv0088	lcl|CP030093.1_prot_AWX08701.1_93	K	LFGLPYR	I	36.8	25	31.6	1.85	14	lipid metabolism	Unknown
Rv0088	lcl|CP030093.1_prot_AWX08701.1_93	R	GNIKVPAK	L	33.9	25	26.5	2.43	8	lipid metabolism	Unknown
Rv0088	lcl|CP030093.1_prot_AWX08701.1_93	K	FYEMTGFAK	S	32.4	25	32.4	2.26	5	lipid metabolism	Unknown
Rv0091	lcl|CP030093.1_prot_AWX08705.1_97	R	LGYPVDPAVIDR	V	15.3	25	15.3	1.11	1	intermediary metabolism and respiration	Cytoplasmic Membrane
Rv0091	lcl|CP030093.1_prot_AWX08705.1_97	R	FVGEVAASSAR	V	15.3	25	15.3	2.28	1	intermediary metabolism and respiration	Cytoplasmic Membrane
Rv0101	lcl|CP030093.1_prot_AWX08713.1_107	R	TLNLAIWNR	A	0	0	0	1.21	1	lipid metabolism	Cytoplasmic
Rv0101	lcl|CP030093.1_prot_AWX08713.1_107	R	LVRSAAMK	T	21.4	25	21.4	0	1	lipid metabolism	Cytoplasmic
Rv0101	lcl|CP030093.1_prot_AWX08713.1_107	R	GLSQLLGR	D	30.2	25	14	0	2	lipid metabolism	Cytoplasmic
Rv0103c	lcl|CP030093.1_prot_AWX08715.1_109	R	AALTIADTLK	D	23.3	25	20.4	0	1	cell wall and cell processes	Cytoplasmic Membrane
Rv0107c	lcl|CP030093.1_prot_AWX08718.1_114	R	TLAQLAVATR	H	27	25	27	1.26	2	cell wall and cell processes	Cytoplasmic Membrane
Rv0107c	lcl|CP030093.1_prot_AWX08718.1_114	R	VHFDLDPLLPFPR	W	0	0	0	1.21	1	cell wall and cell processes	Cytoplasmic Membrane
Rv0107c	lcl|CP030093.1_prot_AWX08718.1_114	R	VLAVAQR	T	32.3	25	12.8	2.03	3	cell wall and cell processes	Cytoplasmic Membrane
Rv0107c	lcl|CP030093.1_prot_AWX08718.1_114	R	VVVIDGAALR	G	36.7	25	25.1	1.07	6	cell wall and cell processes	Cytoplasmic Membrane
Rv0107c	lcl|CP030093.1_prot_AWX08718.1_114	R	AVLIGPTPSLDAPLLR	Q	32.1	25	32.1	2.11	6	cell wall and cell processes	Cytoplasmic Membrane
Rv0107c	lcl|CP030093.1_prot_AWX08718.1_114	R	GLANTGQLVLDPGALR	R	55.4	25	55.4	0	1	cell wall and cell processes	Cytoplasmic Membrane
Rv0120c	lcl|CP030093.1_prot_AWX08728.1_128	R	EALTAAQDAFGEK	V	36.7	25	36.7	4.28	8	information pathways	Cytoplasmic
Rv0120c	lcl|CP030093.1_prot_AWX08728.1_128	R	ETFAGNAK	G	27.3	25	27.3	1.47	5	information pathways	Cytoplasmic
Rv0120c	lcl|CP030093.1_prot_AWX08728.1_128	R	IGVLSFPLGK	Q	46.2	25	29.3	3.2	13	information pathways	Cytoplasmic
Rv0120c	lcl|CP030093.1_prot_AWX08728.1_128	R	LAAEDPTLR	I	32.3	25	23.5	1.15	2	information pathways	Cytoplasmic
Rv0120c	lcl|CP030093.1_prot_AWX08728.1_128	R	NVVLVGPSGGGK	T	20.9	25	17	2.4	2	information pathways	Cytoplasmic
Rv0120c	lcl|CP030093.1_prot_AWX08728.1_128	R	SLAHGAASFTR	S	14.9	25	14.9	1.74	1	information pathways	Cytoplasmic
Rv0120c	lcl|CP030093.1_prot_AWX08728.1_128	R	SVGLAVASLAYDGIK	V	59.2	25	59.2	5.7	6	information pathways	Cytoplasmic
Rv0120c	lcl|CP030093.1_prot_AWX08728.1_128	R	AETGDTLSDK	A	33.7	25	33.7	0	2	information pathways	Cytoplasmic
Rv0120c	lcl|CP030093.1_prot_AWX08728.1_128	K	TTSDPYVGR	V	33	25	33	2.01	5	information pathways	Cytoplasmic
Rv0120c	lcl|CP030093.1_prot_AWX08728.1_128	K	TTLIEALLVAAK	V	27.5	25	27.5	1.11	2	information pathways	Cytoplasmic
Rv0120c	lcl|CP030093.1_prot_AWX08728.1_128	R	YLGGETIDESVLIQDLEK	A	20	25	20	0	1	information pathways	Cytoplasmic
Rv0120c	lcl|CP030093.1_prot_AWX08728.1_128	R	YGVSVDTIELR	V	34.3	25	34.3	3.36	6	information pathways	Cytoplasmic
Rv0120c	lcl|CP030093.1_prot_AWX08728.1_128	R	YEPMPESAAAR	V	17.9	25	17.9	3.23	2	information pathways	Cytoplasmic
Rv0120c	lcl|CP030093.1_prot_AWX08728.1_128	K	VVGGAVPR	Q	20.9	25	13.9	1.82	1	information pathways	Cytoplasmic
Rv0120c	lcl|CP030093.1_prot_AWX08728.1_128	K	VNLVDTPGYADFVGELR	A	75.1	25	75.1	7.34	8	information pathways	Cytoplasmic
Rv0120c	lcl|CP030093.1_prot_AWX08728.1_128	K	VLPLYLPSGDGLIGLLSQALYEYADGKR	T	38.7	25	38.7	8.23	2	information pathways	Cytoplasmic
Rv0120c	lcl|CP030093.1_prot_AWX08728.1_128	R	VLGTETAGHDR	T	76.5	25	76.5	5.11	13	information pathways	Cytoplasmic
Rv0120c	lcl|CP030093.1_prot_AWX08728.1_128	K	TDEDKLSVGLGR	L	19	25	19	1.77	1	information pathways	Cytoplasmic
Rv0120c	lcl|CP030093.1_prot_AWX08728.1_128	R	TPAESDTER	I	37	25	37	3.96	13	information pathways	Cytoplasmic
Rv0121c	lcl|CP030093.1_prot_AWX08729.1_129	K	YAQYQSVPLNGPVIAIAVQR	W	15.4	25	15.4	1.62	1	conserved hypotheticals	Cytoplasmic
Rv0125	lcl|CP030093.1_prot_AWX08732.1_133	R	TQDVAVLQLR	G	39.4	25	39.4	2.68	14	intermediary metabolism and respiration	Unknown
Rv0125	lcl|CP030093.1_prot_AWX08732.1_133	R	TGNVTLAEGPPA	-	19.4	25	19.4	0	4	intermediary metabolism and respiration	Unknown
Rv0125	lcl|CP030093.1_prot_AWX08732.1_133	R	SGGGSPTVHIGPTAFLGLGVVDNNGNGAR	V	0	0	0	2.37	3	intermediary metabolism and respiration	Unknown
Rv0126	lcl|CP030093.1_prot_AWX08733.1_134	K	VLPEFGTVDDFVALVDAAHR	R	47	25	42.1	4.03	3	Virulence, detoxification and adaptation	Cytoplasmic
Rv0126	lcl|CP030093.1_prot_AWX08733.1_134	R	HPAFAVGAFQELGGSNPSVLAYVR	Q	0	0	0	4.32	1	Virulence, detoxification and adaptation	Cytoplasmic
Rv0126	lcl|CP030093.1_prot_AWX08733.1_134	R	AFFDASADGSGDLR	G	39.3	25	39.3	4.35	1	Virulence, detoxification and adaptation	Cytoplasmic
Rv0126	lcl|CP030093.1_prot_AWX08733.1_134	R	DGGYDIR	D	35.3	25	35.3	2.19	2	Virulence, detoxification and adaptation	Cytoplasmic
Rv0126	lcl|CP030093.1_prot_AWX08733.1_134	R	DTSTSLLNFTR	T	42.7	25	42.7	2.07	2	Virulence, detoxification and adaptation	Cytoplasmic
Rv0126	lcl|CP030093.1_prot_AWX08733.1_134	K	VVDDEFPGR	V	37.9	25	37.9	1.72	6	Virulence, detoxification and adaptation	Cytoplasmic
Rv0126	lcl|CP030093.1_prot_AWX08733.1_134	R	FPQPIELDLQQWTNYTPVELTGHVEFPR	I	7.71	25	7.71	5.48	1	Virulence, detoxification and adaptation	Cytoplasmic
Rv0126	lcl|CP030093.1_prot_AWX08733.1_134	R	KVVDDEFPGR	V	46	25	43.1	2.89	2	Virulence, detoxification and adaptation	Cytoplasmic
Rv0126	lcl|CP030093.1_prot_AWX08733.1_134	R	NAGFSTANPGR	L	66.9	25	63.7	5.36	15	Virulence, detoxification and adaptation	Cytoplasmic
Rv0126	lcl|CP030093.1_prot_AWX08733.1_134	R	NHDELTLEMVTDEER	D	18	25	18	4.96	1	Virulence, detoxification and adaptation	Cytoplasmic
Rv0127	lcl|CP030093.1_prot_AWX08734.1_136	R	LGEAVASVHATLADSLGTAQATFPVDR	M	65.7	25	65.7	7.54	3	Virulence, detoxification and adaptation	Cytoplasmic
Rv0127	lcl|CP030093.1_prot_AWX08734.1_136	K	LPWSDWLPR	Q	55.4	25	44.9	3.38	6	Virulence, detoxification and adaptation	Cytoplasmic
Rv0127	lcl|CP030093.1_prot_AWX08734.1_136	R	SFEYAAYGPLVDQATDK	Q	68	25	68	4.8	8	Virulence, detoxification and adaptation	Cytoplasmic
Rv0127	lcl|CP030093.1_prot_AWX08734.1_136	R	LSSTVAVVPELR	E	73.1	25	69.3	5.74	41	Virulence, detoxification and adaptation	Cytoplasmic
Rv0127	lcl|CP030093.1_prot_AWX08734.1_136	R	VHGDLHLGQVLR	T	25.8	25	22.1	2.08	2	Virulence, detoxification and adaptation	Cytoplasmic
Rv0127	lcl|CP030093.1_prot_AWX08734.1_136	R	VSSGINPDIELNR	V	16.5	25	16.5	0	1	Virulence, detoxification and adaptation	Cytoplasmic
Rv0127	lcl|CP030093.1_prot_AWX08734.1_136	K	LAAEAITVQR	V	22.7	25	20.6	0	1	Virulence, detoxification and adaptation	Cytoplasmic
Rv0127	lcl|CP030093.1_prot_AWX08734.1_136	R	EYAPTIEQQFQK	L	32.2	25	32.2	2.4	5	Virulence, detoxification and adaptation	Cytoplasmic
Rv0127	lcl|CP030093.1_prot_AWX08734.1_136	R	HRPGWLPIPLR	S	10.2	25	10.2	2.13	5	Virulence, detoxification and adaptation	Cytoplasmic
Rv0127	lcl|CP030093.1_prot_AWX08734.1_136	R	DLFAEGDLYAHEVGGDFAGESYR	L	68.5	25	68.5	8.74	5	Virulence, detoxification and adaptation	Cytoplasmic
Rv0127	lcl|CP030093.1_prot_AWX08734.1_136	K	AVYETGYETR	H	33.2	25	33.2	4.89	18	Virulence, detoxification and adaptation	Cytoplasmic
Rv0127	lcl|CP030093.1_prot_AWX08734.1_136	R	AREWVER	N	18.5	25	9.38	2.08	1	Virulence, detoxification and adaptation	Cytoplasmic
Rv0127	lcl|CP030093.1_prot_AWX08734.1_136	R	AGNPHVAR	L	50.1	25	40.2	1.8	10	Virulence, detoxification and adaptation	Cytoplasmic
Rv0127	lcl|CP030093.1_prot_AWX08734.1_136	R	AAFcDGYAVASGIDPR	D	0	0	0	3.39	1	Virulence, detoxification and adaptation	Cytoplasmic
Rv0127	lcl|CP030093.1_prot_AWX08734.1_136	R	DSALLLGAYELDK	A	52.3	25	52.3	6.37	18	Virulence, detoxification and adaptation	Cytoplasmic
Rv0129c	lcl|CP030093.1_prot_AWX08736.1_138	K	WETFLTR	E	19.3	25	19.3	1.7	2	lipid metabolism	Extracellular
Rv0129c	lcl|CP030093.1_prot_AWX08736.1_138	K	VQFQGGGPHAVYLLDGLR	A	101	25	100	8.96	18	lipid metabolism	Extracellular
Rv0129c	lcl|CP030093.1_prot_AWX08736.1_138	K	RNDPMVQIPR	L	31.4	25	31.4	2.22	4	lipid metabolism	Extracellular
Rv0129c	lcl|CP030093.1_prot_AWX08736.1_138	R	NDPmVQIPR	L	31.9	25	29.2	1.55	2	lipid metabolism	Extracellular
Rv0129c	lcl|CP030093.1_prot_AWX08736.1_138	R	NDPMVQIPR	L	15.8	25	15.8	0	1	lipid metabolism	Extracellular
Rv0129c	lcl|CP030093.1_prot_AWX08736.1_138	K	FLEGLTLR	T	40.6	25	40.6	2.12	39	lipid metabolism	Extracellular
Rv0129c	lcl|CP030093.1_prot_AWX08736.1_138	R	DTYAADGGR	N	36.6	25	36.6	2.29	11	lipid metabolism	Extracellular
Rv0129c	lcl|CP030093.1_prot_AWX08736.1_138	K	ADIQHVLNGATPPAAPAAPAA	-	47.5	25	47.5	1.92	14	lipid metabolism	Extracellular
Rv0129c	lcl|CP030093.1_prot_AWX08736.1_138	R	EMPAWLQANK	G	38.3	25	38.3	3.35	5	lipid metabolism	Extracellular
Rv0135c	lcl|CP030093.1_prot_AWX08741.1_144	R	NIVEPAVDASIALLGPR	-	0	0	0	5.8	1	Regulatory proteins	Cytoplasmic
Rv0135c	lcl|CP030093.1_prot_AWX08741.1_144	R	LLDGLVASIGER	G	40.5	25	40.5	3.85	7	Regulatory proteins	Cytoplasmic
Rv0135c	lcl|CP030093.1_prot_AWX08741.1_144	R	ELTALTVEDGQPIR	N	32.6	25	32.6	4.6	5	Regulatory proteins	Cytoplasmic
Rv0135c	lcl|CP030093.1_prot_AWX08741.1_144	R	ATTVSDIVR	H	40.5	25	29.9	2.77	4	Regulatory proteins	Cytoplasmic
Rv0135c	lcl|CP030093.1_prot_AWX08741.1_144	R	ANLPPLNVPLAVILLGGLR	E	50	25	50	10.1	6	Regulatory proteins	Cytoplasmic
Rv0135c	lcl|CP030093.1_prot_AWX08741.1_144	R	EFPSLGAAAYPVQR	R	37.1	25	37.1	3.47	3	Regulatory proteins	Cytoplasmic
Rv0137c	lcl|CP030093.1_prot_AWX08743.1_146	R	NQPGVVSTR	V	35.6	25	35.6	0	3	intermediary metabolism and respiration	Unknown
Rv0137c	lcl|CP030093.1_prot_AWX08743.1_146	R	VGYSGGNIPNATYR	N	28.1	25	28.1	4.49	5	intermediary metabolism and respiration	Unknown
Rv0137c	lcl|CP030093.1_prot_AWX08743.1_146	R	TAESALR	A	28.5	25	0	1.02	1	intermediary metabolism and respiration	Unknown
Rv0138	lcl|CP030093.1_prot_AWX08744.1_147	R	AELAAAFEK	F	18.3	25	16.6	0	1	conserved hypotheticals	Cytoplasmic
Rv0138	lcl|CP030093.1_prot_AWX08744.1_147	K	AQELGTLDEDAAR	W	7.55	25	7.55	1.6	1	conserved hypotheticals	Cytoplasmic
Rv0139	lcl|CP030093.1_prot_AWX08745.1_148	R	NVLDVATDASLR	R	19.2	25	14.3	0	1	intermediary metabolism and respiration	Cytoplasmic Membrane
Rv0140	lcl|CP030093.1_prot_AWX08746.1_149	R	IVLEPSADHPITIEPTNR	R	8.46	25	8.46	1.2	1	conserved hypotheticals	Unknown
Rv0141c	lcl|CP030093.1_prot_AWX08747.1_150	R	YDSPFVcIFETR	D	34	25	34	3.68	1	conserved hypotheticals	Unknown
Rv0144	lcl|CP030093.1_prot_AWX08750.1_153	R	GPGRPPAAK	A	25.9	25	17.5	0	1	Regulatory proteins	Cytoplasmic
Rv0144	lcl|CP030093.1_prot_AWX08750.1_153	R	GYDGATFQEIAVR	A	76.5	25	76.5	7.25	8	Regulatory proteins	Cytoplasmic
Rv0144	lcl|CP030093.1_prot_AWX08750.1_153	R	EFLVWAVNDAIER	G	36.7	25	36.2	4.7	4	Regulatory proteins	Cytoplasmic
Rv0145	lcl|CP030093.1_prot_AWX08751.1_154	K	AGILQSHGAVPTAR	R	52.9	25	52.9	9.19	2	lipid metabolism	Unknown
Rv0145	lcl|CP030093.1_prot_AWX08751.1_154	R	AIPQDLVDETVR	T	22.6	25	21.3	1.31	2	lipid metabolism	Unknown
Rv0145	lcl|CP030093.1_prot_AWX08751.1_154	R	AVETAATNPLIR	D	56	25	55.9	4.25	6	lipid metabolism	Unknown
Rv0145	lcl|CP030093.1_prot_AWX08751.1_154	R	TAGDTWAITESVGATALGVAAAR	A	0	0	0	4.85	1	lipid metabolism	Unknown
Rv0145	lcl|CP030093.1_prot_AWX08751.1_154	K	VLVSSAGTAWAR	L	34.1	25	34.1	1.8	4	lipid metabolism	Unknown
Rv0145	lcl|CP030093.1_prot_AWX08751.1_154	M	tELDDVSSLPSSR	R	0	0	0	1.36	1	lipid metabolism	Unknown
Rv0147	lcl|CP030093.1_prot_AWX08752.1_156	R	SGAPQGMR	I	19.1	25	19.1	0	1	intermediary metabolism and respiration	Cytoplasmic
Rv0147	lcl|CP030093.1_prot_AWX08752.1_156	R	EPAPVSDEK	Q	39.5	25	39.5	1.68	8	intermediary metabolism and respiration	Cytoplasmic
Rv0147	lcl|CP030093.1_prot_AWX08752.1_156	R	YLLLEVPQLPGR	G	50.1	25	50.1	7.26	8	intermediary metabolism and respiration	Cytoplasmic
Rv0148	lcl|CP030093.1_prot_AWX08753.1_157	R	VIVVTGAGGGLGR	E	51.3	25	22.3	5.82	64	intermediary metabolism and respiration	Cytoplasmic
Rv0148	lcl|CP030093.1_prot_AWX08753.1_157	R	VVVATSTSGLFGNFGQTNYGAAK	L	91.5	25	91.5	9.96	21	intermediary metabolism and respiration	Cytoplasmic
Rv0148	lcl|CP030093.1_prot_AWX08753.1_157	K	YNIHANALAPIAATR	M	61.1	25	61.1	7	26	intermediary metabolism and respiration	Cytoplasmic
Rv0148	lcl|CP030093.1_prot_AWX08753.1_157	R	mTQDILPPEVLEK	L	19.6	25	19.6	2.92	5	intermediary metabolism and respiration	Cytoplasmic
Rv0148	lcl|CP030093.1_prot_AWX08753.1_157	R	VALFGNDGANFDKPPSVQDVAAR	W	46.5	25	43.2	5.47	33	intermediary metabolism and respiration	Cytoplasmic
Rv0148	lcl|CP030093.1_prot_AWX08753.1_157	R	WAEITDLSGAK	I	59.7	25	59.7	4.62	11	intermediary metabolism and respiration	Cytoplasmic
Rv0148	lcl|CP030093.1_prot_AWX08753.1_157	K	TALDEFGAVHGVVSNAGILR	D	61.8	25	61.8	7.68	37	intermediary metabolism and respiration	Cytoplasmic
Rv0148	lcl|CP030093.1_prot_AWX08753.1_157	K	VHLYGGYHVLR	A	23.1	25	23.1	1.33	4	intermediary metabolism and respiration	Cytoplasmic
Rv0148	lcl|CP030093.1_prot_AWX08753.1_157	K	MSFENWDAVLK	V	29.3	25	29.3	3.46	4	intermediary metabolism and respiration	Cytoplasmic
Rv0148	lcl|CP030093.1_prot_AWX08753.1_157	K	LTPEFVAPVVAYLcTEEcADNASVYVVGGGK	V	91.8	25	91.8	12.6	2	intermediary metabolism and respiration	Cytoplasmic
Rv0148	lcl|CP030093.1_prot_AWX08753.1_157	K	LGLVGLINTLALEGAK	Y	82.7	25	82.7	8.7	15	intermediary metabolism and respiration	Cytoplasmic
Rv0148	lcl|CP030093.1_prot_AWX08753.1_157	R	EYALTLAGEGASVVVNDLGGAR	D	152	25	152	15	37	intermediary metabolism and respiration	Cytoplasmic
Rv0148	lcl|CP030093.1_prot_AWX08753.1_157	R	DGTGAGSAmADEVVAEIR	D	97.2	25	97.2	9.96	9	intermediary metabolism and respiration	Cytoplasmic
Rv0148	lcl|CP030093.1_prot_AWX08753.1_157	R	DGTGAGSAMADEVVAEIR	D	113	25	113	11.8	23	intermediary metabolism and respiration	Cytoplasmic
Rv0148	lcl|CP030093.1_prot_AWX08753.1_157	R	AVANYDSVATEDGAANIIK	T	109	25	109	9.3	14	intermediary metabolism and respiration	Cytoplasmic
Rv0148	lcl|CP030093.1_prot_AWX08753.1_157	R	MTQDILPPEVLEK	L	21.5	25	21.5	2.3	6	intermediary metabolism and respiration	Cytoplasmic
Rv0153c	lcl|CP030093.1_prot_AWX08758.1_164	R	SNDSVPQLR	A	26.1	25	25.5	2.96	10	Regulatory proteins	Cytoplasmic
Rv0153c	lcl|CP030093.1_prot_AWX08758.1_164	R	QTIDETYGSLGGYLR	D	24.6	25	24.6	2.7	1	Regulatory proteins	Cytoplasmic
Rv0153c	lcl|CP030093.1_prot_AWX08758.1_164	R	LSDGVLGVR	A	45.9	25	30.7	2.85	18	Regulatory proteins	Cytoplasmic
Rv0153c	lcl|CP030093.1_prot_AWX08758.1_164	R	LGITDVADLR	S	54.8	25	52.8	4.11	17	Regulatory proteins	Cytoplasmic
Rv0153c	lcl|CP030093.1_prot_AWX08758.1_164	R	ISEmIQQR	F	25.3	25	20.3	2	1	Regulatory proteins	Cytoplasmic
Rv0153c	lcl|CP030093.1_prot_AWX08758.1_164	R	ELPGAWNFR	D	42.4	25	38.3	2.52	4	Regulatory proteins	Cytoplasmic
Rv0153c	lcl|CP030093.1_prot_AWX08758.1_164	R	FDTELAPEVVTFTK	A	39.6	25	39.6	3.08	5	Regulatory proteins	Cytoplasmic
Rv0153c	lcl|CP030093.1_prot_AWX08758.1_164	R	DVADTATALRPGR	L	11	25	11	3.82	2	Regulatory proteins	Cytoplasmic
Rv0153c	lcl|CP030093.1_prot_AWX08758.1_164	R	DAGISQATVNR	M	42.9	25	42.9	3.92	11	Regulatory proteins	Cytoplasmic
Rv0153c	lcl|CP030093.1_prot_AWX08758.1_164	R	AEYLAAAR	Q	41.8	25	35.9	3.1	16	Regulatory proteins	Cytoplasmic
Rv0153c	lcl|CP030093.1_prot_AWX08758.1_164	R	ISEMIQQR	F	51.2	25	30.6	1.74	3	Regulatory proteins	Cytoplasmic
Rv0155	lcl|CP030093.1_prot_AWX08760.1_167	R	GVAVVVEAGAGER	A	60.2	25	57.3	5.32	38	intermediary metabolism and respiration	Cytoplasmic Membrane
Rv0155	lcl|CP030093.1_prot_AWX08760.1_167	R	LRGGQTLIGFLAPR	N	48.1	25	46.8	2.41	3	intermediary metabolism and respiration	Cytoplasmic Membrane
Rv0155	lcl|CP030093.1_prot_AWX08760.1_167	R	LAPDFDDEVIAQScVTR	G	59.3	25	59.3	6.89	8	intermediary metabolism and respiration	Cytoplasmic Membrane
Rv0155	lcl|CP030093.1_prot_AWX08760.1_167	K	HDVTIAAPLNLPATMPEHASELYSK	N	0	0	0	1.33	1	intermediary metabolism and respiration	Cytoplasmic Membrane
Rv0155	lcl|CP030093.1_prot_AWX08760.1_167	R	GGQTLIGFLAPR	N	65.5	25	65.2	5.4	73	intermediary metabolism and respiration	Cytoplasmic Membrane
Rv0155	lcl|CP030093.1_prot_AWX08760.1_167	K	NITALLDLLIK	D	50.7	25	50.7	3.52	8	intermediary metabolism and respiration	Cytoplasmic Membrane
Rv0155	lcl|CP030093.1_prot_AWX08760.1_167	K	AVLLAASESTR	F	54.9	25	54.1	4.24	50	intermediary metabolism and respiration	Cytoplasmic Membrane
Rv0155	lcl|CP030093.1_prot_AWX08760.1_167	K	AVASLVNR	G	33.9	25	24.1	1.77	14	intermediary metabolism and respiration	Cytoplasmic Membrane
Rv0155	lcl|CP030093.1_prot_AWX08760.1_167	R	AQVmDALSSQANVSGYK	A	27.5	25	27.5	0	1	intermediary metabolism and respiration	Cytoplasmic Membrane
Rv0155	lcl|CP030093.1_prot_AWX08760.1_167	R	AQVMDALSSQANVSGYK	A	28.6	25	28.6	0	2	intermediary metabolism and respiration	Cytoplasmic Membrane
Rv0155	lcl|CP030093.1_prot_AWX08760.1_167	R	ALLPDELYTAVGASIGDAWAADVVVK	V	79.4	25	79.4	14.6	5	intermediary metabolism and respiration	Cytoplasmic Membrane
Rv0155	lcl|CP030093.1_prot_AWX08760.1_167	R	ELTDDER	A	54.2	25	35.9	1.92	33	intermediary metabolism and respiration	Cytoplasmic Membrane
Rv0155	lcl|CP030093.1_prot_AWX08760.1_167	R	SVGAQWLDLGISASGEGGYAR	E	73.3	25	73.3	15	55	intermediary metabolism and respiration	Cytoplasmic Membrane
Rv0155	lcl|CP030093.1_prot_AWX08760.1_167	R	NADNSIGALTQAGVQAFALEAIPR	I	129	25	126	15	12	intermediary metabolism and respiration	Cytoplasmic Membrane
Rv0155	lcl|CP030093.1_prot_AWX08760.1_167	K	VAPPTAAEVGR	L	32	25	31.4	3.92	6	intermediary metabolism and respiration	Cytoplasmic Membrane
Rv0155	lcl|CP030093.1_prot_AWX08760.1_167	M	tDPQTQSTR	V	0	0	0	3.96	13	intermediary metabolism and respiration	Cytoplasmic Membrane
Rv0155	lcl|CP030093.1_prot_AWX08760.1_167	R	VGVVAESGPDERR	V	42.2	25	38.9	2.96	2	intermediary metabolism and respiration	Cytoplasmic Membrane
Rv0155	lcl|CP030093.1_prot_AWX08760.1_167	R	TTGYDVRPEVADQVR	S	22	25	22	3.89	4	intermediary metabolism and respiration	Cytoplasmic Membrane
Rv0155	lcl|CP030093.1_prot_AWX08760.1_167	R	VGVVAESGPDER	R	74.4	25	73.6	5.09	31	intermediary metabolism and respiration	Cytoplasmic Membrane
Rv0157	lcl|CP030093.1_prot_AWX08762.1_169	K	DLATLLEDR	G	68.5	25	67.6	2.96	50	intermediary metabolism and respiration	Cytoplasmic Membrane
Rv0157	lcl|CP030093.1_prot_AWX08762.1_169	R	SVIVLKR	S	32.2	25	21.9	2.12	4	intermediary metabolism and respiration	Cytoplasmic Membrane
Rv0157	lcl|CP030093.1_prot_AWX08762.1_169	K	SVTEVSEELK	A	24.4	25	20.5	0	5	intermediary metabolism and respiration	Cytoplasmic Membrane
Rv0157	lcl|CP030093.1_prot_AWX08762.1_169	R	TDVTIVIGANDVTNPAAR	N	0	0	0	1.29	1	intermediary metabolism and respiration	Cytoplasmic Membrane
Rv0157	lcl|CP030093.1_prot_AWX08762.1_169	K	YAIHPVAGR	M	26.7	25	26.7	0	3	intermediary metabolism and respiration	Cytoplasmic Membrane
Rv0158	lcl|CP030093.1_prot_AWX08764.1_171	R	LLTAIASNPER	A	46.7	25	46.7	1.77	8	Regulatory proteins	Cytoplasmic Membrane
Rv0158	lcl|CP030093.1_prot_AWX08764.1_171	K	SLILFDIYR	Q	29.1	25	29.1	1.54	1	Regulatory proteins	Cytoplasmic Membrane
Rv0164	lcl|CP030093.1_prot_AWX08769.1_178	K	mLLNNVLEHLAENLK	Q	72.5	25	72.5	6.43	6	conserved hypotheticals	Cytoplasmic
Rv0164	lcl|CP030093.1_prot_AWX08769.1_178	K	TVEVTADAASIMAIVADIER	Y	112	25	112	10.1	3	conserved hypotheticals	Cytoplasmic
Rv0164	lcl|CP030093.1_prot_AWX08769.1_178	R	LDTAVQGIEGTYIHAVYYPGENQIQTVMQQGELFAK	Q	0	0	0	1.8	1	conserved hypotheticals	Cytoplasmic
Rv0164	lcl|CP030093.1_prot_AWX08769.1_178	K	MLLNNVLEHLAENLK	Q	106	25	97.7	15	8	conserved hypotheticals	Cytoplasmic
Rv0166	lcl|CP030093.1_prot_AWX08771.1_180	R	VIPTVAAR	V	30.2	25	24	1.7	4	lipid metabolism	Cytoplasmic
Rv0169	lcl|CP030093.1_prot_AWX08774.1_183	R	SVTTEINTLFQTLTSIAEK	V	96.2	25	96.2	10.1	1	Virulence, detoxification and adaptation	Cytoplasmic Membrane
Rv0169	lcl|CP030093.1_prot_AWX08774.1_183	M	tTPGKLNK	A	0	0	0	1.36	1	Virulence, detoxification and adaptation	Cytoplasmic Membrane
Rv0169	lcl|CP030093.1_prot_AWX08774.1_183	R	YIHLIPANVNADIK	A	47.3	25	47.3	2.64	5	Virulence, detoxification and adaptation	Cytoplasmic Membrane
Rv0169	lcl|CP030093.1_prot_AWX08774.1_183	K	VTYNGVEIGR	V	31.2	25	31.2	3.35	4	Virulence, detoxification and adaptation	Cytoplasmic Membrane
Rv0169	lcl|CP030093.1_prot_AWX08774.1_183	R	VDTISEVTR	D	38.8	25	34.9	2.19	6	Virulence, detoxification and adaptation	Cytoplasmic Membrane
Rv0169	lcl|CP030093.1_prot_AWX08774.1_183	K	TQLTMLSAR	A	24.5	25	23	1.44	5	Virulence, detoxification and adaptation	Cytoplasmic Membrane
Rv0169	lcl|CP030093.1_prot_AWX08774.1_183	R	TINAQQAELDSALLAAAGFGNTTADVFDR	G	124	25	124	15	8	Virulence, detoxification and adaptation	Cytoplasmic Membrane
Rv0169	lcl|CP030093.1_prot_AWX08774.1_183	R	HDIQQLAALGDVYADAAPDLFDFLDSSVTTAR	T	132	25	132	15	5	Virulence, detoxification and adaptation	Cytoplasmic Membrane
Rv0169	lcl|CP030093.1_prot_AWX08774.1_183	R	GGPGGAPGcWQPITR	D	47.8	25	47.8	4	8	Virulence, detoxification and adaptation	Cytoplasmic Membrane
Rv0169	lcl|CP030093.1_prot_AWX08774.1_183	R	GGPYLQR	G	33.8	25	27	1.96	6	Virulence, detoxification and adaptation	Cytoplasmic Membrane
Rv0169	lcl|CP030093.1_prot_AWX08774.1_183	K	FILDVDPR	Y	20.8	25	19.5	1.1	2	Virulence, detoxification and adaptation	Cytoplasmic Membrane
Rv0169	lcl|CP030093.1_prot_AWX08774.1_183	K	FGESIVNANTVLDDLNSR	M	42.3	25	42.3	7.41	3	Virulence, detoxification and adaptation	Cytoplasmic Membrane
Rv0169	lcl|CP030093.1_prot_AWX08774.1_183	K	ATTVFGGK	Y	21.4	25	21.4	0	5	Virulence, detoxification and adaptation	Cytoplasmic Membrane
Rv0169	lcl|CP030093.1_prot_AWX08774.1_183	R	AGLVMDPGSK	V	17.4	25	17.4	1.21	1	Virulence, detoxification and adaptation	Cytoplasmic Membrane
Rv0169	lcl|CP030093.1_prot_AWX08774.1_183	K	AAAGGGNGYSLR	T	48.1	25	48.1	3.28	8	Virulence, detoxification and adaptation	Cytoplasmic Membrane
Rv0169	lcl|CP030093.1_prot_AWX08774.1_183	R	GVADLVPTATLLDTYSPELFcTIR	N	27.6	25	27.6	5.62	3	Virulence, detoxification and adaptation	Cytoplasmic Membrane
Rv0170	lcl|CP030093.1_prot_AWX08775.1_184	R	TNGYTAEFSNVSGLR	Q	39	25	39	8.34	6	Virulence, detoxification and adaptation	Unknown
Rv0170	lcl|CP030093.1_prot_AWX08775.1_184	R	YSDLIGNR	Y	37.5	25	37.2	3.34	14	Virulence, detoxification and adaptation	Unknown
Rv0170	lcl|CP030093.1_prot_AWX08775.1_184	R	VRVEFNIDR	S	27.5	25	20	1.31	3	Virulence, detoxification and adaptation	Unknown
Rv0170	lcl|CP030093.1_prot_AWX08775.1_184	K	VNNIANALITVFQGQGGTINDILDQTAQLTSQIAER	D	103	25	103	15	6	Virulence, detoxification and adaptation	Unknown
Rv0170	lcl|CP030093.1_prot_AWX08775.1_184	R	VELDDLLHK	T	24	25	20.1	0	2	Virulence, detoxification and adaptation	Unknown
Rv0170	lcl|CP030093.1_prot_AWX08775.1_184	R	TSPALDLDALIGGFKPVFR	A	53.3	25	53.3	12	18	Virulence, detoxification and adaptation	Unknown
Rv0170	lcl|CP030093.1_prot_AWX08775.1_184	K	TPTALTALGR	A	45.3	25	29.2	2	13	Virulence, detoxification and adaptation	Unknown
Rv0170	lcl|CP030093.1_prot_AWX08775.1_184	R	SVPLYQSTTAQIR	Y	54.2	25	54.2	6.35	20	Virulence, detoxification and adaptation	Unknown
Rv0170	lcl|CP030093.1_prot_AWX08775.1_184	K	WNGFQAGGPVR	T	27.7	25	27.7	1.89	2	Virulence, detoxification and adaptation	Unknown
Rv0170	lcl|CP030093.1_prot_AWX08775.1_184	R	NHSDQLAGGLAHISNGAGTVADLLAENR	T	33.9	25	33.9	7.37	4	Virulence, detoxification and adaptation	Unknown
Rv0170	lcl|CP030093.1_prot_AWX08775.1_184	K	LFSQPTGR	C	21.4	25	21.4	0	4	Virulence, detoxification and adaptation	Unknown
Rv0170	lcl|CP030093.1_prot_AWX08775.1_184	R	KAVSYLDAIQQPVIDQR	V	23	25	18.2	2.55	1	Virulence, detoxification and adaptation	Unknown
Rv0170	lcl|CP030093.1_prot_AWX08775.1_184	K	GANDLLPPGGLIPLSR	T	39.8	25	39.8	4	19	Virulence, detoxification and adaptation	Unknown
Rv0170	lcl|CP030093.1_prot_AWX08775.1_184	K	EFDETVNNLENLITGLR	N	105	25	105	12.2	8	Virulence, detoxification and adaptation	Unknown
Rv0170	lcl|CP030093.1_prot_AWX08775.1_184	R	DQAIGEVVK	N	38.6	25	33.2	2.03	16	Virulence, detoxification and adaptation	Unknown
Rv0170	lcl|CP030093.1_prot_AWX08775.1_184	K	AVSYLDAIQQPVIDQR	V	76.3	25	76.3	9.09	21	Virulence, detoxification and adaptation	Unknown
Rv0170	lcl|CP030093.1_prot_AWX08775.1_184	K	ALHLVDGGR	R	40.2	25	27.2	1.06	4	Virulence, detoxification and adaptation	Unknown
Rv0170	lcl|CP030093.1_prot_AWX08775.1_184	K	NLNIVLDTTVK	H	35.8	25	35.8	1.8	2	Virulence, detoxification and adaptation	Unknown
Rv0171	lcl|CP030093.1_prot_AWX08776.1_185	K	RDEQITHLLAQANQVASILGDR	S	25.1	25	25.1	5.48	2	Virulence, detoxification and adaptation	Cytoplasmic
Rv0171	lcl|CP030093.1_prot_AWX08776.1_185	R	SAGLPAYR	W	21.3	25	20.8	1.25	13	Virulence, detoxification and adaptation	Cytoplasmic
Rv0171	lcl|CP030093.1_prot_AWX08776.1_185	R	SLNVLSETVDQTYPHLSAALDGVAK	F	65.7	25	65.7	10.7	30	Virulence, detoxification and adaptation	Cytoplasmic
Rv0171	lcl|CP030093.1_prot_AWX08776.1_185	R	TDTILGR	K	48.7	25	33	3.44	16	Virulence, detoxification and adaptation	Cytoplasmic
Rv0171	lcl|CP030093.1_prot_AWX08776.1_185	K	VLEIEPR	G	16.3	25	16.3	1.07	1	Virulence, detoxification and adaptation	Cytoplasmic
Rv0171	lcl|CP030093.1_prot_AWX08776.1_185	K	TLIAAFNER	G	35.5	25	28	1.72	22	Virulence, detoxification and adaptation	Cytoplasmic
Rv0171	lcl|CP030093.1_prot_AWX08776.1_185	R	KVLEIEPR	G	22.9	25	22.9	0	3	Virulence, detoxification and adaptation	Cytoplasmic
Rv0171	lcl|CP030093.1_prot_AWX08776.1_185	K	VLLANLVPGQILQPFVDAAFK	K	50.8	25	50.8	7.8	23	Virulence, detoxification and adaptation	Cytoplasmic
Rv0171	lcl|CP030093.1_prot_AWX08776.1_185	R	TDTILGRK	V	19.8	25	19.8	1.25	1	Virulence, detoxification and adaptation	Cytoplasmic
Rv0171	lcl|CP030093.1_prot_AWX08776.1_185	R	KEDLAETLTILGR	F	50.8	25	50.8	4.11	9	Virulence, detoxification and adaptation	Cytoplasmic
Rv0171	lcl|CP030093.1_prot_AWX08776.1_185	R	TLEPPNR	M	9.3	25	7.47	1.82	1	Virulence, detoxification and adaptation	Cytoplasmic
Rv0171	lcl|CP030093.1_prot_AWX08776.1_185	R	IAGLGVGTVEGLK	I	53.7	25	49.3	2.64	1	Virulence, detoxification and adaptation	Cytoplasmic
Rv0171	lcl|CP030093.1_prot_AWX08776.1_185	R	ILTDLLVDR	K	40.1	25	25.4	4	9	Virulence, detoxification and adaptation	Cytoplasmic
Rv0171	lcl|CP030093.1_prot_AWX08776.1_185	K	AASGWDIETVKR	S	57.5	25	57.5	8.4	8	Virulence, detoxification and adaptation	Cytoplasmic
Rv0171	lcl|CP030093.1_prot_AWX08776.1_185	R	DEQITHLLAQANQVASILGDR	S	87.3	25	87.3	14.1	12	Virulence, detoxification and adaptation	Cytoplasmic
Rv0171	lcl|CP030093.1_prot_AWX08776.1_185	R	FSASFGETFASGPYFK	V	75.6	25	75.6	8.92	11	Virulence, detoxification and adaptation	Cytoplasmic
Rv0171	lcl|CP030093.1_prot_AWX08776.1_185	R	AVDALLGNISAFSAQVQNLINDNPNLNHVLEQLR	I	26.4	25	26.4	4.68	1	Virulence, detoxification and adaptation	Cytoplasmic
Rv0171	lcl|CP030093.1_prot_AWX08776.1_185	K	FSIGTNTIGTESR	L	89.7	25	89.7	7.72	44	Virulence, detoxification and adaptation	Cytoplasmic
Rv0171	lcl|CP030093.1_prot_AWX08776.1_185	R	GAQALPPGGVLPVGQSTTPYQIYDAFFDVTK	A	0	0	0	11.3	3	Virulence, detoxification and adaptation	Cytoplasmic
Rv0171	lcl|CP030093.1_prot_AWX08776.1_185	R	GISPEDFWR	S	59.8	25	59.8	5.37	62	Virulence, detoxification and adaptation	Cytoplasmic
Rv0171	lcl|CP030093.1_prot_AWX08776.1_185	K	FSDTIGKR	D	36.3	25	36.3	1.85	10	Virulence, detoxification and adaptation	Cytoplasmic
Rv0172	lcl|CP030093.1_prot_AWX08777.1_186	K	qTNTTLNSLSQALNALNEGR	G	0	0	0	15	4	Virulence, detoxification and adaptation	Unknown
Rv0172	lcl|CP030093.1_prot_AWX08777.1_186	K	YKVPANASAVILNPTLVASR	N	74.6	25	74.6	9.62	39	Virulence, detoxification and adaptation	Unknown
Rv0172	lcl|CP030093.1_prot_AWX08777.1_186	K	VQIMGLPVGSIDK	I	34.5	25	28.4	1.55	1	Virulence, detoxification and adaptation	Unknown
Rv0172	lcl|CP030093.1_prot_AWX08777.1_186	K	VPANASAVILNPTLVASR	N	49.9	25	49.9	6.23	6	Virulence, detoxification and adaptation	Unknown
Rv0172	lcl|CP030093.1_prot_AWX08777.1_186	R	TQVPTEWDELR	D	39.8	25	33.4	2.89	13	Virulence, detoxification and adaptation	Unknown
Rv0172	lcl|CP030093.1_prot_AWX08777.1_186	R	SLALFVNALHQDDQQFVALNK	N	81.2	25	81.2	15	17	Virulence, detoxification and adaptation	Unknown
Rv0172	lcl|CP030093.1_prot_AWX08777.1_186	K	QTNTTLNSLSQALNALNEGR	G	80.9	25	80.9	9.36	3	Virulence, detoxification and adaptation	Unknown
Rv0172	lcl|CP030093.1_prot_AWX08777.1_186	K	NLAEFTDR	L	19.5	25	19.5	0	1	Virulence, detoxification and adaptation	Unknown
Rv0172	lcl|CP030093.1_prot_AWX08777.1_186	R	NIQLEPPYR	G	33.4	25	31.7	2.6	36	Virulence, detoxification and adaptation	Unknown
Rv0172	lcl|CP030093.1_prot_AWX08777.1_186	R	LTHSDADLSNAIQQFDSLLAVARPFFAK	N	14.6	25	14.6	3.04	1	Virulence, detoxification and adaptation	Unknown
Rv0172	lcl|CP030093.1_prot_AWX08777.1_186	R	LQPPNGYKDTTVPGIWVPDTPLSHR	N	0	0	0	4.37	3	Virulence, detoxification and adaptation	Unknown
Rv0172	lcl|CP030093.1_prot_AWX08777.1_186	R	LGYQESAELcAQYLAPVLDAIK	F	95.1	25	0	15	5	Virulence, detoxification and adaptation	Unknown
Rv0172	lcl|CP030093.1_prot_AWX08777.1_186	K	GPFGEVIEAFADGLAGK	G	113	25	113	15	57	Virulence, detoxification and adaptation	Unknown
Rv0172	lcl|CP030093.1_prot_AWX08777.1_186	R	GGPVLADNAVIPVER	T	77.5	25	77.5	10.5	88	Virulence, detoxification and adaptation	Unknown
Rv0172	lcl|CP030093.1_prot_AWX08777.1_186	R	GDFFAVVR	S	33.2	25	33.2	2.3	2	Virulence, detoxification and adaptation	Unknown
Rv0172	lcl|CP030093.1_prot_AWX08777.1_186	K	FNYFPFGLNVASTASTLPK	E	84.5	25	84.5	15	20	Virulence, detoxification and adaptation	Unknown
Rv0172	lcl|CP030093.1_prot_AWX08777.1_186	K	EIAYSEPR	L	36.5	25	36.5	2.18	28	Virulence, detoxification and adaptation	Unknown
Rv0172	lcl|CP030093.1_prot_AWX08777.1_186	K	DTTVPGIWVPDTPLSHR	N	44.1	25	44.1	5.8	9	Virulence, detoxification and adaptation	Unknown
Rv0172	lcl|CP030093.1_prot_AWX08777.1_186	R	DSVSHIIDELGPTPEQPK	G	53.7	25	53.7	10.7	25	Virulence, detoxification and adaptation	Unknown
Rv0172	lcl|CP030093.1_prot_AWX08777.1_186	R	LTHSDADLSNAIQQFDSLLAVAR	P	93.6	25	93.6	12.1	6	Virulence, detoxification and adaptation	Unknown
Rv0172	lcl|CP030093.1_prot_AWX08777.1_186	K	GKQTNTTLNSLSQALNALNEGR	G	36.6	25	36.6	6.72	5	Virulence, detoxification and adaptation	Unknown
Rv0173	lcl|CP030093.1_prot_AWX08778.1_187	R	VLTDLPPLIK	H	35	25	35	2.55	23	cell wall and cell processes	Cytoplasmic Membrane
Rv0173	lcl|CP030093.1_prot_AWX08778.1_187	K	QELLINASDAVGR	L	41.6	25	31.2	4.44	3	cell wall and cell processes	Cytoplasmic Membrane
Rv0173	lcl|CP030093.1_prot_AWX08778.1_187	R	SSAYPTTEQTLASIATLLR	G	111	25	111	15	13	cell wall and cell processes	Cytoplasmic Membrane
Rv0173	lcl|CP030093.1_prot_AWX08778.1_187	R	ALEQSFGR	D	23.8	25	23.8	2.7	4	cell wall and cell processes	Cytoplasmic Membrane
Rv0173	lcl|CP030093.1_prot_AWX08778.1_187	K	qELLINASDAVGR	L	0	0	0	5.14	3	cell wall and cell processes	Cytoplasmic Membrane
Rv0173	lcl|CP030093.1_prot_AWX08778.1_187	R	LSQSADQYLSAAR	G	79.9	25	79.9	8.44	48	cell wall and cell processes	Cytoplasmic Membrane
Rv0173	lcl|CP030093.1_prot_AWX08778.1_187	R	YTPNPNDAPGGPLVER	G	48.3	25	48.3	9.59	15	cell wall and cell processes	Cytoplasmic Membrane
Rv0173	lcl|CP030093.1_prot_AWX08778.1_187	R	LLAYVGGR	S	54.7	25	42.2	3.36	37	cell wall and cell processes	Cytoplasmic Membrane
Rv0173	lcl|CP030093.1_prot_AWX08778.1_187	R	AAPYLVGALK	L	17.2	25	17.2	0	1	cell wall and cell processes	Cytoplasmic Membrane
Rv0173	lcl|CP030093.1_prot_AWX08778.1_187	K	LDTFTDELNQQR	D	69.4	25	69.4	7.7	45	cell wall and cell processes	Cytoplasmic Membrane
Rv0173	lcl|CP030093.1_prot_AWX08778.1_187	R	AIDSTNR	L	17.2	25	2.22	1.33	1	cell wall and cell processes	Cytoplasmic Membrane
Rv0173	lcl|CP030093.1_prot_AWX08778.1_187	K	DGDTIPLKR	S	26.7	25	26.7	2.72	2	cell wall and cell processes	Cytoplasmic Membrane
Rv0173	lcl|CP030093.1_prot_AWX08778.1_187	K	LILTQPFDVDTVPQLVR	G	64.5	25	64.5	7.74	11	cell wall and cell processes	Cytoplasmic Membrane
Rv0173	lcl|CP030093.1_prot_AWX08778.1_187	K	HFADKQELLINASDAVGR	L	31.3	25	31.3	6.42	3	cell wall and cell processes	Cytoplasmic Membrane
Rv0173	lcl|CP030093.1_prot_AWX08778.1_187	K	IGQTSLLGSQHVELAAPPDPSPVPLK	D	15.6	25	15.6	3.96	2	cell wall and cell processes	Cytoplasmic Membrane
Rv0173	lcl|CP030093.1_prot_AWX08778.1_187	R	GGGLVNLEGIQQEINAIVTGR	A	109	25	103	12.3	4	cell wall and cell processes	Cytoplasmic Membrane
Rv0174	lcl|CP030093.1_prot_AWX08779.1_188	K	YFSSGQTITK	G	34.5	25	34.5	5.23	1	Virulence, detoxification and adaptation	Unknown
Rv0174	lcl|CP030093.1_prot_AWX08779.1_188	R	VTMSIASNYK	I	17.3	25	17.3	0	2	Virulence, detoxification and adaptation	Unknown
Rv0174	lcl|CP030093.1_prot_AWX08779.1_188	K	VTAVEPTDQGAR	V	71.7	25	69.4	5.28	22	Virulence, detoxification and adaptation	Unknown
Rv0174	lcl|CP030093.1_prot_AWX08779.1_188	R	SPADTSPRPLPSGTYcK	I	0	0	0	1.54	1	Virulence, detoxification and adaptation	Unknown
Rv0174	lcl|CP030093.1_prot_AWX08779.1_188	R	SILSQAAPTADEVNAVFSGVR	D	93	25	93	14.6	32	Virulence, detoxification and adaptation	Unknown
Rv0174	lcl|CP030093.1_prot_AWX08779.1_188	R	PLPSGTYcK	I	0	0	0	1.12	1	Virulence, detoxification and adaptation	Unknown
Rv0174	lcl|CP030093.1_prot_AWX08779.1_188	R	NIPcVDVPGKR	A	52.7	25	50.8	4.49	21	Virulence, detoxification and adaptation	Unknown
Rv0174	lcl|CP030093.1_prot_AWX08779.1_188	R	LVDSTQAIVGDFK	T	78.6	25	78.6	4.08	23	Virulence, detoxification and adaptation	Unknown
Rv0174	lcl|CP030093.1_prot_AWX08779.1_188	K	LNNLAAQTATR	D	38.7	25	36.4	2.74	10	Virulence, detoxification and adaptation	Unknown
Rv0174	lcl|CP030093.1_prot_AWX08779.1_188	K	TNIGDVNDIIENSGPILDSQVNTGDQIER	W	42.1	25	42.1	6.57	3	Virulence, detoxification and adaptation	Unknown
Rv0174	lcl|CP030093.1_prot_AWX08779.1_188	K	IPVDASANVHSVSAVGEQYIDLVSTGAPGK	Y	13.6	25	13.6	2.7	5	Virulence, detoxification and adaptation	Unknown
Rv0174	lcl|CP030093.1_prot_AWX08779.1_188	R	KLNNLAAQTATR	D	63.4	25	62.5	6.74	34	Virulence, detoxification and adaptation	Unknown
Rv0174	lcl|CP030093.1_prot_AWX08779.1_188	K	ADLPASGGLYPTANVTYR	G	37.9	25	37.9	4.36	8	Virulence, detoxification and adaptation	Unknown
Rv0174	lcl|CP030093.1_prot_AWX08779.1_188	R	DSLPQTLANLEVVFDMLK	R	58	25	58	7.48	1	Virulence, detoxification and adaptation	Unknown
Rv0174	lcl|CP030093.1_prot_AWX08779.1_188	R	DSLPQTLANLEVVFDMLKR	Y	59.4	25	59.4	6.12	2	Virulence, detoxification and adaptation	Unknown
Rv0174	lcl|CP030093.1_prot_AWX08779.1_188	R	SKDPYVPLGTNPWFGDPNQILTcPAPGAR	C	40.2	25	40.2	6.57	5	Virulence, detoxification and adaptation	Unknown
Rv0174	lcl|CP030093.1_prot_AWX08779.1_188	K	GTVPSEIGPALDNSNR	G	69.7	25	69.7	10.7	31	Virulence, detoxification and adaptation	Unknown
Rv0174	lcl|CP030093.1_prot_AWX08779.1_188	K	IGLLLDETAQAVGGLGPALQR	L	133	25	133	15	53	Virulence, detoxification and adaptation	Unknown
Rv0174	lcl|CP030093.1_prot_AWX08779.1_188	R	GLAALPTEK	I	28.7	25	26.8	1.23	5	Virulence, detoxification and adaptation	Unknown
Rv0174	lcl|CP030093.1_prot_AWX08779.1_188	K	IPQDAQLQVR	G	45.3	25	44.6	2.92	6	Virulence, detoxification and adaptation	Unknown
Rv0176	lcl|CP030093.1_prot_AWX08780.1_190	R	YRPQLSIQQDSVR	E	18.9	25	18.9	2.62	1	cell wall and cell processes	Cytoplasmic Membrane
Rv0176	lcl|CP030093.1_prot_AWX08780.1_190	K	LVVDVLSYDPETVQR	D	8.75	25	8.26	4.6	5	cell wall and cell processes	Cytoplasmic Membrane
Rv0176	lcl|CP030093.1_prot_AWX08780.1_190	R	TFADLLLR	T	25.6	25	25.6	1.15	5	cell wall and cell processes	Cytoplasmic Membrane
Rv0177	lcl|CP030093.1_prot_AWX08781.1_191	R	ISGVEPTTGTVLDAGVQR	W	49.5	25	43.8	5.49	6	conserved hypotheticals	Cytoplasmic Membrane
Rv0177	lcl|CP030093.1_prot_AWX08781.1_191	R	VLSHATGDFAK	Q	33	25	33	2.06	4	conserved hypotheticals	Cytoplasmic Membrane
Rv0177	lcl|CP030093.1_prot_AWX08781.1_191	R	ANDILIR	I	67.8	25	38.2	2.23	7	conserved hypotheticals	Cytoplasmic Membrane
Rv0178	lcl|CP030093.1_prot_AWX08782.1_192	R	AANYLSGDFAAQYR	R	41.1	25	40.9	3.15	11	cell wall and cell processes	Unknown
Rv0178	lcl|CP030093.1_prot_AWX08782.1_192	M	EDQQSASGDLTQK	S	47.3	25	47.3	4.06	3	cell wall and cell processes	Unknown
Rv0178	lcl|CP030093.1_prot_AWX08782.1_192	R	FVDQIAAANK	Q	34.8	25	34.8	2.74	9	cell wall and cell processes	Unknown
Rv0178	lcl|CP030093.1_prot_AWX08782.1_192	R	GAAVADSQADEDDSAATAAR	G	88.5	25	88.5	15	1	cell wall and cell processes	Unknown
Rv0178	lcl|CP030093.1_prot_AWX08782.1_192	R	GEIDAAGEPDER	G	45.8	25	45.8	2.7	1	cell wall and cell processes	Unknown
Rv0178	lcl|CP030093.1_prot_AWX08782.1_192	K	ITNDTEVTGAAVESLSGR	D	34.6	25	34.6	3	1	cell wall and cell processes	Unknown
Rv0180c	lcl|CP030093.1_prot_AWX08784.1_194	R	VVSPDEAR	R	43.9	25	32.6	2.8	3	cell wall and cell processes	Cytoplasmic Membrane
Rv0180c	lcl|CP030093.1_prot_AWX08784.1_194	R	TDRPAITISTNPR	A	10.7	25	10.7	2.36	2	cell wall and cell processes	Cytoplasmic Membrane
Rv0180c	lcl|CP030093.1_prot_AWX08784.1_194	R	PAAPNPK	R	38.1	25	38.1	1.72	2	cell wall and cell processes	Cytoplasmic Membrane
Rv0180c	lcl|CP030093.1_prot_AWX08784.1_194	R	LLDTAAVYGSALIPPTFSSQLR	D	0	0	0	2.89	2	cell wall and cell processes	Cytoplasmic Membrane
Rv0180c	lcl|CP030093.1_prot_AWX08784.1_194	R	HFPIALVNEDAGPAGQQIVDGLVSGLDK	N	69.1	25	69.1	15	2	cell wall and cell processes	Cytoplasmic Membrane
Rv0180c	lcl|CP030093.1_prot_AWX08784.1_194	R	DFGASAVTPTR	T	48.8	25	48.5	3.72	21	cell wall and cell processes	Cytoplasmic Membrane
Rv0180c	lcl|CP030093.1_prot_AWX08784.1_194	R	AGTLAASIAGQTLTR	A	51.8	25	49.7	4.55	17	cell wall and cell processes	Cytoplasmic Membrane
Rv0180c	lcl|CP030093.1_prot_AWX08784.1_194	R	FAEQVNISR	F	39.1	25	30.1	3.72	5	cell wall and cell processes	Cytoplasmic Membrane
Rv0183	lcl|CP030093.1_prot_AWX08786.1_197	R	VPAGIGR	A	35.8	25	27.9	1.17	1	intermediary metabolism and respiration	Cytoplasmic Membrane
Rv0183	lcl|CP030093.1_prot_AWX08786.1_197	R	RYDHVAQR	L	24	25	22.8	2.11	8	intermediary metabolism and respiration	Cytoplasmic Membrane
Rv0183	lcl|CP030093.1_prot_AWX08786.1_197	R	RAPALTAPLLVLHGTDDR	L	41.5	25	41.5	7.49	17	intermediary metabolism and respiration	Cytoplasmic Membrane
Rv0183	lcl|CP030093.1_prot_AWX08786.1_197	R	NQVLDDVVAWLTER	-	110	25	110	7.62	9	intermediary metabolism and respiration	Cytoplasmic Membrane
Rv0183	lcl|CP030093.1_prot_AWX08786.1_197	R	NFAGIGDVR	I	38.5	25	33.5	1.92	10	intermediary metabolism and respiration	Cytoplasmic Membrane
Rv0183	lcl|CP030093.1_prot_AWX08786.1_197	R	LIPIEGSR	R	30.2	25	29.1	2.28	8	intermediary metabolism and respiration	Cytoplasmic Membrane
Rv0183	lcl|CP030093.1_prot_AWX08786.1_197	K	LLGVVVPGLPVQELDFTAISR	D	17.9	25	17.9	3.92	2	intermediary metabolism and respiration	Cytoplasmic Membrane
Rv0183	lcl|CP030093.1_prot_AWX08786.1_197	R	IVYDVWTPDTAPQAVVVLAHGLGEHAR	R	33.1	25	33.1	10.4	5	intermediary metabolism and respiration	Cytoplasmic Membrane
Rv0183	lcl|CP030093.1_prot_AWX08786.1_197	R	DPEVVQAYNTDPLVHHGR	V	22.7	25	22.7	4.8	9	intermediary metabolism and respiration	Cytoplasmic Membrane
Rv0183	lcl|CP030093.1_prot_AWX08786.1_197	R	DISEYTADFDTLVGIATR	E	118	25	118	13.6	11	intermediary metabolism and respiration	Cytoplasmic Membrane
Rv0183	lcl|CP030093.1_prot_AWX08786.1_197	R	ALLQVGETmPR	R	21.8	25	21.8	4.08	1	intermediary metabolism and respiration	Cytoplasmic Membrane
Rv0183	lcl|CP030093.1_prot_AWX08786.1_197	R	ALLQVGETMPR	R	29.2	25	29.2	2.31	9	intermediary metabolism and respiration	Cytoplasmic Membrane
Rv0183	lcl|CP030093.1_prot_AWX08786.1_197	R	LGAAGLVTYALDHR	G	62.1	25	62.1	7.32	36	intermediary metabolism and respiration	Cytoplasmic Membrane
Rv0184	lcl|CP030093.1_prot_AWX08787.1_198	R	ATAGYSSAAR	R	24.2	25	24.2	1.07	2	conserved hypotheticals	Unknown
Rv0184	lcl|CP030093.1_prot_AWX08787.1_198	R	LGNNPELPGAR	A	30.5	25	24.5	4.09	6	conserved hypotheticals	Unknown
Rv0184	lcl|CP030093.1_prot_AWX08787.1_198	R	SPAQAPTQR	T	39.3	25	39.3	2.15	12	conserved hypotheticals	Unknown
Rv0185	lcl|CP030093.1_prot_AWX08788.1_199	R	FGSVASVQR	Y	32.5	25	32.5	4.41	1	conserved hypotheticals	Cytoplasmic
Rv0186	lcl|CP030093.1_prot_AWX08789.1_200	R	SMFAVGIDR	W	31.4	25	16	0	1	intermediary metabolism and respiration	Cytoplasmic
Rv0186	lcl|CP030093.1_prot_AWX08789.1_200	R	NLYLLPSSPLSELR	K	21	25	21	0	1	intermediary metabolism and respiration	Cytoplasmic
Rv0186	lcl|CP030093.1_prot_AWX08789.1_200	R	AAYADGNLPK	G	33.9	25	33.9	2.72	2	intermediary metabolism and respiration	Cytoplasmic
Rv0186	lcl|CP030093.1_prot_AWX08789.1_200	R	LPITFPVDLGQTPR	S	30.9	25	30.4	2.89	10	intermediary metabolism and respiration	Cytoplasmic
Rv0186Ac	lcl|CP030093.1_prot_AWX08790.1_201	R	IEVPcHcAGAGDAYR	C	29.1	25	25.4	0	1	#N/A	#N/A
Rv0187	lcl|CP030093.1_prot_AWX08791.1_202	R	GAVIVVDNVIR	G	23.2	25	23.2	1.05	3	intermediary metabolism and respiration	Cytoplasmic
Rv0187	lcl|CP030093.1_prot_AWX08791.1_202	R	GGGILAESDDADAVAAR	R	56.5	25	56.5	9.57	8	intermediary metabolism and respiration	Cytoplasmic
Rv0187	lcl|CP030093.1_prot_AWX08791.1_202	K	GWDGFALALVR	-	42.2	25	38.4	1.92	4	intermediary metabolism and respiration	Cytoplasmic
Rv0187	lcl|CP030093.1_prot_AWX08791.1_202	R	IAVSAQQGK	F	23.8	25	17.9	0	1	intermediary metabolism and respiration	Cytoplasmic
Rv0187	lcl|CP030093.1_prot_AWX08791.1_202	R	TLQMMGEHPGLDATAIQTVGR	K	8.42	25	8.42	4.2	2	intermediary metabolism and respiration	Cytoplasmic
Rv0187	lcl|CP030093.1_prot_AWX08791.1_202	R	VVTLEYQPK	H	20.4	25	20.4	1.43	2	intermediary metabolism and respiration	Cytoplasmic
Rv0189c	lcl|CP030093.1_prot_AWX08793.1_204	R	YTTGVLSK	Y	32	25	22.5	1.77	3	intermediary metabolism and respiration	Cytoplasmic
Rv0189c	lcl|CP030093.1_prot_AWX08793.1_204	R	VLDVLADPAEFASR	Q	48	25	48	5.01	54	intermediary metabolism and respiration	Cytoplasmic
Rv0189c	lcl|CP030093.1_prot_AWX08793.1_204	K	TAGFDSDVFEGTAR	V	62.7	25	62.7	8.68	21	intermediary metabolism and respiration	Cytoplasmic
Rv0189c	lcl|CP030093.1_prot_AWX08793.1_204	R	SRDVTDGLEK	A	26.5	25	21.4	2.38	6	intermediary metabolism and respiration	Cytoplasmic
Rv0189c	lcl|CP030093.1_prot_AWX08793.1_204	R	SGQAVVELLR	R	29.5	25	25.8	2.47	9	intermediary metabolism and respiration	Cytoplasmic
Rv0189c	lcl|CP030093.1_prot_AWX08793.1_204	R	FSGGTTGLcVGHIAPEAVDGGPIALLR	N	11	25	11	3.14	2	intermediary metabolism and respiration	Cytoplasmic
Rv0189c	lcl|CP030093.1_prot_AWX08793.1_204	R	IGSGVPHLADVKPFGR	H	0	0	0	3.66	2	intermediary metabolism and respiration	Cytoplasmic
Rv0189c	lcl|CP030093.1_prot_AWX08793.1_204	R	HVMSDVDHIGGVPVVMK	A	14.2	25	14.2	1.89	2	intermediary metabolism and respiration	Cytoplasmic
Rv0189c	lcl|CP030093.1_prot_AWX08793.1_204	K	DVLLLTDGR	F	45.5	25	37.2	2.42	17	intermediary metabolism and respiration	Cytoplasmic
Rv0189c	lcl|CP030093.1_prot_AWX08793.1_204	M	PQTTDEAASVSTVADIKPR	S	48.3	25	48.3	10.1	8	intermediary metabolism and respiration	Cytoplasmic
Rv0189c	lcl|CP030093.1_prot_AWX08793.1_204	K	ALLDAGLLHGDcLTVTGHTMAENLAAITPPDPDGK	V	1.68	25	1.68	5.92	1	intermediary metabolism and respiration	Cytoplasmic
Rv0189c	lcl|CP030093.1_prot_AWX08793.1_204	R	AALDALEDGTITVGDAVVIR	Y	89.2	25	89	10.7	6	intermediary metabolism and respiration	Cytoplasmic
Rv0189c	lcl|CP030093.1_prot_AWX08793.1_204	R	ALANPIHPSGGITILHGSLAPEGAVVK	T	5.94	25	5.94	3.96	3	intermediary metabolism and respiration	Cytoplasmic
Rv0190	lcl|CP030093.1_prot_AWX08794.1_205	M	tAAHGYTQQK	D	0	0	0	2	1	conserved hypotheticals	Cytoplasmic
Rv0190	lcl|CP030093.1_prot_AWX08794.1_205	R	SVALNLLDEHLSHcVTR	A	21	25	21	3.09	3	conserved hypotheticals	Cytoplasmic
Rv0190	lcl|CP030093.1_prot_AWX08794.1_205	R	RVEGQVR	G	38.8	25	12.1	3.09	10	conserved hypotheticals	Cytoplasmic
Rv0190	lcl|CP030093.1_prot_AWX08794.1_205	K	LAEASAAIAR	L	67.1	25	54.5	2.37	24	conserved hypotheticals	Cytoplasmic
Rv0190	lcl|CP030093.1_prot_AWX08794.1_205	R	AVAEGGPGADGK	L	44.8	25	44.8	2.92	6	conserved hypotheticals	Cytoplasmic
Rv0194	lcl|CP030093.1_prot_AWX08798.1_209	R	HGIDVGIR	R	27.1	25	0	1.1	3	cell wall and cell processes	Cytoplasmic Membrane
Rv0198c	lcl|CP030093.1_prot_AWX08801.1_213	R	GYAVNHDR	E	31.6	25	31.6	2.33	8	intermediary metabolism and respiration	Cytoplasmic
Rv0198c	lcl|CP030093.1_prot_AWX08801.1_213	R	DEQHAAVLAAYPGHIAR	M	56.2	25	56.2	8.8	1	intermediary metabolism and respiration	Cytoplasmic
Rv0198c	lcl|CP030093.1_prot_AWX08801.1_213	R	DADLGYNLR	T	19.7	25	19.7	0	1	intermediary metabolism and respiration	Cytoplasmic
Rv0198c	lcl|CP030093.1_prot_AWX08801.1_213	R	ALVAEDFEFYGR	T	60	25	60	6.04	16	intermediary metabolism and respiration	Cytoplasmic
Rv0198c	lcl|CP030093.1_prot_AWX08801.1_213	K	ALIEQYHAYTPR	D	79.2	25	79.2	7.17	6	intermediary metabolism and respiration	Cytoplasmic
Rv0198c	lcl|CP030093.1_prot_AWX08801.1_213	R	DLIIQASQAGAAVGTDAQR	I	54.1	25	52.6	4.62	4	intermediary metabolism and respiration	Cytoplasmic
Rv0198c	lcl|CP030093.1_prot_AWX08801.1_213	R	GVSLVENLMGDAVGK	L	69.3	25	69.3	6.32	9	intermediary metabolism and respiration	Cytoplasmic
Rv0198c	lcl|CP030093.1_prot_AWX08801.1_213	R	YLVHFTQSGIGLPDESYYR	D	31.1	25	31.1	4.42	7	intermediary metabolism and respiration	Cytoplasmic
Rv0198c	lcl|CP030093.1_prot_AWX08801.1_213	R	WLAEHEIPADR	A	36.1	25	29.5	2.85	2	intermediary metabolism and respiration	Cytoplasmic
Rv0198c	lcl|CP030093.1_prot_AWX08801.1_213	R	VFFGWAQIWR	T	54.7	25	54.7	5.07	1	intermediary metabolism and respiration	Cytoplasmic
Rv0198c	lcl|CP030093.1_prot_AWX08801.1_213	R	TLTGAQQLR	D	58.8	25	49.6	2.19	6	intermediary metabolism and respiration	Cytoplasmic
Rv0198c	lcl|CP030093.1_prot_AWX08801.1_213	R	LAVDPHSPPEFR	C	9.1	25	9.1	2.64	2	intermediary metabolism and respiration	Cytoplasmic
Rv0198c	lcl|CP030093.1_prot_AWX08801.1_213	K	LAIDRDDLYGNVQR	G	0	0	0	1.36	1	intermediary metabolism and respiration	Cytoplasmic
Rv0198c	lcl|CP030093.1_prot_AWX08801.1_213	R	IGDLYASFLDEEAVER	A	81.7	25	81.7	8	17	intermediary metabolism and respiration	Cytoplasmic
Rv0198c	lcl|CP030093.1_prot_AWX08801.1_213	R	IDTLVDNLQEAYR	I	43.8	25	43.8	3.64	15	intermediary metabolism and respiration	Cytoplasmic
Rv0198c	lcl|CP030093.1_prot_AWX08801.1_213	R	HFPPDAK	S	10.4	25	10.4	1.15	1	intermediary metabolism and respiration	Cytoplasmic
Rv0199	lcl|CP030093.1_prot_AWX08802.1_214	R	LDVSDVDGK	L	34.8	25	28.1	0	1	cell wall and cell processes	Unknown
Rv0199	lcl|CP030093.1_prot_AWX08802.1_214	R	ELDTQSGAAR	P	28.2	25	28.2	1.77	1	cell wall and cell processes	Unknown
Rv0199	lcl|CP030093.1_prot_AWX08802.1_214	R	LHDGTVGQLNTDFDAVVQPYR	Q	26.9	25	26.9	6.74	5	cell wall and cell processes	Unknown
Rv0199	lcl|CP030093.1_prot_AWX08802.1_214	R	IEAVAIDTVHR	E	72.7	25	62.1	4	18	cell wall and cell processes	Unknown
Rv0201c	lcl|CP030093.1_prot_AWX08804.1_216	R	SALESGDIATWQR	I	66.4	25	54.7	5.44	7	conserved hypotheticals	Unknown
Rv0201c	lcl|CP030093.1_prot_AWX08804.1_216	R	THLDANER	A	34.3	25	34.3	1.38	20	conserved hypotheticals	Unknown
Rv0201c	lcl|CP030093.1_prot_AWX08804.1_216	R	qVEEVLEGIPATGIANAFWEVLDR	A	0	0	0	10	1	conserved hypotheticals	Unknown
Rv0206c	lcl|CP030093.1_prot_AWX08809.1_221	R	GMSTQEAIR	I	37	25	37	1.82	1	cell wall and cell processes	Cytoplasmic Membrane
Rv0206c	lcl|CP030093.1_prot_AWX08809.1_221	K	HVDALGVR	T	26.1	25	26	0	3	cell wall and cell processes	Cytoplasmic Membrane
Rv0206c	lcl|CP030093.1_prot_AWX08809.1_221	R	SGHIVAIFQAPAGK	T	26.1	25	26.1	2.6	1	cell wall and cell processes	Cytoplasmic Membrane
Rv0206c	lcl|CP030093.1_prot_AWX08809.1_221	R	AYAVGASKDPSVR	V	42.8	25	35.4	3.55	5	cell wall and cell processes	Cytoplasmic Membrane
Rv0206c	lcl|CP030093.1_prot_AWX08809.1_221	K	KVVDELNR	F	32.3	25	24.9	2.77	2	cell wall and cell processes	Cytoplasmic Membrane
Rv0206c	lcl|CP030093.1_prot_AWX08809.1_221	K	AIAPDLQR	L	40.7	25	38.5	1.68	13	cell wall and cell processes	Cytoplasmic Membrane
Rv0206c	lcl|CP030093.1_prot_AWX08809.1_221	R	IGLGEIHLPDER	K	16.8	25	16.8	2.15	3	cell wall and cell processes	Cytoplasmic Membrane
Rv0206c	lcl|CP030093.1_prot_AWX08809.1_221	R	VLQNGLINPADASK	K	26	25	26	3	7	cell wall and cell processes	Cytoplasmic Membrane
Rv0207c	lcl|CP030093.1_prot_AWX08810.1_222	R	VLLVWDAPNLDMGLGSILGR	R	20.3	25	20.3	1.6	1	conserved hypotheticals	Unknown
Rv0207c	lcl|CP030093.1_prot_AWX08810.1_222	M	SLTEDVTSQTSESLAR	H	19.3	25	19.3	1.64	1	conserved hypotheticals	Unknown
Rv0207c	lcl|CP030093.1_prot_AWX08810.1_222	R	NVGFAVFAKPK	V	17.4	25	17.4	2.17	3	conserved hypotheticals	Unknown
Rv0207c	lcl|CP030093.1_prot_AWX08810.1_222	R	IGLDSLPEQGAWLQPFRPLSSLLTSR	-	36.9	25	36.9	2.18	1	conserved hypotheticals	Unknown
Rv0207c	lcl|CP030093.1_prot_AWX08810.1_222	R	HSVLAEDLSQDGLTSLGAPGAR	V	63.5	25	58.8	6.66	6	conserved hypotheticals	Unknown
Rv0207c	lcl|CP030093.1_prot_AWX08810.1_222	R	EGLAALVVASADGQAFR	Q	46	25	45.5	5.96	5	conserved hypotheticals	Unknown
Rv0207c	lcl|CP030093.1_prot_AWX08810.1_222	R	QPLEAVAR	S	44.7	25	44.7	1.42	1	conserved hypotheticals	Unknown
Rv0211	lcl|CP030093.1_prot_AWX08813.1_226	K	TTVPLVTEAR	D	28.5	25	20.5	2.68	10	intermediary metabolism and respiration	Cytoplasmic
Rv0211	lcl|CP030093.1_prot_AWX08813.1_226	K	YITHFPETR	E	31.7	25	29.1	3.11	15	intermediary metabolism and respiration	Cytoplasmic
Rv0211	lcl|CP030093.1_prot_AWX08813.1_226	R	AETLGDDIAWMR	F	55.7	25	55.7	4.47	9	intermediary metabolism and respiration	Cytoplasmic
Rv0211	lcl|CP030093.1_prot_AWX08813.1_226	K	ALHSVGAPLEPGQK	D	51.2	25	51.2	6.36	6	intermediary metabolism and respiration	Cytoplasmic
Rv0211	lcl|CP030093.1_prot_AWX08813.1_226	K	AYYFAAAFPSAcGK	T	20.9	25	20.9	2.74	2	intermediary metabolism and respiration	Cytoplasmic
Rv0211	lcl|CP030093.1_prot_AWX08813.1_226	R	DWQHGVFIGATLGSEQTAAAEGK	V	31.2	25	31.2	7.15	3	intermediary metabolism and respiration	Cytoplasmic
Rv0211	lcl|CP030093.1_prot_AWX08813.1_226	R	EIWSYGSGYGGNALLGK	K	70.3	25	70.3	9.43	1	intermediary metabolism and respiration	Cytoplasmic
Rv0211	lcl|CP030093.1_prot_AWX08813.1_226	R	ETETNAAHPNSR	Y	59.6	25	59.6	4.13	13	intermediary metabolism and respiration	Cytoplasmic
Rv0211	lcl|CP030093.1_prot_AWX08813.1_226	R	FLWPGFGENSR	V	48.5	25	48.5	3.3	21	intermediary metabolism and respiration	Cytoplasmic
Rv0211	lcl|CP030093.1_prot_AWX08813.1_226	R	qELPLIEEWLQFVGEK	L	0	0	0	4.89	4	intermediary metabolism and respiration	Cytoplasmic
Rv0211	lcl|CP030093.1_prot_AWX08813.1_226	R	KTTVPLVTEAR	D	27.7	25	27.7	2.82	1	intermediary metabolism and respiration	Cytoplasmic
Rv0211	lcl|CP030093.1_prot_AWX08813.1_226	R	LcDQLVEAGTFIR	L	77.3	25	74.9	6.92	29	intermediary metabolism and respiration	Cytoplasmic
Rv0211	lcl|CP030093.1_prot_AWX08813.1_226	K	MGDDGFFVK	A	48.2	25	48.2	2	2	intermediary metabolism and respiration	Cytoplasmic
Rv0211	lcl|CP030093.1_prot_AWX08813.1_226	K	NSYLALSDPSDVAR	V	51.4	25	51.4	6.89	13	intermediary metabolism and respiration	Cytoplasmic
Rv0211	lcl|CP030093.1_prot_AWX08813.1_226	K	SNPNAMR	T	11.3	25	11.3	1.3	2	intermediary metabolism and respiration	Cytoplasmic
Rv0211	lcl|CP030093.1_prot_AWX08813.1_226	K	TNLAMLQPTIPGWR	A	25.7	25	25	2.19	4	intermediary metabolism and respiration	Cytoplasmic
Rv0211	lcl|CP030093.1_prot_AWX08813.1_226	K	VFFVNWFR	R	41.3	25	39	7.19	15	intermediary metabolism and respiration	Cytoplasmic
Rv0211	lcl|CP030093.1_prot_AWX08813.1_226	R	VVFTDGSEEEFQR	L	84.3	25	84.3	8.31	24	intermediary metabolism and respiration	Cytoplasmic
Rv0211	lcl|CP030093.1_prot_AWX08813.1_226	R	LYAVNPEFGFFGVAPGTNWK	S	55	25	55	8.15	1	intermediary metabolism and respiration	Cytoplasmic
Rv0211	lcl|CP030093.1_prot_AWX08813.1_226	K	LPTGVKDEFDALK	E	17.1	25	17.1	1.8	1	intermediary metabolism and respiration	Cytoplasmic
Rv0216	lcl|CP030093.1_prot_AWX08817.1_231	R	LVYGGHTIGLALAQATR	L	19.6	25	19.6	1.64	1	intermediary metabolism and respiration	Unknown
Rv0216	lcl|CP030093.1_prot_AWX08817.1_231	M	ASGYGGIR	V	32	25	32	1.2	2	intermediary metabolism and respiration	Unknown
Rv0216	lcl|CP030093.1_prot_AWX08817.1_231	R	FPAVGDTLYTR	T	22	25	22	1.72	3	intermediary metabolism and respiration	Unknown
Rv0216	lcl|CP030093.1_prot_AWX08817.1_231	R	IGADAPAPAADPTAHWDGAVFR	K	5.47	25	5.47	1.77	3	intermediary metabolism and respiration	Unknown
Rv0216	lcl|CP030093.1_prot_AWX08817.1_231	R	LVLDFYR	C	24.7	25	21.9	1.15	1	intermediary metabolism and respiration	Unknown
Rv0216	lcl|CP030093.1_prot_AWX08817.1_231	R	SLVYAVSDSASEPDR	Q	65.6	25	65.6	10	13	intermediary metabolism and respiration	Unknown
Rv0216	lcl|CP030093.1_prot_AWX08817.1_231	R	TEVVGLR	A	24.3	25	19	1.37	1	intermediary metabolism and respiration	Unknown
Rv0216	lcl|CP030093.1_prot_AWX08817.1_231	R	VGGPYFDDLSK	G	36.2	25	36.2	0	1	intermediary metabolism and respiration	Unknown
Rv0216	lcl|CP030093.1_prot_AWX08817.1_231	R	VPGPHFDAGIAGAVLHSTADLVSGAPELAR	L	17.3	25	17.3	4	3	intermediary metabolism and respiration	Unknown
Rv0222	lcl|CP030093.1_prot_AWX08823.1_237	S	SESDAANTEPEVLVEQR	D	0	0	0	1.09	1	lipid metabolism	Cytoplasmic Membrane
Rv0222	lcl|CP030093.1_prot_AWX08823.1_237	K	NAVNAAVSR	G	24.2	25	18.5	1.26	2	lipid metabolism	Cytoplasmic Membrane
Rv0222	lcl|CP030093.1_prot_AWX08823.1_237	K	ITANGPLAVVATKR	I	29.3	25	29.3	1.6	1	lipid metabolism	Cytoplasmic Membrane
Rv0222	lcl|CP030093.1_prot_AWX08823.1_237	R	IPYAIAMELALTGDNLPAER	A	37.2	25	37.2	10	2	lipid metabolism	Cytoplasmic Membrane
Rv0222	lcl|CP030093.1_prot_AWX08823.1_237	K	ILVPVFTSNDAK	E	23.9	25	23.9	0	1	lipid metabolism	Cytoplasmic Membrane
Rv0222	lcl|CP030093.1_prot_AWX08823.1_237	K	EGAIAFAER	R	33.4	25	28.8	2.74	12	lipid metabolism	Cytoplasmic Membrane
Rv0222	lcl|CP030093.1_prot_AWX08823.1_237	R	GLVAGGGGLLR	L	24.8	25	16.2	0	5	lipid metabolism	Cytoplasmic Membrane
Rv0222	lcl|CP030093.1_prot_AWX08823.1_237	R	GENVVVEGR	G	24.5	25	19.4	1.6	2	lipid metabolism	Cytoplasmic Membrane
Rv0222	lcl|CP030093.1_prot_AWX08823.1_237	R	DSAFGIPEVKR	G	7.1	25	7.1	1.09	1	lipid metabolism	Cytoplasmic Membrane
Rv0222	lcl|CP030093.1_prot_AWX08823.1_237	R	AHELGLVNVLAEPGTALDAAIALAEK	I	81.2	25	81.2	12.4	3	lipid metabolism	Cytoplasmic Membrane
Rv0222	lcl|CP030093.1_prot_AWX08823.1_237	R	ILIITINRPK	A	37.9	25	37.9	2.11	8	lipid metabolism	Cytoplasmic Membrane
Rv0223c	lcl|CP030093.1_prot_AWX08824.1_238	R	AAFDNGPWPSTPPHER	A	13.3	25	13.3	1.7	1	intermediary metabolism and respiration	Cytoplasmic
Rv0223c	lcl|CP030093.1_prot_AWX08824.1_238	R	AAVIAAAVK	M	46.7	25	33.7	0	1	intermediary metabolism and respiration	Cytoplasmic
Rv0223c	lcl|CP030093.1_prot_AWX08824.1_238	R	AAEmLKPcTLELGGK	S	13.6	25	13.6	1.74	1	intermediary metabolism and respiration	Cytoplasmic
Rv0223c	lcl|CP030093.1_prot_AWX08824.1_238	K	WTKPSTSDVIEVR	C	21.7	25	21.7	0	1	intermediary metabolism and respiration	Cytoplasmic
Rv0223c	lcl|CP030093.1_prot_AWX08824.1_238	R	TGSYGQSIVSR	E	58.6	25	58.6	6.59	6	intermediary metabolism and respiration	Cytoplasmic
Rv0223c	lcl|CP030093.1_prot_AWX08824.1_238	R	SRYDEIVAAVTNFVTALPVGPPSDPAAQIGPLISEK	Q	0	0	0	4.16	1	intermediary metabolism and respiration	Cytoplasmic
Rv0229c	lcl|CP030093.1_prot_AWX08829.1_244	R	TQITDLEVGYSAR	N	34.7	25	34.7	4.37	4	cell wall and cell processes	0
Rv0229c	lcl|CP030093.1_prot_AWX08829.1_244	R	AVEPLAEAGAVAR	T	48.3	25	48.3	3.39	9	cell wall and cell processes	0
Rv0229c	lcl|CP030093.1_prot_AWX08829.1_244	K	YLLDTSVIKR	L	44	25	44	3.39	2	cell wall and cell processes	0
Rv0230c	lcl|CP030093.1_prot_AWX08831.1_246	R	DIEHGIADTGIK	A	38.7	25	28.9	0	5	lipid metabolism	Cytoplasmic Membrane
Rv0230c	lcl|CP030093.1_prot_AWX08831.1_246	R	FGVDVISPFQDR	V	48.6	25	45.3	5.28	21	lipid metabolism	Cytoplasmic Membrane
Rv0230c	lcl|CP030093.1_prot_AWX08831.1_246	R	GVDTIVDLTVIGLGR	Y	51	25	51	6.3	2	lipid metabolism	Cytoplasmic Membrane
Rv0230c	lcl|CP030093.1_prot_AWX08831.1_246	R	IFAEEGVDLSR	V	57	25	55.3	4.31	21	lipid metabolism	Cytoplasmic Membrane
Rv0230c	lcl|CP030093.1_prot_AWX08831.1_246	K	cATDEPGLTPGVER	V	0	0	0	1.3	1	lipid metabolism	Cytoplasmic Membrane
Rv0230c	lcl|CP030093.1_prot_AWX08831.1_246	M	PELNTAR	G	25.6	25	25.6	1.36	1	lipid metabolism	Cytoplasmic Membrane
Rv0230c	lcl|CP030093.1_prot_AWX08831.1_246	R	AVAQAHKR	T	33.9	25	33.7	0	3	lipid metabolism	Cytoplasmic Membrane
Rv0231	lcl|CP030093.1_prot_AWX08832.1_247	R	RDDAADDAFLFAQGPTGGLGK	V	17.4	25	17.4	1.39	2	lipid metabolism	Cytoplasmic
Rv0231	lcl|CP030093.1_prot_AWX08832.1_247	K	AKVTSEGER	V	22.4	25	22.4	0	3	lipid metabolism	Cytoplasmic
Rv0231	lcl|CP030093.1_prot_AWX08832.1_247	K	DTFFETVAR	E	34.9	25	32.6	1.59	10	lipid metabolism	Cytoplasmic
Rv0231	lcl|CP030093.1_prot_AWX08832.1_247	R	DYPVTEADILHR	G	31.5	25	31.5	3.51	2	lipid metabolism	Cytoplasmic
Rv0231	lcl|CP030093.1_prot_AWX08832.1_247	K	IAGTPESQEYVFFVADSQHER	Y	0	0	0	2.41	2	lipid metabolism	Cytoplasmic
Rv0231	lcl|CP030093.1_prot_AWX08832.1_247	R	RPVHDPAR	Y	11.9	25	6.47	1.55	1	lipid metabolism	Cytoplasmic
Rv0231	lcl|CP030093.1_prot_AWX08832.1_247	R	LSGVDEALIDEIFGVLVR	D	87.3	25	87.3	10.5	8	lipid metabolism	Cytoplasmic
Rv0231	lcl|CP030093.1_prot_AWX08832.1_247	R	YLLYSPLTK	A	27.3	25	27.3	0	5	lipid metabolism	Cytoplasmic
Rv0231	lcl|CP030093.1_prot_AWX08832.1_247	R	VITALWDVIAAK	G	50.1	25	50.1	3.11	5	lipid metabolism	Cytoplasmic
Rv0231	lcl|CP030093.1_prot_AWX08832.1_247	R	SATTAEQAR	F	47.7	25	46.1	2.64	7	lipid metabolism	Cytoplasmic
Rv0231	lcl|CP030093.1_prot_AWX08832.1_247	R	LLTDAYVR	L	29.1	25	29	2.2	5	lipid metabolism	Cytoplasmic
Rv0231	lcl|CP030093.1_prot_AWX08832.1_247	R	LKHDDHER	I	20.9	25	20.9	1.07	1	lipid metabolism	Cytoplasmic
Rv0233	lcl|CP030093.1_prot_AWX08834.1_249	R	YLDDLPAYR	Q	12.8	25	6.31	1.1	1	information pathways	Cytoplasmic
Rv0233	lcl|CP030093.1_prot_AWX08834.1_249	R	SGSLAAGGLNWASLPLK	L	16	25	16	0	1	information pathways	Cytoplasmic
Rv0233	lcl|CP030093.1_prot_AWX08834.1_249	R	MNELIPLALR	L	25.9	25	24.7	0	1	information pathways	Cytoplasmic
Rv0233	lcl|CP030093.1_prot_AWX08834.1_249	K	LFAGGNAK	F	22.6	25	18.8	0	1	information pathways	Cytoplasmic
Rv0233	lcl|CP030093.1_prot_AWX08834.1_249	K	FWDPADIDFTR	D	26.2	25	26.2	1.1	3	information pathways	Cytoplasmic
Rv0233	lcl|CP030093.1_prot_AWX08834.1_249	R	FGTISNAR	G	56.7	25	55.2	4.89	10	information pathways	Cytoplasmic
Rv0234c	lcl|CP030093.1_prot_AWX08835.1_250	R	VGDPTDPDTDVGPLATEQGR	N	93.9	25	93.9	12	36	intermediary metabolism and respiration	Cytoplasmic
Rv0234c	lcl|CP030093.1_prot_AWX08835.1_250	R	YYAENAEALLADEPADAAK	V	91.7	25	91.7	11.3	28	intermediary metabolism and respiration	Cytoplasmic
Rv0234c	lcl|CP030093.1_prot_AWX08835.1_250	R	AANIDEAVEIANATTFGLGSNAWTR	D	134	25	134	15	7	intermediary metabolism and respiration	Cytoplasmic
Rv0234c	lcl|CP030093.1_prot_AWX08835.1_250	K	DMALYTEEVFGPVASVFR	A	97.1	25	97.1	12	8	intermediary metabolism and respiration	Cytoplasmic
Rv0234c	lcl|CP030093.1_prot_AWX08835.1_250	R	ELSAHGIR	E	46.3	25	39.8	1.85	27	intermediary metabolism and respiration	Cytoplasmic
Rv0234c	lcl|CP030093.1_prot_AWX08835.1_250	R	FAAPALmAGNVGLLK	H	54.1	25	54.1	4.18	10	intermediary metabolism and respiration	Cytoplasmic
Rv0234c	lcl|CP030093.1_prot_AWX08835.1_250	R	FIVHADIYDDFVDK	F	57	25	57	5.64	7	intermediary metabolism and respiration	Cytoplasmic
Rv0234c	lcl|CP030093.1_prot_AWX08835.1_250	R	FIVHADIYDDFVDKFVAR	M	52.2	25	52.2	13.3	10	intermediary metabolism and respiration	Cytoplasmic
Rv0234c	lcl|CP030093.1_prot_AWX08835.1_250	R	GGFPDGcFQTLLVSSGAVEAILR	D	21.7	25	21.7	4.74	1	intermediary metabolism and respiration	Cytoplasmic
Rv0234c	lcl|CP030093.1_prot_AWX08835.1_250	K	HASNVPQcALYLADVIAR	G	66.4	25	63.8	10.4	36	intermediary metabolism and respiration	Cytoplasmic
Rv0234c	lcl|CP030093.1_prot_AWX08835.1_250	R	LDRPGWFYPPTVITDISK	D	35.7	25	35.7	5.25	3	intermediary metabolism and respiration	Cytoplasmic
Rv0234c	lcl|CP030093.1_prot_AWX08835.1_250	R	QTSFAQR	A	46.6	25	40.4	2.41	5	intermediary metabolism and respiration	Cytoplasmic
Rv0234c	lcl|CP030093.1_prot_AWX08835.1_250	K	QVEDAAAAGAVIR	C	53.4	25	53.4	5.24	18	intermediary metabolism and respiration	Cytoplasmic
Rv0234c	lcl|CP030093.1_prot_AWX08835.1_250	K	TFTAATDDEVDAAIAR	A	110	25	110	13.3	59	intermediary metabolism and respiration	Cytoplasmic
Rv0234c	lcl|CP030093.1_prot_AWX08835.1_250	K	VGASAAYGR	Y	76.2	25	52.7	6.68	50	intermediary metabolism and respiration	Cytoplasmic
Rv0234c	lcl|CP030093.1_prot_AWX08835.1_250	R	VQNNGQScIAAK	R	54.3	25	53.1	4.28	7	intermediary metabolism and respiration	Cytoplasmic
Rv0234c	lcl|CP030093.1_prot_AWX08835.1_250	R	YQPLGVILAVMPWNFPLWQAVR	F	62.8	25	62.8	10.7	4	intermediary metabolism and respiration	Cytoplasmic
Rv0234c	lcl|CP030093.1_prot_AWX08835.1_250	K	qVEDAAAAGAVIR	C	0	0	0	4.28	13	intermediary metabolism and respiration	Cytoplasmic
Rv0234c	lcl|CP030093.1_prot_AWX08835.1_250	R	FAAPALMAGNVGLLK	H	76.1	25	76.1	6.1	62	intermediary metabolism and respiration	Cytoplasmic
Rv0236c	lcl|CP030093.1_prot_AWX08837.1_252	R	VTDTVSVSLLDWDDVIDR	N	0	0	0	1.25	1	cell wall and cell processes	Cytoplasmic Membrane
Rv0236A	lcl|CP030093.1_prot_AWX08838.1_253	K	KPPLPGGDPSSSVLNR	V	20.8	25	20.8	3.82	4	cell wall and cell processes	Cytoplasmic Membrane
Rv0237	lcl|CP030093.1_prot_AWX08839.1_254	R	GSGDSHNGGVTTPPLDDLVGDDLVPYR	T	0	0	0	4.39	8	cell wall and cell processes	Cytoplasmic
Rv0237	lcl|CP030093.1_prot_AWX08839.1_254	K	EVPAVLDR	L	39.8	25	39.8	2.32	30	cell wall and cell processes	Cytoplasmic
Rv0237	lcl|CP030093.1_prot_AWX08839.1_254	K	HFPGHGR	G	21.7	25	21.7	2.35	3	cell wall and cell processes	Cytoplasmic
Rv0237	lcl|CP030093.1_prot_AWX08839.1_254	R	KLGITIDFAPVVDVTDAPDDTVIGDR	S	68.2	25	68.2	12.6	12	cell wall and cell processes	Cytoplasmic
Rv0237	lcl|CP030093.1_prot_AWX08839.1_254	K	LAQLLVVGVR	D	28.5	25	13.4	0	2	cell wall and cell processes	Cytoplasmic
Rv0237	lcl|CP030093.1_prot_AWX08839.1_254	R	SFGSDPATVTAYAGAYAQGLR	D	101	25	101	15	48	cell wall and cell processes	Cytoplasmic
Rv0237	lcl|CP030093.1_prot_AWX08839.1_254	R	SLIGGTGPSAR	E	22.3	25	22.3	0	3	cell wall and cell processes	Cytoplasmic
Rv0237	lcl|CP030093.1_prot_AWX08839.1_254	R	ScAEPAGIPALLSPR	D	56.2	25	56.2	6.89	5	cell wall and cell processes	Cytoplasmic
Rv0237	lcl|CP030093.1_prot_AWX08839.1_254	R	TLVTQAPVGVMVGHLQVPGLTGSEPASLSK	A	33.7	25	33.7	4.85	6	cell wall and cell processes	Cytoplasmic
Rv0237	lcl|CP030093.1_prot_AWX08839.1_254	R	DKLAQLLVVGVR	D	55.7	25	55.7	4.7	39	cell wall and cell processes	Cytoplasmic
Rv0237	lcl|CP030093.1_prot_AWX08839.1_254	R	DAGVLPVLK	H	28.9	25	26.6	0	15	cell wall and cell processes	Cytoplasmic
Rv0237	lcl|CP030093.1_prot_AWX08839.1_254	R	AGELPmSAVDR	S	21.4	25	17.8	1.7	4	cell wall and cell processes	Cytoplasmic
Rv0237	lcl|CP030093.1_prot_AWX08839.1_254	R	AGELPMSAVDR	S	27.1	25	27.1	1.92	7	cell wall and cell processes	Cytoplasmic
Rv0237	lcl|CP030093.1_prot_AWX08839.1_254	K	AAVNLLR	T	70.9	25	39	1.19	1	cell wall and cell processes	Cytoplasmic
Rv0237	lcl|CP030093.1_prot_AWX08839.1_254	K	GPNPGcGR	-	22.2	25	22.2	1.04	1	cell wall and cell processes	Cytoplasmic
Rv0237	lcl|CP030093.1_prot_AWX08839.1_254	R	FGVSEAVLR	T	66.9	25	46	2.4	32	cell wall and cell processes	Cytoplasmic
Rv0238	lcl|CP030093.1_prot_AWX08840.1_255	R	SSINFDQSPK	D	34.5	25	34.5	3.55	3	Regulatory proteins	Unknown
Rv0238	lcl|CP030093.1_prot_AWX08840.1_255	K	EDLFGAcLNR	E	0	0	0	2.39	1	Regulatory proteins	Unknown
Rv0238	lcl|CP030093.1_prot_AWX08840.1_255	R	EQIVQLVAELVR	A	73.3	25	73.3	6.26	9	Regulatory proteins	Unknown
Rv0238	lcl|CP030093.1_prot_AWX08840.1_255	R	GPLTDAEIEMMAVALVGAGEAVATR	L	107	25	106	15	5	Regulatory proteins	Unknown
Rv0238	lcl|CP030093.1_prot_AWX08840.1_255	R	NTIVSFLR	Y	20	25	17.2	1.41	3	Regulatory proteins	Unknown
Rv0241c	lcl|CP030093.1_prot_AWX08843.1_258	R	TDQLPNR	T	30.2	25	30.2	2.62	4	intermediary metabolism and respiration	Cytoplasmic
Rv0241c	lcl|CP030093.1_prot_AWX08843.1_258	K	LPPPAAVLR	I	42.4	25	42.4	3.2	23	intermediary metabolism and respiration	Cytoplasmic
Rv0241c	lcl|CP030093.1_prot_AWX08843.1_258	K	LFGFPTVIAHGMFTAAAVLANIEAR	F	51.3	25	51.3	8.21	1	intermediary metabolism and respiration	Cytoplasmic
Rv0242c	lcl|CP030093.1_prot_AWX08844.1_259	R	WDAVLAVNLLAPLR	L	105	25	105	11.2	18	lipid metabolism	Cytoplasmic
Rv0242c	lcl|CP030093.1_prot_AWX08844.1_259	R	qLGVPQPETLRR	Y	0	0	0	1.68	2	lipid metabolism	Cytoplasmic
Rv0242c	lcl|CP030093.1_prot_AWX08844.1_259	R	qLGVPQPETLR	R	0	0	0	1.77	1	lipid metabolism	Cytoplasmic
Rv0242c	lcl|CP030093.1_prot_AWX08844.1_259	R	YRAGEPPLTGSLLIGGAGR	V	19.7	25	19.7	2.44	4	lipid metabolism	Cytoplasmic
Rv0242c	lcl|CP030093.1_prot_AWX08844.1_259	R	WADSFGGLVFDATGITEPAGLK	G	131	25	131	15	14	lipid metabolism	Cytoplasmic
Rv0242c	lcl|CP030093.1_prot_AWX08844.1_259	K	ADILVNNAGITR	D	74.9	25	64.7	4.36	43	lipid metabolism	Cytoplasmic
Rv0242c	lcl|CP030093.1_prot_AWX08844.1_259	R	VIGLSSIAGIAGNRGQTNYATTK	A	8.87	25	8.87	1.49	1	lipid metabolism	Cytoplasmic
Rv0242c	lcl|CP030093.1_prot_AWX08844.1_259	K	SAYVDGQVFSVGADDSTPPADWEKPLDGK	V	60.9	25	60.9	14.8	1	lipid metabolism	Cytoplasmic
Rv0242c	lcl|CP030093.1_prot_AWX08844.1_259	R	QLGVPQPETLR	R	16.8	25	16.8	1.36	1	lipid metabolism	Cytoplasmic
Rv0242c	lcl|CP030093.1_prot_AWX08844.1_259	K	PAATGLESTMR	F	43.6	25	43.6	2.15	4	lipid metabolism	Cytoplasmic
Rv0242c	lcl|CP030093.1_prot_AWX08844.1_259	R	LTEGLVGNGSIGEGGR	V	93.7	25	93.7	10.4	26	lipid metabolism	Cytoplasmic
Rv0242c	lcl|CP030093.1_prot_AWX08844.1_259	R	LNSLLQGGQPVDVAEAIAYFASPASNAVTGNVIR	V	42.1	25	42.1	9.28	1	lipid metabolism	Cytoplasmic
Rv0242c	lcl|CP030093.1_prot_AWX08844.1_259	K	LLANMDDAR	W	49.4	25	49.4	2.03	3	lipid metabolism	Cytoplasmic
Rv0242c	lcl|CP030093.1_prot_AWX08844.1_259	R	GQTNYATTK	A	64.4	25	64.4	2.44	21	lipid metabolism	Cytoplasmic
Rv0242c	lcl|CP030093.1_prot_AWX08844.1_259	K	GLHEFFTPVLR	N	34.9	25	34.9	3.1	37	lipid metabolism	Cytoplasmic
Rv0242c	lcl|CP030093.1_prot_AWX08844.1_259	R	GIGATIAEVFAR	D	60	25	55.6	4.03	94	lipid metabolism	Cytoplasmic
Rv0242c	lcl|CP030093.1_prot_AWX08844.1_259	R	GATTALVYLSPDAKPAATGLESTMR	F	0	0	0	5.46	2	lipid metabolism	Cytoplasmic
Rv0242c	lcl|CP030093.1_prot_AWX08844.1_259	R	SSDLFSQVVNSGPGSFLAR	Q	63.7	25	63.7	9.02	14	lipid metabolism	Cytoplasmic
Rv0242c	lcl|CP030093.1_prot_AWX08844.1_259	R	GATTALVYLSPDAK	P	80.1	25	80.1	7.51	5	lipid metabolism	Cytoplasmic
Rv0242c	lcl|CP030093.1_prot_AWX08844.1_259	R	DKLLANmDDAR	W	42.3	25	42.3	3.66	3	lipid metabolism	Cytoplasmic
Rv0242c	lcl|CP030093.1_prot_AWX08844.1_259	R	DKLLANMDDAR	W	36.1	25	36.1	2.51	3	lipid metabolism	Cytoplasmic
Rv0242c	lcl|CP030093.1_prot_AWX08844.1_259	R	DGAHVVAIDVESAAENLAETASK	V	123	25	123	15	45	lipid metabolism	Cytoplasmic
Rv0242c	lcl|CP030093.1_prot_AWX08844.1_259	R	ALEGFTR	S	13.5	25	10.7	1.46	1	lipid metabolism	Cytoplasmic
Rv0242c	lcl|CP030093.1_prot_AWX08844.1_259	K	VAIVTGAAR	G	46	25	28.6	1.92	41	lipid metabolism	Cytoplasmic
Rv0242c	lcl|CP030093.1_prot_AWX08844.1_259	K	AGMIGITQALAPGLAAK	G	55.5	25	55.5	5.09	10	lipid metabolism	Cytoplasmic
Rv0242c	lcl|CP030093.1_prot_AWX08844.1_259	R	AGEPPLTGSLLIGGAGR	V	56	25	56	9.36	49	lipid metabolism	Cytoplasmic
Rv0242c	lcl|CP030093.1_prot_AWX08844.1_259	K	VGGTALWLDVTADDAVDK	I	67.9	25	67.9	8.38	15	lipid metabolism	Cytoplasmic
Rv0242c	lcl|CP030093.1_prot_AWX08844.1_259	K	VGGTALWLDVTADDAVDKISEHLR	D	60.8	25	60.8	15	10	lipid metabolism	Cytoplasmic
Rv0242c	lcl|CP030093.1_prot_AWX08844.1_259	R	VIGLSSIAGIAGNR	G	72.8	25	65.9	7.22	99	lipid metabolism	Cytoplasmic
Rv0242c	lcl|CP030093.1_prot_AWX08844.1_259	K	DYDLVGNNLGGR	W	59.5	25	59.5	3.8	34	lipid metabolism	Cytoplasmic
Rv0242c	lcl|CP030093.1_prot_AWX08844.1_259	R	VVVVGGTPEAAASTNER	I	76.5	25	76.5	9.66	53	lipid metabolism	Cytoplasmic
Rv0243	lcl|CP030093.1_prot_AWX08845.1_260	R	FGLAGER	L	52.2	25	30.6	2.12	35	lipid metabolism	Cytoplasmic
Rv0243	lcl|CP030093.1_prot_AWX08845.1_260	R	DDNLRPNSSVEK	L	19.8	25	18.2	1.05	3	lipid metabolism	Cytoplasmic
Rv0243	lcl|CP030093.1_prot_AWX08845.1_260	K	LATLRPVFGVK	A	23.3	25	22.4	0	4	lipid metabolism	Cytoplasmic
Rv0243	lcl|CP030093.1_prot_AWX08845.1_260	R	LDMVVGGAVLK	H	35.7	25	35.7	3.16	10	lipid metabolism	Cytoplasmic
Rv0243	lcl|CP030093.1_prot_AWX08845.1_260	R	LGLDAALGSIDR	S	69.1	25	57.1	4.85	150	lipid metabolism	Cytoplasmic
Rv0243	lcl|CP030093.1_prot_AWX08845.1_260	R	LKLVGTLPASLGVEIPANSEPR	T	17.8	25	17.5	2.57	3	lipid metabolism	Cytoplasmic
Rv0243	lcl|CP030093.1_prot_AWX08845.1_260	K	LNVNGSSLAAGHPFAATGGR	I	94.1	25	94.1	7.92	26	lipid metabolism	Cytoplasmic
Rv0243	lcl|CP030093.1_prot_AWX08845.1_260	K	LVGTLPASLGVEIPANSEPR	T	83.4	25	83.4	8.46	99	lipid metabolism	Cytoplasmic
Rv0243	lcl|CP030093.1_prot_AWX08845.1_260	R	YEVAAAGGVDTTSDPPIGLGDDLRR	T	13.4	25	13.4	2.8	9	lipid metabolism	Cytoplasmic
Rv0243	lcl|CP030093.1_prot_AWX08845.1_260	R	NMADAYDR	G	32.9	25	32.9	2.02	24	lipid metabolism	Cytoplasmic
Rv0243	lcl|CP030093.1_prot_AWX08845.1_260	R	GFFDDLVSPFLGLYR	D	75.2	25	75.2	10.8	50	lipid metabolism	Cytoplasmic
Rv0243	lcl|CP030093.1_prot_AWX08845.1_260	R	NmADAYDR	G	35	25	35	3	16	lipid metabolism	Cytoplasmic
Rv0243	lcl|CP030093.1_prot_AWX08845.1_260	R	SDGAYADASNQDMFTAALSGLVDR	F	109	25	109	15	3	lipid metabolism	Cytoplasmic
Rv0243	lcl|CP030093.1_prot_AWX08845.1_260	R	SKLNVNGSSLAAGHPFAATGGR	I	25.9	25	25.9	7.22	4	lipid metabolism	Cytoplasmic
Rv0243	lcl|CP030093.1_prot_AWX08845.1_260	R	TGLSMGEHAAVTAK	Q	67.5	25	67.5	9.24	13	lipid metabolism	Cytoplasmic
Rv0243	lcl|CP030093.1_prot_AWX08845.1_260	R	TGLSmGEHAAVTAK	Q	67.3	25	67.3	6.27	4	lipid metabolism	Cytoplasmic
Rv0243	lcl|CP030093.1_prot_AWX08845.1_260	R	VAVLGGNR	I	53.4	25	36.3	1.24	55	lipid metabolism	Cytoplasmic
Rv0243	lcl|CP030093.1_prot_AWX08845.1_260	R	VAVLGGNRIPFAR	S	5.52	25	5.52	1.66	1	lipid metabolism	Cytoplasmic
Rv0243	lcl|CP030093.1_prot_AWX08845.1_260	R	VDQDELAAASHR	N	88	25	88	9.77	39	lipid metabolism	Cytoplasmic
Rv0243	lcl|CP030093.1_prot_AWX08845.1_260	K	RVDQDELAAASHR	N	48.8	25	48.8	4.92	34	lipid metabolism	Cytoplasmic
Rv0243	lcl|CP030093.1_prot_AWX08845.1_260	R	EcVLGSELSPYTPAFDLQQAcGTGLQAAIAAADGIAAGR	Y	47.8	25	47.8	12	2	lipid metabolism	Cytoplasmic
Rv0244c	lcl|CP030093.1_prot_AWX08846.1_261	K	AIATLSTGYLNALQYAK	S	59.8	25	59.8	6.66	11	lipid metabolism	Cytoplasmic
Rv0244c	lcl|CP030093.1_prot_AWX08846.1_261	K	ALGHGEFSDVDVDTAR	D	47.6	25	47.6	7.05	8	lipid metabolism	Cytoplasmic
Rv0244c	lcl|CP030093.1_prot_AWX08846.1_261	K	VNDLMLPVVK	G	20.6	25	20.6	1.16	2	lipid metabolism	Cytoplasmic
Rv0244c	lcl|CP030093.1_prot_AWX08846.1_261	R	ALYLYTATFQDAAVAEVVHGVDAK	L	12.4	25	12.4	5.39	1	lipid metabolism	Cytoplasmic
Rv0244c	lcl|CP030093.1_prot_AWX08846.1_261	R	DMLAEVSR	L	25.4	25	25.4	0	1	lipid metabolism	Cytoplasmic
Rv0244c	lcl|CP030093.1_prot_AWX08846.1_261	R	DQVFNLFEVLGVDK	A	89.1	25	85.2	7.35	12	lipid metabolism	Cytoplasmic
Rv0244c	lcl|CP030093.1_prot_AWX08846.1_261	R	DmLAEVSR	L	15.8	25	15.8	0	1	lipid metabolism	Cytoplasmic
Rv0244c	lcl|CP030093.1_prot_AWX08846.1_261	R	FITSGDSGDLFENIFHLVLARPEGAGPGTK	G	0	0	0	1.36	1	lipid metabolism	Cytoplasmic
Rv0244c	lcl|CP030093.1_prot_AWX08846.1_261	K	FLFDVETGEPGER	N	65	25	65	7.22	28	lipid metabolism	Cytoplasmic
Rv0244c	lcl|CP030093.1_prot_AWX08846.1_261	R	LAEGPVAESFVEGDR	N	0	0	0	6.8	2	lipid metabolism	Cytoplasmic
Rv0244c	lcl|CP030093.1_prot_AWX08846.1_261	K	NFLPLLTSTR	E	27.7	25	15.4	3.38	9	lipid metabolism	Cytoplasmic
Rv0244c	lcl|CP030093.1_prot_AWX08846.1_261	R	NGVFVTNVEHK	M	23.2	25	23	0	2	lipid metabolism	Cytoplasmic
Rv0244c	lcl|CP030093.1_prot_AWX08846.1_261	K	WAVLAAER	G	34	25	22.5	0	1	lipid metabolism	Cytoplasmic
Rv0244c	lcl|CP030093.1_prot_AWX08846.1_261	R	VTITHHPDVR	R	46.4	25	46.4	4.29	11	lipid metabolism	Cytoplasmic
Rv0247c	lcl|CP030093.1_prot_AWX08849.1_264	R	mAQVDVAR	S	32.7	25	23.3	2	2	intermediary metabolism and respiration	Cytoplasmic
Rv0247c	lcl|CP030093.1_prot_AWX08849.1_264	R	DHEENKDAFAGPR	F	36.9	25	35.8	2.59	3	intermediary metabolism and respiration	Cytoplasmic
Rv0247c	lcl|CP030093.1_prot_AWX08849.1_264	R	DLVTDVSFNYQK	A	20.3	25	20.3	0	2	intermediary metabolism and respiration	Cytoplasmic
Rv0247c	lcl|CP030093.1_prot_AWX08849.1_264	R	EIPSFAPPK	E	29.3	25	29.2	2.03	7	intermediary metabolism and respiration	Cytoplasmic
Rv0247c	lcl|CP030093.1_prot_AWX08849.1_264	K	ELQPSEYR	M	17.8	25	11.8	1.68	2	intermediary metabolism and respiration	Cytoplasmic
Rv0247c	lcl|CP030093.1_prot_AWX08849.1_264	R	IAELEMHPLDTR	D	43.4	25	43.4	4.2	6	intermediary metabolism and respiration	Cytoplasmic
Rv0247c	lcl|CP030093.1_prot_AWX08849.1_264	R	KYDPVVWLGSK	L	18.8	25	18.8	3	4	intermediary metabolism and respiration	Cytoplasmic
Rv0247c	lcl|CP030093.1_prot_AWX08849.1_264	R	LQQTQTPDLAVR	W	59.8	25	59.8	5.44	29	intermediary metabolism and respiration	Cytoplasmic
Rv0247c	lcl|CP030093.1_prot_AWX08849.1_264	R	MAQVDVAR	S	36.6	25	35.5	0	2	intermediary metabolism and respiration	Cytoplasmic
Rv0247c	lcl|CP030093.1_prot_AWX08849.1_264	R	MSTFDEDEIVTVTPMR	T	35	25	35	3.96	4	intermediary metabolism and respiration	Cytoplasmic
Rv0248c	lcl|CP030093.1_prot_AWX08850.1_265	K	YYTDEELAEHPGR	R	83.9	25	83.9	10.4	11	intermediary metabolism and respiration	Cytoplasmic Membrane
Rv0248c	lcl|CP030093.1_prot_AWX08850.1_265	R	YHNVLVEGHR	Q	43.2	25	43.2	4.46	14	intermediary metabolism and respiration	Cytoplasmic Membrane
Rv0248c	lcl|CP030093.1_prot_AWX08850.1_265	R	VWELETYGALFDR	T	71.1	25	69.1	8.09	8	intermediary metabolism and respiration	Cytoplasmic Membrane
Rv0248c	lcl|CP030093.1_prot_AWX08850.1_265	K	VVSLQQEDHAELGDYEAR	I	39.8	25	39.8	8.54	12	intermediary metabolism and respiration	Cytoplasmic Membrane
Rv0248c	lcl|CP030093.1_prot_AWX08850.1_265	R	TPDLLPR	D	67.3	25	55.7	3.06	12	intermediary metabolism and respiration	Cytoplasmic Membrane
Rv0248c	lcl|CP030093.1_prot_AWX08850.1_265	K	VFAEcTITELLK	D	58.7	25	58.7	7.77	5	intermediary metabolism and respiration	Cytoplasmic Membrane
Rv0248c	lcl|CP030093.1_prot_AWX08850.1_265	R	RLPSMYHQFK	E	24.3	25	23.8	4.4	2	intermediary metabolism and respiration	Cytoplasmic Membrane
Rv0248c	lcl|CP030093.1_prot_AWX08850.1_265	R	PAVSAEAIDAAAQQALSPFEGPK	D	77.2	25	77.2	14.5	4	intermediary metabolism and respiration	Cytoplasmic Membrane
Rv0248c	lcl|CP030093.1_prot_AWX08850.1_265	R	NMLLVSEcVAR	A	40	25	32.4	2.62	6	intermediary metabolism and respiration	Cytoplasmic Membrane
Rv0248c	lcl|CP030093.1_prot_AWX08850.1_265	R	NFGGHTYPR	L	37.3	25	37.3	3.77	7	intermediary metabolism and respiration	Cytoplasmic Membrane
Rv0248c	lcl|CP030093.1_prot_AWX08850.1_265	R	LTPAEIKR	R	22.5	25	15.9	2.32	5	intermediary metabolism and respiration	Cytoplasmic Membrane
Rv0248c	lcl|CP030093.1_prot_AWX08850.1_265	R	LGGNSLSDLLVFGR	R	121	25	121	11.7	59	intermediary metabolism and respiration	Cytoplasmic Membrane
Rv0248c	lcl|CP030093.1_prot_AWX08850.1_265	R	LAHVGDR	T	55.5	25	47.2	2.92	18	intermediary metabolism and respiration	Cytoplasmic Membrane
Rv0248c	lcl|CP030093.1_prot_AWX08850.1_265	R	HSYDVVVIGAGGAGLR	A	12.6	25	12.6	3.22	1	intermediary metabolism and respiration	Cytoplasmic Membrane
Rv0248c	lcl|CP030093.1_prot_AWX08850.1_265	K	GILVTEGVR	G	23.1	25	20	1.8	2	intermediary metabolism and respiration	Cytoplasmic Membrane
Rv0248c	lcl|CP030093.1_prot_AWX08850.1_265	R	FMFDYIPPVFK	G	32.4	25	32.4	3.68	3	intermediary metabolism and respiration	Cytoplasmic Membrane
Rv0248c	lcl|CP030093.1_prot_AWX08850.1_265	R	FIVFEAPAVVLATGGIGK	S	110	25	108	10.7	10	intermediary metabolism and respiration	Cytoplasmic Membrane
Rv0248c	lcl|CP030093.1_prot_AWX08850.1_265	K	EAPDRVWELETYGALFDR	T	33.8	25	33.8	4.21	4	intermediary metabolism and respiration	Cytoplasmic Membrane
Rv0248c	lcl|CP030093.1_prot_AWX08850.1_265	K	DQGAIAGAFGYWR	E	22.5	25	22.5	1.77	3	intermediary metabolism and respiration	Cytoplasmic Membrane
Rv0248c	lcl|CP030093.1_prot_AWX08850.1_265	K	DGSAPENPYALHMDLQYVMNDLVGIIR	N	26.6	25	26.6	6.27	1	intermediary metabolism and respiration	Cytoplasmic Membrane
Rv0248c	lcl|CP030093.1_prot_AWX08850.1_265	R	ALTLLAELWSR	Y	63.2	25	63.2	4.25	11	intermediary metabolism and respiration	Cytoplasmic Membrane
Rv0248c	lcl|CP030093.1_prot_AWX08850.1_265	R	ALSSRPAVSAEAIDAAAQQALSPFEGPK	D	85.1	25	85.1	15	31	intermediary metabolism and respiration	Cytoplasmic Membrane
Rv0248c	lcl|CP030093.1_prot_AWX08850.1_265	R	AGLGAADYVR	A	59.1	25	52.8	2.62	70	intermediary metabolism and respiration	Cytoplasmic Membrane
Rv0248c	lcl|CP030093.1_prot_AWX08850.1_265	R	RTPDLLPR	D	27.3	25	27.1	3.51	6	intermediary metabolism and respiration	Cytoplasmic Membrane
Rv0248c	lcl|CP030093.1_prot_AWX08850.1_265	R	TGLELIR	T	29.8	25	12.8	1.15	1	intermediary metabolism and respiration	Cytoplasmic Membrane
Rv0248c	lcl|CP030093.1_prot_AWX08850.1_265	R	GTPHGGVYLDIASR	L	51	25	51	11.4	11	intermediary metabolism and respiration	Cytoplasmic Membrane
Rv0248c	lcl|CP030093.1_prot_AWX08850.1_265	K	THFGDTmR	G	20.7	25	20.7	0	1	intermediary metabolism and respiration	Cytoplasmic Membrane
Rv0248c	lcl|CP030093.1_prot_AWX08850.1_265	K	THFGDTMR	G	23.9	25	23.9	1.24	4	intermediary metabolism and respiration	Cytoplasmic Membrane
Rv0248c	lcl|CP030093.1_prot_AWX08850.1_265	K	VTSNSWEYTGDGHALALR	A	44.7	25	44.7	6.74	3	intermediary metabolism and respiration	Cytoplasmic Membrane
Rv0249c	lcl|CP030093.1_prot_AWX08851.1_266	R	AHYTGETR	L	21.1	25	21.1	2.41	5	intermediary metabolism and respiration	Cytoplasmic Membrane
Rv0250c	lcl|CP030093.1_prot_AWX08852.1_267	R	IVIDADRILTDIELLDTDVSELDLER	A	31	25	31	6.19	1	conserved hypotheticals	Cytoplasmic
Rv0250c	lcl|CP030093.1_prot_AWX08852.1_267	R	DVDDEGVGGHR	-	33.7	25	33.7	1.92	3	conserved hypotheticals	Cytoplasmic
Rv0250c	lcl|CP030093.1_prot_AWX08852.1_267	R	DVDDEGVGGHRY	-	46.1	25	46.1	6.33	12	conserved hypotheticals	Cytoplasmic
Rv0250c	lcl|CP030093.1_prot_AWX08852.1_267	R	FGDNPATR	R	35.9	25	35.9	2.92	3	conserved hypotheticals	Cytoplasmic
Rv0250c	lcl|CP030093.1_prot_AWX08852.1_267	K	IAIPDTEYDR	E	34.7	25	34.4	2.57	16	conserved hypotheticals	Cytoplasmic
Rv0250c	lcl|CP030093.1_prot_AWX08852.1_267	R	ILTDIELLDTDVSELDLER	A	98.1	25	98.1	12.5	10	conserved hypotheticals	Cytoplasmic
Rv0250c	lcl|CP030093.1_prot_AWX08852.1_267	M	STTAELAELHDLVGGLR	R	66.4	25	66.4	3.6	7	conserved hypotheticals	Cytoplasmic
Rv0251c	lcl|CP030093.1_prot_AWX08853.1_268	R	PVWDVEPWDR	W	45	25	45	4.92	11	Virulence, detoxification and adaptation	Cellwall
Rv0251c	lcl|CP030093.1_prot_AWX08853.1_268	R	DEHTQDAGDKDGR	T	68.3	25	68.3	4.31	17	Virulence, detoxification and adaptation	Cellwall
Rv0251c	lcl|CP030093.1_prot_AWX08853.1_268	R	DFFGPAATTDWYRPVAGDFTPAAEIVK	D	21.1	25	21.1	5.05	4	Virulence, detoxification and adaptation	Cellwall
Rv0251c	lcl|CP030093.1_prot_AWX08853.1_268	K	DGDDAVVR	L	68.2	25	52.4	1.8	20	Virulence, detoxification and adaptation	Cellwall
Rv0251c	lcl|CP030093.1_prot_AWX08853.1_268	K	DVNVELDPGQPVSR	L	37.1	25	37.1	4.42	8	Virulence, detoxification and adaptation	Cellwall
Rv0251c	lcl|CP030093.1_prot_AWX08853.1_268	R	LELPGIDVDKDVNVELDPGQPVSR	L	42.5	25	42.5	11.2	12	Virulence, detoxification and adaptation	Cellwall
Rv0251c	lcl|CP030093.1_prot_AWX08853.1_268	R	LPAHVTSEAIAASYDAGVLTVR	V	95.5	25	95.5	14.1	61	Virulence, detoxification and adaptation	Cellwall
Rv0251c	lcl|CP030093.1_prot_AWX08853.1_268	M	NNLALWSRPVWDVEPWDR	W	34.5	25	34.5	5.7	1	Virulence, detoxification and adaptation	Cellwall
Rv0251c	lcl|CP030093.1_prot_AWX08853.1_268	K	APAETQAQR	I	56.4	25	50.3	2.92	21	Virulence, detoxification and adaptation	Cellwall
Rv0251c	lcl|CP030093.1_prot_AWX08853.1_268	R	SFRLPAHVTSEAIAASYDAGVLTVR	V	0	0	0	6.05	4	Virulence, detoxification and adaptation	Cellwall
Rv0262c	lcl|CP030093.1_prot_AWX08864.1_280	R	GAYQLGALSSSAR	A	13.1	25	13.1	1.1	1	Virulence, detoxification and adaptation	Unknown
Rv0262c	lcl|CP030093.1_prot_AWX08864.1_280	R	LVSALLDAVEQVMR	G	55.4	25	55.4	5.52	1	Virulence, detoxification and adaptation	Unknown
Rv0262c	lcl|CP030093.1_prot_AWX08864.1_280	R	LVHTADLDSETR	Q	27	25	27	3.74	2	Virulence, detoxification and adaptation	Unknown
Rv0263c	lcl|CP030093.1_prot_AWX08865.1_281	R	SGPLALVEDLGR	A	20	25	20	0	2	conserved hypotheticals	Cytoplasmic
Rv0265c	lcl|CP030093.1_prot_AWX08866.1_283	R	TDFLNDMGLVIADSIKPFAVDQR	G	35.5	25	35.5	6.64	2	cell wall and cell processes	Cytoplasmic Membrane
Rv0265c	lcl|CP030093.1_prot_AWX08866.1_283	K	ALLADPEIAASQATAQR	R	51.3	25	51.3	5.38	4	cell wall and cell processes	Cytoplasmic Membrane
Rv0265c	lcl|CP030093.1_prot_AWX08866.1_283	K	ALLLQGR	L	21.9	25	16.4	1.19	1	cell wall and cell processes	Cytoplasmic Membrane
Rv0265c	lcl|CP030093.1_prot_AWX08866.1_283	K	FAAVAQR	H	44.8	25	21.3	2.68	9	cell wall and cell processes	Cytoplasmic Membrane
Rv0265c	lcl|CP030093.1_prot_AWX08866.1_283	K	LGGARPAVLNLDNGIQIDR	I	34.7	25	34.7	2.82	5	cell wall and cell processes	Cytoplasmic Membrane
Rv0265c	lcl|CP030093.1_prot_AWX08866.1_283	R	LWQGNVVATLAGWR	T	84.2	25	83.8	8.07	10	cell wall and cell processes	Cytoplasmic Membrane
Rv0265c	lcl|CP030093.1_prot_AWX08866.1_283	R	PAVLNLDNGIQIDR	I	56.8	25	56.7	4.92	7	cell wall and cell processes	Cytoplasmic Membrane
Rv0265c	lcl|CP030093.1_prot_AWX08866.1_283	R	SIGQAVFAADR	M	42.7	25	41.2	3.32	14	cell wall and cell processes	Cytoplasmic Membrane
Rv0265c	lcl|CP030093.1_prot_AWX08866.1_283	R	SLIEAVDQK	F	55.6	25	53.5	2.62	8	cell wall and cell processes	Cytoplasmic Membrane
Rv0266c	lcl|CP030093.1_prot_AWX08867.1_284	R	LASVAESLER	A	21.1	25	18.1	1.05	1	intermediary metabolism and respiration	Cytoplasmic
Rv0266c	lcl|CP030093.1_prot_AWX08867.1_284	R	DAAVAGIR	A	28.1	25	11.7	0	1	intermediary metabolism and respiration	Cytoplasmic
Rv0266c	lcl|CP030093.1_prot_AWX08867.1_284	R	GFTDLAADIAAR	T	27.9	25	27.9	1.23	2	intermediary metabolism and respiration	Cytoplasmic
Rv0266c	lcl|CP030093.1_prot_AWX08867.1_284	R	HVQDNAEEAVR	R	14.9	25	14.9	1.28	1	intermediary metabolism and respiration	Cytoplasmic
Rv0269c	lcl|CP030093.1_prot_AWX08870.1_287	R	DRYPGAAALLR	P	29.6	25	22	0	1	conserved hypotheticals	Cytoplasmic
Rv0270	lcl|CP030093.1_prot_AWX08871.1_288	K	KPGADLDEDTIK	Q	54.5	25	44.3	4.14	8	lipid metabolism	Cytoplasmic
Rv0270	lcl|CP030093.1_prot_AWX08871.1_288	R	KIIESGAIGLEPPLNYAALAADIR	K	22.9	25	22.9	5.2	1	lipid metabolism	Cytoplasmic
Rv0270	lcl|CP030093.1_prot_AWX08871.1_288	K	IVFVSGSQLGAELATR	A	103	25	103	9.64	27	lipid metabolism	Cytoplasmic
Rv0270	lcl|CP030093.1_prot_AWX08871.1_288	R	IILLNSEFSGPQIK	E	63.7	25	63.7	5.77	30	lipid metabolism	Cytoplasmic
Rv0270	lcl|CP030093.1_prot_AWX08871.1_288	R	IFVGNAFPFEGYTGGGGK	Q	72.9	25	72.9	7.89	51	lipid metabolism	Cytoplasmic
Rv0270	lcl|CP030093.1_prot_AWX08871.1_288	R	GTAELHYLR	K	41.6	25	30.9	1.23	2	lipid metabolism	Cytoplasmic
Rv0270	lcl|CP030093.1_prot_AWX08871.1_288	R	GLLYVSGR	D	32.5	25	26	0	1	lipid metabolism	Cytoplasmic
Rv0270	lcl|CP030093.1_prot_AWX08871.1_288	R	FKPALVLEDIEK	H	47.7	25	47	4.7	12	lipid metabolism	Cytoplasmic
Rv0270	lcl|CP030093.1_prot_AWX08871.1_288	M	PNLTDLPGQAVSK	L	58.3	25	58.3	7.4	10	lipid metabolism	Cytoplasmic
Rv0270	lcl|CP030093.1_prot_AWX08871.1_288	K	DLQFNPSTVGPVVK	G	56.4	25	56.4	5.59	19	lipid metabolism	Cytoplasmic
Rv0270	lcl|CP030093.1_prot_AWX08871.1_288	K	AVSLAQPPLGK	L	31	25	31	3.09	11	lipid metabolism	Cytoplasmic
Rv0270	lcl|CP030093.1_prot_AWX08871.1_288	K	ATSMVVVPVMLSR	I	42.7	25	42.7	4.89	21	lipid metabolism	Cytoplasmic
Rv0270	lcl|CP030093.1_prot_AWX08871.1_288	R	ASIIILTSGTTGTPK	G	59.9	25	59.9	6.09	39	lipid metabolism	Cytoplasmic
Rv0270	lcl|CP030093.1_prot_AWX08871.1_288	R	ALGVNPDDDKPSGSSDETLAELIAHSSTAPAPK	A	16.7	25	15.2	2.96	6	lipid metabolism	Cytoplasmic
Rv0270	lcl|CP030093.1_prot_AWX08871.1_288	R	AGDGVAILAR	N	44.3	25	35.5	2	2	lipid metabolism	Cytoplasmic
Rv0270	lcl|CP030093.1_prot_AWX08871.1_288	R	AAVIDEEGTLTFSELDEAAHAVANGLLAK	G	30.5	25	30.5	10.9	3	lipid metabolism	Cytoplasmic
Rv0270	lcl|CP030093.1_prot_AWX08871.1_288	R	NTPPTLAPIGGILSHVPFK	A	49.7	25	49.7	5	14	lipid metabolism	Cytoplasmic
Rv0270	lcl|CP030093.1_prot_AWX08871.1_288	R	EVIFLDELPR	N	67.6	25	66.5	3.8	104	lipid metabolism	Cytoplasmic
Rv0270	lcl|CP030093.1_prot_AWX08871.1_288	K	QIIDGLLSSGDVGYFDER	G	25.4	25	25.4	2.41	2	lipid metabolism	Cytoplasmic
Rv0270	lcl|CP030093.1_prot_AWX08871.1_288	K	ILDENGNEVPQGAVGR	I	75.6	25	75.6	8.57	22	lipid metabolism	Cytoplasmic
Rv0270	lcl|CP030093.1_prot_AWX08871.1_288	R	WFVIANYGAAR	V	31.6	25	18.1	0	1	lipid metabolism	Cytoplasmic
Rv0270	lcl|CP030093.1_prot_AWX08871.1_288	K	WGEVGMLPSHNAR	R	18.7	25	16.9	2.1	1	lipid metabolism	Cytoplasmic
Rv0270	lcl|CP030093.1_prot_AWX08871.1_288	K	qIIDGLLSSGDVGYFDER	G	0	0	0	9.62	2	lipid metabolism	Cytoplasmic
Rv0270	lcl|CP030093.1_prot_AWX08871.1_288	K	VIIYDDEYTK	A	24.6	25	24.3	1.96	6	lipid metabolism	Cytoplasmic
Rv0271c	lcl|CP030093.1_prot_AWX08872.1_289	R	VSIGGSDSTFLPTLGEFVDFVR	D	90.6	25	90.6	13.1	2	lipid metabolism	Cytoplasmic
Rv0271c	lcl|CP030093.1_prot_AWX08872.1_289	R	TVAIAEGGWVLPYLPKPWGR	A	15.3	25	15.3	3.24	3	lipid metabolism	Cytoplasmic
Rv0271c	lcl|CP030093.1_prot_AWX08872.1_289	K	SEGVQVKPLR	E	49.5	25	49.5	4.96	8	lipid metabolism	Cytoplasmic
Rv0271c	lcl|CP030093.1_prot_AWX08872.1_289	R	NTLTAER	V	29.7	25	23.2	1.85	3	lipid metabolism	Cytoplasmic
Rv0271c	lcl|CP030093.1_prot_AWX08872.1_289	R	NDQLEIEAVK	S	36.5	25	36.5	1.77	1	lipid metabolism	Cytoplasmic
Rv0271c	lcl|CP030093.1_prot_AWX08872.1_289	K	VLAELATGAAIAAYALDSGLTATR	H	90.2	25	90.2	15	6	lipid metabolism	Cytoplasmic
Rv0271c	lcl|CP030093.1_prot_AWX08872.1_289	R	FEGQFDQVAR	H	49.5	25	48.7	5.35	8	lipid metabolism	Cytoplasmic
Rv0271c	lcl|CP030093.1_prot_AWX08872.1_289	R	AVPAAAQASVLVLPVAIESR	D	16.9	25	16.9	3.14	3	lipid metabolism	Cytoplasmic
Rv0271c	lcl|CP030093.1_prot_AWX08872.1_289	R	AGQLIAEGHATK	L	38.5	25	38.5	2.57	5	lipid metabolism	Cytoplasmic
Rv0271c	lcl|CP030093.1_prot_AWX08872.1_289	R	AASPVEQIIIAQEFTAGR	V	68.8	25	68.8	10.7	7	lipid metabolism	Cytoplasmic
Rv0271c	lcl|CP030093.1_prot_AWX08872.1_289	R	HGDVLVIR	G	41.4	25	23	0	3	lipid metabolism	Cytoplasmic
Rv0272c	lcl|CP030093.1_prot_AWX08873.1_290	R	EFVGLPSR	T	28.7	25	19	1.55	3	conserved hypotheticals	Unknown
Rv0272c	lcl|CP030093.1_prot_AWX08873.1_290	R	NGPPYSPEFISR	Y	8.12	25	8.12	1.09	1	conserved hypotheticals	Unknown
Rv0272c	lcl|CP030093.1_prot_AWX08873.1_290	R	SEQADTIAK	W	21.4	25	21.4	0	2	conserved hypotheticals	Unknown
Rv0274	lcl|CP030093.1_prot_AWX08875.1_292	R	TVDFYSNILGMPLIK	A	41.7	25	41.7	3.92	1	conserved hypotheticals	Unknown
Rv0274	lcl|CP030093.1_prot_AWX08875.1_292	K	EFTTSDAQAVPK	T	22.4	25	22.4	0	1	conserved hypotheticals	Unknown
Rv0274	lcl|CP030093.1_prot_AWX08875.1_292	R	RPPVAADR	-	34.5	25	17.8	2.11	5	conserved hypotheticals	Unknown
Rv0280	lcl|CP030093.1_prot_AWX08882.1_299	R	ASETSAEAAAR	H	62.3	25	62.3	5.07	17	PE/PPE families	Cytoplasmic Membrane
Rv0281	lcl|CP030093.1_prot_AWX08883.1_300	R	qVVILAAGLDSR	A	0	0	0	4.25	5	lipid metabolism	Cytoplasmic
Rv0281	lcl|CP030093.1_prot_AWX08883.1_300	R	TKYFDEYFR	R	28.8	25	28.8	2.05	5	lipid metabolism	Cytoplasmic
Rv0281	lcl|CP030093.1_prot_AWX08883.1_300	K	SDPLVVDPYAEAFcR	A	30.7	25	30.7	5.26	15	lipid metabolism	Cytoplasmic
Rv0281	lcl|CP030093.1_prot_AWX08883.1_300	K	STDFGEHFVNFQGAR	T	47.3	25	47.3	6.24	13	lipid metabolism	Cytoplasmic
Rv0281	lcl|CP030093.1_prot_AWX08883.1_300	R	SHVAVEDGAPMGPDEYAAK	V	17.1	25	17.1	0	1	lipid metabolism	Cytoplasmic
Rv0281	lcl|CP030093.1_prot_AWX08883.1_300	R	QVVILAAGLDSR	A	41.7	25	34.1	4.7	7	lipid metabolism	Cytoplasmic
Rv0281	lcl|CP030093.1_prot_AWX08883.1_300	R	DDWPQALR	D	19.7	25	19.7	0	1	lipid metabolism	Cytoplasmic
Rv0281	lcl|CP030093.1_prot_AWX08883.1_300	R	LFTGIDALAGRR	S	18.6	25	18.6	2.55	1	lipid metabolism	Cytoplasmic
Rv0281	lcl|CP030093.1_prot_AWX08883.1_300	R	LFTGIDALAGR	R	31.7	25	26.8	0	5	lipid metabolism	Cytoplasmic
Rv0281	lcl|CP030093.1_prot_AWX08883.1_300	R	EVLASHGAQPR	A	58.5	25	58.5	5.04	29	lipid metabolism	Cytoplasmic
Rv0281	lcl|CP030093.1_prot_AWX08883.1_300	R	DSGFDAAAPSAWIAEGLLIYLPATAQER	L	36.3	25	36.3	6.1	3	lipid metabolism	Cytoplasmic
Rv0281	lcl|CP030093.1_prot_AWX08883.1_300	R	AAIAEGAEEHPFFQLVYNER	C	32.5	25	32.5	3.89	10	lipid metabolism	Cytoplasmic
Rv0281	lcl|CP030093.1_prot_AWX08883.1_300	R	NTLVSAAR	-	46.2	25	31.5	1.14	10	lipid metabolism	Cytoplasmic
Rv0282	lcl|CP030093.1_prot_AWX08884.1_301	R	GLGLSVR	-	8.71	25	0	1.43	1	cell wall and cell processes	Cytoplasmic
Rv0282	lcl|CP030093.1_prot_AWX08884.1_301	K	FLDTNEGLR	S	39.5	25	14	1.85	6	cell wall and cell processes	Cytoplasmic
Rv0282	lcl|CP030093.1_prot_AWX08884.1_301	R	DSVFEQSALHDLEALFAK	L	121	25	116	15	9	cell wall and cell processes	Cytoplasmic
Rv0282	lcl|CP030093.1_prot_AWX08884.1_301	R	DDIGMVAASPVASR	V	51.8	25	51.8	4.7	9	cell wall and cell processes	Cytoplasmic
Rv0282	lcl|CP030093.1_prot_AWX08884.1_301	R	ATGPDDFHLAYAAALASTGGPEEFAK	A	44	25	44	7.47	6	cell wall and cell processes	Cytoplasmic
Rv0282	lcl|CP030093.1_prot_AWX08884.1_301	R	AHVDEESASEVLQDLYAAHPENEQVEQALSDTSFGIVTTTAGR	I	0	0	0	15	2	cell wall and cell processes	Cytoplasmic
Rv0282	lcl|CP030093.1_prot_AWX08884.1_301	R	ALGIAVYQR	K	32.9	25	30.4	2.64	16	cell wall and cell processes	Cytoplasmic
Rv0282	lcl|CP030093.1_prot_AWX08884.1_301	M	AGVGAGDSGGVER	D	51.7	25	51.7	3.4	11	cell wall and cell processes	Cytoplasmic
Rv0282	lcl|CP030093.1_prot_AWX08884.1_301	R	ADLIGQHIGETEAK	T	43.9	25	43.9	7.15	7	cell wall and cell processes	Cytoplasmic
Rv0282	lcl|CP030093.1_prot_AWX08884.1_301	A	GVGAGDSGGVER	D	0	0	0	4.82	1	cell wall and cell processes	Cytoplasmic
Rv0282	lcl|CP030093.1_prot_AWX08884.1_301	K	ANHVVSGITER	R	49.9	25	49.9	5.77	22	cell wall and cell processes	Cytoplasmic
Rv0282	lcl|CP030093.1_prot_AWX08884.1_301	K	LAAESTPDTNGISR	R	62.2	25	62.2	4.43	7	cell wall and cell processes	Cytoplasmic
Rv0282	lcl|CP030093.1_prot_AWX08884.1_301	K	ITLGTALAR	L	44.7	25	32	1.15	21	cell wall and cell processes	Cytoplasmic
Rv0282	lcl|CP030093.1_prot_AWX08884.1_301	R	LGMFAPALSYLEEPDGPVAVAAVDGALAK	A	56.6	25	56.6	11.7	3	cell wall and cell processes	Cytoplasmic
Rv0282	lcl|CP030093.1_prot_AWX08884.1_301	R	qVELADNALGFLYDTGLYLR	F	0	0	0	15	11	cell wall and cell processes	Cytoplasmic
Rv0282	lcl|CP030093.1_prot_AWX08884.1_301	K	VDADVVGR	F	46	25	17.2	2.72	7	cell wall and cell processes	Cytoplasmic
Rv0282	lcl|CP030093.1_prot_AWX08884.1_301	R	VAHDQcDAWTGLAAAGDQSIGVLEAASR	T	0	0	0	6.96	1	cell wall and cell processes	Cytoplasmic
Rv0282	lcl|CP030093.1_prot_AWX08884.1_301	K	TNAIIDSALDGVLFLDEAYALVATGAK	N	47.9	25	47.9	12.6	1	cell wall and cell processes	Cytoplasmic
Rv0282	lcl|CP030093.1_prot_AWX08884.1_301	R	TATTAGVLQR	Q	50.4	25	38.7	2.96	14	cell wall and cell processes	Cytoplasmic
Rv0282	lcl|CP030093.1_prot_AWX08884.1_301	R	TDPWDPATEPGAEDFVDPAAHER	K	0	0	0	2.85	1	cell wall and cell processes	Cytoplasmic
Rv0282	lcl|CP030093.1_prot_AWX08884.1_301	R	SLDIAGNGR	F	30.6	25	24.4	1.41	3	cell wall and cell processes	Cytoplasmic
Rv0282	lcl|CP030093.1_prot_AWX08884.1_301	R	SGFAALTR	V	35	25	31	1.92	9	cell wall and cell processes	Cytoplasmic
Rv0282	lcl|CP030093.1_prot_AWX08884.1_301	K	NDFGLVAIDTLLAR	M	76.8	25	76.8	11	8	cell wall and cell processes	Cytoplasmic
Rv0282	lcl|CP030093.1_prot_AWX08884.1_301	R	LVVIIAGYR	A	39	25	39	2.8	17	cell wall and cell processes	Cytoplasmic
Rv0282	lcl|CP030093.1_prot_AWX08884.1_301	R	LDHSEHAGSGEFSDEELMTITADDVGR	S	0	0	0	1.35	1	cell wall and cell processes	Cytoplasmic
Rv0282	lcl|CP030093.1_prot_AWX08884.1_301	R	SVEPLLR	G	37.2	25	37.2	1.85	8	cell wall and cell processes	Cytoplasmic
Rv0283	lcl|CP030093.1_prot_AWX08885.1_302	R	STAALYVR	V	47	25	39.8	2.6	10	cell wall and cell processes	Cytoplasmic Membrane
Rv0283	lcl|CP030093.1_prot_AWX08885.1_302	R	YPSEPVSLVDVTR	D	15.3	25	15.2	2.82	2	cell wall and cell processes	Cytoplasmic Membrane
Rv0283	lcl|CP030093.1_prot_AWX08885.1_302	R	YGIDNEPQGVAGGGK	A	22.2	25	22.2	2.18	1	cell wall and cell processes	Cytoplasmic Membrane
Rv0283	lcl|CP030093.1_prot_AWX08885.1_302	K	STELDQFPR	G	20.3	25	15.9	0	1	cell wall and cell processes	Cytoplasmic Membrane
Rv0283	lcl|CP030093.1_prot_AWX08885.1_302	R	RYPSEPVSLVDVTR	D	9.45	25	9.45	2.02	2	cell wall and cell processes	Cytoplasmic Membrane
Rv0283	lcl|CP030093.1_prot_AWX08885.1_302	R	SPIDLADHAVTSGLGLGADVPAPR	I	61.5	25	61.5	10.3	34	cell wall and cell processes	Cytoplasmic Membrane
Rv0283	lcl|CP030093.1_prot_AWX08885.1_302	R	NNNSYGLQQPPR	L	66.4	25	66.4	7.23	19	cell wall and cell processes	Cytoplasmic Membrane
Rv0283	lcl|CP030093.1_prot_AWX08885.1_302	R	GNLIGIPGAPER	M	27.5	25	27.5	2.96	16	cell wall and cell processes	Cytoplasmic Membrane
Rv0283	lcl|CP030093.1_prot_AWX08885.1_302	R	GGADGVGVTVIAGPLEDTGAR	A	63.6	25	63.6	4.89	4	cell wall and cell processes	Cytoplasmic Membrane
Rv0283	lcl|CP030093.1_prot_AWX08885.1_302	K	AVEALGLNPPPVPIPWSVLSLFVPGPTLSR	A	77.3	25	77.3	14.9	3	cell wall and cell processes	Cytoplasmic Membrane
Rv0283	lcl|CP030093.1_prot_AWX08885.1_302	R	AAALGPGQAVLVDSGAGTWLLWDGKR	S	75.5	25	75.5	13.8	3	cell wall and cell processes	Cytoplasmic Membrane
Rv0283	lcl|CP030093.1_prot_AWX08885.1_302	R	PARPVSAEGGYR	-	14.4	25	14.4	1.17	1	cell wall and cell processes	Cytoplasmic Membrane
Rv0284	lcl|CP030093.1_prot_AWX08886.1_303	R	YPGmAAPPVR	L	20.1	25	20.1	2.37	2	cell wall and cell processes	Cytoplasmic Membrane
Rv0284	lcl|CP030093.1_prot_AWX08886.1_303	R	LLPTNLAPHAVGELYR	G	0	0	0	1.64	2	cell wall and cell processes	Cytoplasmic Membrane
Rv0284	lcl|CP030093.1_prot_AWX08886.1_303	R	NLSTDPDELIALLGPVLADRPAFTGQPTDALR	H	19.7	25	19.7	3.7	2	cell wall and cell processes	Cytoplasmic Membrane
Rv0284	lcl|CP030093.1_prot_AWX08886.1_303	R	RPADAVPHDQPGR	G	41.3	25	30.7	4.92	6	cell wall and cell processes	Cytoplasmic Membrane
Rv0284	lcl|CP030093.1_prot_AWX08886.1_303	R	SLLDTQR	S	27.6	25	0	1.19	1	cell wall and cell processes	Cytoplasmic Membrane
Rv0284	lcl|CP030093.1_prot_AWX08886.1_303	R	SSAGNMVIHGGPK	S	25.7	25	25.7	2.41	2	cell wall and cell processes	Cytoplasmic Membrane
Rv0284	lcl|CP030093.1_prot_AWX08886.1_303	R	TEEVDAER	A	40.5	25	40.5	1.92	18	cell wall and cell processes	Cytoplasmic Membrane
Rv0284	lcl|CP030093.1_prot_AWX08886.1_303	R	VAHGAIER	W	45.2	25	40.1	2.36	19	cell wall and cell processes	Cytoplasmic Membrane
Rv0284	lcl|CP030093.1_prot_AWX08886.1_303	R	VAFTVLDR	R	20	25	20	0	1	cell wall and cell processes	Cytoplasmic Membrane
Rv0284	lcl|CP030093.1_prot_AWX08886.1_303	K	VASPSVSR	Q	25.8	25	20.1	1.47	5	cell wall and cell processes	Cytoplasmic Membrane
Rv0284	lcl|CP030093.1_prot_AWX08886.1_303	R	VIPPSLLR	R	27.8	25	14.6	2.8	17	cell wall and cell processes	Cytoplasmic Membrane
Rv0284	lcl|CP030093.1_prot_AWX08886.1_303	K	WLPHVDIPGR	L	48.1	25	48.1	4.8	17	cell wall and cell processes	Cytoplasmic Membrane
Rv0284	lcl|CP030093.1_prot_AWX08886.1_303	R	WQTGGWQPYIDAADQFSADEAAHLAR	R	0	0	0	1.49	1	cell wall and cell processes	Cytoplasmic Membrane
Rv0284	lcl|CP030093.1_prot_AWX08886.1_303	R	LDVPALWAPR	R	23.6	25	19.2	3.12	6	cell wall and cell processes	Cytoplasmic Membrane
Rv0284	lcl|CP030093.1_prot_AWX08886.1_303	R	TFGELEQLLLSR	Q	78	25	77.9	7.29	16	cell wall and cell processes	Cytoplasmic Membrane
Rv0284	lcl|CP030093.1_prot_AWX08886.1_303	R	LDALGPAR	N	39.8	25	32.4	0	18	cell wall and cell processes	Cytoplasmic Membrane
Rv0284	lcl|CP030093.1_prot_AWX08886.1_303	K	LIATIGEQLAR	Y	37.1	25	37.1	0	3	cell wall and cell processes	Cytoplasmic Membrane
Rv0284	lcl|CP030093.1_prot_AWX08886.1_303	R	HTVPLATTLR	V	23.6	25	22.7	2.72	13	cell wall and cell processes	Cytoplasmic Membrane
Rv0284	lcl|CP030093.1_prot_AWX08886.1_303	R	ALQDLAHVGSVASALEPER	I	13.7	25	13.7	3.62	6	cell wall and cell processes	Cytoplasmic Membrane
Rv0284	lcl|CP030093.1_prot_AWX08886.1_303	R	APQLWLPPLDETIPLSAALAR	A	33.5	25	33.5	7.06	2	cell wall and cell processes	Cytoplasmic Membrane
Rv0284	lcl|CP030093.1_prot_AWX08886.1_303	R	ASALWSHPDPTALASVPGSR	R	17.4	25	17.4	2.23	2	cell wall and cell processes	Cytoplasmic Membrane
Rv0284	lcl|CP030093.1_prot_AWX08886.1_303	R	AWIAQAVTWHDPTVLGVALAAR	D	0	0	0	2.8	4	cell wall and cell processes	Cytoplasmic Membrane
Rv0284	lcl|CP030093.1_prot_AWX08886.1_303	R	DNTDQFNTR	N	50.3	25	50.3	3.37	3	cell wall and cell processes	Cytoplasmic Membrane
Rv0284	lcl|CP030093.1_prot_AWX08886.1_303	R	DPHDPDFLVLR	A	10.1	25	10.1	1.28	1	cell wall and cell processes	Cytoplasmic Membrane
Rv0284	lcl|CP030093.1_prot_AWX08886.1_303	K	AVVVQSVPEPK	L	40.2	25	40.2	3.96	9	cell wall and cell processes	Cytoplasmic Membrane
Rv0284	lcl|CP030093.1_prot_AWX08886.1_303	R	EEDLAPVILDLAANPLLMVFGDAR	S	6.69	25	6.69	9.85	2	cell wall and cell processes	Cytoplasmic Membrane
Rv0284	lcl|CP030093.1_prot_AWX08886.1_303	R	GASFTTLLGIEDASR	L	50.6	25	50.6	6.28	3	cell wall and cell processes	Cytoplasmic Membrane
Rv0284	lcl|CP030093.1_prot_AWX08886.1_303	R	GLTMAAEHFLFAAPELDAQTNPVAAINAR	Y	0	0	0	4.31	1	cell wall and cell processes	Cytoplasmic Membrane
Rv0284	lcl|CP030093.1_prot_AWX08886.1_303	R	GPDQLVIGQR	E	33.7	25	28.6	2.96	4	cell wall and cell processes	Cytoplasmic Membrane
Rv0284	lcl|CP030093.1_prot_AWX08886.1_303	K	GVGFLVPAPGATPIR	F	14.8	25	14	2.28	10	cell wall and cell processes	Cytoplasmic Membrane
Rv0284	lcl|CP030093.1_prot_AWX08886.1_303	R	HLLIVVDDPDYDLGASPLAVGR	A	42.8	25	42.8	10.6	8	cell wall and cell processes	Cytoplasmic Membrane
Rv0284	lcl|CP030093.1_prot_AWX08886.1_303	R	IIPAMLGLANLIEAR	R	53.5	25	53.5	4.04	4	cell wall and cell processes	Cytoplasmic Membrane
Rv0289	lcl|CP030093.1_prot_AWX08891.1_308	R	FDEFSLPTR	V	40.3	25	40.3	4.09	4	cell wall and cell processes	Cytoplasmic Membrane
Rv0290	lcl|CP030093.1_prot_AWX08892.1_309	R	LLEDLPR	R	48.2	25	40	2.72	19	cell wall and cell processes	Cytoplasmic Membrane
Rv0290	lcl|CP030093.1_prot_AWX08892.1_309	R	LTEMALPAELPLR	E	19.3	25	19.3	3.51	2	cell wall and cell processes	Cytoplasmic Membrane
Rv0290	lcl|CP030093.1_prot_AWX08892.1_309	R	VAILADSR	L	40.6	25	13.7	0	4	cell wall and cell processes	Cytoplasmic Membrane
Rv0291	lcl|CP030093.1_prot_AWX08893.1_310	R	NVAFAGAAALSVLVGLTAATVAIAR	R	86.1	25	86.1	10.3	3	intermediary metabolism and respiration	Cytoplasmic Membrane
Rv0291	lcl|CP030093.1_prot_AWX08893.1_310	K	VINVSTITcLPADR	M	20.2	25	20.2	5.34	9	intermediary metabolism and respiration	Cytoplasmic Membrane
Rv0291	lcl|CP030093.1_prot_AWX08893.1_310	R	LTATAHR	G	54	25	49.5	1.36	1	intermediary metabolism and respiration	Cytoplasmic Membrane
Rv0291	lcl|CP030093.1_prot_AWX08893.1_310	R	MVDQAALGAAIR	Y	37.2	25	37.2	4.24	3	intermediary metabolism and respiration	Cytoplasmic Membrane
Rv0292	lcl|CP030093.1_prot_AWX08894.1_311	R	IPLQETAQVAAR	R	55.2	25	55.2	5.47	32	cell wall and cell processes	Cytoplasmic Membrane
Rv0292	lcl|CP030093.1_prot_AWX08894.1_311	R	HTDSDYVAAYR	V	32.7	25	32.7	4.77	1	cell wall and cell processes	Cytoplasmic Membrane
Rv0292	lcl|CP030093.1_prot_AWX08894.1_311	R	APLTNAVSR	-	15.1	25	15.1	1.46	2	cell wall and cell processes	Cytoplasmic Membrane
Rv0292	lcl|CP030093.1_prot_AWX08894.1_311	R	VSADAELPDTLPAIR	S	33.2	25	33.2	6.36	9	cell wall and cell processes	Cytoplasmic Membrane
Rv0295c	lcl|CP030093.1_prot_AWX08896.1_314	R	AVRPYLVLATQR	S	27	25	27	0	1	conserved hypotheticals	Cytoplasmic
Rv0295c	lcl|CP030093.1_prot_AWX08896.1_314	R	DSQAVYHAGAIAHIIR	N	20.4	25	20.4	0	1	conserved hypotheticals	Cytoplasmic
Rv0295c	lcl|CP030093.1_prot_AWX08896.1_314	R	AAQLPDR	S	31.2	25	30.2	1.15	3	conserved hypotheticals	Cytoplasmic
Rv0295c	lcl|CP030093.1_prot_AWX08896.1_314	R	AVQTQVWR	G	35.1	25	30.3	1.82	4	conserved hypotheticals	Cytoplasmic
Rv0295c	lcl|CP030093.1_prot_AWX08896.1_314	R	TPNGVWGGK	L	16.8	25	16.8	0	1	conserved hypotheticals	Cytoplasmic
Rv0295c	lcl|CP030093.1_prot_AWX08896.1_314	R	SGSTLLVESLR	A	61.5	25	50.8	2.82	5	conserved hypotheticals	Cytoplasmic
Rv0295c	lcl|CP030093.1_prot_AWX08896.1_314	R	SDEWVDR	Y	26	25	26	2.04	2	conserved hypotheticals	Cytoplasmic
Rv0295c	lcl|CP030093.1_prot_AWX08896.1_314	R	NLTAIVASVLDAIGQDPK	L	43.5	25	43.5	4.64	2	conserved hypotheticals	Cytoplasmic
Rv0295c	lcl|CP030093.1_prot_AWX08896.1_314	K	LAPAPMLER	Q	36.5	25	36.5	1.8	4	conserved hypotheticals	Cytoplasmic
Rv0295c	lcl|CP030093.1_prot_AWX08896.1_314	R	YRAEAPR	L	19.5	25	14.1	1.05	1	conserved hypotheticals	Cytoplasmic
Rv0307c	lcl|CP030093.1_prot_AWX08905.1_325	K	ATIGEDVLSR	L	25.2	25	23.8	0	1	conserved hypotheticals	Cytoplasmic
Rv0307c	lcl|CP030093.1_prot_AWX08905.1_325	K	FSGQLALHFK	A	18.2	25	18.2	2.15	1	conserved hypotheticals	Cytoplasmic
Rv0308	lcl|CP030093.1_prot_AWX08906.1_326	R	ASHALSPPVEVSR	Q	24	25	24	1.82	3	cell wall and cell processes	Cytoplasmic Membrane
Rv0308	lcl|CP030093.1_prot_AWX08906.1_326	R	QPEPEVDTAR	-	30.5	25	13.9	0	1	cell wall and cell processes	Cytoplasmic Membrane
Rv0310c	lcl|CP030093.1_prot_AWX08908.1_328	R	ADLVDYLR	Q	32.8	25	32.8	1.82	5	conserved hypotheticals	Cytoplasmic
Rv0310c	lcl|CP030093.1_prot_AWX08908.1_328	R	qALGPGVITEHR	V	0	0	0	3.44	3	conserved hypotheticals	Cytoplasmic
Rv0313	lcl|CP030093.1_prot_AWX08911.1_331	R	FLSSSGAGTGWSAIFEDLSR	R	104	25	104	12.5	1	conserved hypotheticals	Unknown
Rv0313	lcl|CP030093.1_prot_AWX08911.1_331	M	GDYGPFGFDPDEFDR	V	13.3	25	13.3	2.07	1	conserved hypotheticals	Unknown
Rv0313	lcl|CP030093.1_prot_AWX08911.1_331	R	VEQVYATELDALR	A	56.2	25	55.6	6.33	6	conserved hypotheticals	Unknown
Rv0313	lcl|CP030093.1_prot_AWX08911.1_331	R	SRPAPETAGEAGDGVWAIYTVDADGGAR	V	0	0	0	6.6	1	conserved hypotheticals	Unknown
Rv0315	lcl|CP030093.1_prot_AWX08913.1_333	R	qNVFLDGNSNLVLR	A	0	0	0	2.07	1	intermediary metabolism and respiration	Unknown
Rv0315	lcl|CP030093.1_prot_AWX08913.1_333	R	YFGGLVHGLWR	G	35.5	25	33.2	3.35	4	intermediary metabolism and respiration	Unknown
Rv0315	lcl|CP030093.1_prot_AWX08913.1_333	R	QNVFLDGNSNLVLR	A	29.6	25	29.6	2.44	2	intermediary metabolism and respiration	Unknown
Rv0315	lcl|CP030093.1_prot_AWX08913.1_333	R	GGIGTTWEAR	I	53.2	25	44.1	3.32	10	intermediary metabolism and respiration	Unknown
Rv0319	lcl|CP030093.1_prot_AWX08915.1_337	R	VLVGEPTDPAGPVAYHATVPVR	A	39.4	25	37.6	6.49	5	intermediary metabolism and respiration	Cytoplasmic
Rv0319	lcl|CP030093.1_prot_AWX08915.1_337	R	AMVLAMR	K	31.2	25	21.8	2.41	3	intermediary metabolism and respiration	Cytoplasmic
Rv0319	lcl|CP030093.1_prot_AWX08915.1_337	R	LAQNVNDcGR	Y	35.9	25	35.9	2.96	3	intermediary metabolism and respiration	Cytoplasmic
Rv0319	lcl|CP030093.1_prot_AWX08915.1_337	R	YGLADcAGR	V	25.3	25	23.9	1.43	1	intermediary metabolism and respiration	Cytoplasmic
Rv0321	lcl|CP030093.1_prot_AWX08917.1_339	R	YTHIDPAK	Q	15.8	25	15.8	1.41	3	intermediary metabolism and respiration	Cytoplasmic
Rv0321	lcl|CP030093.1_prot_AWX08917.1_339	R	LTSPSEHPYGSSR	A	41.4	25	41.4	7.42	5	intermediary metabolism and respiration	Cytoplasmic
Rv0321	lcl|CP030093.1_prot_AWX08917.1_339	K	IGQLcMLR	L	42.3	25	40.9	2.85	11	intermediary metabolism and respiration	Cytoplasmic
Rv0321	lcl|CP030093.1_prot_AWX08917.1_339	R	LGIDPFDDTLVQPSSIDVR	L	97	25	97	15	28	intermediary metabolism and respiration	Cytoplasmic
Rv0324	lcl|CP030093.1_prot_AWX08920.1_342	R	LQILDLLAQGER	A	25.2	25	25.2	0	1	Regulatory proteins	Cytoplasmic
Rv0324	lcl|CP030093.1_prot_AWX08920.1_342	R	LAGLPVDEGAPVGHGD	-	30.1	25	30.1	2.41	5	Regulatory proteins	Cytoplasmic
Rv0324	lcl|CP030093.1_prot_AWX08920.1_342	R	IAGEDVAR	L	38.5	25	24.7	0	2	Regulatory proteins	Cytoplasmic
Rv0328	lcl|CP030093.1_prot_AWX08923.1_345	R	LAAGYADVR	Q	62.4	25	54.7	2.7	24	Regulatory proteins	Unknown
Rv0328	lcl|CP030093.1_prot_AWX08923.1_345	R	ALASIGAVVTSQLR	-	40.6	25	28.3	4.92	2	Regulatory proteins	Unknown
Rv0328	lcl|CP030093.1_prot_AWX08923.1_345	R	VQEAFDHSR	A	59.2	25	27.4	5.47	14	Regulatory proteins	Unknown
Rv0331	lcl|CP030093.1_prot_AWX08926.1_348	K	DHGVGFHPR	K	26.5	25	26.5	2.24	3	intermediary metabolism and respiration	Cytoplasmic Membrane
Rv0331	lcl|CP030093.1_prot_AWX08926.1_348	R	AKVEALEHGR	I	36.1	25	36.1	2.82	1	intermediary metabolism and respiration	Cytoplasmic Membrane
Rv0331	lcl|CP030093.1_prot_AWX08926.1_348	K	VAQELAWLTR	W	45.9	25	45.9	4	11	intermediary metabolism and respiration	Cytoplasmic Membrane
Rv0331	lcl|CP030093.1_prot_AWX08926.1_348	K	TVLILGAGVGGLTTADTLR	Q	40.8	25	25.1	2.66	2	intermediary metabolism and respiration	Cytoplasmic Membrane
Rv0331	lcl|CP030093.1_prot_AWX08926.1_348	R	IAVAIAGVPFK	C	29	25	29	2.28	3	intermediary metabolism and respiration	Cytoplasmic Membrane
Rv0331	lcl|CP030093.1_prot_AWX08926.1_348	R	HLGYDVAER	H	28.9	25	15.7	3.06	2	intermediary metabolism and respiration	Cytoplasmic Membrane
Rv0331	lcl|CP030093.1_prot_AWX08926.1_348	K	GDGDFFAPSAPSVTLYPPSR	E	24.3	25	24.3	4.82	6	intermediary metabolism and respiration	Cytoplasmic Membrane
Rv0331	lcl|CP030093.1_prot_AWX08926.1_348	K	VEALEHGR	I	42	25	36.2	1.72	2	intermediary metabolism and respiration	Cytoplasmic Membrane
Rv0332	lcl|CP030093.1_prot_AWX08927.1_349	R	IAVQAGSGGTPLPLEDDDTLHLHATDPGLLEAGEWTVR	R	0	0	0	4.72	3	conserved hypotheticals	Cytoplasmic
Rv0332	lcl|CP030093.1_prot_AWX08927.1_349	R	LHEVAVHR	A	19.4	25	19.4	0	2	conserved hypotheticals	Cytoplasmic
Rv0332	lcl|CP030093.1_prot_AWX08927.1_349	R	SVEGGKPPPDPDDAISWLYGGAR	L	0	0	0	4.2	2	conserved hypotheticals	Cytoplasmic
Rv0332	lcl|CP030093.1_prot_AWX08927.1_349	R	GGATELLLAMVR	R	63.2	25	63.2	6.66	18	conserved hypotheticals	Cytoplasmic
Rv0334	lcl|CP030093.1_prot_AWX08928.1_351	R	GIILAGGSGTR	L	31.3	25	24.8	2.28	4	intermediary metabolism and respiration	Cytoplasmic
Rv0337c	lcl|CP030093.1_prot_AWX08931.1_355	R	DLAAAIER	L	28.4	25	17.1	0	4	intermediary metabolism and respiration	Cytoplasmic
Rv0337c	lcl|CP030093.1_prot_AWX08931.1_355	R	LGNFLVSYRQ	-	17.2	25	16.5	0	1	intermediary metabolism and respiration	Cytoplasmic
Rv0338c	lcl|CP030093.1_prot_AWX08932.1_356	R	ELIGAAGASLTEMPR	H	84.6	25	84.3	8.14	27	intermediary metabolism and respiration	Cytoplasmic Membrane
Rv0338c	lcl|CP030093.1_prot_AWX08932.1_356	K	GNPWGQNASDR	T	28.3	25	28.3	5.07	3	intermediary metabolism and respiration	Cytoplasmic Membrane
Rv0338c	lcl|CP030093.1_prot_AWX08932.1_356	R	IWTQISEVLGQR	R	34.6	25	34.1	3.21	2	intermediary metabolism and respiration	Cytoplasmic Membrane
Rv0338c	lcl|CP030093.1_prot_AWX08932.1_356	R	LPDGLGPLLPLEADGKPIDFENPSEDAVFGR	G	0	0	0	15	1	intermediary metabolism and respiration	Cytoplasmic Membrane
Rv0338c	lcl|CP030093.1_prot_AWX08932.1_356	K	LVIMDLR	D	44.1	25	36	1.48	8	intermediary metabolism and respiration	Cytoplasmic Membrane
Rv0338c	lcl|CP030093.1_prot_AWX08932.1_356	R	LVPVTPVSQDITYHDPcYLGR	H	0	0	0	1.29	1	intermediary metabolism and respiration	Cytoplasmic Membrane
Rv0338c	lcl|CP030093.1_prot_AWX08932.1_356	R	SFccGAGGAR	M	25.4	25	25.4	2.89	6	intermediary metabolism and respiration	Cytoplasmic Membrane
Rv0338c	lcl|CP030093.1_prot_AWX08932.1_356	R	SGVEVLDVAQVLLGSLDHDK	A	88	25	88	11.4	19	intermediary metabolism and respiration	Cytoplasmic Membrane
Rv0338c	lcl|CP030093.1_prot_AWX08932.1_356	R	VDEALATDATAIATAcPFcR	V	85.5	25	85.5	9.85	4	intermediary metabolism and respiration	Cytoplasmic Membrane
Rv0338c	lcl|CP030093.1_prot_AWX08932.1_356	R	VMVTDGVNDR	Q	46.8	25	46.7	3.26	14	intermediary metabolism and respiration	Cytoplasmic Membrane
Rv0338c	lcl|CP030093.1_prot_AWX08932.1_356	R	VmVTDGVNDR	Q	33.2	25	26.3	1.52	4	intermediary metabolism and respiration	Cytoplasmic Membrane
Rv0338c	lcl|CP030093.1_prot_AWX08932.1_356	R	qLGANYTVLHHTQLLNR	L	0	0	0	2.02	3	intermediary metabolism and respiration	Cytoplasmic Membrane
Rv0338c	lcl|CP030093.1_prot_AWX08932.1_356	R	ELIGAAGASLTEmPR	H	22.5	25	22.5	0	1	intermediary metabolism and respiration	Cytoplasmic Membrane
Rv0338c	lcl|CP030093.1_prot_AWX08932.1_356	K	AVAELLAVAGVK	Y	51.3	25	49	2.36	16	intermediary metabolism and respiration	Cytoplasmic Membrane
Rv0339c	lcl|CP030093.1_prot_AWX08933.1_357	R	LAGQAALQTSDAR	V	31.9	25	30.4	3.72	1	Regulatory proteins	Cytoplasmic
Rv0343	lcl|CP030093.1_prot_AWX08935.1_361	R	AALAAAQHWR	R	18.5	25	14.7	0	1	cell wall and cell processes	Cytoplasmic Membrane
Rv0343	lcl|CP030093.1_prot_AWX08935.1_361	R	VDAVVFLLR	T	23.2	25	23.2	1.89	1	cell wall and cell processes	Cytoplasmic Membrane
Rv0343	lcl|CP030093.1_prot_AWX08935.1_361	R	IIGGSGTSAAAR	L	37.8	25	27.1	1.35	1	cell wall and cell processes	Cytoplasmic Membrane
Rv0343	lcl|CP030093.1_prot_AWX08935.1_361	R	IALAGTLK	A	26.1	25	14.2	0	3	cell wall and cell processes	Cytoplasmic Membrane
Rv0343	lcl|CP030093.1_prot_AWX08935.1_361	R	GGLSFDLR	R	47	25	33.4	1.62	2	cell wall and cell processes	Cytoplasmic Membrane
Rv0347	lcl|CP030093.1_prot_AWX08938.1_365	K	YPNDPLALVLIELR	H	17.7	25	17.7	1.33	1	cell wall and cell processes	Cytoplasmic
Rv0347	lcl|CP030093.1_prot_AWX08938.1_365	R	WTPILEQEEVR	Q	33.3	25	33.3	4.06	3	cell wall and cell processes	Cytoplasmic
Rv0347	lcl|CP030093.1_prot_AWX08938.1_365	R	LHTPIGPLFESLITSELR	T	77.7	25	77.7	9.47	3	cell wall and cell processes	Cytoplasmic
Rv0347	lcl|CP030093.1_prot_AWX08938.1_365	R	GAVIQSTPFLQR	L	18.5	25	12.8	1.96	2	cell wall and cell processes	Cytoplasmic
Rv0348	lcl|CP030093.1_prot_AWX08939.1_366	R	LLALIDMLSDR	F	34.2	25	34.2	2.2	1	Regulatory proteins	Cytoplasmic
Rv0348	lcl|CP030093.1_prot_AWX08939.1_366	R	EAHVVELESK	T	29	25	29	1.07	4	Regulatory proteins	Cytoplasmic
Rv0348	lcl|CP030093.1_prot_AWX08939.1_366	R	LDKLPETTPSTSVFDR	A	28.4	25	28.4	2.07	1	Regulatory proteins	Cytoplasmic
Rv0350	lcl|CP030093.1_prot_AWX08941.1_368	R	NGEVLVGQPAK	N	55.1	25	55.1	3.51	119	Virulence, detoxification and adaptation	Cytoplasmic
Rv0350	lcl|CP030093.1_prot_AWX08941.1_368	K	LGQESQALGQAIYEAAQAASQATGAAHPGGEPGGAHPGSADDVVDAEVVDDGREAK	-	38.9	25	38.9	0	6	Virulence, detoxification and adaptation	Cytoplasmic
Rv0350	lcl|CP030093.1_prot_AWX08941.1_368	K	KYTAPEISAR	I	38.1	25	35	4.04	29	Virulence, detoxification and adaptation	Cytoplasmic
Rv0350	lcl|CP030093.1_prot_AWX08941.1_368	R	KPFQSVIADTGISVSEIDHVVLVGGSTR	M	120	25	120	15	170	Virulence, detoxification and adaptation	Cytoplasmic
Rv0350	lcl|CP030093.1_prot_AWX08941.1_368	R	IVNEPTAAALAYGLDKGEK	E	103	25	103	9.39	34	Virulence, detoxification and adaptation	Cytoplasmic
Rv0350	lcl|CP030093.1_prot_AWX08941.1_368	R	IVNEPTAAALAYGLDK	G	95.6	25	95.4	8.72	135	Virulence, detoxification and adaptation	Cytoplasmic
Rv0350	lcl|CP030093.1_prot_AWX08941.1_368	R	ITQDLLDR	T	66.7	25	55.9	4.14	196	Virulence, detoxification and adaptation	Cytoplasmic
Rv0350	lcl|CP030093.1_prot_AWX08941.1_368	R	IQEGSGLSKEDIDR	M	79.6	25	79.4	9.62	19	Virulence, detoxification and adaptation	Cytoplasmic
Rv0350	lcl|CP030093.1_prot_AWX08941.1_368	R	IQEGSGLSK	E	59.3	25	49.1	2.06	16	Virulence, detoxification and adaptation	Cytoplasmic
Rv0350	lcl|CP030093.1_prot_AWX08941.1_368	K	IELSSSQSTSINLPYITVDADKNPLFLDEQLTR	A	106	25	106	15	57	Virulence, detoxification and adaptation	Cytoplasmic
Rv0350	lcl|CP030093.1_prot_AWX08941.1_368	K	IELSSSQSTSINLPYITVDADK	N	53.6	25	53.6	6.57	1	Virulence, detoxification and adaptation	Cytoplasmic
Rv0350	lcl|CP030093.1_prot_AWX08941.1_368	R	HmGSDWSIEIDGKK	Y	36.7	25	36.7	5.85	5	Virulence, detoxification and adaptation	Cytoplasmic
Rv0350	lcl|CP030093.1_prot_AWX08941.1_368	R	LREAAEK	A	32.6	25	13	2.08	3	Virulence, detoxification and adaptation	Cytoplasmic
Rv0350	lcl|CP030093.1_prot_AWX08941.1_368	R	MPAVTDLVK	E	52.3	25	37.5	1.43	56	Virulence, detoxification and adaptation	Cytoplasmic
Rv0350	lcl|CP030093.1_prot_AWX08941.1_368	K	LLGSFELTGIPPAPR	G	84.5	25	84.5	11.7	418	Virulence, detoxification and adaptation	Cytoplasmic
Rv0350	lcl|CP030093.1_prot_AWX08941.1_368	R	NGEVLVGQPAKNQAVTNVDR	T	31	25	31	2.96	3	Virulence, detoxification and adaptation	Cytoplasmic
Rv0350	lcl|CP030093.1_prot_AWX08941.1_368	R	qATKDAGQIAGLNVLR	I	0	0	0	5.14	3	Virulence, detoxification and adaptation	Cytoplasmic
Rv0350	lcl|CP030093.1_prot_AWX08941.1_368	R	NQAETLVYQTEK	F	85.9	25	85.9	6.24	192	Virulence, detoxification and adaptation	Cytoplasmic
Rv0350	lcl|CP030093.1_prot_AWX08941.1_368	R	HmGSDWSIEIDGK	K	40.3	25	40.3	5.57	3	Virulence, detoxification and adaptation	Cytoplasmic
Rv0350	lcl|CP030093.1_prot_AWX08941.1_368	R	mPAVTDLVK	E	52.7	25	41.7	1.42	5	Virulence, detoxification and adaptation	Cytoplasmic
Rv0350	lcl|CP030093.1_prot_AWX08941.1_368	K	YTAPEISAR	I	52	25	52	6.19	93	Virulence, detoxification and adaptation	Cytoplasmic
Rv0350	lcl|CP030093.1_prot_AWX08941.1_368	R	VVDWLVDKFK	G	48.5	25	48.5	5.7	50	Virulence, detoxification and adaptation	Cytoplasmic
Rv0350	lcl|CP030093.1_prot_AWX08941.1_368	R	VVDWLVDK	F	58.2	25	53.2	2.21	40	Virulence, detoxification and adaptation	Cytoplasmic
Rv0350	lcl|CP030093.1_prot_AWX08941.1_368	K	VPEDTLNKVDAAVAEAK	A	100	25	100	15	47	Virulence, detoxification and adaptation	Cytoplasmic
Rv0350	lcl|CP030093.1_prot_AWX08941.1_368	K	VPEDTLNK	V	31.5	25	31.5	3.13	16	Virulence, detoxification and adaptation	Cytoplasmic
Rv0350	lcl|CP030093.1_prot_AWX08941.1_368	K	VDAAVAEAK	A	62.1	25	53	2.55	8	Virulence, detoxification and adaptation	Cytoplasmic
Rv0350	lcl|CP030093.1_prot_AWX08941.1_368	R	TTPSIVAFAR	N	56.2	25	56.2	4.04	258	Virulence, detoxification and adaptation	Cytoplasmic
Rv0350	lcl|CP030093.1_prot_AWX08941.1_368	R	SETFTTADDNQPSVQIQVYQGER	E	157	25	157	15	246	Virulence, detoxification and adaptation	Cytoplasmic
Rv0350	lcl|CP030093.1_prot_AWX08941.1_368	R	REEADVR	N	41.8	25	32.1	2.51	9	Virulence, detoxification and adaptation	Cytoplasmic
Rv0350	lcl|CP030093.1_prot_AWX08941.1_368	K	RDAEAYLGEDITDAVITTPAYFNDAQR	Q	0	0	0	2.39	1	Virulence, detoxification and adaptation	Cytoplasmic
Rv0350	lcl|CP030093.1_prot_AWX08941.1_368	R	NTTIPTKR	S	45.5	25	33	6.25	97	Virulence, detoxification and adaptation	Cytoplasmic
Rv0350	lcl|CP030093.1_prot_AWX08941.1_368	R	NTTIPTK	R	23.4	25	18	1.48	1	Virulence, detoxification and adaptation	Cytoplasmic
Rv0350	lcl|CP030093.1_prot_AWX08941.1_368	K	NQAVTNVDR	T	43.5	25	33.6	2.41	43	Virulence, detoxification and adaptation	Cytoplasmic
Rv0350	lcl|CP030093.1_prot_AWX08941.1_368	K	NPLFLDEQLTR	A	72.9	25	72.9	5.85	61	Virulence, detoxification and adaptation	Cytoplasmic
Rv0350	lcl|CP030093.1_prot_AWX08941.1_368	R	HMGSDWSIEIDGKK	Y	46.7	25	46.7	7.74	5	Virulence, detoxification and adaptation	Cytoplasmic
Rv0350	lcl|CP030093.1_prot_AWX08941.1_368	K	LGQESQALGQAIYEAAQAASQATGAAHPGGEPGGAHPGSADDVVDAEVVDDGR	E	72.3	25	72.3	0	9	Virulence, detoxification and adaptation	Cytoplasmic
Rv0350	lcl|CP030093.1_prot_AWX08941.1_368	K	GVNPDEVVAVGAALQAGVLKGEVK	D	79.3	25	79.3	9.85	5	Virulence, detoxification and adaptation	Cytoplasmic
Rv0350	lcl|CP030093.1_prot_AWX08941.1_368	K	AALGGSDISAIK	S	48.9	25	48.9	2.48	37	Virulence, detoxification and adaptation	Cytoplasmic
Rv0350	lcl|CP030093.1_prot_AWX08941.1_368	M	ARAVGIDLGTTNSVVSVLEGGDPVVVANSEGSR	T	103	25	103	15	45	Virulence, detoxification and adaptation	Cytoplasmic
Rv0350	lcl|CP030093.1_prot_AWX08941.1_368	R	ATSGDNHLGGDDWDQR	V	60.6	25	60.6	11	62	Virulence, detoxification and adaptation	Cytoplasmic
Rv0350	lcl|CP030093.1_prot_AWX08941.1_368	R	AVGIDLGTTNSVVSVLEGGD	P	0	0	0	6.42	14	Virulence, detoxification and adaptation	Cytoplasmic
Rv0350	lcl|CP030093.1_prot_AWX08941.1_368	R	AVGIDLGTTNSVVSVLEGGDPVVVANSEGSR	T	127	25	127	15	86	Virulence, detoxification and adaptation	Cytoplasmic
Rv0350	lcl|CP030093.1_prot_AWX08941.1_368	K	DAEAHAEEDR	K	85.2	25	85.2	9.34	85	Virulence, detoxification and adaptation	Cytoplasmic
Rv0350	lcl|CP030093.1_prot_AWX08941.1_368	K	DAEAHAEEDRK	R	61.5	25	61.5	4.07	42	Virulence, detoxification and adaptation	Cytoplasmic
Rv0350	lcl|CP030093.1_prot_AWX08941.1_368	R	DAEAYLGEDITDAVITTPAYFNDAQR	Q	192	25	192	15	64	Virulence, detoxification and adaptation	Cytoplasmic
Rv0350	lcl|CP030093.1_prot_AWX08941.1_368	K	DAGQIAGLNVLR	I	57	25	57	3.74	239	Virulence, detoxification and adaptation	Cytoplasmic
Rv0350	lcl|CP030093.1_prot_AWX08941.1_368	K	DKMAMQR	L	30.8	25	30.8	1.82	1	Virulence, detoxification and adaptation	Cytoplasmic
Rv0350	lcl|CP030093.1_prot_AWX08941.1_368	K	DVLLLDVTPLSLGIETK	G	86.9	25	86.9	10	142	Virulence, detoxification and adaptation	Cytoplasmic
Rv0350	lcl|CP030093.1_prot_AWX08941.1_368	R	HMGSDWSIEIDGK	K	33.2	25	33.2	5.24	6	Virulence, detoxification and adaptation	Cytoplasmic
Rv0350	lcl|CP030093.1_prot_AWX08941.1_368	R	EEADVRNQAETLVYQTEK	F	21.6	25	21.6	1.55	4	Virulence, detoxification and adaptation	Cytoplasmic
Rv0350	lcl|CP030093.1_prot_AWX08941.1_368	K	GVNPDEVVAVGAALQAGVLK	G	109	25	109	15	92	Virulence, detoxification and adaptation	Cytoplasmic
Rv0350	lcl|CP030093.1_prot_AWX08941.1_368	R	EAEGGSKVPEDTLNK	V	61	25	61	7.74	7	Virulence, detoxification and adaptation	Cytoplasmic
Rv0350	lcl|CP030093.1_prot_AWX08941.1_368	K	GTSGIDLTK	D	49.2	25	49.2	1.74	13	Virulence, detoxification and adaptation	Cytoplasmic
Rv0350	lcl|CP030093.1_prot_AWX08941.1_368	K	GTGKENTIR	I	55.2	25	45.9	4.13	10	Virulence, detoxification and adaptation	Cytoplasmic
Rv0350	lcl|CP030093.1_prot_AWX08941.1_368	K	GTSGIDLTKDK	M	77.7	25	74.6	6	10	Virulence, detoxification and adaptation	Cytoplasmic
Rv0350	lcl|CP030093.1_prot_AWX08941.1_368	K	GEVKDVLLLDVTPLSLGIETK	G	33.2	25	33.2	14	16	Virulence, detoxification and adaptation	Cytoplasmic
Rv0350	lcl|CP030093.1_prot_AWX08941.1_368	K	FKGTSGIDLTK	D	53.6	25	53.6	3.55	23	Virulence, detoxification and adaptation	Cytoplasmic
Rv0350	lcl|CP030093.1_prot_AWX08941.1_368	K	EPNKGVNPDEVVAVGAALQAGVLK	G	97.9	25	97.9	10	26	Virulence, detoxification and adaptation	Cytoplasmic
Rv0350	lcl|CP030093.1_prot_AWX08941.1_368	K	ELTGGKEPNK	G	44.6	25	40.8	1.74	12	Virulence, detoxification and adaptation	Cytoplasmic
Rv0350	lcl|CP030093.1_prot_AWX08941.1_368	R	GIPQIEVTFDIDANGIVHVTAK	D	102	25	102	15	131	Virulence, detoxification and adaptation	Cytoplasmic
Rv0351	lcl|CP030093.1_prot_AWX08942.1_369	R	HVPPGDMPGGTAAADAAHTEDK	V	44.9	25	44.9	8.89	1	Virulence, detoxification and adaptation	Unknown
Rv0351	lcl|CP030093.1_prot_AWX08942.1_369	K	HGDLESGPLK	S	38.1	25	38.1	1.08	3	Virulence, detoxification and adaptation	Unknown
Rv0351	lcl|CP030093.1_prot_AWX08942.1_369	K	ASVVSQLLGVLDDLER	A	137	25	137	10.8	74	Virulence, detoxification and adaptation	Unknown
Rv0351	lcl|CP030093.1_prot_AWX08942.1_369	R	ALRDQQAAADR	A	57.7	25	48.3	6.74	13	Virulence, detoxification and adaptation	Unknown
Rv0351	lcl|CP030093.1_prot_AWX08942.1_369	R	AKASVVSQLLGVLDDLER	A	55.7	25	55.7	3.92	3	Virulence, detoxification and adaptation	Unknown
Rv0351	lcl|CP030093.1_prot_AWX08942.1_369	R	KHGDLESGPLK	S	45.7	25	45.7	4.24	9	Virulence, detoxification and adaptation	Unknown
Rv0351	lcl|CP030093.1_prot_AWX08942.1_369	R	QGYQLGEQVLR	H	54.1	25	54.1	4.66	37	Virulence, detoxification and adaptation	Unknown
Rv0351	lcl|CP030093.1_prot_AWX08942.1_369	R	VQADFANYRK	R	22.7	25	22.7	1.77	5	Virulence, detoxification and adaptation	Unknown
Rv0351	lcl|CP030093.1_prot_AWX08942.1_369	M	TDGNQKPDGNSGEQVTVTDK	R	61.4	25	61.4	5.37	5	Virulence, detoxification and adaptation	Unknown
Rv0351	lcl|CP030093.1_prot_AWX08942.1_369	K	VAELTADLQR	V	72	25	58.2	3.85	55	Virulence, detoxification and adaptation	Unknown
Rv0351	lcl|CP030093.1_prot_AWX08942.1_369	R	VQADFANYR	K	32.6	25	32	1.41	14	Virulence, detoxification and adaptation	Unknown
Rv0351	lcl|CP030093.1_prot_AWX08942.1_369	R	HVPPGDmPGGTAAADAAHTEDK	V	57.4	25	57.4	11.6	5	Virulence, detoxification and adaptation	Unknown
Rv0351	lcl|CP030093.1_prot_AWX08942.1_369	R	qGYQLGEQVLR	H	0	0	0	3.89	18	Virulence, detoxification and adaptation	Unknown
Rv0351	lcl|CP030093.1_prot_AWX08942.1_369	R	RIDPETGEVR	H	28.9	25	28.9	2.72	15	Virulence, detoxification and adaptation	Unknown
Rv0351	lcl|CP030093.1_prot_AWX08942.1_369	R	IDPETGEVR	H	62.7	25	51.2	3.31	38	Virulence, detoxification and adaptation	Unknown
Rv0352	lcl|CP030093.1_prot_AWX08943.1_370	K	GVAmPLR	L	34.3	25	18.8	1.26	1	Virulence, detoxification and adaptation	Cytoplasmic
Rv0352	lcl|CP030093.1_prot_AWX08943.1_370	K	GTGVTTR	T	41.5	25	33	1.55	4	Virulence, detoxification and adaptation	Cytoplasmic
Rv0352	lcl|CP030093.1_prot_AWX08943.1_370	R	GSGSIIEHPcEEcK	G	27.9	25	27.9	3.52	3	Virulence, detoxification and adaptation	Cytoplasmic
Rv0352	lcl|CP030093.1_prot_AWX08943.1_370	R	KEYDETR	R	45.6	25	44.5	1.54	3	Virulence, detoxification and adaptation	Cytoplasmic
Rv0352	lcl|CP030093.1_prot_AWX08943.1_370	R	LAGQGEAGLR	G	65.6	25	50	2.6	48	Virulence, detoxification and adaptation	Cytoplasmic
Rv0352	lcl|CP030093.1_prot_AWX08943.1_370	R	LFAGGGFGGR	R	38.2	25	38.2	4.15	21	Virulence, detoxification and adaptation	Cytoplasmic
Rv0352	lcl|CP030093.1_prot_AWX08943.1_370	R	NQGAFGFSEPcTDcR	G	57	25	57	4.4	18	Virulence, detoxification and adaptation	Cytoplasmic
Rv0352	lcl|CP030093.1_prot_AWX08943.1_370	R	RFDSGFGGGFGGFGVGGDGAEFNLNDLFDAASR	T	82.5	25	82.5	14.5	3	Virulence, detoxification and adaptation	Cytoplasmic
Rv0352	lcl|CP030093.1_prot_AWX08943.1_370	R	RGNDLETETELDFVEAAK	G	49.9	25	49.9	13.4	10	Virulence, detoxification and adaptation	Cytoplasmic
Rv0352	lcl|CP030093.1_prot_AWX08943.1_370	R	GNDLETETELDFVEAAK	G	41.3	25	41.3	2.74	2	Virulence, detoxification and adaptation	Cytoplasmic
Rv0352	lcl|CP030093.1_prot_AWX08943.1_370	R	SSGFNPR	A	46.4	25	45.3	2.46	9	Virulence, detoxification and adaptation	Cytoplasmic
Rv0352	lcl|CP030093.1_prot_AWX08943.1_370	R	TGGTTIGDLFGGLFGR	G	64.4	25	64.4	7.37	8	Virulence, detoxification and adaptation	Cytoplasmic
Rv0352	lcl|CP030093.1_prot_AWX08943.1_370	K	VAVPPNLAGAAQEALEAYAAAER	S	125	25	125	15	49	Virulence, detoxification and adaptation	Cytoplasmic
Rv0352	lcl|CP030093.1_prot_AWX08943.1_370	K	VcPTcNGSGVINR	N	60.7	25	60.7	7.6	21	Virulence, detoxification and adaptation	Cytoplasmic
Rv0352	lcl|CP030093.1_prot_AWX08943.1_370	R	IPPGVEDGQR	I	43.5	25	43.5	3.74	23	Virulence, detoxification and adaptation	Cytoplasmic
Rv0352	lcl|CP030093.1_prot_AWX08943.1_370	R	SGGSGDLLVTVK	V	63.2	25	63.2	5.49	23	Virulence, detoxification and adaptation	Cytoplasmic
Rv0352	lcl|CP030093.1_prot_AWX08943.1_370	R	GAPSGDLYVTVHVRPDK	I	26.1	25	26.1	3.57	2	Virulence, detoxification and adaptation	Cytoplasmic
Rv0352	lcl|CP030093.1_prot_AWX08943.1_370	R	DGDDLTVTVPVSFTELALGSTLSVPTLDGTVGVR	V	0	0	0	3.8	1	Virulence, detoxification and adaptation	Cytoplasmic
Rv0352	lcl|CP030093.1_prot_AWX08943.1_370	K	DFYQELGVSSDASPEEIKR	A	67.8	25	67.8	8.08	17	Virulence, detoxification and adaptation	Cytoplasmic
Rv0352	lcl|CP030093.1_prot_AWX08943.1_370	K	AVSEAHNVLSDPAK	R	82.1	25	82.1	14.8	14	Virulence, detoxification and adaptation	Cytoplasmic
Rv0352	lcl|CP030093.1_prot_AWX08943.1_370	R	DLHPDANPGNPAAGER	F	38.9	25	38.9	2.54	12	Virulence, detoxification and adaptation	Cytoplasmic
Rv0353	lcl|CP030093.1_prot_AWX08944.1_371	R	qVQHLSQDEGVNLAGIKR	I	0	0	0	1.85	1	Virulence, detoxification and adaptation	Cytoplasmic
Rv0353	lcl|CP030093.1_prot_AWX08944.1_371	R	IIELTSQVEALQSR	L	34.5	25	34.5	2.05	1	Virulence, detoxification and adaptation	Cytoplasmic
Rv0356c	lcl|CP030093.1_prot_AWX08946.1_374	R	GRVTNTEGR	K	43.2	25	41.9	1.17	2	conserved hypotheticals	Unknown
Rv0356c	lcl|CP030093.1_prot_AWX08946.1_374	R	AAALVELLSPFEADEGKAPAGR	T	35.6	25	35.6	4.28	1	conserved hypotheticals	Unknown
Rv0356c	lcl|CP030093.1_prot_AWX08946.1_374	R	TPGLPGMGSLLLPPWTVTR	Y	26.1	25	26.1	7.1	1	conserved hypotheticals	Unknown
Rv0356c	lcl|CP030093.1_prot_AWX08946.1_374	R	YGTDGVEMR	G	33.6	25	33.4	1.54	5	conserved hypotheticals	Unknown
Rv0356c	lcl|CP030093.1_prot_AWX08946.1_374	R	TAFLHVDYR	R	20.3	25	20.3	2.08	2	conserved hypotheticals	Unknown
Rv0356c	lcl|CP030093.1_prot_AWX08946.1_374	R	ITPIDVPLIVR	G	34	25	34	3.06	16	conserved hypotheticals	Unknown
Rv0357c	lcl|CP030093.1_prot_AWX08947.1_375	K	ALDPAQVVDALLEQAEGFK	H	70.7	25	70.7	11.4	10	intermediary metabolism and respiration	Cytoplasmic
Rv0357c	lcl|CP030093.1_prot_AWX08947.1_375	R	AKPVYEELPGWWEDISGAR	E	58.5	25	58.5	6.52	13	intermediary metabolism and respiration	Cytoplasmic
Rv0357c	lcl|CP030093.1_prot_AWX08947.1_375	R	IGTVLGILK	A	56.7	25	46	2.19	18	intermediary metabolism and respiration	Cytoplasmic
Rv0357c	lcl|CP030093.1_prot_AWX08947.1_375	R	LEQLAGAPVScIGVGPGR	E	18.4	25	18.4	2.85	2	intermediary metabolism and respiration	Cytoplasmic
Rv0357c	lcl|CP030093.1_prot_AWX08947.1_375	R	VADVLDPEQLTHK	V	18.8	25	18.8	4.18	1	intermediary metabolism and respiration	Cytoplasmic
Rv0357c	lcl|CP030093.1_prot_AWX08947.1_375	K	VEAAcEFK	N	15.4	25	15.4	0	1	intermediary metabolism and respiration	Cytoplasmic
Rv0357c	lcl|CP030093.1_prot_AWX08947.1_375	R	VGSGPFPTELFDEHGEYLSK	T	22	25	22	2.42	1	intermediary metabolism and respiration	Cytoplasmic
Rv0357c	lcl|CP030093.1_prot_AWX08947.1_375	R	cGWFDAVIAR	Y	0	0	0	3.07	1	intermediary metabolism and respiration	Cytoplasmic
Rv0357c	lcl|CP030093.1_prot_AWX08947.1_375	R	EFDDLPAK	A	16.2	25	16.2	0	1	intermediary metabolism and respiration	Cytoplasmic
Rv0357c	lcl|CP030093.1_prot_AWX08947.1_375	R	EFGVTTGRR	R	22.7	25	22.7	0	1	intermediary metabolism and respiration	Cytoplasmic
Rv0358	lcl|CP030093.1_prot_AWX08948.1_376	R	AAQLGTTGAAVLR	D	22.3	25	22.3	1.04	1	conserved hypotheticals	Cytoplasmic Membrane
Rv0360c	lcl|CP030093.1_prot_AWX08950.1_378	R	cVAALAR	A	17.2	25	1.05	2.36	1	conserved hypotheticals	Unknown
Rv0360c	lcl|CP030093.1_prot_AWX08950.1_378	K	GFGPVPYSHQPNR	G	15.4	25	15.4	2.3	5	conserved hypotheticals	Unknown
Rv0360c	lcl|CP030093.1_prot_AWX08950.1_378	R	AAAAIGETDEYGR	C	42.1	25	37.4	3.64	8	conserved hypotheticals	Unknown
Rv0361	lcl|CP030093.1_prot_AWX08951.1_379	R	DGYVDYDER	D	19	25	19	1.59	1	cell wall and cell processes	Unknown
Rv0361	lcl|CP030093.1_prot_AWX08951.1_379	K	mSQEDQVR	Q	36.1	25	36.1	2.72	4	cell wall and cell processes	Unknown
Rv0361	lcl|CP030093.1_prot_AWX08951.1_379	K	TAVPQSIPPR	T	23.1	25	22.7	3.59	2	cell wall and cell processes	Unknown
Rv0361	lcl|CP030093.1_prot_AWX08951.1_379	R	SLTcGSTR	D	27.4	25	27.4	0	3	cell wall and cell processes	Unknown
Rv0361	lcl|CP030093.1_prot_AWX08951.1_379	R	SAGESGSEPAGER	S	18.4	25	18.4	2.11	1	cell wall and cell processes	Unknown
Rv0361	lcl|CP030093.1_prot_AWX08951.1_379	K	MSQEDQVR	Q	54	25	45.9	2.92	9	cell wall and cell processes	Unknown
Rv0361	lcl|CP030093.1_prot_AWX08951.1_379	R	FTAPGFDAK	E	28.2	25	28.2	1.39	1	cell wall and cell processes	Unknown
Rv0362	lcl|CP030093.1_prot_AWX08952.1_380	R	QGGSAPLEVPYLRASPWLLWR	K	0	0	0	1.07	1	cell wall and cell processes	Cytoplasmic Membrane
Rv0363c	lcl|CP030093.1_prot_AWX08953.1_381	K	LRPDILAQGQQVAAAK	L	108	25	108	12.1	34	intermediary metabolism and respiration	Cytoplasmic
Rv0363c	lcl|CP030093.1_prot_AWX08953.1_381	K	AEASMSQR	V	41.2	25	41.2	2.51	11	intermediary metabolism and respiration	Cytoplasmic
Rv0363c	lcl|CP030093.1_prot_AWX08953.1_381	K	DKLDSYVR	P	23.2	25	23.2	0	1	intermediary metabolism and respiration	Cytoplasmic
Rv0363c	lcl|CP030093.1_prot_AWX08953.1_381	K	DMVTGAVALAEFTHVIAAK	Y	82.3	25	82.3	12.7	1	intermediary metabolism and respiration	Cytoplasmic
Rv0363c	lcl|CP030093.1_prot_AWX08953.1_381	K	DmVTGAVALAEFTHVIAAK	Y	43.4	25	43.4	4.17	2	intermediary metabolism and respiration	Cytoplasmic
Rv0363c	lcl|CP030093.1_prot_AWX08953.1_381	K	GFADAGSDGIIQFSTGGAEFGSGLGVK	D	120	25	120	15	16	intermediary metabolism and respiration	Cytoplasmic
Rv0363c	lcl|CP030093.1_prot_AWX08953.1_381	K	GGNPLFQSHMWDGSAVPIDENLAIAQELLK	A	31.8	25	31.8	9.74	2	intermediary metabolism and respiration	Cytoplasmic
Rv0363c	lcl|CP030093.1_prot_AWX08953.1_381	K	KAEASMSQR	V	32	25	32	1.92	9	intermediary metabolism and respiration	Cytoplasmic
Rv0363c	lcl|CP030093.1_prot_AWX08953.1_381	K	LGLPADAKPFDFVFHGGSGSLK	S	26.6	25	26.6	4.02	11	intermediary metabolism and respiration	Cytoplasmic
Rv0363c	lcl|CP030093.1_prot_AWX08953.1_381	R	VVQAcNDLHcAGK	S	76.2	25	76.2	5.59	11	intermediary metabolism and respiration	Cytoplasmic
Rv0363c	lcl|CP030093.1_prot_AWX08953.1_381	K	TIEALGAGEHGK	Y	72.1	25	72.1	4.54	37	intermediary metabolism and respiration	Cytoplasmic
Rv0363c	lcl|CP030093.1_prot_AWX08953.1_381	K	SEIEEALR	Y	42.3	25	36.6	3.05	40	intermediary metabolism and respiration	Cytoplasmic
Rv0363c	lcl|CP030093.1_prot_AWX08953.1_381	R	PLLAISAQR	V	18.9	25	18.9	0	2	intermediary metabolism and respiration	Cytoplasmic
Rv0363c	lcl|CP030093.1_prot_AWX08953.1_381	M	PIATPEVYAEMLGQAK	Q	101	25	101	11.3	35	intermediary metabolism and respiration	Cytoplasmic
Rv0363c	lcl|CP030093.1_prot_AWX08953.1_381	K	YPVNVALHTDHcPK	D	22.8	25	22.8	0	1	intermediary metabolism and respiration	Cytoplasmic
Rv0363c	lcl|CP030093.1_prot_AWX08953.1_381	K	MNVDTDTQYAFTRPIAGHMFTNYDGVLK	V	30.9	25	30.9	4.24	1	intermediary metabolism and respiration	Cytoplasmic
Rv0363c	lcl|CP030093.1_prot_AWX08953.1_381	K	LYTSPEDFEK	T	31.6	25	31.6	1.77	9	intermediary metabolism and respiration	Cytoplasmic
Rv0363c	lcl|CP030093.1_prot_AWX08953.1_381	K	VDGEVGVKK	V	45.7	25	45.3	4.77	32	intermediary metabolism and respiration	Cytoplasmic
Rv0363c	lcl|CP030093.1_prot_AWX08953.1_381	K	YLLAATFGNVHGVYKPGNVK	L	0	0	0	1.25	1	intermediary metabolism and respiration	Cytoplasmic
Rv0363c	lcl|CP030093.1_prot_AWX08953.1_381	K	VDGEVGVK	K	27.8	25	13.9	0	1	intermediary metabolism and respiration	Cytoplasmic
Rv0365c	lcl|CP030093.1_prot_AWX08955.1_383	R	AASAETAVTQR	H	0	0	0	2.14	1	conserved hypotheticals	Cytoplasmic Membrane
Rv0379	lcl|CP030093.1_prot_AWX08967.1_397	R	IKLEVSFK	M	65.3	25	65	2.34	57	cell wall and cell processes	Cytoplasmic
Rv0379	lcl|CP030093.1_prot_AWX08967.1_397	K	mRPAQPR	-	23.4	25	0	1.24	3	cell wall and cell processes	Cytoplasmic
Rv0379	lcl|CP030093.1_prot_AWX08967.1_397	R	VIEQDmAVDSAGK	I	80.8	25	80.8	7.68	17	cell wall and cell processes	Cytoplasmic
Rv0379	lcl|CP030093.1_prot_AWX08967.1_397	R	VIEQDMAVDSAGKITYR	I	10.4	25	10.4	2.35	1	cell wall and cell processes	Cytoplasmic
Rv0379	lcl|CP030093.1_prot_AWX08967.1_397	R	VIEQDMAVDSAGK	I	72.8	25	72.8	8.55	38	cell wall and cell processes	Cytoplasmic
Rv0379	lcl|CP030093.1_prot_AWX08967.1_397	K	VIDIIGTSPTSWEQAAAEAVQR	A	166	25	166	15	68	cell wall and cell processes	Cytoplasmic
Rv0379	lcl|CP030093.1_prot_AWX08967.1_397	R	DSVDDIR	V	54.3	25	52.8	1.74	30	cell wall and cell processes	Cytoplasmic
Rv0379	lcl|CP030093.1_prot_AWX08967.1_397	R	ARDSVDDIR	V	35.1	25	30.9	3.46	33	cell wall and cell processes	Cytoplasmic
Rv0379	lcl|CP030093.1_prot_AWX08967.1_397	K	MRPAQPR	-	19.2	25	7.76	1.8	2	cell wall and cell processes	Cytoplasmic
Rv0382c	lcl|CP030093.1_prot_AWX08969.1_400	R	LIEGSEVTGQR	V	43.5	25	38.7	3.7	5	intermediary metabolism and respiration	Unknown
Rv0382c	lcl|CP030093.1_prot_AWX08969.1_400	R	LSVVHGR	V	47.6	25	41.5	1.74	2	intermediary metabolism and respiration	Unknown
Rv0382c	lcl|CP030093.1_prot_AWX08969.1_400	R	ATGAAEAIEAEGLR	Y	74	25	73.7	6.57	2	intermediary metabolism and respiration	Unknown
Rv0383c	lcl|CP030093.1_prot_AWX08970.1_401	R	mVYSTNLDAAR	R	24.1	25	22.8	0	1	cell wall and cell processes	Cytoplasmic
Rv0383c	lcl|CP030093.1_prot_AWX08970.1_401	R	ESDIWLLGAIGPR	M	53.3	25	53.3	5.89	8	cell wall and cell processes	Cytoplasmic
Rv0383c	lcl|CP030093.1_prot_AWX08970.1_401	R	VLPPLPQEMPQQTGVGPR	G	15.7	25	15.7	1.7	1	cell wall and cell processes	Cytoplasmic
Rv0383c	lcl|CP030093.1_prot_AWX08970.1_401	R	MVYSTNLDAAR	R	38.6	25	38.6	2.92	2	cell wall and cell processes	Cytoplasmic
Rv0383c	lcl|CP030093.1_prot_AWX08970.1_401	R	AQPDPATTVLPDPAR	R	69	25	69	6.34	6	cell wall and cell processes	Cytoplasmic
Rv0385	lcl|CP030093.1_prot_AWX08971.1_403	R	QILIcGGPAmVR	A	18.7	25	7.15	1.13	1	intermediary metabolism and respiration	Cytoplasmic
Rv0389	lcl|CP030093.1_prot_AWX08974.1_406	R	AAGHQVQPQTGGVSPR	V	27.7	25	27.4	0	1	intermediary metabolism and respiration	Cytoplasmic Membrane
Rv0389	lcl|CP030093.1_prot_AWX08974.1_406	K	LSTAALDAAK	S	48.8	25	48.8	3.35	4	intermediary metabolism and respiration	Cytoplasmic Membrane
Rv0389	lcl|CP030093.1_prot_AWX08974.1_406	R	ELAIALQGLGAEVIAVDGYVGAPAHR	I	0	0	0	2.8	1	intermediary metabolism and respiration	Cytoplasmic Membrane
Rv0389	lcl|CP030093.1_prot_AWX08974.1_406	R	GLGVALATAPEVAIAR	E	52.5	25	52.5	5.08	21	intermediary metabolism and respiration	Cytoplasmic Membrane
Rv0389	lcl|CP030093.1_prot_AWX08974.1_406	R	VINPDHTAGR	A	25.7	25	25.7	4.2	5	intermediary metabolism and respiration	Cytoplasmic Membrane
Rv0389	lcl|CP030093.1_prot_AWX08974.1_406	R	RVMLLGSAEPSR	E	29	25	26.1	0	1	intermediary metabolism and respiration	Cytoplasmic Membrane
Rv0389	lcl|CP030093.1_prot_AWX08974.1_406	R	LSVFELQAR	A	31.3	25	26.8	1.57	2	intermediary metabolism and respiration	Cytoplasmic Membrane
Rv0390	lcl|CP030093.1_prot_AWX08975.1_407	R	AVLVDVR	C	32.5	25	28.6	1.35	1	conserved hypotheticals	Cytoplasmic
Rv0390	lcl|CP030093.1_prot_AWX08975.1_407	R	FVGVPDLSSLGR	E	18.7	25	18.7	2.21	9	conserved hypotheticals	Cytoplasmic
Rv0390	lcl|CP030093.1_prot_AWX08975.1_407	R	SIGAAEVATEAGITPAYNVLDGFEGHLDAEGHR	G	18.7	25	18.7	6.21	3	conserved hypotheticals	Cytoplasmic
Rv0390	lcl|CP030093.1_prot_AWX08975.1_407	R	AVGLPWR	Q	41.2	25	41.2	1.1	1	conserved hypotheticals	Cytoplasmic
Rv0391	lcl|CP030093.1_prot_AWX08976.1_408	R	LIEGAPAAFATASGMAAVFTSLGALLGAGDR	L	64.9	25	64.3	11.1	4	intermediary metabolism and respiration	Cytoplasmic
Rv0391	lcl|CP030093.1_prot_AWX08976.1_408	K	SLVTHPATTTHR	A	44.6	25	44.4	5.04	9	intermediary metabolism and respiration	Cytoplasmic
Rv0391	lcl|CP030093.1_prot_AWX08976.1_408	R	SLFGScFVVcSEILPR	W	55.6	25	55.5	3.82	2	intermediary metabolism and respiration	Cytoplasmic
Rv0391	lcl|CP030093.1_prot_AWX08976.1_408	R	LIEGAPAAFATASGmAAVFTSLGALLGAGDR	L	0	0	0	9.92	2	intermediary metabolism and respiration	Cytoplasmic
Rv0391	lcl|CP030093.1_prot_AWX08976.1_408	M	TDESSVR	T	35.3	25	35	1.66	3	intermediary metabolism and respiration	Cytoplasmic
Rv0391	lcl|CP030093.1_prot_AWX08976.1_408	R	VQHSNASAQR	I	20	25	20	0	3	intermediary metabolism and respiration	Cytoplasmic
Rv0391	lcl|CP030093.1_prot_AWX08976.1_408	R	YGNPTVSVFEER	L	66.3	25	66.3	9.4	27	intermediary metabolism and respiration	Cytoplasmic
Rv0391	lcl|CP030093.1_prot_AWX08976.1_408	R	LIDISNNLGDAK	S	63.6	25	60.6	5.15	15	intermediary metabolism and respiration	Cytoplasmic
Rv0391	lcl|CP030093.1_prot_AWX08976.1_408	R	YPYLPSHPQYDLAK	R	21.6	25	21.6	1.68	1	intermediary metabolism and respiration	Cytoplasmic
Rv0391	lcl|CP030093.1_prot_AWX08976.1_408	R	IAEFLNGHPSVR	W	54.8	25	52.8	3.31	6	intermediary metabolism and respiration	Cytoplasmic
Rv0391	lcl|CP030093.1_prot_AWX08976.1_408	K	GLETLAIR	V	46.8	25	32.8	1.3	7	intermediary metabolism and respiration	Cytoplasmic
Rv0391	lcl|CP030093.1_prot_AWX08976.1_408	K	ALPDGVSQATVGVR	G	36.6	25	36.6	6.68	15	intermediary metabolism and respiration	Cytoplasmic
Rv0391	lcl|CP030093.1_prot_AWX08976.1_408	R	AAIGLGDGVVR	I	33.1	25	21.2	0	4	intermediary metabolism and respiration	Cytoplasmic
Rv0391	lcl|CP030093.1_prot_AWX08976.1_408	R	ISVGLEDTDDLIADIDR	A	107	25	107	11.8	12	intermediary metabolism and respiration	Cytoplasmic
Rv0394c	lcl|CP030093.1_prot_AWX08979.1_411	R	EIcESVGGADTVLSR	I	36.9	25	36.9	4.8	3	cell wall and cell processes	Cytoplasmic Membrane
Rv0394c	lcl|CP030093.1_prot_AWX08979.1_411	R	IDKNPELEPLLSQAIEAATR	T	76.9	25	76.9	13.8	15	cell wall and cell processes	Cytoplasmic Membrane
Rv0394c	lcl|CP030093.1_prot_AWX08979.1_411	K	SSPDQDEIQR	R	43.7	25	43.2	5.42	6	cell wall and cell processes	Cytoplasmic Membrane
Rv0400c	lcl|CP030093.1_prot_AWX08985.1_419	R	YGIVWGAMGAAR	S	8.69	25	8.69	1.2	1	lipid metabolism	Cytoplasmic
Rv0400c	lcl|CP030093.1_prot_AWX08985.1_419	R	TILGGNGISLEYPVIR	H	78.5	25	78.5	5.85	13	lipid metabolism	Cytoplasmic
Rv0400c	lcl|CP030093.1_prot_AWX08985.1_419	R	SAWQcALDYAR	Q	23.6	25	23.6	4.06	2	lipid metabolism	Cytoplasmic
Rv0400c	lcl|CP030093.1_prot_AWX08985.1_419	R	PIAGFQLTQAK	L	21.1	25	18.7	0	1	lipid metabolism	Cytoplasmic
Rv0400c	lcl|CP030093.1_prot_AWX08985.1_419	K	LVDMAVELHK	G	15	25	14.3	1.2	1	lipid metabolism	Cytoplasmic
Rv0400c	lcl|CP030093.1_prot_AWX08985.1_419	R	LPADAmLPGATGLR	A	13.6	25	13.6	1.14	1	lipid metabolism	Cytoplasmic
Rv0400c	lcl|CP030093.1_prot_AWX08985.1_419	R	LPADAMLPGATGLR	A	28.6	25	28.6	2.74	2	lipid metabolism	Cytoplasmic
Rv0400c	lcl|CP030093.1_prot_AWX08985.1_419	M	sTPTPPALDRDDPLGLDASLSSDEIAVR	D	0	0	0	4.42	3	lipid metabolism	Cytoplasmic
Rv0400c	lcl|CP030093.1_prot_AWX08985.1_419	R	ELEAADSGIR	S	46.3	25	45.9	2	11	lipid metabolism	Cytoplasmic
Rv0400c	lcl|CP030093.1_prot_AWX08985.1_419	R	DGPDWVITGGK	M	45.9	25	45.9	2.96	2	lipid metabolism	Cytoplasmic
Rv0400c	lcl|CP030093.1_prot_AWX08985.1_419	R	ASITSELVLDNVR	L	74.9	25	74.9	6.28	9	lipid metabolism	Cytoplasmic
Rv0400c	lcl|CP030093.1_prot_AWX08985.1_419	K	GQLLSLHLGR	L	41.2	25	41.2	2.89	4	lipid metabolism	Cytoplasmic
Rv0406c	lcl|CP030093.1_prot_AWX08991.1_425	R	VAVWGIHLLR	R	28.8	25	28.8	1.82	5	conserved hypotheticals	Cytoplasmic Membrane
Rv0406c	lcl|CP030093.1_prot_AWX08991.1_425	K	LGYTPGDVR	A	29	25	14	1.1	2	conserved hypotheticals	Cytoplasmic Membrane
Rv0406c	lcl|CP030093.1_prot_AWX08991.1_425	R	ENASVFDVALR	S	48.2	25	29.5	5.77	2	conserved hypotheticals	Cytoplasmic Membrane
Rv0406c	lcl|CP030093.1_prot_AWX08991.1_425	K	ATDEALER	A	48	25	40.8	3.77	8	conserved hypotheticals	Cytoplasmic Membrane
Rv0407	lcl|CP030093.1_prot_AWX08992.1_426	R	VDFDGDYYR	L	40.5	25	40.5	2.44	9	intermediary metabolism and respiration	Cytoplasmic
Rv0407	lcl|CP030093.1_prot_AWX08992.1_426	R	WIVASDPDEAVEK	V	23.6	25	23.6	1.32	1	intermediary metabolism and respiration	Cytoplasmic
Rv0407	lcl|CP030093.1_prot_AWX08992.1_426	R	qLWSGDRVDFDGDYYR	L	0	0	0	1.48	4	intermediary metabolism and respiration	Cytoplasmic
Rv0407	lcl|CP030093.1_prot_AWX08992.1_426	K	GASIYDVPDGGVPVYIAAGGPAVAK	Y	23.9	25	23.9	5.8	10	intermediary metabolism and respiration	Cytoplasmic
Rv0407	lcl|CP030093.1_prot_AWX08992.1_426	K	HSIDDPIEMEK	A	33.8	25	33.8	5.08	2	intermediary metabolism and respiration	Cytoplasmic
Rv0407	lcl|CP030093.1_prot_AWX08992.1_426	K	ISYDPDPELALNNTR	F	54.8	25	54.8	10.3	14	intermediary metabolism and respiration	Cytoplasmic
Rv0407	lcl|CP030093.1_prot_AWX08992.1_426	R	LKGASIYDVPDGGVPVYIAAGGPAVAK	Y	30.8	25	30.8	5.07	2	intermediary metabolism and respiration	Cytoplasmic
Rv0407	lcl|CP030093.1_prot_AWX08992.1_426	R	AGDGFIcTSGK	G	40.6	25	40.6	2.92	4	intermediary metabolism and respiration	Cytoplasmic
Rv0407	lcl|CP030093.1_prot_AWX08992.1_426	K	ASAEQFAPR	E	52.3	25	44.4	3.24	8	intermediary metabolism and respiration	Cytoplasmic
Rv0407	lcl|CP030093.1_prot_AWX08992.1_426	R	ESVGLMR	Q	38.9	25	38.9	1.77	1	intermediary metabolism and respiration	Cytoplasmic
Rv0407	lcl|CP030093.1_prot_AWX08992.1_426	R	LLLGTSVLTPTFR	Y	79.3	25	79.3	4.72	59	intermediary metabolism and respiration	Cytoplasmic
Rv0407	lcl|CP030093.1_prot_AWX08992.1_426	R	FLELFQSDLAPR	L	77.6	25	77.6	6.59	49	intermediary metabolism and respiration	Cytoplasmic
Rv0407	lcl|CP030093.1_prot_AWX08992.1_426	R	FWAPLSLTAEQK	H	62.6	25	61	4.17	14	intermediary metabolism and respiration	Cytoplasmic
Rv0407	lcl|CP030093.1_prot_AWX08992.1_426	K	AADALPIEQIAK	R	23.3	25	23.3	3.68	5	intermediary metabolism and respiration	Cytoplasmic
Rv0407	lcl|CP030093.1_prot_AWX08992.1_426	K	GEELYTEK	L	36.6	25	36.6	1.3	2	intermediary metabolism and respiration	Cytoplasmic
Rv0408	lcl|CP030093.1_prot_AWX08993.1_427	R	IAVNLGAPVLLTVR	A	47.1	25	40.4	3.39	6	intermediary metabolism and respiration	Cytoplasmic
Rv0408	lcl|CP030093.1_prot_AWX08993.1_427	K	STIALGLLHR	L	0	0	0	2.21	1	intermediary metabolism and respiration	Cytoplasmic
Rv0408	lcl|CP030093.1_prot_AWX08993.1_427	R	SAGAIAIGPVLQGLR	K	38.8	25	37.4	3.89	7	intermediary metabolism and respiration	Cytoplasmic
Rv0408	lcl|CP030093.1_prot_AWX08993.1_427	R	LRLPVIATALGTYDTASAAASAR	G	56	25	56	6.39	1	intermediary metabolism and respiration	Cytoplasmic
Rv0408	lcl|CP030093.1_prot_AWX08993.1_427	R	KIDTALELMDR	H	18.4	25	18.4	1.72	1	intermediary metabolism and respiration	Cytoplasmic
Rv0408	lcl|CP030093.1_prot_AWX08993.1_427	R	GLVTATSQR	K	24.6	25	19.9	1.25	3	intermediary metabolism and respiration	Cytoplasmic
Rv0408	lcl|CP030093.1_prot_AWX08993.1_427	R	GIVDLTILGDEAK	V	27	25	27	3.29	2	intermediary metabolism and respiration	Cytoplasmic
Rv0408	lcl|CP030093.1_prot_AWX08993.1_427	K	GITVEHAR	E	47.4	25	45.8	2.85	4	intermediary metabolism and respiration	Cytoplasmic
Rv0408	lcl|CP030093.1_prot_AWX08993.1_427	R	VAMLSYSTGDSGK	G	26.9	25	26.9	6.13	2	intermediary metabolism and respiration	Cytoplasmic
Rv0411c	lcl|CP030093.1_prot_AWX08995.1_430	K	AEADAAVADIR	A	43.4	25	25.2	1.82	3	cell wall and cell processes	Cytoplasmic Membrane
Rv0411c	lcl|CP030093.1_prot_AWX08995.1_430	R	FVNGTLER	I	18.4	25	18.4	1.37	5	cell wall and cell processes	Cytoplasmic Membrane
Rv0411c	lcl|CP030093.1_prot_AWX08995.1_430	K	VSDLSGKR	V	30	25	30	2.19	3	cell wall and cell processes	Cytoplasmic Membrane
Rv0411c	lcl|CP030093.1_prot_AWX08995.1_430	K	WLTVLGPAPAPPTPR	Y	57.5	25	57.5	7.09	12	cell wall and cell processes	Cytoplasmic Membrane
Rv0412c	lcl|CP030093.1_prot_AWX08996.1_431	M	tVELAHPSTEPLGSR	S	0	0	0	3.85	6	cell wall and cell processes	Cytoplasmic Membrane
Rv0412c	lcl|CP030093.1_prot_AWX08996.1_431	R	YEQAITDASVAVTR	A	29	25	29	3.37	1	cell wall and cell processes	Cytoplasmic Membrane
Rv0412c	lcl|CP030093.1_prot_AWX08996.1_431	R	SPAEPAHPR	R	55.3	25	49.3	3.15	12	cell wall and cell processes	Cytoplasmic Membrane
Rv0412c	lcl|CP030093.1_prot_AWX08996.1_431	R	AATQVALGK	G	16.6	25	12.8	0	1	cell wall and cell processes	Cytoplasmic Membrane
Rv0412c	lcl|CP030093.1_prot_AWX08996.1_431	R	ADETLSLIR	R	44.6	25	44.6	3.6	14	cell wall and cell processes	Cytoplasmic Membrane
Rv0412c	lcl|CP030093.1_prot_AWX08996.1_431	R	HDILNAHR	G	28.9	25	17.2	0	1	cell wall and cell processes	Cytoplasmic Membrane
Rv0412c	lcl|CP030093.1_prot_AWX08996.1_431	K	TITNLAITAQQAR	A	60.8	25	56	6.35	7	cell wall and cell processes	Cytoplasmic Membrane
Rv0412c	lcl|CP030093.1_prot_AWX08996.1_431	R	INSYISVGNYR	A	13.3	25	13.3	1.72	1	cell wall and cell processes	Cytoplasmic Membrane
Rv0412c	lcl|CP030093.1_prot_AWX08996.1_431	R	LYQATSAR	V	33.5	25	33.5	1.47	7	cell wall and cell processes	Cytoplasmic Membrane
Rv0412c	lcl|CP030093.1_prot_AWX08996.1_431	K	LDEALTK	A	31.7	25	0	1.36	1	cell wall and cell processes	Cytoplasmic Membrane
Rv0414c	lcl|CP030093.1_prot_AWX08998.1_433	R	AAGADVLHLGQR	D	41	25	41	3.8	3	intermediary metabolism and respiration	Cytoplasmic
Rv0414c	lcl|CP030093.1_prot_AWX08998.1_433	R	AAPGLGLVR	V	43.2	25	43.2	2.28	11	intermediary metabolism and respiration	Cytoplasmic
Rv0414c	lcl|CP030093.1_prot_AWX08998.1_433	R	AITSADDPR	A	22.8	25	10.8	0	1	intermediary metabolism and respiration	Cytoplasmic
Rv0414c	lcl|CP030093.1_prot_AWX08998.1_433	R	DLPVNVAR	Q	30.5	25	24.4	1.14	2	intermediary metabolism and respiration	Cytoplasmic
Rv0414c	lcl|CP030093.1_prot_AWX08998.1_433	R	FGPLQAR	D	36.9	25	26.1	2.15	3	intermediary metabolism and respiration	Cytoplasmic
Rv0414c	lcl|CP030093.1_prot_AWX08998.1_433	R	LPAVLDAGAR	R	46.1	25	40.7	2.3	1	intermediary metabolism and respiration	Cytoplasmic
Rv0414c	lcl|CP030093.1_prot_AWX08998.1_433	R	QILAPDTLIGR	S	21.8	25	20.5	0	1	intermediary metabolism and respiration	Cytoplasmic
Rv0415	lcl|CP030093.1_prot_AWX08999.1_434	R	DVEPLLAQGIR	H	26.8	25	26.8	1.77	1	intermediary metabolism and respiration	Cytoplasmic
Rv0415	lcl|CP030093.1_prot_AWX08999.1_434	R	LGLQSLR	L	46	25	17.4	1.89	1	intermediary metabolism and respiration	Cytoplasmic
Rv0415	lcl|CP030093.1_prot_AWX08999.1_434	R	APTELAVDNR	A	52.1	25	51.6	3.8	5	intermediary metabolism and respiration	Cytoplasmic
Rv0418	lcl|CP030093.1_prot_AWX09003.1_438	K	GVVTLGGNTVEAR	A	43.3	25	29.9	3.92	29	cell wall and cell processes	Extracellular
Rv0418	lcl|CP030093.1_prot_AWX09003.1_438	R	SDYDGFTLAGIPSGGLFSGAEVK	K	47.5	25	47.5	7.35	3	cell wall and cell processes	Extracellular
Rv0418	lcl|CP030093.1_prot_AWX09003.1_438	R	SDYDGFTLAGIPSGGLFSGAEVKK	S	28.1	25	28.1	4.42	4	cell wall and cell processes	Extracellular
Rv0418	lcl|CP030093.1_prot_AWX09003.1_438	K	SVGFQLR	G	33.4	25	29	1.19	1	cell wall and cell processes	Extracellular
Rv0418	lcl|CP030093.1_prot_AWX09003.1_438	R	AVGTPGYQASVDYVVNTLR	N	98.2	25	98.2	12.7	31	cell wall and cell processes	Extracellular
Rv0418	lcl|CP030093.1_prot_AWX09003.1_438	R	FAFWGAEEFGLIGSR	N	87.7	25	87.7	11	4	cell wall and cell processes	Extracellular
Rv0418	lcl|CP030093.1_prot_AWX09003.1_438	K	TAQDTSFDGR	S	52.6	25	52.6	4.17	11	cell wall and cell processes	Extracellular
Rv0418	lcl|CP030093.1_prot_AWX09003.1_438	K	TDTLDHIDR	T	65.1	25	56.4	6.92	19	cell wall and cell processes	Extracellular
Rv0418	lcl|CP030093.1_prot_AWX09003.1_438	K	IPVVSVTK	S	18.5	25	14.6	0	1	cell wall and cell processes	Extracellular
Rv0418	lcl|CP030093.1_prot_AWX09003.1_438	R	TFVAYLK	M	35.3	25	33.4	1.33	1	cell wall and cell processes	Extracellular
Rv0418	lcl|CP030093.1_prot_AWX09003.1_438	R	NSGFDVQTPEFSAR	V	53.7	25	53.7	6.92	13	cell wall and cell processes	Extracellular
Rv0418	lcl|CP030093.1_prot_AWX09003.1_438	K	LTASTQSFK	A	44.9	25	37.2	2.23	9	cell wall and cell processes	Extracellular
Rv0418	lcl|CP030093.1_prot_AWX09003.1_438	R	GQPVVPEGSAGIER	T	32.7	25	32.7	4.33	24	cell wall and cell processes	Extracellular
Rv0418	lcl|CP030093.1_prot_AWX09003.1_438	R	LPVSGAVVLVDR	G	32.7	25	32.7	1.96	8	cell wall and cell processes	Extracellular
Rv0418	lcl|CP030093.1_prot_AWX09003.1_438	R	NVIAQTK	T	9.3	25	5.11	1.12	1	cell wall and cell processes	Extracellular
Rv0418	lcl|CP030093.1_prot_AWX09003.1_438	R	GQSGPTTVK	L	47.9	25	39.9	0	5	cell wall and cell processes	Extracellular
Rv0418	lcl|CP030093.1_prot_AWX09003.1_438	R	VSTDAMMAHLSK	L	16.5	25	16.5	2	2	cell wall and cell processes	Extracellular
Rv0418	lcl|CP030093.1_prot_AWX09003.1_438	K	LQDIANANDGTR	A	53.5	25	44.6	5.23	24	cell wall and cell processes	Extracellular
Rv0419	lcl|CP030093.1_prot_AWX09004.1_439	R	ALSILNDPFR	V	33.5	25	31.7	2.36	5	cell wall and cell processes	Cytoplasmic Membrane
Rv0421c	lcl|CP030093.1_prot_AWX09006.1_441	R	TEHLPGIAVPTVFTHGTADPFGTLAQVR	S	32.3	25	32.3	7.41	3	conserved hypotheticals	Cytoplasmic
Rv0421c	lcl|CP030093.1_prot_AWX09006.1_441	R	SAAAMVSAPTEVVEITGAR	H	14.5	25	14.5	1.27	1	conserved hypotheticals	Cytoplasmic
Rv0421c	lcl|CP030093.1_prot_AWX09006.1_441	R	LAVDAALR	L	51	25	29.5	1.47	7	conserved hypotheticals	Cytoplasmic
Rv0425c	lcl|CP030093.1_prot_AWX09007.1_445	R	VDAIVIDPR	V	16.4	25	16.4	0	1	cell wall and cell processes	Cytoplasmic Membrane
Rv0425c	lcl|CP030093.1_prot_AWX09007.1_445	R	THEVVPADAR	V	45.9	25	45.9	5.8	1	cell wall and cell processes	Cytoplasmic Membrane
Rv0426c	lcl|CP030093.1_prot_AWX09008.1_446	R	AGTAELR	S	27.8	25	25.4	1.02	1	cell wall and cell processes	Cytoplasmic Membrane
Rv0426c	lcl|CP030093.1_prot_AWX09008.1_446	K	LAPVPDKPAAAK	E	8.01	25	8.01	2.43	1	cell wall and cell processes	Cytoplasmic Membrane
Rv0426c	lcl|CP030093.1_prot_AWX09008.1_446	M	SVVGGTVR	T	19.4	25	11.2	0	1	cell wall and cell processes	Cytoplasmic Membrane
Rv0426c	lcl|CP030093.1_prot_AWX09008.1_446	R	TPEVAAPPVK	A	16.8	25	16.8	1.42	1	cell wall and cell processes	Cytoplasmic Membrane
Rv0427c	lcl|CP030093.1_prot_AWX09009.1_447	R	LATWNVNSIR	T	28.8	25	20.8	2.43	3	information pathways	Cytoplasmic
Rv0427c	lcl|CP030093.1_prot_AWX09009.1_447	K	APSDHAPVLVDLHAG	-	15.2	25	15.2	2.66	1	information pathways	Cytoplasmic
Rv0427c	lcl|CP030093.1_prot_AWX09009.1_447	R	VGLDDVR	V	37.3	25	16.3	1.66	1	information pathways	Cytoplasmic
Rv0428c	lcl|CP030093.1_prot_AWX09010.1_448	R	LLPLPAGLAGER	R	13.1	25	13.1	3.41	1	intermediary metabolism and respiration	Unknown
Rv0428c	lcl|CP030093.1_prot_AWX09010.1_448	K	TGTIVEFSPVDVVALR	V	12.3	25	12.3	2.17	1	intermediary metabolism and respiration	Unknown
Rv0428c	lcl|CP030093.1_prot_AWX09010.1_448	R	VLTDAPVR	T	19.8	25	19.8	0	1	intermediary metabolism and respiration	Unknown
Rv0429c	lcl|CP030093.1_prot_AWX09011.1_449	R	LFVYDcAADR	A	28.2	25	28.2	1.51	6	information pathways	Cytoplasmic Membrane
Rv0429c	lcl|CP030093.1_prot_AWX09011.1_449	R	MLQHETGHLDGFLYLDR	L	0	0	0	3.29	1	information pathways	Cytoplasmic Membrane
Rv0429c	lcl|CP030093.1_prot_AWX09011.1_449	R	VTGLDADGSPVSIEGTGLFAR	M	115	25	115	12.9	39	information pathways	Cytoplasmic Membrane
Rv0429c	lcl|CP030093.1_prot_AWX09011.1_449	R	mLQHETGHLDGFLYLDR	L	0	0	0	2.77	1	information pathways	Cytoplasmic Membrane
Rv0431	lcl|CP030093.1_prot_AWX09013.1_451	R	VPDSSGLPLR	A	21.7	25	21.7	0	1	cell wall and cell processes	Cytoplasmic Membrane
Rv0431	lcl|CP030093.1_prot_AWX09013.1_451	R	TLGAAVELR	L	51.7	25	44.8	2.28	11	cell wall and cell processes	Cytoplasmic Membrane
Rv0431	lcl|CP030093.1_prot_AWX09013.1_451	R	VYNISGTEGAAAR	T	61.3	25	61.3	5.64	79	cell wall and cell processes	Cytoplasmic Membrane
Rv0431	lcl|CP030093.1_prot_AWX09013.1_451	R	ATADAVGR	T	59.2	25	52.8	2.68	27	cell wall and cell processes	Cytoplasmic Membrane
Rv0431	lcl|CP030093.1_prot_AWX09013.1_451	K	AAGFTVTDVGNLSLPDVAATTVYYTEVEGER	A	81.4	25	81.4	15	6	cell wall and cell processes	Cytoplasmic Membrane
Rv0431	lcl|CP030093.1_prot_AWX09013.1_451	R	LPELSDQPPGVIVVVTG	-	29.7	25	29.7	4.8	20	cell wall and cell processes	Cytoplasmic Membrane
Rv0432	lcl|CP030093.1_prot_AWX09014.1_452	K	cEPNSVAPTGGAPGNFLSAGGHYHVPGHTGTPASGDLASLQVR	G	0	0	0	1.64	2	Virulence, detoxification and adaptation	Cytoplasmic Membrane
Rv0432	lcl|CP030093.1_prot_AWX09014.1_452	R	YVQVNGTPGPDETTLTTGDAGKR	V	0	0	0	12.3	39	Virulence, detoxification and adaptation	Cytoplasmic Membrane
Rv0432	lcl|CP030093.1_prot_AWX09014.1_452	K	RVAcGVIGSG	-	11.2	25	11.2	1.28	1	Virulence, detoxification and adaptation	Cytoplasmic Membrane
Rv0432	lcl|CP030093.1_prot_AWX09014.1_452	R	YVQVNGTPGPDETTLTTGDAGK	R	0	0	0	10.2	23	Virulence, detoxification and adaptation	Cytoplasmic Membrane
Rv0432	lcl|CP030093.1_prot_AWX09014.1_452	K	TAIIIHAGADNFANIPPER	Y	61.5	25	61.3	10.4	116	Virulence, detoxification and adaptation	Cytoplasmic Membrane
Rv0432	lcl|CP030093.1_prot_AWX09014.1_452	K	LTPGFHGLHIHQVGK	C	15.1	25	15.1	1.57	2	Virulence, detoxification and adaptation	Cytoplasmic Membrane
Rv0432	lcl|CP030093.1_prot_AWX09014.1_452	R	GDGSAmLVTTTDAFTMDDLLSGAK	T	16.9	25	15.3	4.08	2	Virulence, detoxification and adaptation	Cytoplasmic Membrane
Rv0432	lcl|CP030093.1_prot_AWX09014.1_452	R	GDGSAMLVTTTDAFTmDDLLSGAK	T	0	0	0	1.33	1	Virulence, detoxification and adaptation	Cytoplasmic Membrane
Rv0432	lcl|CP030093.1_prot_AWX09014.1_452	R	GDGSAMLVTTTDAFTMDDLLSGAK	T	136	25	136	13.6	9	Virulence, detoxification and adaptation	Cytoplasmic Membrane
Rv0432	lcl|CP030093.1_prot_AWX09014.1_452	K	FEFANGYATVTIATTGVGK	L	39.8	25	39.8	4.68	6	Virulence, detoxification and adaptation	Cytoplasmic Membrane
Rv0434	lcl|CP030093.1_prot_AWX09015.1_454	R	EVVLGYPVVDPADTGQR	L	0	0	0	3.77	1	conserved hypotheticals	Cytoplasmic
Rv0434	lcl|CP030093.1_prot_AWX09015.1_454	R	YAVLATPSAADR	L	31.5	25	26.5	3.46	7	conserved hypotheticals	Cytoplasmic
Rv0435c	lcl|CP030093.1_prot_AWX09016.1_455	R	SIDAANVTAADLATAR	E	64.4	25	64.4	7	9	cell wall and cell processes	Cytoplasmic Membrane
Rv0435c	lcl|CP030093.1_prot_AWX09016.1_455	K	AVASAVQAVR	H	50.2	25	44.2	2.07	2	cell wall and cell processes	Cytoplasmic Membrane
Rv0435c	lcl|CP030093.1_prot_AWX09016.1_455	R	RGQSFDSGVSDR	V	16.8	25	15.9	0	1	cell wall and cell processes	Cytoplasmic Membrane
Rv0435c	lcl|CP030093.1_prot_AWX09016.1_455	R	DLGPGTSTSAASR	A	28.4	25	28.4	0	1	cell wall and cell processes	Cytoplasmic Membrane
Rv0435c	lcl|CP030093.1_prot_AWX09016.1_455	R	EGTEVIVSPVTVYGAR	S	35.1	25	32.6	1.85	1	cell wall and cell processes	Cytoplasmic Membrane
Rv0435c	lcl|CP030093.1_prot_AWX09016.1_455	R	ELGLPLPDAATR	K	24	25	23.9	1.7	1	cell wall and cell processes	Cytoplasmic Membrane
Rv0435c	lcl|CP030093.1_prot_AWX09016.1_455	R	LGVEPPR	G	50.2	25	32.2	2.33	3	cell wall and cell processes	Cytoplasmic Membrane
Rv0435c	lcl|CP030093.1_prot_AWX09016.1_455	R	LNTSAVDSR	R	36.6	25	30.1	1.96	2	cell wall and cell processes	Cytoplasmic Membrane
Rv0435c	lcl|CP030093.1_prot_AWX09016.1_455	R	VVAALLTELDGIDPLR	D	33.6	25	33.6	3.54	1	cell wall and cell processes	Cytoplasmic Membrane
Rv0435c	lcl|CP030093.1_prot_AWX09016.1_455	R	LVFVEPPDAAAR	R	31.7	25	31.7	2.8	3	cell wall and cell processes	Cytoplasmic Membrane
Rv0435c	lcl|CP030093.1_prot_AWX09016.1_455	R	DSAPSLVFLDELDALAPR	R	92.6	25	87.8	9.3	4	cell wall and cell processes	Cytoplasmic Membrane
Rv0435c	lcl|CP030093.1_prot_AWX09016.1_455	R	TPGFVVADLAALVR	E	38	25	38	2.46	7	cell wall and cell processes	Cytoplasmic Membrane
Rv0437c	lcl|CP030093.1_prot_AWX09017.1_457	R	VSIFLSILDAHVQR	A	0	0	0	2	1	lipid metabolism	Cytoplasmic Membrane
Rv0437c	lcl|CP030093.1_prot_AWX09017.1_457	R	PDGPQHLLALVR	S	26.5	25	21.7	0	1	lipid metabolism	Cytoplasmic Membrane
Rv0437c	lcl|CP030093.1_prot_AWX09017.1_457	K	LAIGDTYGLIR	F	33.6	25	33.6	2.92	2	lipid metabolism	Cytoplasmic Membrane
Rv0437c	lcl|CP030093.1_prot_AWX09017.1_457	R	FGSADLPEASDDNER	T	42.3	25	42.3	5.66	4	lipid metabolism	Cytoplasmic Membrane
Rv0439c	lcl|CP030093.1_prot_AWX09019.1_459	K	LANLLFTYELQR	R	36.5	25	25.4	3.77	24	intermediary metabolism and respiration	Unknown
Rv0440	lcl|CP030093.1_prot_AWX09020.1_460	K	PLLIIAEDVEGEALSTLVVNK	I	130	25	130	15	79	Virulence, detoxification and adaptation	Cytoplasmic
Rv0440	lcl|CP030093.1_prot_AWX09020.1_460	K	VGNEGVITVEESNTFGLQLELTEGMR	F	27.2	25	27.2	5.17	1	Virulence, detoxification and adaptation	Cytoplasmic
Rv0440	lcl|CP030093.1_prot_AWX09020.1_460	R	KAMLQDmAILTGGQVISEEVGLTLENADLSLLGK	A	42.1	25	1.32	8.47	4	Virulence, detoxification and adaptation	Cytoplasmic
Rv0440	lcl|CP030093.1_prot_AWX09020.1_460	R	KAmLQDMAILTGGQVISEEVGLTLENADLSLLGK	A	95.2	25	8.19	12.9	1	Virulence, detoxification and adaptation	Cytoplasmic
Rv0440	lcl|CP030093.1_prot_AWX09020.1_460	R	KAmLQDmAILTGGQVISEEVGLTLENADLSLLGK	A	0	0	0	4.33	1	Virulence, detoxification and adaptation	Cytoplasmic
Rv0440	lcl|CP030093.1_prot_AWX09020.1_460	K	KTDDVAGDGTTTATVLAQALVR	E	152	25	152	15	315	Virulence, detoxification and adaptation	Cytoplasmic
Rv0440	lcl|CP030093.1_prot_AWX09020.1_460	A	KTIAYDEEAR	R	0	0	0	4.24	13	Virulence, detoxification and adaptation	Cytoplasmic
Rv0440	lcl|CP030093.1_prot_AWX09020.1_460	K	KWGAPTITNDGVSIAK	E	25.1	25	24.1	2.82	2	Virulence, detoxification and adaptation	Cytoplasmic
Rv0440	lcl|CP030093.1_prot_AWX09020.1_460	K	LEGDEATGANIVK	V	62	25	58.5	4.59	61	Virulence, detoxification and adaptation	Cytoplasmic
Rv0440	lcl|CP030093.1_prot_AWX09020.1_460	R	NLPAGHGLNAQTGVYEDLLAAGVAD	P	0	0	0	15	40	Virulence, detoxification and adaptation	Cytoplasmic
Rv0440	lcl|CP030093.1_prot_AWX09020.1_460	R	NLPAGHGLNAQTGVYEDLLAAGVADPVK	V	143	25	143	15	305	Virulence, detoxification and adaptation	Cytoplasmic
Rv0440	lcl|CP030093.1_prot_AWX09020.1_460	R	NLPAGHGLNAQTGVYEDLLAAGVADPVKVTR	S	22.3	25	22.3	7.1	37	Virulence, detoxification and adaptation	Cytoplasmic
Rv0440	lcl|CP030093.1_prot_AWX09020.1_460	R	NVAAGANPLGLK	R	42	25	38.2	1.85	58	Virulence, detoxification and adaptation	Cytoplasmic
Rv0440	lcl|CP030093.1_prot_AWX09020.1_460	R	NVAAGANPLGLKR	G	54.4	25	54.4	5.13	78	Virulence, detoxification and adaptation	Cytoplasmic
Rv0440	lcl|CP030093.1_prot_AWX09020.1_460	R	NVVLEKK	W	24.2	25	24.2	2.64	2	Virulence, detoxification and adaptation	Cytoplasmic
Rv0440	lcl|CP030093.1_prot_AWX09020.1_460	R	QEAVLEDPYILLVSSK	V	84	25	84	10	184	Virulence, detoxification and adaptation	Cytoplasmic
Rv0440	lcl|CP030093.1_prot_AWX09020.1_460	R	QEIENSDSDYDR	E	97.4	25	97.4	7.17	247	Virulence, detoxification and adaptation	Cytoplasmic
Rv0440	lcl|CP030093.1_prot_AWX09020.1_460	R	QEIENSDSDYDREK	L	57.3	25	57.3	3.96	18	Virulence, detoxification and adaptation	Cytoplasmic
Rv0440	lcl|CP030093.1_prot_AWX09020.1_460	K	QIAFNSGLEPGVVAEK	V	68.3	25	68.3	8.66	284	Virulence, detoxification and adaptation	Cytoplasmic
Rv0440	lcl|CP030093.1_prot_AWX09020.1_460	R	SALQNAASIAGLFLTTEAVVADK	P	20.4	25	20.4	1.59	1	Virulence, detoxification and adaptation	Cytoplasmic
Rv0440	lcl|CP030093.1_prot_AWX09020.1_460	R	SALQNAASIAGLFLTTEAVVADKPEK	E	178	25	178	15	132	Virulence, detoxification and adaptation	Cytoplasmic
Rv0440	lcl|CP030093.1_prot_AWX09020.1_460	K	SVAVKAPGFGDR	R	30.6	25	30.6	3	7	Virulence, detoxification and adaptation	Cytoplasmic
Rv0440	lcl|CP030093.1_prot_AWX09020.1_460	K	TDDVAGDGTTTATVLAQALVR	E	148	25	148	15	310	Virulence, detoxification and adaptation	Cytoplasmic
Rv0440	lcl|CP030093.1_prot_AWX09020.1_460	K	TIAYDEEAR	R	59.6	25	50.7	3.25	35	Virulence, detoxification and adaptation	Cytoplasmic
Rv0440	lcl|CP030093.1_prot_AWX09020.1_460	K	VALEAPLK	Q	70.1	25	69.9	2.96	151	Virulence, detoxification and adaptation	Cytoplasmic
Rv0440	lcl|CP030093.1_prot_AWX09020.1_460	R	KAMLQDMAILTGGQVISEEVGLTLENADLSLLGK	A	53.9	25	53.9	15	9	Virulence, detoxification and adaptation	Cytoplasmic
Rv0440	lcl|CP030093.1_prot_AWX09020.1_460	K	IGAELVK	E	34.5	25	21.1	1.44	2	Virulence, detoxification and adaptation	Cytoplasmic
Rv0440	lcl|CP030093.1_prot_AWX09020.1_460	K	HRIEDAVR	N	52	25	52	3.66	75	Virulence, detoxification and adaptation	Cytoplasmic
Rv0440	lcl|CP030093.1_prot_AWX09020.1_460	K	GYISGYFVTDPERQEAVLEDPYILLVSSK	V	39.7	25	39.7	12.3	14	Virulence, detoxification and adaptation	Cytoplasmic
Rv0440	lcl|CP030093.1_prot_AWX09020.1_460	K	AAVEEGIVAGGGVTLLQAAPTLDELK	L	144	25	144	15	237	Virulence, detoxification and adaptation	Cytoplasmic
Rv0440	lcl|CP030093.1_prot_AWX09020.1_460	K	AAVEEGIVAGGGVTLLQAAPTLDELKLEGDEATGANIVK	V	68.5	25	68.5	15	40	Virulence, detoxification and adaptation	Cytoplasmic
Rv0440	lcl|CP030093.1_prot_AWX09020.1_460	K	AGAATEVELK	E	70.6	25	65.2	3.36	87	Virulence, detoxification and adaptation	Cytoplasmic
Rv0440	lcl|CP030093.1_prot_AWX09020.1_460	K	AGAATEVELKER	K	81.7	25	81.7	6.74	74	Virulence, detoxification and adaptation	Cytoplasmic
Rv0440	lcl|CP030093.1_prot_AWX09020.1_460	M	AKTIAYDEEAR	R	51.7	25	51.7	6.96	11	Virulence, detoxification and adaptation	Cytoplasmic
Rv0440	lcl|CP030093.1_prot_AWX09020.1_460	K	AMLQDMAILTGGQVISEEVGLTLENADLSLLGK	A	127	25	127	15	96	Virulence, detoxification and adaptation	Cytoplasmic
Rv0440	lcl|CP030093.1_prot_AWX09020.1_460	K	AMLQDmAILTGGQVISEEVGLTLENADLSLLGK	A	116	25	23.6	15	79	Virulence, detoxification and adaptation	Cytoplasmic
Rv0440	lcl|CP030093.1_prot_AWX09020.1_460	K	APGFGDR	R	56.1	25	56.1	3.68	33	Virulence, detoxification and adaptation	Cytoplasmic
Rv0440	lcl|CP030093.1_prot_AWX09020.1_460	K	APGFGDRR	K	0	0	0	1.31	1	Virulence, detoxification and adaptation	Cytoplasmic
Rv0440	lcl|CP030093.1_prot_AWX09020.1_460	K	ASVPGGGDMGGMDF	-	9.06	25	9.06	1.54	2	Virulence, detoxification and adaptation	Cytoplasmic
Rv0440	lcl|CP030093.1_prot_AWX09020.1_460	K	AVEKVTETLLK	G	23.8	25	23.8	3.14	2	Virulence, detoxification and adaptation	Cytoplasmic
Rv0440	lcl|CP030093.1_prot_AWX09020.1_460	K	VALEAPLKQIAFNSGLEPGVVAEK	V	0	0	0	2.28	2	Virulence, detoxification and adaptation	Cytoplasmic
Rv0440	lcl|CP030093.1_prot_AWX09020.1_460	K	AmLQDMAILTGGQVISEEVGLTLENADLSLLGK	A	121	25	28.4	15	65	Virulence, detoxification and adaptation	Cytoplasmic
Rv0440	lcl|CP030093.1_prot_AWX09020.1_460	K	DETTIVEGAGDTDAIAGR	V	91.8	25	91.8	11	444	Virulence, detoxification and adaptation	Cytoplasmic
Rv0440	lcl|CP030093.1_prot_AWX09020.1_460	K	DLLPLLEK	V	47.8	25	46.5	2.08	231	Virulence, detoxification and adaptation	Cytoplasmic
Rv0440	lcl|CP030093.1_prot_AWX09020.1_460	K	EIELEDPYEK	I	53.6	25	53.6	3.34	78	Virulence, detoxification and adaptation	Cytoplasmic
Rv0440	lcl|CP030093.1_prot_AWX09020.1_460	K	EIELEDPYEKIGAELVK	E	63	25	63	6.85	16	Virulence, detoxification and adaptation	Cytoplasmic
Rv0440	lcl|CP030093.1_prot_AWX09020.1_460	K	EQIAATAAISAGDQSIGDLIAEAMDK	V	163	25	163	15	84	Virulence, detoxification and adaptation	Cytoplasmic
Rv0440	lcl|CP030093.1_prot_AWX09020.1_460	K	EQIAATAAISAGDQSIGDLIAEAmDK	V	114	25	114	15	49	Virulence, detoxification and adaptation	Cytoplasmic
Rv0440	lcl|CP030093.1_prot_AWX09020.1_460	K	EVETKEQIAATAAISAGDQSIGDLIAEAMDK	V	33.2	25	33.2	6.39	2	Virulence, detoxification and adaptation	Cytoplasmic
Rv0440	lcl|CP030093.1_prot_AWX09020.1_460	R	FDKGYISGYFVTDPER	Q	68.5	25	68.5	9.48	103	Virulence, detoxification and adaptation	Cytoplasmic
Rv0440	lcl|CP030093.1_prot_AWX09020.1_460	R	GLNALADAVK	V	73.4	25	55.1	3.59	78	Virulence, detoxification and adaptation	Cytoplasmic
Rv0440	lcl|CP030093.1_prot_AWX09020.1_460	K	GRNVVLEK	K	24.8	25	16.4	0	3	Virulence, detoxification and adaptation	Cytoplasmic
Rv0440	lcl|CP030093.1_prot_AWX09020.1_460	K	GYISGYFVTDPER	Q	83.6	25	82.4	7.89	241	Virulence, detoxification and adaptation	Cytoplasmic
Rv0440	lcl|CP030093.1_prot_AWX09020.1_460	K	AmLQDmAILTGGQVISEEVGLTLENADLSLLGK	A	130	25	130	15	81	Virulence, detoxification and adaptation	Cytoplasmic
Rv0440	lcl|CP030093.1_prot_AWX09020.1_460	R	VAQIRQEIENSDSDYDR	E	35.7	25	35.7	8.46	6	Virulence, detoxification and adaptation	Cytoplasmic
Rv0440	lcl|CP030093.1_prot_AWX09020.1_460	K	WGAPTITNDGVSIAK	E	75.7	25	75.7	8.07	86	Virulence, detoxification and adaptation	Cytoplasmic
Rv0440	lcl|CP030093.1_prot_AWX09020.1_460	R	qEIENSDSDYDR	E	0	0	0	6.55	170	Virulence, detoxification and adaptation	Cytoplasmic
Rv0440	lcl|CP030093.1_prot_AWX09020.1_460	K	VGNEGVITVEESNTFGLQLELTEGmRFDK	G	16.3	25	16.3	2.7	2	Virulence, detoxification and adaptation	Cytoplasmic
Rv0440	lcl|CP030093.1_prot_AWX09020.1_460	R	qEIENSDSDYDREK	L	0	0	0	6.08	47	Virulence, detoxification and adaptation	Cytoplasmic
Rv0440	lcl|CP030093.1_prot_AWX09020.1_460	K	qIAFNSGLEPGVVAEK	V	0	0	0	8.92	177	Virulence, detoxification and adaptation	Cytoplasmic
Rv0440	lcl|CP030093.1_prot_AWX09020.1_460	K	VSTVKDLLPLLEK	V	54.5	25	54.5	4.51	44	Virulence, detoxification and adaptation	Cytoplasmic
Rv0440	lcl|CP030093.1_prot_AWX09020.1_460	R	qEAVLEDPYILLVSSK	V	0	0	0	10.5	62	Virulence, detoxification and adaptation	Cytoplasmic
Rv0440	lcl|CP030093.1_prot_AWX09020.1_460	K	VVVTKDETTIVEGAGDTDAIAGR	V	98.9	25	98.9	15	51	Virulence, detoxification and adaptation	Cytoplasmic
Rv0440	lcl|CP030093.1_prot_AWX09020.1_460	K	VRNLPAGHGLNAQTGVYEDLLAAGVADPVK	V	13.1	25	13.1	4.7	9	Virulence, detoxification and adaptation	Cytoplasmic
Rv0440	lcl|CP030093.1_prot_AWX09020.1_460	K	VIGAGKPLLIIAEDVEGEALSTLVVNK	I	131	25	131	15	158	Virulence, detoxification and adaptation	Cytoplasmic
Rv0440	lcl|CP030093.1_prot_AWX09020.1_460	K	VTETLLK	G	49.8	25	49.8	1.92	18	Virulence, detoxification and adaptation	Cytoplasmic
Rv0441c	lcl|CP030093.1_prot_AWX09021.1_461	R	ELPDGPDGPR	A	28.3	25	28.2	2.42	3	conserved hypotheticals	Cytoplasmic
Rv0443	lcl|CP030093.1_prot_AWX09023.1_463	M	ASTDAAAQELLR	D	37.6	25	37.6	4.18	3	conserved hypotheticals	Cytoplasmic
Rv0443	lcl|CP030093.1_prot_AWX09023.1_463	R	FGLDLPR	H	50.6	25	36.2	3.96	18	conserved hypotheticals	Cytoplasmic
Rv0443	lcl|CP030093.1_prot_AWX09023.1_463	K	LTLEYIAGMTADELSR	V	58.7	25	58.7	4.06	2	conserved hypotheticals	Cytoplasmic
Rv0443	lcl|CP030093.1_prot_AWX09023.1_463	R	VQDIQVAHVAGVEEVWTR	D	0	0	0	2.54	1	conserved hypotheticals	Cytoplasmic
Rv0443	lcl|CP030093.1_prot_AWX09023.1_463	R	VVDTSWNPPVTVSAR	L	20	25	19.4	4.96	7	conserved hypotheticals	Cytoplasmic
Rv0443	lcl|CP030093.1_prot_AWX09023.1_463	R	LVSIVDDcAQHLGQAAYLR	G	19.5	25	19.4	2.82	2	conserved hypotheticals	Cytoplasmic
Rv0444c	lcl|CP030093.1_prot_AWX09024.1_464	R	VAAAPSPVAAAFNDEVR	A	54.4	25	54.4	5.37	26	information pathways	Cytoplasmic Membrane
Rv0444c	lcl|CP030093.1_prot_AWX09024.1_464	R	ETMAVVSAATTAEPPAHLR	T	36	25	36	5.15	2	information pathways	Cytoplasmic Membrane
Rv0444c	lcl|CP030093.1_prot_AWX09024.1_464	R	GTVYQMWLLGGAK	G	60.7	25	60.7	4.52	12	information pathways	Cytoplasmic Membrane
Rv0444c	lcl|CP030093.1_prot_AWX09024.1_464	R	TAAFASAAAIAVGLGAFGLGVLTRPSPPPTVAEQVLTAPDVR	T	0	0	0	9.74	1	information pathways	Cytoplasmic Membrane
Rv0444c	lcl|CP030093.1_prot_AWX09024.1_464	R	TVSRPLGAGTATVVFSR	D	34.1	25	34.1	2.49	6	information pathways	Cytoplasmic Membrane
Rv0444c	lcl|CP030093.1_prot_AWX09024.1_464	R	TAILDATKPDVR	R	77.6	25	66.5	4.05	23	information pathways	Cytoplasmic Membrane
Rv0445c	lcl|CP030093.1_prot_AWX09025.1_465	R	LAANLSTIK	S	18.9	25	13.2	0	2	information pathways	Cytoplasmic Membrane
Rv0445c	lcl|CP030093.1_prot_AWX09025.1_465	R	LSSDLDALLR	R	70.9	25	70.9	4.54	86	information pathways	Cytoplasmic Membrane
Rv0445c	lcl|CP030093.1_prot_AWX09025.1_465	R	cEQAGNQR	E	0	0	0	2.01	1	information pathways	Cytoplasmic Membrane
Rv0445c	lcl|CP030093.1_prot_AWX09025.1_465	R	YGAANVDPASDVVADLAIAGDERR	R	12.6	25	12.6	3.36	2	information pathways	Cytoplasmic Membrane
Rv0445c	lcl|CP030093.1_prot_AWX09025.1_465	R	YGAANVDPASDVVADLAIAGDER	R	129	25	129	15	35	information pathways	Cytoplasmic Membrane
Rv0445c	lcl|CP030093.1_prot_AWX09025.1_465	R	VYGLVMR	V	32.7	25	26.5	1.2	2	information pathways	Cytoplasmic Membrane
Rv0445c	lcl|CP030093.1_prot_AWX09025.1_465	R	LSSDLDALLRR	V	20	25	20	0	1	information pathways	Cytoplasmic Membrane
Rv0445c	lcl|CP030093.1_prot_AWX09025.1_465	R	RLAANLSTIK	S	18.6	25	18.6	0	1	information pathways	Cytoplasmic Membrane
Rv0445c	lcl|CP030093.1_prot_AWX09025.1_465	R	NASEFDSAK	G	42.4	25	37.8	2.54	6	information pathways	Cytoplasmic Membrane
Rv0445c	lcl|CP030093.1_prot_AWX09025.1_465	K	ALTDTQR	Q	22	25	11.4	2.41	1	information pathways	Cytoplasmic Membrane
Rv0445c	lcl|CP030093.1_prot_AWX09025.1_465	K	GSALAWLLTMAHR	R	53.8	25	30.6	3.59	4	information pathways	Cytoplasmic Membrane
Rv0445c	lcl|CP030093.1_prot_AWX09025.1_465	R	VAGHDQAAFAEFYDHTK	S	22.2	25	22.2	3.1	3	information pathways	Cytoplasmic Membrane
Rv0450c	lcl|CP030093.1_prot_AWX09028.1_470	R	DRANDMLK	Q	15.7	25	15.2	0	1	cell wall and cell processes	Cytoplasmic Membrane
Rv0450c	lcl|CP030093.1_prot_AWX09028.1_470	R	DYLPDFIPANQGYAAADR	H	49.5	25	49.5	5.35	1	cell wall and cell processes	Cytoplasmic Membrane
Rv0450c	lcl|CP030093.1_prot_AWX09028.1_470	R	GDPQSPEGIK	S	26.6	25	22.8	0	2	cell wall and cell processes	Cytoplasmic Membrane
Rv0450c	lcl|CP030093.1_prot_AWX09028.1_470	K	GTPLEDAK	I	26.4	25	26.4	3.55	3	cell wall and cell processes	Cytoplasmic Membrane
Rv0450c	lcl|CP030093.1_prot_AWX09028.1_470	K	NDDSFYLPPEVFK	N	16.6	25	16.6	2.07	4	cell wall and cell processes	Cytoplasmic Membrane
Rv0450c	lcl|CP030093.1_prot_AWX09028.1_470	K	SFLSSDGHAAR	F	45.4	25	45.4	4.92	14	cell wall and cell processes	Cytoplasmic Membrane
Rv0450c	lcl|CP030093.1_prot_AWX09028.1_470	R	SIVESTPAPPGIK	A	47.4	25	47	3.22	6	cell wall and cell processes	Cytoplasmic Membrane
Rv0450c	lcl|CP030093.1_prot_AWX09028.1_470	R	TAAEESLK	G	49.8	25	49.8	1.57	8	cell wall and cell processes	Cytoplasmic Membrane
Rv0450c	lcl|CP030093.1_prot_AWX09028.1_470	K	AAYVQLSLAGNQGTPLANESVEAVR	S	10.8	25	10.8	4.21	1	cell wall and cell processes	Cytoplasmic Membrane
Rv0450c	lcl|CP030093.1_prot_AWX09028.1_470	K	qADEMATTIAVLTR	M	0	0	0	7.85	1	cell wall and cell processes	Cytoplasmic Membrane
Rv0450c	lcl|CP030093.1_prot_AWX09028.1_470	K	YYDGLVAQLR	A	35.2	25	35.2	3.1	5	cell wall and cell processes	Cytoplasmic Membrane
Rv0451c	lcl|CP030093.1_prot_AWX09029.1_471	K	HLTYEIFGPPGTVADISYFDVNSEPQR	V	30.4	25	30.4	7.96	3	cell wall and cell processes	Unknown
Rv0452	lcl|CP030093.1_prot_AWX09030.1_472	R	AAALVEAAR	S	51	25	46.2	3.11	5	Regulatory proteins	Cytoplasmic
Rv0455c	lcl|CP030093.1_prot_AWX09033.1_476	K	AHWFFSLSPAER	R	52.2	25	52.2	4.51	8	conserved hypotheticals	Cytoplasmic Membrane
Rv0455c	lcl|CP030093.1_prot_AWX09033.1_476	R	DTSPVYYQR	Y	46.2	25	46.2	3.32	32	conserved hypotheticals	Cytoplasmic Membrane
Rv0455c	lcl|CP030093.1_prot_AWX09033.1_476	R	DYSEHFYNGDPLTFAWVNHMK	I	0	0	0	1.05	1	conserved hypotheticals	Cytoplasmic Membrane
Rv0455c	lcl|CP030093.1_prot_AWX09033.1_476	R	MIATTcDAEQYLAAVR	D	106	25	106	10.7	2	conserved hypotheticals	Cytoplasmic Membrane
Rv0457c	lcl|CP030093.1_prot_AWX09036.1_480	R	VEIATPGSWR	R	60.9	25	30	2.43	1	intermediary metabolism and respiration	Cytoplasmic
Rv0458	lcl|CP030093.1_prot_AWX09037.1_481	R	AAILNMIADR	I	45	25	36.7	2.7	2	intermediary metabolism and respiration	Cytoplasmic
Rv0458	lcl|CP030093.1_prot_AWX09037.1_481	K	SPNIFFADVLAAHDDFcDK	A	2.01	25	2.01	1.3	1	intermediary metabolism and respiration	Cytoplasmic
Rv0458	lcl|CP030093.1_prot_AWX09037.1_481	K	VAFTGETTTGR	L	27.5	25	25.6	2.7	6	intermediary metabolism and respiration	Cytoplasmic
Rv0462	lcl|CP030093.1_prot_AWX09039.1_485	K	AGVALTDRK	A	46.1	25	32.9	0	20	intermediary metabolism and respiration	Cytoplasmic
Rv0462	lcl|CP030093.1_prot_AWX09039.1_485	K	AHGVGDPSGFVK	L	27.5	25	21.9	1.7	9	intermediary metabolism and respiration	Cytoplasmic
Rv0462	lcl|CP030093.1_prot_AWX09039.1_485	R	TNVGHIYAIGDVNGLLQLAHVAEAQGVVAAETIAGAETLTLGDHR	M	29.9	25	29.9	10.5	3	intermediary metabolism and respiration	Cytoplasmic
Rv0462	lcl|CP030093.1_prot_AWX09039.1_485	M	THYDVVVLGAGPGGYVAAIR	A	78.5	25	78.5	13.1	61	intermediary metabolism and respiration	Cytoplasmic
Rv0462	lcl|CP030093.1_prot_AWX09039.1_485	R	NEGYDVVVAK	F	46.2	25	46.2	2.46	16	intermediary metabolism and respiration	Cytoplasmic
Rv0462	lcl|CP030093.1_prot_AWX09039.1_485	K	VESIADGGSQVTVTVTK	D	43.2	25	43.2	3.34	7	intermediary metabolism and respiration	Cytoplasmic
Rv0462	lcl|CP030093.1_prot_AWX09039.1_485	K	VLQAIGFAPNVEGYGLDK	A	82.4	25	82.4	10.5	54	intermediary metabolism and respiration	Cytoplasmic
Rv0462	lcl|CP030093.1_prot_AWX09039.1_485	R	WDLTASELAR	N	24.2	25	18.2	1.74	2	intermediary metabolism and respiration	Cytoplasmic
Rv0462	lcl|CP030093.1_prot_AWX09039.1_485	R	NAELVHIFTK	D	45.2	25	45	2.8	16	intermediary metabolism and respiration	Cytoplasmic
Rv0462	lcl|CP030093.1_prot_AWX09039.1_485	R	LVPGTSLSANVVTYEEQILSR	E	112	25	112	12.1	32	intermediary metabolism and respiration	Cytoplasmic
Rv0462	lcl|CP030093.1_prot_AWX09039.1_485	K	LGVTILTATK	V	61.2	25	61.2	2.96	3	intermediary metabolism and respiration	Cytoplasmic
Rv0462	lcl|CP030093.1_prot_AWX09039.1_485	K	KLGVTILTATK	V	39.3	25	39.3	2.48	7	intermediary metabolism and respiration	Cytoplasmic
Rv0462	lcl|CP030093.1_prot_AWX09039.1_485	K	HGELLGGHLVGHDVAELLPELTLAQR	W	54.2	25	54.2	13.5	45	intermediary metabolism and respiration	Cytoplasmic
Rv0462	lcl|CP030093.1_prot_AWX09039.1_485	K	FPFTANAK	A	33.8	25	33.8	1.37	6	intermediary metabolism and respiration	Cytoplasmic
Rv0462	lcl|CP030093.1_prot_AWX09039.1_485	R	ATFcQPNVASFGLTEQQAR	N	61.9	25	61.9	7.85	19	intermediary metabolism and respiration	Cytoplasmic
Rv0462	lcl|CP030093.1_prot_AWX09039.1_485	R	ALPNEDADVSKEIEK	Q	0	0	0	5.7	1	intermediary metabolism and respiration	Cytoplasmic
Rv0462	lcl|CP030093.1_prot_AWX09039.1_485	R	ALPNEDADVSK	E	62.6	25	62.6	6.72	10	intermediary metabolism and respiration	Cytoplasmic
Rv0462	lcl|CP030093.1_prot_AWX09039.1_485	K	YWGGVcLNVGcIPSK	A	86.3	25	86.3	8.74	4	intermediary metabolism and respiration	Cytoplasmic
Rv0462	lcl|CP030093.1_prot_AWX09039.1_485	K	AGVALTDR	K	19.7	25	11.7	0	1	intermediary metabolism and respiration	Cytoplasmic
Rv0462	lcl|CP030093.1_prot_AWX09039.1_485	K	AFGISGEVTFDYGIAYDR	S	26.8	25	26.8	6.09	1	intermediary metabolism and respiration	Cytoplasmic
Rv0462	lcl|CP030093.1_prot_AWX09039.1_485	R	AAQLGLSTAIVEPK	Y	57.8	25	56.9	5.82	48	intermediary metabolism and respiration	Cytoplasmic
Rv0462	lcl|CP030093.1_prot_AWX09039.1_485	K	AIGVDDYMR	T	23.6	25	23.6	2.28	12	intermediary metabolism and respiration	Cytoplasmic
Rv0462	lcl|CP030093.1_prot_AWX09039.1_485	K	NYGVDVTIVEFLPR	A	116	25	116	9.59	11	intermediary metabolism and respiration	Cytoplasmic
Rv0462	lcl|CP030093.1_prot_AWX09039.1_485	R	NVHTHPTMSEALQEcFHGLVGHMINF	-	25	25	25	4.35	1	intermediary metabolism and respiration	Cytoplasmic
Rv0464c	lcl|CP030093.1_prot_AWX09041.1_487	R	LPGVDTELVILR	V	29.1	25	29.1	3.16	5	conserved hypotheticals	Unknown
Rv0464c	lcl|CP030093.1_prot_AWX09041.1_487	R	QQALLQATDELIK	D	38.9	25	38.9	0	1	conserved hypotheticals	Unknown
Rv0464c	lcl|CP030093.1_prot_AWX09041.1_487	R	qQALLQATDELIKDR	T	0	0	0	3.7	1	conserved hypotheticals	Unknown
Rv0466	lcl|CP030093.1_prot_AWX09043.1_489	R	EMGFEETHPLWIVR	R	24.2	25	24.2	2.68	2	conserved hypotheticals	Cytoplasmic
Rv0466	lcl|CP030093.1_prot_AWX09043.1_489	K	GGLIESEAFWIHVNR	E	16.9	25	16.9	1.8	3	conserved hypotheticals	Cytoplasmic
Rv0466	lcl|CP030093.1_prot_AWX09043.1_489	K	GYLKPGSR	D	10.4	25	10.4	1.36	1	conserved hypotheticals	Cytoplasmic
Rv0466	lcl|CP030093.1_prot_AWX09043.1_489	R	VTIEHEAPVALGDKLEIISHVHPAGSTEIFGPGLVDR	A	0	0	0	3.43	2	conserved hypotheticals	Cytoplasmic
Rv0466	lcl|CP030093.1_prot_AWX09043.1_489	R	VTIEHEAPVALGDK	L	37.4	25	37.4	3.47	3	conserved hypotheticals	Cytoplasmic
Rv0466	lcl|CP030093.1_prot_AWX09043.1_489	K	LMPVPDGHPDVFDR	E	0	0	0	1.85	1	conserved hypotheticals	Cytoplasmic
Rv0466	lcl|CP030093.1_prot_AWX09043.1_489	K	LEIISHVHPAGSTEIFGPGLVDR	A	15.1	25	15.1	4	5	conserved hypotheticals	Cytoplasmic
Rv0466	lcl|CP030093.1_prot_AWX09043.1_489	R	IADDFLAGLHR	T	79.8	25	79.8	5.48	36	conserved hypotheticals	Cytoplasmic
Rv0466	lcl|CP030093.1_prot_AWX09043.1_489	R	HIQDIGQDQLR	E	54.3	25	52.5	5.03	21	conserved hypotheticals	Cytoplasmic
Rv0466	lcl|CP030093.1_prot_AWX09043.1_489	R	AVTTLTYVVGDEPK	A	89.2	25	89.2	8.89	48	conserved hypotheticals	Cytoplasmic
Rv0466	lcl|CP030093.1_prot_AWX09043.1_489	R	DDASEIHEFPVR	V	72.7	25	72.7	5.85	29	conserved hypotheticals	Cytoplasmic
Rv0467	lcl|CP030093.1_prot_AWX09044.1_490	R	RINNALQR	A	23.8	25	17.1	0	1	intermediary metabolism and respiration	Cytoplasmic
Rv0467	lcl|CP030093.1_prot_AWX09044.1_490	R	LAADVADVPTVVIAR	T	42.8	25	42.8	3.17	13	intermediary metabolism and respiration	Cytoplasmic
Rv0467	lcl|CP030093.1_prot_AWX09044.1_490	R	INNALQR	A	52.7	25	33.2	3.08	8	intermediary metabolism and respiration	Cytoplasmic
Rv0467	lcl|CP030093.1_prot_AWX09044.1_490	R	EFAAEER	G	53.2	25	37.2	1.13	1	intermediary metabolism and respiration	Cytoplasmic
Rv0467	lcl|CP030093.1_prot_AWX09044.1_490	K	HLDDATIAK	F	27.6	25	27.6	2.12	2	intermediary metabolism and respiration	Cytoplasmic
Rv0467	lcl|CP030093.1_prot_AWX09044.1_490	K	SAEQIQQEWDTNPR	W	63.3	25	63.3	7.4	2	intermediary metabolism and respiration	Cytoplasmic
Rv0467	lcl|CP030093.1_prot_AWX09044.1_490	R	DQPFITGER	T	28.8	25	17.7	2.18	2	intermediary metabolism and respiration	Cytoplasmic
Rv0467	lcl|CP030093.1_prot_AWX09044.1_490	R	IATTVDPNSSTTALTGSTEEGQFH	-	0	0	0	1.55	1	intermediary metabolism and respiration	Cytoplasmic
Rv0467	lcl|CP030093.1_prot_AWX09044.1_490	R	TDAEAATLITSDVDER	D	43.9	25	43.9	0	1	intermediary metabolism and respiration	Cytoplasmic
Rv0467	lcl|CP030093.1_prot_AWX09044.1_490	R	EVGAGYFDR	I	31.6	25	31.6	2.2	12	intermediary metabolism and respiration	Cytoplasmic
Rv0467	lcl|CP030093.1_prot_AWX09044.1_490	K	VLIPTQQHIR	T	17	25	17	0	1	intermediary metabolism and respiration	Cytoplasmic
Rv0467	lcl|CP030093.1_prot_AWX09044.1_490	R	TYSAEDVVALQGSVVEEHTLAR	R	21.2	25	21.2	4.24	1	intermediary metabolism and respiration	Cytoplasmic
Rv0468	lcl|CP030093.1_prot_AWX09045.1_491	R	ALGLLTFTTDLNDLSDR	Q	87.5	25	87.5	8	5	lipid metabolism	Cytoplasmic
Rv0468	lcl|CP030093.1_prot_AWX09045.1_491	R	TLVTDEAAAAR	T	42.3	25	35.5	3.77	20	lipid metabolism	Cytoplasmic
Rv0468	lcl|CP030093.1_prot_AWX09045.1_491	R	SGFVVNALLVPYLLSAIR	M	61	25	61	5.85	16	lipid metabolism	Cytoplasmic
Rv0468	lcl|CP030093.1_prot_AWX09045.1_491	K	SEIFAELDR	V	49.2	25	49.2	2.2	14	lipid metabolism	Cytoplasmic
Rv0468	lcl|CP030093.1_prot_AWX09045.1_491	R	QLVIEAVVEDEAVK	S	87	25	73.7	7.05	3	lipid metabolism	Cytoplasmic
Rv0468	lcl|CP030093.1_prot_AWX09045.1_491	R	VGVVGAGQMGSGIAEVSAR	A	87.8	25	87.8	11.2	15	lipid metabolism	Cytoplasmic
Rv0468	lcl|CP030093.1_prot_AWX09045.1_491	R	VGVVGAGQmGSGIAEVSAR	A	62.5	25	62.5	2.49	4	lipid metabolism	Cytoplasmic
Rv0468	lcl|CP030093.1_prot_AWX09045.1_491	R	VLGLHFFNPVPVLPLVELVR	T	54.5	25	54.5	9.55	14	lipid metabolism	Cytoplasmic
Rv0468	lcl|CP030093.1_prot_AWX09045.1_491	R	VVTDPDAVLASNTSSIPIMK	V	35.9	25	35.9	5.2	4	lipid metabolism	Cytoplasmic
Rv0468	lcl|CP030093.1_prot_AWX09045.1_491	R	qLVIEAVVEDEAVK	S	0	0	0	6	2	lipid metabolism	Cytoplasmic
Rv0468	lcl|CP030093.1_prot_AWX09045.1_491	R	AGVEVTVFEPAEALITAGR	N	78.5	25	78.5	11.1	16	lipid metabolism	Cytoplasmic
Rv0468	lcl|CP030093.1_prot_AWX09045.1_491	R	TEEFASTVLGK	Q	48	25	48	1.57	4	lipid metabolism	Cytoplasmic
Rv0468	lcl|CP030093.1_prot_AWX09045.1_491	K	AVVAGLSHPMGPLR	L	31	25	30.6	4	6	lipid metabolism	Cytoplasmic
Rv0468	lcl|CP030093.1_prot_AWX09045.1_491	K	AVVAGLSHPmGPLR	L	0	0	0	1.34	1	lipid metabolism	Cytoplasmic
Rv0468	lcl|CP030093.1_prot_AWX09045.1_491	K	EPHYGPPPLLLR	M	16	25	16	2.43	6	lipid metabolism	Cytoplasmic
Rv0468	lcl|CP030093.1_prot_AWX09045.1_491	K	MFEEFKEPHYGPPPLLLR	M	21	25	20.4	3.31	7	lipid metabolism	Cytoplasmic
Rv0468	lcl|CP030093.1_prot_AWX09045.1_491	R	MVEAGFATVEDVDK	A	48.7	25	48.7	7.11	9	lipid metabolism	Cytoplasmic
Rv0468	lcl|CP030093.1_prot_AWX09045.1_491	R	MVEAGQLGK	K	22.8	25	22.8	1.1	2	lipid metabolism	Cytoplasmic
Rv0468	lcl|CP030093.1_prot_AWX09045.1_491	R	LSDLVGLDTLK	L	0	0	0	2.37	1	lipid metabolism	Cytoplasmic
Rv0469	lcl|CP030093.1_prot_AWX09046.1_492	R	AIALQSEEIYNK	Y	31.3	25	31.3	3.8	7	lipid metabolism	Cytoplasmic
Rv0469	lcl|CP030093.1_prot_AWX09046.1_492	R	AIENYDVNVIGITLSR	N	64.3	25	64.3	7.66	14	lipid metabolism	Cytoplasmic
Rv0469	lcl|CP030093.1_prot_AWX09046.1_492	K	FAQAADFSVEK	V	39.4	25	32.2	2.35	3	lipid metabolism	Cytoplasmic
Rv0469	lcl|CP030093.1_prot_AWX09046.1_492	K	FDLALDK	L	50	25	43.1	1.48	4	lipid metabolism	Cytoplasmic
Rv0469	lcl|CP030093.1_prot_AWX09046.1_492	K	FIGEEIFPGGQLPAQEDIFK	F	9.93	25	9.93	2.07	2	lipid metabolism	Cytoplasmic
Rv0469	lcl|CP030093.1_prot_AWX09046.1_492	K	GISNVGQFTLTK	-	27.7	25	27.7	2.55	4	lipid metabolism	Cytoplasmic
Rv0469	lcl|CP030093.1_prot_AWX09046.1_492	R	IVSIGAFEAFK	M	17.8	25	17.8	0	3	lipid metabolism	Cytoplasmic
Rv0469	lcl|CP030093.1_prot_AWX09046.1_492	R	TLNIWAANLEANK	D	14.5	25	11.1	1.1	1	lipid metabolism	Cytoplasmic
Rv0469	lcl|CP030093.1_prot_AWX09046.1_492	K	VQLLQQHYAR	T	38.6	25	30.6	3.72	4	lipid metabolism	Cytoplasmic
Rv0470c	lcl|CP030093.1_prot_AWX09047.1_493	R	VLLEGWEK	F	15.9	25	15.9	0	1	lipid metabolism	Cytoplasmic
Rv0470c	lcl|CP030093.1_prot_AWX09047.1_493	R	TLPADGK	M	39.7	25	38.6	1.28	1	lipid metabolism	Cytoplasmic
Rv0470c	lcl|CP030093.1_prot_AWX09047.1_493	K	YDVNVVGLTLSENQAGHVQK	M	1.32	25	1.32	8.89	6	lipid metabolism	Cytoplasmic
Rv0470c	lcl|CP030093.1_prot_AWX09047.1_493	R	VTAVQSLQLHYAR	T	63.9	25	54.7	6.74	5	lipid metabolism	Cytoplasmic
Rv0470c	lcl|CP030093.1_prot_AWX09047.1_493	K	FDEPVDR	I	33.1	25	32.5	2.37	14	lipid metabolism	Cytoplasmic
Rv0470c	lcl|CP030093.1_prot_AWX09047.1_493	R	QGYTDVDQFTLEK	-	34.7	25	34.7	2.57	3	lipid metabolism	Cytoplasmic
Rv0470c	lcl|CP030093.1_prot_AWX09047.1_493	R	qGYTDVDQFTLEK	-	0	0	0	6.8	6	lipid metabolism	Cytoplasmic
Rv0470c	lcl|CP030093.1_prot_AWX09047.1_493	R	IVSIGAFEHFGHQR	Y	26.8	25	25.8	3.52	10	lipid metabolism	Cytoplasmic
Rv0470c	lcl|CP030093.1_prot_AWX09047.1_493	K	MFDQMDTPR	S	42	25	42	4.39	3	lipid metabolism	Cytoplasmic
Rv0474	lcl|CP030093.1_prot_AWX09051.1_498	R	DAIITDTAITER	Q	68.9	25	68.9	6.33	27	Regulatory proteins	Cytoplasmic
Rv0474	lcl|CP030093.1_prot_AWX09051.1_498	R	VSAEVLYVR	A	30	25	30	0	5	Regulatory proteins	Cytoplasmic
Rv0474	lcl|CP030093.1_prot_AWX09051.1_498	R	SGVSNPYLSQVER	G	57.6	25	57.6	5.28	24	Regulatory proteins	Cytoplasmic
Rv0474	lcl|CP030093.1_prot_AWX09051.1_498	K	ASDVASDIGSFIR	S	47.8	25	41.7	4.82	15	Regulatory proteins	Cytoplasmic
Rv0474	lcl|CP030093.1_prot_AWX09051.1_498	R	KPSADVLSQIAK	A	34.4	25	34.4	2.57	2	Regulatory proteins	Cytoplasmic
Rv0474	lcl|CP030093.1_prot_AWX09051.1_498	R	AGILEPSETSQVR	D	56.5	25	54.5	4.51	16	Regulatory proteins	Cytoplasmic
Rv0475	lcl|CP030093.1_prot_AWX09052.1_499	R	SRVEESR	A	47.2	25	37.9	2.28	23	cell wall and cell processes	Cellwall
Rv0475	lcl|CP030093.1_prot_AWX09052.1_499	R	YNELVER	G	51.9	25	32.2	3.39	31	cell wall and cell processes	Cellwall
Rv0475	lcl|CP030093.1_prot_AWX09052.1_499	R	EKFTAEELR	K	55.4	25	55.4	3.6	44	cell wall and cell processes	Cellwall
Rv0475	lcl|CP030093.1_prot_AWX09052.1_499	R	LRSQQSFEEVSAR	A	52.3	25	35.9	7.12	8	cell wall and cell processes	Cellwall
Rv0475	lcl|CP030093.1_prot_AWX09052.1_499	K	LQEDLPEQLTELREK	F	34.3	25	34.3	4.07	1	cell wall and cell processes	Cellwall
Rv0475	lcl|CP030093.1_prot_AWX09052.1_499	K	LQEDLPEQLTELR	E	70.7	25	69.6	10.2	156	cell wall and cell processes	Cellwall
Rv0475	lcl|CP030093.1_prot_AWX09052.1_499	R	GEAALER	L	29.3	25	22.2	1.14	2	cell wall and cell processes	Cellwall
Rv0475	lcl|CP030093.1_prot_AWX09052.1_499	K	FTAEELRK	A	45.1	25	45.1	1.54	36	cell wall and cell processes	Cellwall
Rv0475	lcl|CP030093.1_prot_AWX09052.1_499	K	FTAEELR	K	49.7	25	29.6	2.62	23	cell wall and cell processes	Cellwall
Rv0475	lcl|CP030093.1_prot_AWX09052.1_499	R	SQQSFEEVSAR	A	73.8	25	73.8	6.33	86	cell wall and cell processes	Cellwall
Rv0475	lcl|CP030093.1_prot_AWX09052.1_499	R	YNELVERGEAALER	L	0	0	0	1.68	1	cell wall and cell processes	Cellwall
Rv0475	lcl|CP030093.1_prot_AWX09052.1_499	R	KAAEGYLEAATSR	Y	64.7	25	64.7	10.1	21	cell wall and cell processes	Cellwall
Rv0475	lcl|CP030093.1_prot_AWX09052.1_499	K	LVGIELPK	K	34.2	25	33.2	1.52	31	cell wall and cell processes	Cellwall
Rv0475	lcl|CP030093.1_prot_AWX09052.1_499	R	LTKLQEDLPEQLTELR	E	31.3	25	31.3	5.32	2	cell wall and cell processes	Cellwall
Rv0475	lcl|CP030093.1_prot_AWX09052.1_499	K	AAEGYLEAATSR	Y	69.1	25	67.4	6.29	159	cell wall and cell processes	Cellwall
Rv0475	lcl|CP030093.1_prot_AWX09052.1_499	R	AEGYVDQAVELTQEALGTVASQTR	A	175	25	175	15	66	cell wall and cell processes	Cellwall
Rv0475	lcl|CP030093.1_prot_AWX09052.1_499	M	AENSNIDDIK	A	25	25	25	1.07	1	cell wall and cell processes	Cellwall
Rv0475	lcl|CP030093.1_prot_AWX09052.1_499	K	APLLAALGAADLALATVNELITNLR	E	131	25	131	15	13	cell wall and cell processes	Cellwall
Rv0475	lcl|CP030093.1_prot_AWX09052.1_499	M	AENSNIDDIKAPLLAALGAADLALATVNELITNLR	E	115	25	115	15	9	cell wall and cell processes	Cellwall
Rv0478	lcl|CP030093.1_prot_AWX09055.1_502	R	AAAAGAVLK	V	23.8	25	12.8	1.13	2	intermediary metabolism and respiration	Cytoplasmic
Rv0478	lcl|CP030093.1_prot_AWX09055.1_502	R	AAEDAGADFVK	T	39.5	25	39.5	4.35	7	intermediary metabolism and respiration	Cytoplasmic
Rv0478	lcl|CP030093.1_prot_AWX09055.1_502	R	TAADAVAMLNAGATR	L	68.6	25	60.3	6.85	8	intermediary metabolism and respiration	Cytoplasmic
Rv0478	lcl|CP030093.1_prot_AWX09055.1_502	K	TSTGcHPAGGATVR	A	22.6	25	22.6	3.2	1	intermediary metabolism and respiration	Cytoplasmic
Rv0478	lcl|CP030093.1_prot_AWX09055.1_502	R	AVELMAETVGPR	L	67	25	61.2	4.96	12	intermediary metabolism and respiration	Cytoplasmic
Rv0478	lcl|CP030093.1_prot_AWX09055.1_502	R	LGLSGTR	A	39.4	25	38.8	1.17	3	intermediary metabolism and respiration	Cytoplasmic
Rv0478	lcl|CP030093.1_prot_AWX09055.1_502	R	SDIEAVR	A	16.2	25	9.91	1.14	1	intermediary metabolism and respiration	Cytoplasmic
Rv0478	lcl|CP030093.1_prot_AWX09055.1_502	K	VIVESAVLLGQSNAHTLVDAcR	A	0	0	0	5.55	2	intermediary metabolism and respiration	Cytoplasmic
Rv0478	lcl|CP030093.1_prot_AWX09055.1_502	R	AQLAALVDHTLLKPETTR	A	0	0	0	2.92	1	intermediary metabolism and respiration	Cytoplasmic
Rv0479c	lcl|CP030093.1_prot_AWX09056.1_503	R	HFTNISVETAGNQIR	D	17.8	25	17.8	2	2	cell wall and cell processes	Unknown
Rv0479c	lcl|CP030093.1_prot_AWX09056.1_503	K	VAQAVAcVVK	D	15.1	25	15.1	0	1	cell wall and cell processes	Unknown
Rv0479c	lcl|CP030093.1_prot_AWX09056.1_503	K	GLLNNITAKPIVAGK	G	11.7	25	11.7	1.06	1	cell wall and cell processes	Unknown
Rv0479c	lcl|CP030093.1_prot_AWX09056.1_503	K	GLELQIINFNTLGFSLPK	E	11.6	25	11.6	1.77	1	cell wall and cell processes	Unknown
Rv0479c	lcl|CP030093.1_prot_AWX09056.1_503	K	ETVQSTLNEFTSSLTK	N	46.3	25	46.3	3.92	6	cell wall and cell processes	Unknown
Rv0479c	lcl|CP030093.1_prot_AWX09056.1_503	K	NYPLGIHADSVQVTSTGVVSR	F	47.5	25	47.5	7.96	4	cell wall and cell processes	Unknown
Rv0480c	lcl|CP030093.1_prot_AWX09057.1_504	R	SGTDPAANLQLVGK	Y	10.3	25	10.3	1.54	1	intermediary metabolism and respiration	Unknown
Rv0482	lcl|CP030093.1_prot_AWX09059.1_506	R	GGATAEDVVTLAR	A	21.2	25	21.2	1.89	1	cell wall and cell processes	Cytoplasmic
Rv0482	lcl|CP030093.1_prot_AWX09059.1_506	R	YGELIAALNATSGER	A	0	0	0	1.89	1	cell wall and cell processes	Cytoplasmic
Rv0483	lcl|CP030093.1_prot_AWX09060.1_507	K	VVAGAYSR	D	14.5	25	0	1.2	5	cell wall and cell processes	Unknown
Rv0484c	lcl|CP030093.1_prot_AWX09061.1_508	R	GELLGKPVR	L	32.8	25	32.8	1.21	2	intermediary metabolism and respiration	Cytoplasmic
Rv0484c	lcl|CP030093.1_prot_AWX09061.1_508	R	VAVVTGASSGIGEATAR	T	64	25	64	5.15	8	intermediary metabolism and respiration	Cytoplasmic
Rv0484c	lcl|CP030093.1_prot_AWX09061.1_508	R	VDVLVNNAGGAK	G	37.7	25	37.7	3.11	8	intermediary metabolism and respiration	Cytoplasmic
Rv0484c	lcl|CP030093.1_prot_AWX09061.1_508	R	TLAAQGFHVVAVAR	R	54.4	25	53.6	5.32	1	intermediary metabolism and respiration	Cytoplasmic
Rv0484c	lcl|CP030093.1_prot_AWX09061.1_508	R	LTEIAPGAVETEFSLVR	F	25.9	25	25.9	3.23	6	intermediary metabolism and respiration	Cytoplasmic
Rv0487	lcl|CP030093.1_prot_AWX09064.1_511	R	VIQNALEVSQLK	Y	33.4	25	33.4	2.64	1	conserved hypotheticals	Cytoplasmic
Rv0489	lcl|CP030093.1_prot_AWX09065.1_513	R	FLPYFTDVIVGDLR	V	96.8	25	96.8	7.38	14	intermediary metabolism and respiration	Unknown
Rv0489	lcl|CP030093.1_prot_AWX09065.1_513	R	SYDTPPPPIER	G	32.1	25	32.1	5.89	28	intermediary metabolism and respiration	Unknown
Rv0489	lcl|CP030093.1_prot_AWX09065.1_513	K	TVLIVAHGNSLR	A	56.1	25	56.1	3.27	10	intermediary metabolism and respiration	Unknown
Rv0489	lcl|CP030093.1_prot_AWX09065.1_513	R	YADIGGGPLTEcLADVVAR	F	106	25	106	12.5	10	intermediary metabolism and respiration	Unknown
Rv0489	lcl|CP030093.1_prot_AWX09065.1_513	R	YDLDSAMRPLVR	G	8.39	25	8.39	1.89	1	intermediary metabolism and respiration	Unknown
Rv0489	lcl|CP030093.1_prot_AWX09065.1_513	R	YGEEQFMAWR	R	17.8	25	17.8	0	1	intermediary metabolism and respiration	Unknown
Rv0489	lcl|CP030093.1_prot_AWX09065.1_513	R	SGELIAEHDLLPDVLYTSLLR	R	31.1	25	31.1	5.8	4	intermediary metabolism and respiration	Unknown
Rv0489	lcl|CP030093.1_prot_AWX09065.1_513	R	HYGALQGLDK	A	29.8	25	23.4	2.37	2	intermediary metabolism and respiration	Unknown
Rv0489	lcl|CP030093.1_prot_AWX09065.1_513	K	HLDQmSDDEIVGLNIPTGIPLR	Y	20.2	25	19.9	3.24	5	intermediary metabolism and respiration	Unknown
Rv0489	lcl|CP030093.1_prot_AWX09065.1_513	R	GSQFSQDADPR	Y	47	25	45.8	3.74	10	intermediary metabolism and respiration	Unknown
Rv0489	lcl|CP030093.1_prot_AWX09065.1_513	M	ANTGSLVLLR	H	59.7	25	59.7	4.72	10	intermediary metabolism and respiration	Unknown
Rv0489	lcl|CP030093.1_prot_AWX09065.1_513	R	GGTYLDPEAAAAGAAAVAGQGRG	-	55.3	25	55.3	4.17	2	intermediary metabolism and respiration	Unknown
Rv0489	lcl|CP030093.1_prot_AWX09065.1_513	R	GGTYLDPEAAAAGAAAVAGQGR	-	42.9	25	42.9	7.17	10	intermediary metabolism and respiration	Unknown
Rv0489	lcl|CP030093.1_prot_AWX09065.1_513	R	AITTAHLALDSADR	L	71	25	71	6.46	16	intermediary metabolism and respiration	Unknown
Rv0489	lcl|CP030093.1_prot_AWX09065.1_513	K	HLDQMSDDEIVGLNIPTGIPLR	Y	33.2	25	33.2	4.54	5	intermediary metabolism and respiration	Unknown
Rv0490	lcl|CP030093.1_prot_AWX09066.1_514	R	VLGDQTLLVTALANLVSNAIAYSPR	G	26	25	26	4.28	1	Regulatory proteins	Cytoplasmic Membrane
Rv0490	lcl|CP030093.1_prot_AWX09066.1_514	R	TDAPSNLR	V	25.8	25	20.9	0	1	Regulatory proteins	Cytoplasmic Membrane
Rv0490	lcl|CP030093.1_prot_AWX09066.1_514	R	GIGIAPEDQER	V	26.5	25	26.5	2.03	1	Regulatory proteins	Cytoplasmic Membrane
Rv0495c	lcl|CP030093.1_prot_AWX09071.1_520	K	TTLTEYDR	R	21.2	25	19.4	1.36	2	conserved hypotheticals	Cytoplasmic
Rv0495c	lcl|CP030093.1_prot_AWX09071.1_520	R	SQLGLIAVHPATR	A	43.3	25	43.3	4.39	2	conserved hypotheticals	Cytoplasmic
Rv0497	lcl|CP030093.1_prot_AWX09072.1_522	R	ALDVVPTLWR	G	24.6	25	23.1	1.14	1	cell wall and cell processes	Cytoplasmic Membrane
Rv0497	lcl|CP030093.1_prot_AWX09072.1_522	R	HAAAAAAGTDVEGDGAAEAR	V	68.2	25	68.2	15	19	cell wall and cell processes	Cytoplasmic Membrane
Rv0497	lcl|CP030093.1_prot_AWX09072.1_522	R	QISVAELLAR	Q	16	25	16	1.05	1	cell wall and cell processes	Cytoplasmic Membrane
Rv0497	lcl|CP030093.1_prot_AWX09072.1_522	R	TVYWSQPEPR	W	0	0	0	3.19	2	cell wall and cell processes	Cytoplasmic Membrane
Rv0497	lcl|CP030093.1_prot_AWX09072.1_522	M	tGPHPETESSGNR	Q	0	0	0	1.82	1	cell wall and cell processes	Cytoplasmic Membrane
Rv0498	lcl|CP030093.1_prot_AWX09073.1_523	R	AAEQLGAQTVVVHPPFR	W	16.2	25	16.2	1.74	2	conserved hypotheticals	Cytoplasmic
Rv0498	lcl|CP030093.1_prot_AWX09073.1_523	R	AEAAFEYADR	L	36.1	25	36.1	3.41	6	conserved hypotheticals	Cytoplasmic
Rv0498	lcl|CP030093.1_prot_AWX09073.1_523	K	VGLSTASVYPLR	A	66.3	25	66.3	6.82	15	conserved hypotheticals	Cytoplasmic
Rv0498	lcl|CP030093.1_prot_AWX09073.1_523	R	VWGANPILK	L	22.6	25	16.7	0	1	conserved hypotheticals	Cytoplasmic
Rv0500	lcl|CP030093.1_prot_AWX09075.1_525	R	IAIIGGGSIGEALLSGLLR	A	97.6	25	97.6	13	33	intermediary metabolism and respiration	Cytoplasmic
Rv0500	lcl|CP030093.1_prot_AWX09075.1_525	R	mAVDAAVQAAK	S	58.2	25	58.2	6.07	4	intermediary metabolism and respiration	Cytoplasmic
Rv0500	lcl|CP030093.1_prot_AWX09075.1_525	R	VDLTASR	L	48.6	25	35.5	2.04	16	intermediary metabolism and respiration	Cytoplasmic
Rv0500	lcl|CP030093.1_prot_AWX09075.1_525	K	SRSEQLR	I	31.4	25	14.2	2.17	1	intermediary metabolism and respiration	Cytoplasmic
Rv0500	lcl|CP030093.1_prot_AWX09075.1_525	R	QVATDLAAQTMAGSAAMLLER	M	21.5	25	21.5	4.16	4	intermediary metabolism and respiration	Cytoplasmic
Rv0500	lcl|CP030093.1_prot_AWX09075.1_525	R	AAVTSPGGTTAAALR	E	52.3	25	52.3	6.62	40	intermediary metabolism and respiration	Cytoplasmic
Rv0500	lcl|CP030093.1_prot_AWX09075.1_525	K	LPAGTPVVR	A	28.7	25	28.7	1.96	8	intermediary metabolism and respiration	Cytoplasmic
Rv0500	lcl|CP030093.1_prot_AWX09075.1_525	R	AMPNAAALVGAGVTALAK	G	65.5	25	65.5	12.4	8	intermediary metabolism and respiration	Cytoplasmic
Rv0500	lcl|CP030093.1_prot_AWX09075.1_525	R	MAVDAAVQAAK	S	31.9	25	31.9	4.7	10	intermediary metabolism and respiration	Cytoplasmic
Rv0500A	lcl|CP030093.1_prot_AWX09076.1_526	R	DTGFVEGQQAK	T	34.1	25	34.1	1.85	2	conserved hypotheticals	Cytoplasmic
Rv0502	lcl|CP030093.1_prot_AWX09079.1_529	R	GGFVSAALR	T	19.1	25	15.1	1.27	2	conserved hypotheticals	Cytoplasmic Membrane
Rv0503c	lcl|CP030093.1_prot_AWX09080.1_530	K	AMFDEVDSPR	R	76.6	25	74.7	5.08	26	lipid metabolism	Cytoplasmic
Rv0503c	lcl|CP030093.1_prot_AWX09080.1_530	R	HAVAEYDVNVIGLTLSENQYAHDK	A	53.6	25	53.6	11.9	6	lipid metabolism	Cytoplasmic
Rv0503c	lcl|CP030093.1_prot_AWX09080.1_530	K	AmFDEVDSPR	R	57.9	25	57.9	4.29	12	lipid metabolism	Cytoplasmic
Rv0503c	lcl|CP030093.1_prot_AWX09080.1_530	R	GcSDLFR	D	35.8	25	34.3	1.47	3	lipid metabolism	Cytoplasmic
Rv0503c	lcl|CP030093.1_prot_AWX09080.1_530	K	FILTEIFPGGR	L	56.7	25	55.7	3.34	19	lipid metabolism	Cytoplasmic
Rv0503c	lcl|CP030093.1_prot_AWX09080.1_530	K	FYNLTPDDGR	M	57.4	25	54	5.85	38	lipid metabolism	Cytoplasmic
Rv0503c	lcl|CP030093.1_prot_AWX09080.1_530	R	IGANYVPTLNAWADALQAHK	D	0	0	0	1.16	1	lipid metabolism	Cytoplasmic
Rv0503c	lcl|CP030093.1_prot_AWX09080.1_530	R	IGANYVPTLNAWADALQAHKDEAIALK	G	28.7	25	28.7	10.3	3	lipid metabolism	Cytoplasmic
Rv0503c	lcl|CP030093.1_prot_AWX09080.1_530	K	GQETYDIYMHYLR	G	60.5	25	60.5	7.89	3	lipid metabolism	Cytoplasmic
Rv0503c	lcl|CP030093.1_prot_AWX09080.1_530	R	IQGWEEFDEPVDR	I	71.6	25	71.6	7.42	32	lipid metabolism	Cytoplasmic
Rv0503c	lcl|CP030093.1_prot_AWX09080.1_530	R	ISQVDYYSSNAGWK	V	40.7	25	40.7	3	6	lipid metabolism	Cytoplasmic
Rv0503c	lcl|CP030093.1_prot_AWX09080.1_530	R	IVSLGAFEHFADGAGDAGFER	Y	59	25	59	12.5	53	lipid metabolism	Cytoplasmic
Rv0503c	lcl|CP030093.1_prot_AWX09080.1_530	M	TSQGDTTSGTQLKPPVEAVR	S	23.8	25	23.8	4.1	5	lipid metabolism	Cytoplasmic
Rv0504c	lcl|CP030093.1_prot_AWX09081.1_531	R	APDHFLVGR	E	51.4	25	45	4.34	54	conserved hypotheticals	Cytoplasmic
Rv0504c	lcl|CP030093.1_prot_AWX09081.1_531	K	DDHPTHYSEPDAAAAGYPALVAPLTFLAIAGR	R	26.5	25	26.5	13	5	conserved hypotheticals	Cytoplasmic
Rv0504c	lcl|CP030093.1_prot_AWX09081.1_531	K	FNIPINIAR	V	32.9	25	27.4	2.66	12	conserved hypotheticals	Cytoplasmic
Rv0504c	lcl|CP030093.1_prot_AWX09081.1_531	R	VQLEIFTK	F	45.5	25	45.5	1.74	18	conserved hypotheticals	Cytoplasmic
Rv0504c	lcl|CP030093.1_prot_AWX09081.1_531	M	tVPEEAQTLIGK	H	0	0	0	4.4	14	conserved hypotheticals	Cytoplasmic
Rv0504c	lcl|CP030093.1_prot_AWX09081.1_531	K	IREFAVAVK	D	28	25	22.9	0	1	conserved hypotheticals	Cytoplasmic
Rv0505c	lcl|CP030093.1_prot_AWX09082.1_532	K	ALAFIEGR	S	44.5	25	33.5	2.34	13	intermediary metabolism and respiration	Cytoplasmic
Rv0505c	lcl|CP030093.1_prot_AWX09082.1_532	R	DVLGFLYAQAK	F	29.7	25	29.7	1.8	2	intermediary metabolism and respiration	Cytoplasmic
Rv0505c	lcl|CP030093.1_prot_AWX09082.1_532	K	ENSNDVAAGR	R	65.9	25	59.1	4	1	intermediary metabolism and respiration	Cytoplasmic
Rv0505c	lcl|CP030093.1_prot_AWX09082.1_532	R	IGVPSALALGAAGGALAALASR	R	33.2	25	33.2	4.06	1	intermediary metabolism and respiration	Cytoplasmic
Rv0505c	lcl|CP030093.1_prot_AWX09082.1_532	R	KALAFIEGR	S	37.2	25	37.2	2.34	1	intermediary metabolism and respiration	Cytoplasmic
Rv0505c	lcl|CP030093.1_prot_AWX09082.1_532	R	LGLTGALGTVAESVDGIFTGR	L	97.1	25	97.1	14.7	7	intermediary metabolism and respiration	Cytoplasmic
Rv0505c	lcl|CP030093.1_prot_AWX09082.1_532	R	LVGEILHGTGK	A	25.7	25	25.7	1.19	3	intermediary metabolism and respiration	Cytoplasmic
Rv0505c	lcl|CP030093.1_prot_AWX09082.1_532	R	SVAELVALGEEIYDEIIADK	I	71.5	25	71.5	6.92	4	intermediary metabolism and respiration	Cytoplasmic
Rv0509	lcl|CP030093.1_prot_AWX09086.1_536	R	AAEVVEAELLR	L	27.2	25	17.2	0	1	intermediary metabolism and respiration	Cytoplasmic
Rv0510	lcl|CP030093.1_prot_AWX09087.1_537	R	GSLLATTQAATVR	D	31.7	25	31.7	3.66	1	intermediary metabolism and respiration	Cytoplasmic
Rv0510	lcl|CP030093.1_prot_AWX09087.1_537	R	FTVAAIPPR	N	42.9	25	42.9	4.92	11	intermediary metabolism and respiration	Cytoplasmic
Rv0510	lcl|CP030093.1_prot_AWX09087.1_537	R	ELGLSVAAELFELGAR	E	81.8	25	81.8	10.2	4	intermediary metabolism and respiration	Cytoplasmic
Rv0510	lcl|CP030093.1_prot_AWX09087.1_537	K	DLPTAADPR	F	18.2	25	16.5	1.1	3	intermediary metabolism and respiration	Cytoplasmic
Rv0510	lcl|CP030093.1_prot_AWX09087.1_537	R	DGLTLGELPVGSLVGTSSPR	R	81.8	25	81.8	10.7	13	intermediary metabolism and respiration	Cytoplasmic
Rv0510	lcl|CP030093.1_prot_AWX09087.1_537	K	VSSGDLDAIVVAR	A	26.6	25	24.7	2.01	3	intermediary metabolism and respiration	Cytoplasmic
Rv0510	lcl|CP030093.1_prot_AWX09087.1_537	R	LVAVLAELDDADTR	A	76.1	25	76.1	7.62	21	intermediary metabolism and respiration	Cytoplasmic
Rv0510	lcl|CP030093.1_prot_AWX09087.1_537	R	GcVAALDGSDVIR	A	42.8	25	42.6	5.64	3	intermediary metabolism and respiration	Cytoplasmic
Rv0510	lcl|CP030093.1_prot_AWX09087.1_537	R	ASGIGScGR	A	19	25	19	1.09	3	intermediary metabolism and respiration	Cytoplasmic
Rv0512	lcl|CP030093.1_prot_AWX09088.1_539	R	AAAAAVAAGVGGLMLFGVPR	D	48.8	25	45.8	5.35	4	intermediary metabolism and respiration	Cytoplasmic
Rv0512	lcl|CP030093.1_prot_AWX09088.1_539	R	TYQQEPGNAAEALR	E	14.4	25	14.4	7.21	2	intermediary metabolism and respiration	Cytoplasmic
Rv0512	lcl|CP030093.1_prot_AWX09088.1_539	R	GRVDNDATVAR	Y	36.2	25	26.1	2.19	3	intermediary metabolism and respiration	Cytoplasmic
Rv0512	lcl|CP030093.1_prot_AWX09088.1_539	R	VDNDATVAR	Y	66.7	25	53.5	5.14	11	intermediary metabolism and respiration	Cytoplasmic
Rv0512	lcl|CP030093.1_prot_AWX09088.1_539	K	FASAFYGPFR	E	38.1	25	38.1	2.96	4	intermediary metabolism and respiration	Cytoplasmic
Rv0512	lcl|CP030093.1_prot_AWX09088.1_539	R	EAVSSSLSGDR	R	48.2	25	48.2	3.44	2	intermediary metabolism and respiration	Cytoplasmic
Rv0512	lcl|CP030093.1_prot_AWX09088.1_539	R	DQDKDGVGSAGIDPDGILNVALR	D	34.7	25	34.7	6.15	16	intermediary metabolism and respiration	Cytoplasmic
Rv0512	lcl|CP030093.1_prot_AWX09088.1_539	R	AAVLESLTGIR	R	37.7	25	37.7	2.25	6	intermediary metabolism and respiration	Cytoplasmic
Rv0513	lcl|CP030093.1_prot_AWX09089.1_540	R	IHTSVELTHDALR	Q	40.1	25	39.6	2.04	3	cell wall and cell processes	Unknown
Rv0513	lcl|CP030093.1_prot_AWX09089.1_540	M	TPTGDTKPK	L	29.3	25	29.3	0	2	cell wall and cell processes	Unknown
Rv0513	lcl|CP030093.1_prot_AWX09089.1_540	R	TLGELVGVPR	G	32	25	32	0	4	cell wall and cell processes	Unknown
Rv0516c	lcl|CP030093.1_prot_AWX09092.1_543	R	qLVLPLISR	S	0	0	0	2.66	1	information pathways	Cytoplasmic
Rv0516c	lcl|CP030093.1_prot_AWX09092.1_543	K	ALHDLADAIDR	R	35.5	25	24.6	0	1	information pathways	Cytoplasmic
Rv0524	lcl|CP030093.1_prot_AWX09100.1_552	R	AAAQERPA	-	47.7	25	31.6	1.11	21	intermediary metabolism and respiration	Cytoplasmic
Rv0524	lcl|CP030093.1_prot_AWX09100.1_552	R	AADDAVYTALDANADR	L	75.8	25	75.8	7.29	33	intermediary metabolism and respiration	Cytoplasmic
Rv0524	lcl|CP030093.1_prot_AWX09100.1_552	R	AFTAVGGTPR	F	39.7	25	39.5	1.77	10	intermediary metabolism and respiration	Cytoplasmic
Rv0524	lcl|CP030093.1_prot_AWX09100.1_552	R	TSAQLFEAAcSVIPGGVNSPVR	A	0	0	0	4.46	1	intermediary metabolism and respiration	Cytoplasmic
Rv0524	lcl|CP030093.1_prot_AWX09100.1_552	R	AITAEHGALLILDEVMTGFR	V	61	25	61	9.4	11	intermediary metabolism and respiration	Cytoplasmic
Rv0524	lcl|CP030093.1_prot_AWX09100.1_552	R	GLSFGAPTPAETQLAGEIIGR	V	80	25	80	11.1	16	intermediary metabolism and respiration	Cytoplasmic
Rv0524	lcl|CP030093.1_prot_AWX09100.1_552	R	IANALPAAAR	A	27.1	25	23	2.27	6	intermediary metabolism and respiration	Cytoplasmic
Rv0524	lcl|CP030093.1_prot_AWX09100.1_552	R	LAGLLSEALTDAVVPHQISR	A	70	25	70	8.19	47	intermediary metabolism and respiration	Cytoplasmic
Rv0524	lcl|CP030093.1_prot_AWX09100.1_552	R	LAPLGPVYQAGTLSGNPVAVAAGLATLR	A	78.1	25	78.1	15	17	intermediary metabolism and respiration	Cytoplasmic
Rv0524	lcl|CP030093.1_prot_AWX09100.1_552	R	LVNSGTEATMSAVR	L	70.5	25	70.5	9.96	14	intermediary metabolism and respiration	Cytoplasmic
Rv0524	lcl|CP030093.1_prot_AWX09100.1_552	K	VMSGGMPAAAFGGR	A	18.8	25	18.8	1.77	2	intermediary metabolism and respiration	Cytoplasmic
Rv0524	lcl|CP030093.1_prot_AWX09100.1_552	R	AGNMLSVFFGETPVTDFASAR	A	75.1	25	75.1	12.7	3	intermediary metabolism and respiration	Cytoplasmic
Rv0525	lcl|CP030093.1_prot_AWX09101.1_553	R	VGPGDGAWR	D	58.2	25	54.5	3.19	15	conserved hypotheticals	Cytoplasmic Membrane
Rv0525	lcl|CP030093.1_prot_AWX09101.1_553	R	NPFTPSWGEPYVDIAAR	M	56.3	25	56.3	7.68	29	conserved hypotheticals	Cytoplasmic Membrane
Rv0525	lcl|CP030093.1_prot_AWX09101.1_553	M	PEETQVHVVR	H	80.3	25	65.5	7.54	22	conserved hypotheticals	Cytoplasmic Membrane
Rv0525	lcl|CP030093.1_prot_AWX09101.1_553	R	LPGFHLSATGAAQAAAVADALADR	D	82.9	25	82.8	15	44	conserved hypotheticals	Cytoplasmic Membrane
Rv0525	lcl|CP030093.1_prot_AWX09101.1_553	R	DIVAVIASPLQR	A	55.7	25	55.5	5.07	48	conserved hypotheticals	Cytoplasmic Membrane
Rv0525	lcl|CP030093.1_prot_AWX09101.1_553	R	DcALASVTSLIYDGDR	L	39.5	25	39.2	3.15	3	conserved hypotheticals	Cytoplasmic Membrane
Rv0525	lcl|CP030093.1_prot_AWX09101.1_553	R	GAGHEVVcVSHQLPVWTLR	L	0	0	0	4.17	4	conserved hypotheticals	Cytoplasmic Membrane
Rv0525	lcl|CP030093.1_prot_AWX09101.1_553	R	HDLAVETDPDLIESANFFEGR	R	42.4	25	42.4	8.47	11	conserved hypotheticals	Cytoplasmic Membrane
Rv0525	lcl|CP030093.1_prot_AWX09101.1_553	R	HGEVHNPTGILYGR	L	46.3	25	46.3	3.8	6	conserved hypotheticals	Cytoplasmic Membrane
Rv0525	lcl|CP030093.1_prot_AWX09101.1_553	R	HDLAVETDPDLIESANFFEGRR	V	23.1	25	23.1	3.49	7	conserved hypotheticals	Cytoplasmic Membrane
Rv0525	lcl|CP030093.1_prot_AWX09101.1_553	R	AQETAAPIAAR	H	53.3	25	53.2	5.46	33	conserved hypotheticals	Cytoplasmic Membrane
Rv0525	lcl|CP030093.1_prot_AWX09101.1_553	R	LYLTGKR	L	38.2	25	38.2	1.06	2	conserved hypotheticals	Cytoplasmic Membrane
Rv0525	lcl|CP030093.1_prot_AWX09101.1_553	R	LVDVVYSQPAAL	-	18.9	25	18.9	1.32	3	conserved hypotheticals	Cytoplasmic Membrane
Rv0530	lcl|CP030093.1_prot_AWX09104.1_558	K	VPLETPATVR	H	28.4	25	28.2	4	32	conserved hypotheticals	Cytoplasmic
Rv0530	lcl|CP030093.1_prot_AWX09104.1_558	R	VVPFDPHLEEGAEIALDR	L	35.2	25	35.2	6.37	15	conserved hypotheticals	Cytoplasmic
Rv0530	lcl|CP030093.1_prot_AWX09104.1_558	R	EALTELAAVVAAGFPGD	P	0	0	0	1.05	1	conserved hypotheticals	Cytoplasmic
Rv0530	lcl|CP030093.1_prot_AWX09104.1_558	R	SAAATLDWLQAHGHDDQVR	N	28.8	25	28.8	3.89	4	conserved hypotheticals	Cytoplasmic
Rv0530	lcl|CP030093.1_prot_AWX09104.1_558	R	EALTELAAVVAAGFPGDPR	R	117	25	117	12.2	11	conserved hypotheticals	Cytoplasmic
Rv0530	lcl|CP030093.1_prot_AWX09104.1_558	R	LINAGEGPR	A	22.3	25	22.3	1.24	3	conserved hypotheticals	Cytoplasmic
Rv0530	lcl|CP030093.1_prot_AWX09104.1_558	R	LLYLLSGR	L	45	25	32.8	3	21	conserved hypotheticals	Cytoplasmic
Rv0530	lcl|CP030093.1_prot_AWX09104.1_558	R	NSIAVVNAVRPR	A	25	25	25	2.19	5	conserved hypotheticals	Cytoplasmic
Rv0530	lcl|CP030093.1_prot_AWX09104.1_558	R	SDVLVVVSSGSIDGAR	S	51.3	25	48.6	4.85	20	conserved hypotheticals	Cytoplasmic
Rv0530Ac	lcl|CP030093.1_prot_AWX09105.1_559	R	VIGPDDDPEFLR	R	28.5	25	28.5	3.39	3	#N/A	#N/A
Rv0531	lcl|CP030093.1_prot_AWX09106.1_560	R	ATAALAVAGER	R	15.5	25	14.2	3.57	3	cell wall and cell processes	Cytoplasmic Membrane
Rv0533c	lcl|CP030093.1_prot_AWX09109.1_563	R	SVGLLSVGAYRPER	V	11.6	25	11.6	1.89	1	lipid metabolism	Cytoplasmic
Rv0533c	lcl|CP030093.1_prot_AWX09109.1_563	M	TEIATTSGAR	S	40.3	25	40.3	2.23	5	lipid metabolism	Cytoplasmic
Rv0533c	lcl|CP030093.1_prot_AWX09109.1_563	R	LEGPAVFR	W	41.5	25	28.9	0	1	lipid metabolism	Cytoplasmic
Rv0533c	lcl|CP030093.1_prot_AWX09109.1_563	R	GGGAATMLVVGTEK	L	50.9	25	50.9	2.59	3	lipid metabolism	Cytoplasmic
Rv0537c	lcl|CP030093.1_prot_AWX09113.1_567	R	qLPQPPHTPALSR	P	0	0	0	1.18	1	cell wall and cell processes	Cytoplasmic Membrane
Rv0540	lcl|CP030093.1_prot_AWX09115.1_570	R	LKSFTVFR	Q	17.7	25	16.2	0	1	conserved hypotheticals	Cytoplasmic
Rv0540	lcl|CP030093.1_prot_AWX09115.1_570	R	LAAAIGDK	V	47.8	25	29.6	0	1	conserved hypotheticals	Cytoplasmic
Rv0540	lcl|CP030093.1_prot_AWX09115.1_570	K	VAADIAAAALLDTLDAVAAAPVTAR	A	51.6	25	51.6	11.1	1	conserved hypotheticals	Cytoplasmic
Rv0543c	lcl|CP030093.1_prot_AWX09118.1_573	R	LAAQGWPLDDVR	D	7.76	25	7.76	1.6	2	conserved hypotheticals	Cytoplasmic
Rv0543c	lcl|CP030093.1_prot_AWX09118.1_573	K	AVANELMR	L	23.8	25	17.1	0	2	conserved hypotheticals	Cytoplasmic
Rv0544c	lcl|CP030093.1_prot_AWX09119.1_574	R	LQAAGDGADATAR	R	22.3	25	22.3	1.28	1	cell wall and cell processes	Cytoplasmic Membrane
Rv0546c	lcl|CP030093.1_prot_AWX09121.1_576	R	GPFPGALWLQVR	D	65.8	25	65.8	6.24	14	conserved hypotheticals	Cytoplasmic
Rv0546c	lcl|CP030093.1_prot_AWX09121.1_576	R	DQIGLAIAR	E	21.7	25	20.2	0	1	conserved hypotheticals	Cytoplasmic
Rv0546c	lcl|CP030093.1_prot_AWX09121.1_576	R	DLEATQTELVSR	G	76.1	25	74.9	6.8	30	conserved hypotheticals	Cytoplasmic
Rv0546c	lcl|CP030093.1_prot_AWX09121.1_576	R	EYGAGTVFFAGQSLLELAGYGEPDHSR	G	47.8	25	47.8	11.7	3	conserved hypotheticals	Cytoplasmic
Rv0546c	lcl|CP030093.1_prot_AWX09121.1_576	-	MEILASR	M	46.5	25	32.4	2	11	conserved hypotheticals	Cytoplasmic
Rv0546c	lcl|CP030093.1_prot_AWX09121.1_576	R	MLLRPADYQR	S	14.7	25	14.7	1.24	1	conserved hypotheticals	Cytoplasmic
Rv0546c	lcl|CP030093.1_prot_AWX09121.1_576	-	mEILASR	M	13	25	13	1.64	1	conserved hypotheticals	Cytoplasmic
Rv0547c	lcl|CP030093.1_prot_AWX09122.1_577	K	AALSAVSR	I	41.7	25	14.7	2.31	10	intermediary metabolism and respiration	Cytoplasmic
Rv0547c	lcl|CP030093.1_prot_AWX09122.1_577	R	AVVVAVAR	R	32.8	25	13.7	0	2	intermediary metabolism and respiration	Cytoplasmic
Rv0547c	lcl|CP030093.1_prot_AWX09122.1_577	K	AYDGLPALTAAEAAEWMVTAAR	T	73.5	25	73.5	8.82	1	intermediary metabolism and respiration	Cytoplasmic
Rv0547c	lcl|CP030093.1_prot_AWX09122.1_577	R	TMVLNYYAPLR	L	60.6	25	60.6	6.17	4	intermediary metabolism and respiration	Cytoplasmic
Rv0547c	lcl|CP030093.1_prot_AWX09122.1_577	R	ILLTGASSGIGAAATK	Q	56.3	25	56.3	7.66	12	intermediary metabolism and respiration	Cytoplasmic
Rv0547c	lcl|CP030093.1_prot_AWX09122.1_577	R	IGGIDILINNAGR	S	49.7	25	46	3.6	29	intermediary metabolism and respiration	Cytoplasmic
Rv0547c	lcl|CP030093.1_prot_AWX09122.1_577	R	GLAPGmLER	G	28.1	25	22.4	1.64	3	intermediary metabolism and respiration	Cytoplasmic
Rv0547c	lcl|CP030093.1_prot_AWX09122.1_577	R	GLAPGMLER	G	36.6	25	32.9	1.96	8	intermediary metabolism and respiration	Cytoplasmic
Rv0547c	lcl|CP030093.1_prot_AWX09122.1_577	K	DLLDAVADR	I	25.8	25	16.5	0	2	intermediary metabolism and respiration	Cytoplasmic
Rv0547c	lcl|CP030093.1_prot_AWX09122.1_577	R	TmVLNYYAPLR	L	0	0	0	3.74	2	intermediary metabolism and respiration	Cytoplasmic
Rv0547c	lcl|CP030093.1_prot_AWX09122.1_577	R	VAVAVNALDSIGPR	W	85.1	25	84.9	5.8	40	intermediary metabolism and respiration	Cytoplasmic
Rv0548c	lcl|CP030093.1_prot_AWX09123.1_578	R	mSPDVGVVLLTGNGPSPK	D	37.3	25	37.3	4.7	4	intermediary metabolism and respiration	Cytoplasmic
Rv0548c	lcl|CP030093.1_prot_AWX09123.1_578	R	LAYmTDEAVEGR	D	64.2	25	64.2	7.41	17	intermediary metabolism and respiration	Cytoplasmic
Rv0548c	lcl|CP030093.1_prot_AWX09123.1_578	R	VAFNRPEVR	N	25.2	25	24	1.48	4	intermediary metabolism and respiration	Cytoplasmic
Rv0548c	lcl|CP030093.1_prot_AWX09123.1_578	K	qTDADVGSFDGGYGSAYLAR	Q	0	0	0	12.4	1	intermediary metabolism and respiration	Cytoplasmic
Rv0548c	lcl|CP030093.1_prot_AWX09123.1_578	R	SGYQYASGDTADTVDVAR	A	70.5	25	70.5	9.3	12	intermediary metabolism and respiration	Cytoplasmic
Rv0548c	lcl|CP030093.1_prot_AWX09123.1_578	R	FKQTDADVGSFDGGYGSAYLAR	Q	33.9	25	33.9	6	4	intermediary metabolism and respiration	Cytoplasmic
Rv0548c	lcl|CP030093.1_prot_AWX09123.1_578	K	QTDADVGSFDGGYGSAYLAR	Q	29.4	25	29.4	2.4	5	intermediary metabolism and respiration	Cytoplasmic
Rv0548c	lcl|CP030093.1_prot_AWX09123.1_578	R	NAFRPHTVDELYR	V	29.8	25	29.8	6	3	intermediary metabolism and respiration	Cytoplasmic
Rv0548c	lcl|CP030093.1_prot_AWX09123.1_578	R	MSPDVGVVLLTGNGPSPK	D	51.2	25	51.2	5.55	22	intermediary metabolism and respiration	Cytoplasmic
Rv0548c	lcl|CP030093.1_prot_AWX09123.1_578	R	LVDGFDDLTDITYHR	H	71.1	25	71.1	12.6	22	intermediary metabolism and respiration	Cytoplasmic
Rv0548c	lcl|CP030093.1_prot_AWX09123.1_578	R	LHILEVQR	L	37.3	25	37.3	1.51	35	intermediary metabolism and respiration	Cytoplasmic
Rv0548c	lcl|CP030093.1_prot_AWX09123.1_578	K	DGGWAFcSGGDQR	I	21.8	25	21.8	2.2	2	intermediary metabolism and respiration	Cytoplasmic
Rv0548c	lcl|CP030093.1_prot_AWX09123.1_578	R	LAYMTDEAVEGR	D	97.3	25	90.7	11.7	44	intermediary metabolism and respiration	Cytoplasmic
Rv0548c	lcl|CP030093.1_prot_AWX09123.1_578	R	HVDDATVR	V	38.6	25	28.9	2.37	32	intermediary metabolism and respiration	Cytoplasmic
Rv0548c	lcl|CP030093.1_prot_AWX09123.1_578	K	FAFNLLDDGLVGQQLFAGEATR	L	151	25	151	15	23	intermediary metabolism and respiration	Cytoplasmic
Rv0548c	lcl|CP030093.1_prot_AWX09123.1_578	R	EIFFLGR	T	41.3	25	36.9	2.02	60	intermediary metabolism and respiration	Cytoplasmic
Rv0548c	lcl|CP030093.1_prot_AWX09123.1_578	K	RPPDWSPFPR	Y	23.1	25	22.2	1.51	6	intermediary metabolism and respiration	Cytoplasmic
Rv0549c	lcl|CP030093.1_prot_AWX09124.1_579	R	AGALTVAYVDAALEELR	Q	12.7	25	12.7	4.47	1	Virulence, detoxification and adaptation	Cytoplasmic Membrane
Rv0549c	lcl|CP030093.1_prot_AWX09124.1_579	R	qVPVTRHGLSSLLAGAWSR	R	0	0	0	1.46	1	Virulence, detoxification and adaptation	Cytoplasmic Membrane
Rv0553	lcl|CP030093.1_prot_AWX09128.1_583	R	DRVPINATVPAVAAAQVGEVLAR	F	0	0	0	3.51	1	intermediary metabolism and respiration	Cytoplasmic
Rv0554	lcl|CP030093.1_prot_AWX09129.1_584	R	cQLDcAPQTNR	L	0	0	0	2.35	1	Virulence, detoxification and adaptation	Cytoplasmic
Rv0554	lcl|CP030093.1_prot_AWX09129.1_584	R	TWHPHQVPAFLAAGYR	C	0	0	0	1.18	1	Virulence, detoxification and adaptation	Cytoplasmic
Rv0554	lcl|CP030093.1_prot_AWX09129.1_584	R	NIAAPVLVIGFADDVVTPPYLGR	E	81	25	81	13.6	7	Virulence, detoxification and adaptation	Cytoplasmic
Rv0554	lcl|CP030093.1_prot_AWX09129.1_584	R	EVADALPNGR	Y	22.6	25	22.6	0	1	Virulence, detoxification and adaptation	Cytoplasmic
Rv0554	lcl|CP030093.1_prot_AWX09129.1_584	K	AEAELYDSGVQLPPTYDAR	A	27	25	27	1.72	5	Virulence, detoxification and adaptation	Cytoplasmic
Rv0554	lcl|CP030093.1_prot_AWX09129.1_584	R	LLENFSR	K	49.5	25	39.6	4.12	18	Virulence, detoxification and adaptation	Cytoplasmic
Rv0555	lcl|CP030093.1_prot_AWX09130.1_585	R	FSDVSSR	I	29.5	25	29.1	1.6	2	intermediary metabolism and respiration	Unknown
Rv0556	lcl|CP030093.1_prot_AWX09131.1_586	R	ITYRPQLGVLYPSELSTGMR	I	12.1	25	12.1	1.7	1	cell wall and cell processes	Cytoplasmic Membrane
Rv0556	lcl|CP030093.1_prot_AWX09131.1_586	R	IYVEYNKR	D	13.9	25	13.9	1.27	1	cell wall and cell processes	Cytoplasmic Membrane
Rv0557	lcl|CP030093.1_prot_AWX09132.1_587	R	LTGLAASGAVR	L	31.8	25	15.8	0	1	lipid metabolism	Cytoplasmic
Rv0558	lcl|CP030093.1_prot_AWX09133.1_588	R	KYDLTNTVLSLGQDR	Y	13	25	13	1.06	1	intermediary metabolism and respiration	Unknown
Rv0558	lcl|CP030093.1_prot_AWX09133.1_588	R	NVANQQAALR	E	58.1	25	46.4	2.54	4	intermediary metabolism and respiration	Unknown
Rv0558	lcl|CP030093.1_prot_AWX09133.1_588	R	AVSSNPEAYEYLAESIR	A	37.6	25	37.6	5.46	4	intermediary metabolism and respiration	Unknown
Rv0559c	lcl|CP030093.1_prot_AWX09134.1_589	R	FGIYGPQDYNAWLAK	I	82.6	25	82.6	5.66	12	cell wall and cell processes	Unknown
Rv0559c	lcl|CP030093.1_prot_AWX09134.1_589	R	GTTQGQAFQFLGAAIDHYcPEHVGVLQR	A	17.2	25	17.2	4.57	5	cell wall and cell processes	Unknown
Rv0559c	lcl|CP030093.1_prot_AWX09134.1_589	R	GVDGDAYK	S	23.9	25	23.9	1.22	5	cell wall and cell processes	Unknown
Rv0559c	lcl|CP030093.1_prot_AWX09134.1_589	K	SATFLQR	N	45	25	43.5	2.37	11	cell wall and cell processes	Unknown
Rv0560c	lcl|CP030093.1_prot_AWX09135.1_590	R	AAAPGASYFVLVFDR	A	77.7	25	77.7	8.6	3	intermediary metabolism and respiration	Cytoplasmic
Rv0560c	lcl|CP030093.1_prot_AWX09135.1_590	R	AAIPEGPINAVTEDELR	A	33.9	25	33.9	5.52	2	intermediary metabolism and respiration	Cytoplasmic
Rv0562	lcl|CP030093.1_prot_AWX09137.1_592	R	VEQLMDTELR	Q	47.8	25	40.4	3.18	8	intermediary metabolism and respiration	Cytoplasmic
Rv0562	lcl|CP030093.1_prot_AWX09137.1_592	K	TGSLIGAAGR	L	29.1	25	28.1	1.96	17	intermediary metabolism and respiration	Cytoplasmic
Rv0562	lcl|CP030093.1_prot_AWX09137.1_592	R	VEQLmDTELR	Q	16.6	25	16.1	0	1	intermediary metabolism and respiration	Cytoplasmic
Rv0562	lcl|CP030093.1_prot_AWX09137.1_592	R	TPATVVAGVDLGDAVFAAAVR	A	84	25	84	13.7	9	intermediary metabolism and respiration	Cytoplasmic
Rv0562	lcl|CP030093.1_prot_AWX09137.1_592	R	qADEVMSDSLLHLFNAGGKR	F	0	0	0	2.51	1	intermediary metabolism and respiration	Cytoplasmic
Rv0562	lcl|CP030093.1_prot_AWX09137.1_592	R	LGGMFSGATDEQVER	L	58.1	25	58.1	5.74	12	intermediary metabolism and respiration	Cytoplasmic
Rv0562	lcl|CP030093.1_prot_AWX09137.1_592	R	qADEVMSDSLLHLFNAGGK	R	0	0	0	2.08	1	intermediary metabolism and respiration	Cytoplasmic
Rv0562	lcl|CP030093.1_prot_AWX09137.1_592	R	IIADTFAQLVTGQMR	E	78.9	25	78.9	8.28	2	intermediary metabolism and respiration	Cytoplasmic
Rv0562	lcl|CP030093.1_prot_AWX09137.1_592	R	EALTLLR	A	54.6	25	38.8	1.89	21	intermediary metabolism and respiration	Cytoplasmic
Rv0562	lcl|CP030093.1_prot_AWX09137.1_592	R	GTSENVDSIEQYLK	V	62	25	62	4.14	8	intermediary metabolism and respiration	Cytoplasmic
Rv0562	lcl|CP030093.1_prot_AWX09137.1_592	R	AKDVLAQYAAQAR	H	43.6	25	43.6	4.23	7	intermediary metabolism and respiration	Cytoplasmic
Rv0562	lcl|CP030093.1_prot_AWX09137.1_592	R	ALAALVDYTVSR	H	62	25	62	4.08	29	intermediary metabolism and respiration	Cytoplasmic
Rv0562	lcl|CP030093.1_prot_AWX09137.1_592	R	ALLNGPVDDDAEVR	E	84.7	25	84.7	8.68	44	intermediary metabolism and respiration	Cytoplasmic
Rv0562	lcl|CP030093.1_prot_AWX09137.1_592	R	ASPGMAR	A	26.6	25	26.6	1.66	1	intermediary metabolism and respiration	Cytoplasmic
Rv0562	lcl|CP030093.1_prot_AWX09137.1_592	R	HELALLPDVPGR	R	17.3	25	14.7	0	1	intermediary metabolism and respiration	Cytoplasmic
Rv0562	lcl|CP030093.1_prot_AWX09137.1_592	K	DVLAQYAAQAR	H	50.7	25	46.3	4.7	15	intermediary metabolism and respiration	Cytoplasmic
Rv0562	lcl|CP030093.1_prot_AWX09137.1_592	R	EGVHTLPMLYALR	E	25.7	25	19.8	1.92	9	intermediary metabolism and respiration	Cytoplasmic
Rv0563	lcl|CP030093.1_prot_AWX09138.1_593	R	AMHAQPVSELQAPAMYR	I	32.5	25	32.5	3.62	5	Virulence, detoxification and adaptation	Cytoplasmic Membrane
Rv0563	lcl|CP030093.1_prot_AWX09138.1_593	R	EYQADESGAVLTGDPLALASALR	K	25.9	25	25.9	7.36	3	Virulence, detoxification and adaptation	Cytoplasmic Membrane
Rv0563	lcl|CP030093.1_prot_AWX09138.1_593	R	LYISDTAAPNAFATGR	N	65.8	25	65.8	5.39	32	Virulence, detoxification and adaptation	Cytoplasmic Membrane
Rv0563	lcl|CP030093.1_prot_AWX09138.1_593	R	NAAVccTTGILR	I	53.6	25	53.6	3.46	8	Virulence, detoxification and adaptation	Cytoplasmic Membrane
Rv0563	lcl|CP030093.1_prot_AWX09138.1_593	R	AVLGHELSHVYNR	D	25	25	25	2.6	1	Virulence, detoxification and adaptation	Cytoplasmic Membrane
Rv0563	lcl|CP030093.1_prot_AWX09138.1_593	R	ELATSAHQPMPR	L	61	25	61	5.41	2	Virulence, detoxification and adaptation	Cytoplasmic Membrane
Rv0563	lcl|CP030093.1_prot_AWX09138.1_593	R	ELATSAHQPmPR	L	17.2	25	17.2	0	1	Virulence, detoxification and adaptation	Cytoplasmic Membrane
Rv0566c	lcl|CP030093.1_prot_AWX09140.1_596	R	qEVDNALNQAAK	E	0	0	0	3.89	3	conserved hypotheticals	Cytoplasmic
Rv0566c	lcl|CP030093.1_prot_AWX09140.1_596	K	qGISSENAKK	I	0	0	0	2.13	1	conserved hypotheticals	Cytoplasmic
Rv0566c	lcl|CP030093.1_prot_AWX09140.1_596	R	QEVDNALNQAAK	E	53.7	25	39.7	1.96	6	conserved hypotheticals	Cytoplasmic
Rv0566c	lcl|CP030093.1_prot_AWX09140.1_596	K	ADLDVALQFVNYR	-	48.5	25	48.5	7.38	15	conserved hypotheticals	Cytoplasmic
Rv0566c	lcl|CP030093.1_prot_AWX09140.1_596	K	AAVDVFK	E	47.6	25	34.8	1.38	2	conserved hypotheticals	Cytoplasmic
Rv0566c	lcl|CP030093.1_prot_AWX09140.1_596	M	ADSSFDIVSK	V	55	25	55	2.62	3	conserved hypotheticals	Cytoplasmic
Rv0566c	lcl|CP030093.1_prot_AWX09140.1_596	K	AFEAGEPQASGK	T	35.3	25	35.1	4.07	13	conserved hypotheticals	Cytoplasmic
Rv0566c	lcl|CP030093.1_prot_AWX09140.1_596	K	GDEAVELTSSTEER	V	64.4	25	64.4	5.85	21	conserved hypotheticals	Cytoplasmic
Rv0566c	lcl|CP030093.1_prot_AWX09140.1_596	K	IAWKGDEAVELTSSTEER	V	0	0	0	5.25	1	conserved hypotheticals	Cytoplasmic
Rv0566c	lcl|CP030093.1_prot_AWX09140.1_596	K	TQIQGDEVR	V	45.9	25	45.3	2.27	22	conserved hypotheticals	Cytoplasmic
Rv0566c	lcl|CP030093.1_prot_AWX09140.1_596	K	QGISSENAK	K	61	25	55.5	1.09	4	conserved hypotheticals	Cytoplasmic
Rv0566c	lcl|CP030093.1_prot_AWX09140.1_596	K	KADLDVALQFVNYR	-	35.2	25	35.2	3.51	3	conserved hypotheticals	Cytoplasmic
Rv0568	lcl|CP030093.1_prot_AWX09141.1_598	R	RADPDLAAR	T	24.3	25	19.2	0	3	intermediary metabolism and respiration	Cytoplasmic
Rv0569	lcl|CP030093.1_prot_AWX09142.1_599	R	FGAVQSAILHAR	G	36.1	25	36.1	4.52	4	conserved hypotheticals	Unknown
Rv0569	lcl|CP030093.1_prot_AWX09142.1_599	K	GATIDQPDHR	G	40.5	25	40.5	2.89	17	conserved hypotheticals	Unknown
Rv0569	lcl|CP030093.1_prot_AWX09142.1_599	R	GLIIEVR	S	32.7	25	25.9	2.19	6	conserved hypotheticals	Unknown
Rv0569	lcl|CP030093.1_prot_AWX09142.1_599	R	SSDGSPPYVVR	W	50.9	25	50.3	4.72	23	conserved hypotheticals	Unknown
[truncated: 12,022 more rows]

## Sheet: RUS_B0 annot_protein
Protein.accession.numbers	Protein.name	Syn	gene	protein	1947_gel_bio1	1947_gel_bio2	1947_gel_bio3	1947_single_bio1	1947_single_bio2	1947_single_bio3
lcl|CP030093.1_prot_AWX08864.1_280	[gene=aac(2')-Ic] [locus_tag=DPM14_01415] [protein=aminoglycoside N-acetyltransferase AAC(2')-Ic] [protein_id=AWX08864.1] [location=complement(312568..313113)] [gbkey=CDS]	Rv0262c	aac(2')-Ic	aminoglycoside N-acetyltransferase AAC(2')-Ic	0	2	2	0	0	0
lcl|CP030093.1_prot_AWX10496.1_2171	[gene=aceE] [locus_tag=DPM14_10945] [protein=pyruvate dehydrogenase E1 component] [protein_id=AWX10496.1] [location=2288826..2291618] [gbkey=CDS]	Rv2241	aceE	pyruvate dehydrogenase E1 component	83	73	133	17	0	0
lcl|CP030093.1_prot_AWX09806.1_1364	[gene=acnA] [locus_tag=DPM14_06885] [protein=aconitate hydratase] [protein_id=AWX09806.1] [location=complement(1445692..1448523)] [gbkey=CDS]	Rv1475c	acnA	aconitate hydratase	160	121	327	62	18	6
lcl|CP030093.1_prot_AWX11997.1_3976	[gene=acs] [locus_tag=DPM14_20100] [protein=acetyl-coenzyme A synthetase] [protein_id=AWX11997.1] [location=4114366..4116321] [gbkey=CDS]	Rv3667	acs	acetyl-coenzyme A synthetase	8	2	11	2	0	0
lcl|CP030093.1_prot_AWX10985.1_2763	[gene=ald] [locus_tag=DPM14_13960] [protein=alanine dehydrogenase] [protein_id=AWX10985.1] [location=2861528..2862643] [gbkey=CDS]	Rv2780	ald	alanine dehydrogenase	13	17	9	2	0	0
lcl|CP030093.1_prot_AWX12446.1_2039	[gene=arc] [locus_tag=DPM14_10270] [protein=proteasome-associated ATPase] [protein_id=AWX12446.1] [location=complement(2152132..2153961)] [gbkey=CDS]	Rv2115c	arc	proteasome-associated ATPase	45	33	57	17	0	0
lcl|CP030093.1_prot_AWX11321.1_3169	[gene=arcA] [locus_tag=DPM14_16010] [protein=arginine deiminase] [protein_id=AWX11321.1] [location=complement(3295705..3296913)] [gbkey=CDS]	Rv1001	arcA	arginine deiminase	10	9	20	3	5	0
lcl|CP030093.1_prot_AWX09950.1_1541	[gene=argB] [locus_tag=DPM14_07775] [protein=acetylglutamate kinase] [protein_id=AWX09950.1] [location=1641092..1641976] [gbkey=CDS]	Rv1654	argB	acetylglutamate kinase	9	11	39	5	0	0
lcl|CP030093.1_prot_AWX09952.1_1543	[gene=argF] [locus_tag=DPM14_07785] [protein=ornithine carbamoyltransferase] [protein_id=AWX09952.1] [location=1643172..1644095] [gbkey=CDS]	Rv1656	argF	ornithine carbamoyltransferase	1	1	3	0	0	0
lcl|CP030093.1_prot_AWX09955.1_1546	[gene=argH] [locus_tag=DPM14_07800] [protein=argininosuccinate lyase] [protein_id=AWX09955.1] [location=1645889..1647301] [gbkey=CDS]	Rv1659	argH	argininosuccinate lyase	5	4	16	5	3	0
lcl|CP030093.1_prot_AWX09273.1_754	[gene=aroA] [locus_tag=DPM14_03795] [protein=3-phosphoshikimate 1-carboxyvinyltransferase] [protein_id=AWX09273.1] [location=complement(812437..813789)] [gbkey=CDS]	Rv3227	aroA	3-phosphoshikimate 1-carboxyvinyltransferase	0	0	14	0	1	0
lcl|CP030093.1_prot_AWX10776.1_2502	[gene=aroQ] [locus_tag=DPM14_12635] [protein=type II 3-dehydroquinate dehydratase] [protein_id=AWX10776.1] [location=complement(2635608..2636051)] [gbkey=CDS]	Rv2537c	aroQ	type II 3-dehydroquinate dehydratase	9	19	23	5	9	0
lcl|CP030093.1_prot_AWX12035.1_4022	[gene=asd] [locus_tag=DPM14_20335] [protein=aspartate-semialdehyde dehydrogenase] [protein_id=AWX12035.1] [location=complement(4158208..4159245)] [gbkey=CDS]	Rv3708c	asd	aspartate-semialdehyde dehydrogenase	48	31	96	19	2	1
lcl|CP030093.1_prot_AWX11237.1_3059	[gene=aspA] [locus_tag=DPM14_15450] [protein=class II fumarate hydratase] [protein_id=AWX11237.1] [location=3186373..3187797] [gbkey=CDS]	Rv1098c	aspA	class II fumarate hydratase	199	169	205	55	102	3
lcl|CP030093.1_prot_AWX09638.1_1181	[gene=atpA] [locus_tag=DPM14_05950] [protein=ATP synthase subunit alpha] [protein_id=AWX09638.1] [location=1242214..1243863] [gbkey=CDS]	Rv1308	atpA	ATP synthase subunit alpha	304	271	349	66	80	22
lcl|CP030093.1_prot_AWX09640.1_1183	[gene=atpD] [locus_tag=DPM14_05960] [protein=ATP synthase subunit beta] [protein_id=AWX09640.1] [location=1244827..1246287] [gbkey=CDS]	Rv1310	atpD	ATP synthase subunit beta	619	548	520	122	238	29
lcl|CP030093.1_prot_AWX10149.1_1765	[gene=bfr] [locus_tag=DPM14_08900] [protein=bacterioferritin] [protein_id=AWX10149.1] [location=1889731..1890210] [gbkey=CDS]	Rv1876	bfr	bacterioferritin	62	65	80	19	7	32
lcl|CP030093.1_prot_AWX09716.1_1263	[gene=carB] [locus_tag=DPM14_06380] [protein=carbamoyl phosphate synthase large subunit] [protein_id=AWX09716.1] [location=1337723..1341070] [gbkey=CDS]	Rv1384	carB	carbamoyl phosphate synthase large subunit	2	2	25	1	0	0
lcl|CP030093.1_prot_AWX12262.1_402	[gene=clpB] [locus_tag=DPM14_02030] [protein=chaperone protein ClpB] [protein_id=AWX12262.1] [location=complement(457719..460265)] [gbkey=CDS]	Rv0384c	clpB	chaperone protein ClpB	512	427	649	145	29	10
lcl|CP030093.1_prot_AWX10700.1_2416	[gene=clpP] [locus_tag=DPM14_12180] [protein=ATP-dependent Clp protease proteolytic subunit] [protein_id=AWX10700.1] [location=complement(2538354..2538998)] [gbkey=CDS]	Rv2460c	clpP	ATP-dependent Clp protease proteolytic subunit	29	31	50	10	1	13
lcl|CP030093.1_prot_AWX09724.1_1271	[gene=coaBC] [locus_tag=DPM14_06420] [protein=bifunctional phosphopantothenoylcysteine decarboxylase CoaC/phosphopantothenate--cysteine ligase CoaB] [protein_id=AWX09724.1] [location=1346063..1347319] [gbkey=CDS]	Rv1391	coaBC	bifunctional phosphopantothenoylcysteine decarboxylase CoaC/phosphopantothenate--cysteine ligase CoaB	7	7	13	1	1	0
lcl|CP030093.1_prot_AWX10340.1_1986	[gene=cobG] [locus_tag=DPM14_10005] [protein=precorrin-3B synthase] [protein_id=AWX10340.1] [location=2097630..2098721] [gbkey=CDS]	Rv2064	cobG	precorrin-3B synthase	0	0	2	0	0	0
lcl|CP030093.1_prot_AWX10463.1_2133	[gene=cobT] [locus_tag=DPM14_10745] [protein=nicotinate-nucleotide--dimethylbenzimidazole phosphoribosyltransferase] [protein_id= ] [location=2247785..2248870] [gbkey=CDS]	Rv2207	cobT	nicotinate-nucleotide--dimethylbenzimidazole phosphoribosyltransferase	14	14	16	5	0	0
lcl|CP030093.1_prot_AWX11170.1_2980	[gene=cofC] [locus_tag=DPM14_15045] [protein=2-phospho-L-lactate guanylyltransferase] [protein_id=AWX11170.1] [location=3108353..3108997] [gbkey=CDS]	Rv2983	cofC	2-phospho-L-lactate guanylyltransferase	0	0	3	0	0	0
lcl|CP030093.1_prot_AWX09448.1_964	[gene=ctaD] [locus_tag=DPM14_04860] [protein=cytochrome ubiquinol oxidase subunit I] [protein_id=AWX09448.1] [location=1014844..1016565] [gbkey=CDS]	Rv3043c	ctaD	cytochrome ubiquinol oxidase subunit I	46	31	26	13	1	1
lcl|CP030093.1_prot_AWX09614.1_1156	[gene=cysC] [locus_tag=DPM14_05820] [protein=adenylyl-sulfate kinase] [protein_id=AWX09614.1] [location=1217951..1219795] [gbkey=CDS]	Rv1286	cysC	adenylyl-sulfate kinase	0	1	0	0	0	0
lcl|CP030093.1_prot_AWX10586.1_2276	[gene=cysK] [locus_tag=DPM14_11475] [protein=O-acetylserine sulfhydrylase] [protein_id=AWX10586.1] [location=2384004..2384936] [gbkey=CDS]	Rv2334	cysK	O-acetylserine sulfhydrylase	64	52	30	15	0	0
lcl|CP030093.1_prot_AWX09668.1_1211	[gene=cysM] [locus_tag=DPM14_06115] [protein=O-phosphoserine sulfhydrylase] [protein_id=AWX09668.1] [location=1284018..1284989] [gbkey=CDS]	Rv1336	cysM	O-phosphoserine sulfhydrylase	11	5	14	2	0	0
lcl|CP030093.1_prot_AWX10963.1_2735	[gene=dapA] [locus_tag=DPM14_13820] [protein=4-hydroxy-tetrahydrodipicolinate synthase] [protein_id=AWX10963.1] [location=complement(2840930..2841832)] [gbkey=CDS]	Rv2753c	dapA	4-hydroxy-tetrahydrodipicolinate synthase	99	64	82	18	0	0
lcl|CP030093.1_prot_AWX09532.1_1065	[gene=dapD] [locus_tag=DPM14_05365] [protein=2,3,4,5-tetrahydropyridine-2,6-dicarboxylate N-succinyltransferase] [protein_id=AWX09532.1] [location=complement(1123354..1124307)] [gbkey=CDS]	Rv1201c	dapD	2,3,4,5-tetrahydropyridine-2,6-dicarboxylate N-succinyltransferase	37	31	37	12	0	0
lcl|CP030093.1_prot_AWX11158.1_2966	[gene=dkgA] [locus_tag=DPM14_14975] [protein=oxidoreductase] [protein_id=AWX11158.1] [location=3095223..3096071] [gbkey=CDS]	Rv2971	dkgA	oxidoreductase	74	62	87	30	0	3
lcl|CP030093.1_prot_AWX11879.1_3836	[gene=dmpG] [locus_tag=DPM14_19395] [protein=4-hydroxy-2-oxovalerate aldolase] [protein_id=AWX11879.1] [location=complement(3978889..3979929)] [gbkey=CDS]	Rv3534c	dmpG	4-hydroxy-2-oxovalerate aldolase	7	5	6	1	0	0
lcl|CP030093.1_prot_AWX10905.1_2659	[gene=dxs] [locus_tag=DPM14_13440] [protein=1-deoxy-D-xylulose-5-phosphate synthase] [protein_id=AWX10905.1] [location=complement(2772769..2774685)] [gbkey=CDS]	Rv2682c	dxs	1-deoxy-D-xylulose-5-phosphate synthase	0	0	4	0	0	0
lcl|CP030093.1_prot_AWX12168.1_4193	[gene=eccA1] [locus_tag=DPM14_21220] [protein=type VII secretion system ESX-1 AAA family ATPase EccA1] [protein_id=AWX12168.1] [location=4350249..4351970] [gbkey=CDS]	Rv3868	eccA1	type VII secretion system ESX-1 AAA family ATPase EccA1	20	21	37	4	2	0
lcl|CP030093.1_prot_AWX08884.1_301	[gene=eccA3] [locus_tag=DPM14_01520] [protein=type VII secretion system ESX-3 AAA family ATPase EccA3] [protein_id=AWX08884.1] [location=340447..342342] [gbkey=CDS]	Rv0282	eccA3	type VII secretion system ESX-3 AAA family ATPase EccA3	56	52	72	20	1	1
lcl|CP030093.1_prot_AWX10074.1_1682	[gene=eccA5] [locus_tag=DPM14_08485] [protein=type VII secretion system ESX-5 AAA family ATPase EccA5] [protein_id=AWX10074.1] [location=1801140..1802972] [gbkey=CDS]	Rv1798	eccA5	type VII secretion system ESX-5 AAA family ATPase EccA5	4	5	8	1	0	0
lcl|CP030093.1_prot_AWX12169.1_4194	[gene=eccB1] [locus_tag=DPM14_21225] [protein=type VII secretion system ESX-1 subunit EccB1] [protein_id=AWX12169.1] [location=4351974..4353416] [gbkey=CDS]	Rv3869	eccB1	type VII secretion system ESX-1 subunit EccB1	5	4	15	1	4	0
lcl|CP030093.1_prot_AWX08885.1_302	[gene=eccB3] [locus_tag=DPM14_01525] [protein=type VII secretion system ESX-3 subunit EccB3] [protein_id=AWX08885.1] [location=342339..343955] [gbkey=CDS]	Rv0283	eccB3	type VII secretion system ESX-3 subunit EccB3	16	23	39	4	14	0
lcl|CP030093.1_prot_AWX10060.1_1666	[gene=eccB5] [locus_tag=DPM14_08405] [protein=type VII secretion system ESX-5 subunit EccB5] [protein_id=AWX10060.1] [location=1782180..1783700] [gbkey=CDS]	Rv1782	eccB5	type VII secretion system ESX-5 subunit EccB5	9	8	15	0	3	0
lcl|CP030093.1_prot_AWX08886.1_303	[gene=eccC3] [locus_tag=DPM14_01530] [protein=type VII secretion system ESX-3 FtsK/SpoIIIE family ATPase EccC3] [protein_id=AWX08886.1] [location=343952..347944] [gbkey=CDS]	Rv0284	eccC3	type VII secretion system ESX-3 FtsK/SpoIIIE family ATPase EccC3	50	39	88	18	5	8
lcl|CP030093.1_prot_AWX11808.1_3746	[gene=eccC4] [locus_tag=DPM14_18945] [protein=type VII secretion system ESX-4 FtsK/SpoIIIE family ATPase EccC4] [protein_id=AWX11808.1] [location=complement(3871659..3875369)] [gbkey=CDS]	Rv3447c	eccC4	type VII secretion system ESX-4 FtsK/SpoIIIE family ATPase EccC4	0	0	1	0	0	0
lcl|CP030093.1_prot_AWX10061.1_1667	[gene=eccC5] [locus_tag=DPM14_08410] [protein=type VII secretion system ESX-5 FtsK/SpoIIIE family ATPase EccC5] [protein_id=AWX10061.1] [location=1783697..1787872] [gbkey=CDS]	Rv1783	eccC5	type VII secretion system ESX-5 FtsK/SpoIIIE family ATPase EccC5	27	21	58	13	0	0
lcl|CP030093.1_prot_AWX12170.1_4195	[gene=eccCa1] [locus_tag=DPM14_21230] [protein=type VII secretion system ESX-1 FtsK/SpoIIIE family ATPase EccCa1] [protein_id=AWX12170.1] [location=4353416..4355659] [gbkey=CDS]	Rv3870	eccCa1	type VII secretion system ESX-1 FtsK/SpoIIIE family ATPase EccCa1	1	0	10	2	0	0
lcl|CP030093.1_prot_AWX12172.1_4197	[gene=eccCb1] [locus_tag=DPM14_21240] [protein=type VII secretion system ESX-1 FtsK/SpoIIIE family ATPase EccCb1] [protein_id=AWX12172.1] [location=4355815..4357590] [gbkey=CDS]	Rv3871	eccCb1	type VII secretion system ESX-1 FtsK/SpoIIIE family ATPase EccCb1	0	0	5	0	0	0
lcl|CP030093.1_prot_AWX08892.1_309	[gene=eccD3] [locus_tag=DPM14_01560] [protein=type VII secretion system ESX-3 subunit EccD3] [protein_id=AWX08892.1] [location=351400..352818] [gbkey=CDS]	Rv0290	eccD3	type VII secretion system ESX-3 subunit EccD3	10	11	2	2	0	0
lcl|CP030093.1_prot_AWX10071.1_1679	[gene=eccD5] [locus_tag=DPM14_08470] [protein=type VII secretion system ESX-5 subunit EccD5] [protein_id=AWX10071.1] [location=1796680..1798191] [gbkey=CDS]	Rv1795	eccD5	type VII secretion system ESX-5 subunit EccD5	10	6	3	3	0	0
lcl|CP030093.1_prot_AWX12182.1_4208	[gene=eccE1] [locus_tag=DPM14_21295] [protein=type VII secretion system ESX-1 subunit EccE1] [protein_id=AWX12182.1] [location=complement(4369056..4370444)] [gbkey=CDS]	Rv3882c	eccE1	type VII secretion system ESX-1 subunit EccE1	2	0	3	1	1	0
lcl|CP030093.1_prot_AWX08894.1_311	[gene=eccE3] [locus_tag=DPM14_01570] [protein=type VII secretion system ESX-3 subunit EccE3] [protein_id=AWX08894.1] [location=354197..355192] [gbkey=CDS]	Rv0292	eccE3	type VII secretion system ESX-3 subunit EccE3	10	9	15	8	1	1
lcl|CP030093.1_prot_AWX10073.1_1681	[gene=eccE5] [locus_tag=DPM14_08480] [protein=type VII secretion system ESX-5 subunit EccE5] [protein_id=AWX10073.1] [location=1799923..1801143] [gbkey=CDS]	Rv1797	eccE5	type VII secretion system ESX-5 subunit EccE5	4	2	1	2	0	0
lcl|CP030093.1_prot_AWX10773.1_2499	[gene=efp] [locus_tag=DPM14_12620] [protein=elongation factor P] [protein_id=AWX10773.1] [location=complement(2633187..2633750)] [gbkey=CDS]	Rv2534c	efp	elongation factor P	12	17	13	0	0	6
lcl|CP030093.1_prot_AWX12027.1_4013	[gene=egtE] [locus_tag=DPM14_20290] [protein=ergothioneine biosynthesis PLP-dependent enzyme EgtE] [protein_id=AWX12027.1] [location=complement(4149776..4150948)] [gbkey=CDS]	Rv3700c	egtE	ergothioneine biosynthesis PLP-dependent enzyme EgtE	0	0	1	0	0	0
lcl|CP030093.1_prot_AWX11304.1_3146	[gene=eno] [locus_tag=DPM14_15890] [protein=enolase] [protein_id=AWX11304.1] [location=complement(3268245..3269534)] [gbkey=CDS]	Rv1023	eno	enolase	136	109	159	48	76	3
lcl|CP030093.1_prot_AWX10258.1_1896	[gene=erm(37)] [locus_tag=DPM14_09555] [protein=23S rRNA (adenine(2058)-N(6))-methyltransferase Erm(37)] [protein_id=AWX10258.1] [location=2001504..2002043] [gbkey=CDS]	Rv1988	erm(37)	23S rRNA (adenine(2058)-N(6))-methyltransferase Erm(37)	0	0	0	0	1	0
lcl|CP030093.1_prot_AWX12181.1_4207	[gene=espB] [locus_tag=DPM14_21290] [protein=type VII secretion system ESX-1 target EspB] [protein_id=AWX12181.1] [location=complement(4367567..4368949)] [gbkey=CDS]	Rv3881c	espB	type VII secretion system ESX-1 target EspB	15	18	21	3	2	0
lcl|CP030093.1_prot_AWX11955.1_3920	[gene=espC] [locus_tag=DPM14_19815] [protein=type VII secretion system ESX-1 filament-forming target EspC] [protein_id=AWX11955.1] [location=complement(4061370..4061681)] [gbkey=CDS]	Rv3615c	espC	type VII secretion system ESX-1 filament-forming target EspC	4	1	1	2	0	0
lcl|CP030093.1_prot_AWX12680.1_3919	[gene=espD] [locus_tag=DPM14_19810] [protein=type VII secretion system ESX-1 target EspD] [protein_id=AWX12680.1] [location=complement(4060700..4061254)] [gbkey=CDS]	Rv3614c	espD	type VII secretion system ESX-1 target EspD	0	0	11	0	0	0
lcl|CP030093.1_prot_AWX12165.1_4189	[gene=espE] [locus_tag=DPM14_21200] [protein=type VII secretion system ESX-1 associated protein EspE] [protein_id=AWX12165.1] [location=4347206..4348414] [gbkey=CDS]	Rv3864	espE	type VII secretion system ESX-1 associated protein EspE	7	1	2	1	0	1
lcl|CP030093.1_prot_AWX08891.1_308	[gene=espG3] [locus_tag=DPM14_01555] [protein=type VII secretion system ESX-3 associated protein EspG3] [protein_id=AWX08891.1] [location=350466..351353] [gbkey=CDS]	Rv0289	espG3	type VII secretion system ESX-3 associated protein EspG3	0	1	2	1	0	0
lcl|CP030093.1_prot_AWX12167.1_4192	[gene=espH] [locus_tag=DPM14_21215] [protein=type VII secretion system ESX-1 associated protein EspH] [protein_id=AWX12167.1] [location=4349705..4350256] [gbkey=CDS]	Rv3867	espH	type VII secretion system ESX-1 associated protein EspH	4	3	2	0	0	5
lcl|CP030093.1_prot_AWX12176.1_4202	[gene=espI] [locus_tag=DPM14_21265] [protein=type VII secretion system ESX-1 associated protein EspI] [protein_id=AWX12176.1] [location=4359998..4361998] [gbkey=CDS]	Rv3876	espI	type VII secretion system ESX-1 associated protein EspI	5	2	3	3	0	0
lcl|CP030093.1_prot_AWX12179.1_4205	[gene=espK] [locus_tag=DPM14_21280] [protein=type VII secretion system ESX-1 associated protein EspK] [protein_id=AWX12179.1] [location=complement(4364581..4366806)] [gbkey=CDS]	Rv3879c	espK	type VII secretion system ESX-1 associated protein EspK	19	11	23	6	2	0
lcl|CP030093.1_prot_AWX12180.1_4206	[gene=espL] [locus_tag=DPM14_21285] [protein=type VII secretion system ESX-1 associated protein EspL] [protein_id=AWX12180.1] [location=complement(4367223..4367570)] [gbkey=CDS]	Rv3880c	espL	type VII secretion system ESX-1 associated protein EspL	1	5	4	1	2	0
lcl|CP030093.1_prot_AWX12726.1_4173	[gene=espR] [locus_tag=DPM14_21120] [protein=type VII secretion system ESX-1 transcriptional regulator EspR] [protein_id=AWX12726.1] [location=4330437..4330835] [gbkey=CDS]	Rv3849	espR	type VII secretion system ESX-1 transcriptional regulator EspR	31	57	95	26	33	5
lcl|CP030093.1_prot_AWX12175.1_4201	[gene=esxA] [locus_tag=DPM14_21260] [protein=type VII secretion system ESX-1 WXG100 family target ESAT-6] [protein_id=AWX12175.1] [location=4359597..4359884] [gbkey=CDS]	Rv3875	esxA	type VII secretion system ESX-1 WXG100 family target ESAT-6	9	5	8	2	5	0
lcl|CP030093.1_prot_AWX12174.1_4200	[gene=esxB] [locus_tag=DPM14_21255] [protein=type VII secretion system ESX-1 WXG100 family target CFP-10] [protein_id=AWX12174.1] [location=4359262..4359564] [gbkey=CDS]	Rv3874	esxB	type VII secretion system ESX-1 WXG100 family target CFP-10	26	14	35	15	13	0
lcl|CP030093.1_prot_AWX08953.1_381	[gene=fbaA] [locus_tag=DPM14_01925] [protein=class II fructose-bisphosphate aldolase] [protein_id=AWX08953.1] [location=complement(439528..440562)] [gbkey=CDS]	Rv0363c	fbaA	class II fructose-bisphosphate aldolase	81	64	79	25	8	0
lcl|CP030093.1_prot_AWX08992.1_426	[gene=fgd] [locus_tag=DPM14_02150] [protein=glucose-6-phosphate dehydrogenase (coenzyme-F420)] [protein_id=AWX08992.1] [location=489056..490066] [gbkey=CDS]	Rv0407	fgd	glucose-6-phosphate dehydrogenase (coenzyme-F420)	55	48	58	22	0	1
lcl|CP030093.1_prot_AWX11949.1_3912	[gene=folB] [locus_tag=DPM14_19775] [protein=dihydroneopterin aldolase] [protein_id=AWX11949.1] [location=complement(4055080..4055481)] [gbkey=CDS]	Rv3607c	folB	dihydroneopterin aldolase	3	29	13	2	12	0
lcl|CP030093.1_prot_AWX11951.1_3914	[gene=folE] [locus_tag=DPM14_19785] [protein=GTP cyclohydrolase I FolE] [protein_id=AWX11951.1] [location=complement(4056313..4056921)] [gbkey=CDS]	Rv3609c	folE	GTP cyclohydrolase I FolE	3	6	14	3	0	2
lcl|CP030093.1_prot_AWX11948.1_3911	[gene=folK] [locus_tag=DPM14_19770] [protein=2-amino-4-hydroxy-6-hydroxymethyldihydropteridine diphosphokinase] [protein_id=AWX11948.1] [location=complement(4054517..4055083)] [gbkey=CDS]	Rv3606c	folK	2-amino-4-hydroxy-6-hydroxymethyldihydropteridine diphosphokinase	2	5	6	0	0	3
lcl|CP030093.1_prot_AWX09538.1_1071	[gene=folP] [locus_tag=DPM14_05395] [protein=dihydropteroate synthase] [protein_id=AWX09538.1] [location=1130329..1131285] [gbkey=CDS]	Rv1207	folP	dihydropteroate synthase	3	2	6	1	0	0
lcl|CP030093.1_prot_AWX11950.1_3913	[gene=folP] [locus_tag=DPM14_19780] [protein=dihydropteroate synthase] [protein_id=AWX11950.1] [location=complement(4055474..4056316)] [gbkey=CDS]	Rv3608c	folP	dihydropteroate synthase	15	9	17	0	0	0
lcl|CP030093.1_prot_AWX12328.1_899	[gene=ftsE] [locus_tag=DPM14_04525] [protein=cell division ATP-binding protein FtsE] [protein_id=AWX12328.1] [location=948334..949023] [gbkey=CDS]	Rv3102c	ftsE	cell division ATP-binding protein FtsE	41	28	75	13	0	2
lcl|CP030093.1_prot_AWX10420.1_2080	[gene=ftsW] [locus_tag=DPM14_10480] [protein=putative lipid II flippase FtsW] [protein_id=AWX10420.1] [location=complement(2191133..2192707)] [gbkey=CDS]	Rv2154c	ftsW	putative lipid II flippase FtsW	0	1	0	0	0	0
lcl|CP030093.1_prot_AWX11623.1_3521	[gene=fusA] [locus_tag=DPM14_17805] [protein=elongation factor G] [protein_id=AWX11623.1] [location=complement(3629217..3631322)] [gbkey=CDS]	Rv0684	fusA	elongation factor G	63	51	94	23	0	0
lcl|CP030093.1_prot_AWX10822.1_2559	[gene=gabT] [locus_tag=DPM14_12920] [protein=aspartate aminotransferase family protein] [protein_id=AWX10822.1] [location=2690818..2692167] [gbkey=CDS]	Rv2589	gabT	aspartate aminotransferase family protein	63	57	66	25	32	0
lcl|CP030093.1_prot_AWX09764.1_1317	[gene=gap] [locus_tag=DPM14_06650] [protein=aldehyde dehydrogenase] [protein_id=AWX09764.1] [location=1393950..1394969] [gbkey=CDS]	Rv1436	gap	aldehyde dehydrogenase	247	194	256	84	33	18
lcl|CP030093.1_prot_AWX10099.1_1712	[gene=gcvH] [locus_tag=DPM14_08635] [protein=glycine cleavage system protein GcvH] [protein_id=AWX10099.1] [location=1836401..1836805] [gbkey=CDS]	Rv1826	gcvH	glycine cleavage system protein GcvH	4	11	8	0	1	0
lcl|CP030093.1_prot_AWX10104.1_1717	[gene=gcvP] [locus_tag=DPM14_08660] [protein=glycine dehydrogenase] [protein_id=AWX10104.1] [location=1840270..1843095] [gbkey=CDS]	Rv1832	gcvP	glycine dehydrogenase	14	6	46	3	0	0
lcl|CP030093.1_prot_AWX10467.1_2137	[gene=gcvT] [locus_tag=DPM14_10765] [protein=glycine cleavage system aminomethyltransferase GcvT] [protein_id=AWX10467.1] [location=complement(2252416..2253555)] [gbkey=CDS]	Rv2211c	gcvT	glycine cleavage system aminomethyltransferase GcvT	19	15	26	5	0	0
lcl|CP030093.1_prot_AWX11531.1_3420	[gene=ggt] [locus_tag=DPM14_17295] [protein=gamma-glutamyltransferase] [protein_id=AWX11531.1] [location=3546438..3547976] [gbkey=CDS]	Rv0773c	ggt	gamma-glutamyltransferase	0	7	2	0	0	1
lcl|CP030093.1_prot_AWX12115.1_4124	[gene=glf] [locus_tag=DPM14_20875] [protein=UDP-galactopyranose mutase] [protein_id=AWX12115.1] [location=complement(4279213..4280412)] [gbkey=CDS]	Rv3809c	glf	UDP-galactopyranose mutase	3	4	6	2	3	0
lcl|CP030093.1_prot_AWX09544.1_1077	[gene=glgC] [locus_tag=DPM14_05425] [protein=glucose-1-phosphate adenylyltransferase] [protein_id=AWX09544.1] [location=1134974..1136188] [gbkey=CDS]	Rv1213	glgC	glucose-1-phosphate adenylyltransferase	1	0	1	0	0	0
lcl|CP030093.1_prot_AWX12382.1_1460	[gene=glgX] [locus_tag=DPM14_07365] [protein=glycogen debranching enzyme] [protein_id=AWX12382.1] [location=complement(1551912..1554077)] [gbkey=CDS]	Rv1564c	glgX	glycogen debranching enzyme	0	0	10	0	0	0
lcl|CP030093.1_prot_AWX11799.1_3735	[gene=glmS] [locus_tag=DPM14_18890] [protein=glutamine--fructose-6-phosphate aminotransferase] [protein_id=AWX11799.1] [location=complement(3862147..3864021)] [gbkey=CDS]	Rv3436c	glmS	glutamine--fructose-6-phosphate aminotransferase	8	12	18	1	4	0
lcl|CP030093.1_prot_AWX11307.1_3151	[gene=glmU] [locus_tag=DPM14_15920] [protein=bifunctional N-acetylglucosamine-1-phosphate uridyltransferase/glucosamine-1-phosphate acetyltransferase] [protein_id=AWX11307.1] [location=3276038..3277525] [gbkey=CDS]	Rv1018c	glmU	bifunctional N-acetylglucosamine-1-phosphate uridyltransferase/glucosamine-1-phosphate acetyltransferase	10	10	24	6	6	0
lcl|CP030093.1_prot_AWX10476.1_2147	[gene=glnA] [locus_tag=DPM14_10815] [protein=glutamine synthetase 1] [protein_id=AWX10476.1] [location=2263989..2265425] [gbkey=CDS]	Rv2220	glnA	glutamine synthetase 1	180	148	233	54	114	0
lcl|CP030093.1_prot_AWX12696.1_4008	[gene=glpK] [locus_tag=DPM14_20265] [protein=glycerol kinase] [protein_id=AWX12696.1] [location=complement(4145230..4146756)] [gbkey=CDS]	#N/A	glpK	glycerol kinase	11	11	12	3	1	0
lcl|CP030093.1_prot_AWX11236.1_3058	[gene=glpX] [locus_tag=DPM14_15445] [protein=fructose 1,6-bisphosphatase] [protein_id=AWX11236.1] [location=3185254..3186342] [gbkey=CDS]	Rv1099c	glpX	fructose 1,6-bisphosphatase	57	40	34	18	19	0
lcl|CP030093.1_prot_AWX12158.1_4182	[gene=gltD] [locus_tag=DPM14_21165] [protein=glutamate synthase] [protein_id=AWX12158.1] [location=complement(4336976..4338442)] [gbkey=CDS]	#N/A	gltD	glutamate synthase	4	3	3	0	2	0
lcl|CP030093.1_prot_AWX09839.1_1405	[gene=gmd] [locus_tag=DPM14_07090] [protein=GDP-mannose 4,6-dehydratase] [protein_id=AWX09839.1] [location=1485550..1486572] [gbkey=CDS]	Rv1511	gmd	GDP-mannose 4,6-dehydratase	18	16	17	4	0	0
lcl|CP030093.1_prot_AWX11216.1_3036	[gene=gnd] [locus_tag=DPM14_15335] [protein=decarboxylating 6-phosphogluconate dehydrogenase] [protein_id=AWX11216.1] [location=complement(3167787..3168809)] [gbkey=CDS]	Rv1122	gnd	decarboxylating 6-phosphogluconate dehydrogenase	50	25	59	11	1	0
lcl|CP030093.1_prot_AWX09065.1_513	[gene=gpmA] [locus_tag=DPM14_02585] [protein=2,3-bisphosphoglycerate-dependent phosphoglycerate mutase] [protein_id=AWX09065.1] [location=576642..577391] [gbkey=CDS]	Rv0489	gpmA	2,3-bisphosphoglycerate-dependent phosphoglycerate mutase	33	33	53	9	0	0
lcl|CP030093.1_prot_AWX09020.1_460	[gene=groL] [locus_tag=DPM14_02320] [protein=molecular chaperone GroEL] [protein_id=AWX09020.1] [location=526880..528502] [gbkey=CDS]	Rv0440	groL	molecular chaperone GroEL	1605	1592	1537	367	297	84
lcl|CP030093.1_prot_AWX11778.1_3705	[gene=groL] [locus_tag=DPM14_18740] [protein=molecular chaperone GroEL] [protein_id=AWX11778.1] [location=complement(3838685..3840304)] [gbkey=CDS]	Rv3417c	groL	molecular chaperone GroEL	443	393	424	107	136	16
lcl|CP030093.1_prot_AWX12222.1_6	[gene=gyrB] [locus_tag=DPM14_00030] [protein=DNA gyrase subunit B] [protein_id=AWX12222.1] [location=6598..8625] [gbkey=CDS]	Rv0005	gyrB	DNA gyrase subunit B	20	16	77	6	2	0
lcl|CP030093.1_prot_AWX09100.1_552	[gene=hemL] [locus_tag=DPM14_02780] [protein=glutamate-1-semialdehyde 2,1-aminomutase] [protein_id=AWX09100.1] [location=613027..614415] [gbkey=CDS]	Rv0524	hemL	glutamate-1-semialdehyde 2,1-aminomutase	46	30	64	16	24	1
lcl|CP030093.1_prot_AWX12386.1_1481	[gene=hisD] [locus_tag=DPM14_07470] [protein=histidinol dehydrogenase] [protein_id=AWX12386.1] [location=1572812..1574128] [gbkey=CDS]	Rv1599	hisD	histidinol dehydrogenase	1	0	0	0	0	0
lcl|CP030093.1_prot_AWX09908.1_1487	[gene=hisF] [locus_tag=DPM14_07500] [protein=imidazole glycerol phosphate synthase cyclase subunit] [protein_id=AWX09908.1] [location=1578082..1578885] [gbkey=CDS]	Rv1605	hisF	imidazole glycerol phosphate synthase cyclase subunit	15	11	31	5	0	0
lcl|CP030093.1_prot_AWX09357.1_857	[gene=hisN] [locus_tag=DPM14_04315] [protein=histidinol-phosphatase] [protein_id=AWX09357.1] [location=complement(913779..914561)] [gbkey=CDS]	Rv3137	hisN	histidinol-phosphatase	1	3	4	0	0	0
lcl|CP030093.1_prot_AWX11964.1_3930	[gene=hpt] [locus_tag=DPM14_19865] [protein=hypoxanthine phosphoribosyltransferase] [protein_id=AWX11964.1] [location=complement(4069811..4070461)] [gbkey=CDS]	Rv3624c	hpt	hypoxanthine phosphoribosyltransferase	0	0	9	0	0	1
lcl|CP030093.1_prot_AWX08793.1_204	[gene=ilvD] [locus_tag=DPM14_01035] [protein=dihydroxy-acid dehydratase] [protein_id=AWX08793.1] [location=complement(218251..219978)] [gbkey=CDS]	Rv0189c	ilvD	dihydroxy-acid dehydratase	22	30	53	6	23	0
lcl|CP030093.1_prot_AWX10178.1_1801	[gene=katG] [locus_tag=DPM14_09080] [protein=catalase peroxidase] [protein_id=AWX10178.1] [location=complement(1918336..1920558)] [gbkey=CDS]	Rv1908c	katG	catalase peroxidase	173	144	191	57	13	0
lcl|CP030093.1_prot_AWX09578.1_1115	[gene=kgd] [locus_tag=DPM14_05615] [protein=multifunctional 2-oxoglutarate metabolism protein SucA] [protein_id=AWX09578.1] [location=complement(1168393..1172088)] [gbkey=CDS]	Rv1248c	kgd	multifunctional 2-oxoglutarate metabolism protein SucA	127	82	128	32	0	1
lcl|CP030093.1_prot_AWX11096.1_2889	[gene=lepB] [locus_tag=DPM14_14590] [protein=signal peptidase I] [protein_id=AWX11096.1] [location=complement(2981529..2982413)] [gbkey=CDS]	Rv2903c	lepB	signal peptidase I	7	5	20	1	0	0
lcl|CP030093.1_prot_AWX12037.1_4024	[gene=leuA] [locus_tag=DPM14_20345] [protein=2-isopropylmalate synthase] [protein_id=AWX12037.1] [location=4160768..4162702] [gbkey=CDS]	Rv3710	leuA	2-isopropylmalate synthase	39	28	77	10	6	0
lcl|CP030093.1_prot_AWX11175.1_2985	[gene=leuC] [locus_tag=DPM14_15070] [protein=3-isopropylmalate dehydratase large subunit] [protein_id=AWX11175.1] [location=complement(3113889..3115310)] [gbkey=CDS]	Rv2988c	leuC	3-isopropylmalate dehydratase large subunit	1	0	2	0	0	0
lcl|CP030093.1_prot_AWX11174.1_2984	[gene=leuD] [locus_tag=DPM14_15065] [protein=3-isopropylmalate dehydratase small subunit] [protein_id=AWX11174.1] [location=complement(3113268..3113864)] [gbkey=CDS]	Rv2987c	leuD	3-isopropylmalate dehydratase small subunit	16	20	21	10	0	21
lcl|CP030093.1_prot_AWX10473.1_2144	[gene=lipA] [locus_tag=DPM14_10800] [protein=lipoyl synthase] [protein_id=AWX10473.1] [location=2261647..2262582] [gbkey=CDS]	Rv2218	lipA	lipoyl synthase	1	0	2	0	0	0
lcl|CP030093.1_prot_AWX12437.1_1973	[gene=lnt] [locus_tag=DPM14_09940] [protein=apolipoprotein N-acyltransferase] [protein_id=AWX12437.1] [location=complement(2084310..2086934)] [gbkey=CDS]	Rv2051c	lnt	apolipoprotein N-acyltransferase	9	9	27	1	0	0
lcl|CP030093.1_prot_AWX09039.1_485	[gene=lpdA] [locus_tag=DPM14_02445] [protein=dihydrolipoyl dehydrogenase] [protein_id=AWX09039.1] [location=550886..552280] [gbkey=CDS]	Rv0462	lpdA	dihydrolipoyl dehydrogenase	107	105	91	36	49	1
lcl|CP030093.1_prot_AWX09622.1_1164	[gene=lysA] [locus_tag=DPM14_05865] [protein=diaminopimelate decarboxylase] [protein_id=AWX09622.1] [location=1227128..1228471] [gbkey=CDS]	Rv1293	lysA	diaminopimelate decarboxylase	4	11	12	4	2	0
lcl|CP030093.1_prot_AWX11940.1_3903	[gene=lysS] [locus_tag=DPM14_19730] [protein=lysine--tRNA ligase] [protein_id=AWX11940.1] [location=complement(4047759..4049276)] [gbkey=CDS]	Rv3598c	lysS	lysine--tRNA ligase	4	1	21	3	1	0
lcl|CP030093.1_prot_AWX09249.1_727	[gene=manA] [locus_tag=DPM14_03660] [protein=mannose-6-phosphate isomerase, class I] [protein_id=AWX09249.1] [location=780898..782124] [gbkey=CDS]	Rv3255c	manA	mannose-6-phosphate isomerase, class I	9	5	14	6	6	0
lcl|CP030093.1_prot_AWX11055.1_2844	[gene=map] [locus_tag=DPM14_14365] [protein=methionine aminopeptidase] [protein_id=AWX11055.1] [location=complement(2941614..2942471)] [gbkey=CDS]	Rv2861c	map	methionine aminopeptidase	31	21	37	9	1	0
lcl|CP030093.1_prot_AWX11571.1_3466	[gene=map] [locus_tag=DPM14_17530] [protein=methionine aminopeptidase] [protein_id=AWX11571.1] [location=complement(3586229..3587029)] [gbkey=CDS]	Rv0734	map	methionine aminopeptidase	8	4	24	1	0	0
lcl|CP030093.1_prot_AWX11256.1_3080	[gene=mca] [locus_tag=DPM14_15555] [protein=mycothiol S-conjugate amidase] [protein_id=AWX11256.1] [location=complement(3206548..3207414)] [gbkey=CDS]	Rv1082	mca	mycothiol S-conjugate amidase	25	9	18	10	0	0
lcl|CP030093.1_prot_AWX09654.1_1197	[gene=mce] [locus_tag=DPM14_06045] [protein=methylmalonyl-CoA epimerase] [protein_id=AWX09654.1] [location=complement(1265973..1266431)] [gbkey=CDS]	Rv1322A	mce	methylmalonyl-CoA epimerase	0	9	9	0	0	0
lcl|CP030093.1_prot_AWX12576.1_3025	[gene=metE] [locus_tag=DPM14_15280] [protein=5-methyltetrahydropteroyltriglutamate--homocysteine methyltransferase] [protein_id=AWX12576.1] [location=3152593..3154872] [gbkey=CDS]	Rv1133c	metE	5-methyltetrahydropteroyltriglutamate--homocysteine methyltransferase	896	919	1239	168	171	73
lcl|CP030093.1_prot_AWX10392.1_2048	[gene=metH] [locus_tag=DPM14_10315] [protein=methionine synthase] [protein_id=AWX10392.1] [location=complement(2160159..2163737)] [gbkey=CDS]	Rv2124c	metH	methionine synthase	4	3	11	3	0	0
lcl|CP030093.1_prot_AWX11306.1_3149	[gene=mfd] [locus_tag=DPM14_15905] [protein=transcription-repair coupling factor] [protein_id=AWX11306.1] [location=complement(3271427..3275131)] [gbkey=CDS]	Rv1020	mfd	transcription-repair coupling factor	0	0	5	0	0	0
lcl|CP030093.1_prot_AWX11612.1_3509	[gene=mftD] [locus_tag=DPM14_17745] [protein=alpha-hydroxy-acid oxidizing enzyme] [protein_id=AWX11612.1] [location=complement(3619282..3620472)] [gbkey=CDS]	Rv0694	mftD	alpha-hydroxy-acid oxidizing enzyme	4	4	11	1	1	0
lcl|CP030093.1_prot_AWX08952.1_380	[gene=mgtE] [locus_tag=DPM14_01920] [protein=magnesium transporter] [protein_id=AWX08952.1] [location=438134..439516] [gbkey=CDS]	Rv0362	mgtE	magnesium transporter	0	0	1	0	0	0
lcl|CP030093.1_prot_AWX11934.1_3897	[gene=mhuD] [locus_tag=DPM14_19700] [protein=heme-degrading monooxygenase HmoB] [protein_id=AWX11934.1] [location=4040393..4040710] [gbkey=CDS]	Rv3592	mhuD	heme-degrading monooxygenase HmoB	5	9	7	2	6	0
lcl|CP030093.1_prot_AWX08809.1_221	[gene=mmpL3] [locus_tag=DPM14_01120] [protein=trehalose monomycolate RND transporter MmpL3] [protein_id=AWX08809.1] [location=complement(242742..245576)] [gbkey=CDS]	Rv0206c	mmpL3	trehalose monomycolate RND transporter MmpL3	11	8	15	1	0	0
lcl|CP030093.1_prot_AWX09028.1_470	[gene=mmpL4] [locus_tag=DPM14_02370] [protein=siderophore RND transporter MmpL4] [protein_id=AWX09028.1] [location=complement(536860..539763)] [gbkey=CDS]	Rv0450c	mmpL4	siderophore RND transporter MmpL4	25	12	5	4	0	0
lcl|CP030093.1_prot_AWX11132.1_2930	[gene=mmpL7] [locus_tag=DPM14_14795] [protein=phthiocerol dimycocerosate RND transporter MmpL7] [protein_id=AWX11132.1] [location=3054185..3056947] [gbkey=CDS]	Rv2942	mmpL7	phthiocerol dimycocerosate RND transporter MmpL7	11	4	8	2	0	0
lcl|CP030093.1_prot_AWX10591.1_2282	[gene=mmpL9] [locus_tag=DPM14_11505] [protein=RND transporter MmpL9] [protein_id=AWX10591.1] [location=2390125..2392788] [gbkey=CDS]	Rv2339	mmpL9	RND transporter MmpL9	0	0	1	0	0	0
lcl|CP030093.1_prot_AWX11551.1_3441	[gene=mmsA] [locus_tag=DPM14_17405] [protein=methylmalonate-semialdehyde dehydrogenase (CoA acylating)] [protein_id=AWX11551.1] [location=3567873..3569405] [gbkey=CDS]	Rv0753c	mmsA	methylmalonate-semialdehyde dehydrogenase (CoA acylating)	37	22	41	9	22	0
lcl|CP030093.1_prot_AWX11553.1_3443	[gene=mmsB] [locus_tag=DPM14_17415] [protein=3-hydroxyisobutyrate dehydrogenase] [protein_id=AWX11553.1] [location=3570595..3571479] [gbkey=CDS]	Rv0751c	mmsB	3-hydroxyisobutyrate dehydrogenase	0	1	1	0	0	0
lcl|CP030093.1_prot_AWX09185.1_653	[gene=moaC] [locus_tag=DPM14_03290] [protein=cyclic pyranopterin monophosphate synthase MoaC] [protein_id=AWX09185.1] [location=706994..707527] [gbkey=CDS]	Rv3324c	moaC	cyclic pyranopterin monophosphate synthase MoaC	0	9	0	0	0	2
lcl|CP030093.1_prot_AWX11453.1_3321	[gene=moaC] [locus_tag=DPM14_16780] [protein=cyclic pyranopterin monophosphate synthase MoaC] [protein_id=AWX11453.1] [location=complement(3450728..3451231)] [gbkey=CDS]	Rv0864	moaC	cyclic pyranopterin monophosphate synthase MoaC	6	22	12	2	4	14
lcl|CP030093.1_prot_AWX09186.1_654	[gene=moaD] [locus_tag=DPM14_03295] [protein=molybdopterin converting factor subunit 1] [protein_id=AWX09186.1] [location=707528..708193] [gbkey=CDS]	Rv3323c	moaD	molybdopterin converting factor subunit 1	1	0	5	0	1	0
lcl|CP030093.1_prot_AWX11043.1_2832	[gene=mqo] [locus_tag=DPM14_14305] [protein=malate:quinone oxidoreductase] [protein_id=AWX11043.1] [location=complement(2929034..2930515)] [gbkey=CDS]	Rv2852c	mqo	malate:quinone oxidoreductase	0	0	10	0	1	0
lcl|CP030093.1_prot_AWX09503.1_1033	[gene=mshB] [locus_tag=DPM14_05205] [protein=N-acetyl-1-D-myo-inositol-2-amino-2-deoxy-alpha-D-glucopyranoside deacetylase] [protein_id=AWX09503.1] [location=1079441..1080352] [gbkey=CDS]	Rv1170	mshB	N-acetyl-1-D-myo-inositol-2-amino-2-deoxy-alpha-D-glucopyranoside deacetylase	7	4	6	7	0	0
lcl|CP030093.1_prot_AWX11490.1_3374	[gene=mshD] [locus_tag=DPM14_17065] [protein=mycothiol synthase] [protein_id=AWX11490.1] [location=complement(3501143..3502090)] [gbkey=CDS]	Rv0819	mshD	mycothiol synthase	2	2	9	0	0	0
lcl|CP030093.1_prot_AWX08743.1_146	[gene=msrA] [locus_tag=DPM14_00745] [protein=peptide-methionine (S)-S-oxide reductase] [protein_id=AWX08743.1] [location=complement(162965..163513)] [gbkey=CDS]	Rv0137c	msrA	peptide-methionine (S)-S-oxide reductase	0	2	6	0	0	1
lcl|CP030093.1_prot_AWX10899.1_2650	[gene=msrB] [locus_tag=DPM14_13395] [protein=peptide-methionine (R)-S-oxide reductase] [protein_id=AWX10899.1] [location=2765219..2765629] [gbkey=CDS]	Rv2674	msrB	peptide-methionine (R)-S-oxide reductase	2	2	1	1	0	0
lcl|CP030093.1_prot_AWX11046.1_2835	[gene=mtr] [locus_tag=DPM14_14320] [protein=mycothione reductase] [protein_id=AWX11046.1] [location=2933659..2935038] [gbkey=CDS]	Rv2855	mtr	mycothione reductase	1	2	0	0	0	0
lcl|CP030093.1_prot_AWX09645.1_1188	[gene=murA] [locus_tag=DPM14_05985] [protein=UDP-N-acetylglucosamine 1-carboxyvinyltransferase] [protein_id=AWX09645.1] [location=1249307..1250563] [gbkey=CDS]	Rv1315	murA	UDP-N-acetylglucosamine 1-carboxyvinyltransferase	1	1	1	0	0	0
lcl|CP030093.1_prot_AWX09059.1_506	[gene=murB] [locus_tag=DPM14_02550] [protein=UDP-N-acetylmuramate dehydrogenase] [protein_id=AWX09059.1] [location=568755..569864] [gbkey=CDS]	Rv0482	murB	UDP-N-acetylmuramate dehydrogenase	0	0	2	0	0	0
lcl|CP030093.1_prot_AWX10419.1_2079	[gene=murG] [locus_tag=DPM14_10475] [protein=undecaprenyldiphospho-muramoylpentapeptide beta-N- acetylglucosaminyltransferase] [protein_id=AWX10419.1] [location=complement(2189904..2191136)] [gbkey=CDS]	Rv2153c	murG	undecaprenyldiphospho-muramoylpentapeptide beta-N- acetylglucosaminyltransferase	0	0	2	0	1	0
lcl|CP030093.1_prot_AWX12373.1_1383	[gene=mutA] [locus_tag=DPM14_06980] [protein=methylmalonyl-CoA mutase small subunit] [protein_id=AWX12373.1] [location=1464634..1466481] [gbkey=CDS]	Rv1492	mutA	methylmalonyl-CoA mutase small subunit	5	3	7	1	0	0
lcl|CP030093.1_prot_AWX12205.1_4236	[gene=mviN] [locus_tag=DPM14_21435] [protein=peptidoglycan biosynthesis protein MviN] [protein_id=AWX12205.1] [location=4403625..4407179] [gbkey=CDS]	Rv3910	mviN	peptidoglycan biosynthesis protein MviN	45	34	99	17	2	0
lcl|CP030093.1_prot_AWX12728.1_4209	[gene=mycP1] [locus_tag=DPM14_21300] [protein=type VII secretion system ESX-1 serine protease mycosin MycP1] [protein_id=AWX12728.1] [location=complement(4370441..4371781)] [gbkey=CDS]	Rv3883c	mycP1	type VII secretion system ESX-1 serine protease mycosin MycP1	0	0	5	0	0	0
lcl|CP030093.1_prot_AWX12184.1_4212	[gene=mycP2] [locus_tag=DPM14_21315] [protein=type VII secretion system ESX-2 serine protease mycosin MycP2] [protein_id=AWX12184.1] [location=complement(4375542..4377194)] [gbkey=CDS]	Rv3886c	mycP2	type VII secretion system ESX-2 serine protease mycosin MycP2	1	0	0	0	0	0
lcl|CP030093.1_prot_AWX08893.1_310	[gene=mycP3] [locus_tag=DPM14_01565] [protein=type VII secretion system ESX-3 serine protease mycosin MycP3] [protein_id=AWX08893.1] [location=352815..354200] [gbkey=CDS]	Rv0291	mycP3	type VII secretion system ESX-3 serine protease mycosin MycP3	4	6	2	1	3	0
lcl|CP030093.1_prot_AWX10072.1_1680	[gene=mycP5] [locus_tag=DPM14_08475] [protein=type VII secretion system ESX-5 serine protease mycosin MycP5] [protein_id=AWX10072.1] [location=1798169..1799926] [gbkey=CDS]	Rv1796	mycP5	type VII secretion system ESX-5 serine protease mycosin MycP5	5	5	2	0	0	0
lcl|CP030093.1_prot_AWX09496.1_1025	[gene=narH] [locus_tag=DPM14_05165] [protein=nitrate reductase subunit beta] [protein_id=AWX09496.1] [location=1070202..1071878] [gbkey=CDS]	Rv1162	narH	nitrate reductase subunit beta	6	11	6	1	1	0
lcl|CP030093.1_prot_AWX12003.1_3983	[gene=nth] [locus_tag=DPM14_20135] [protein=endonuclease III] [protein_id=AWX12003.1] [location=complement(4121731..4122468)] [gbkey=CDS]	Rv3674c	nth	endonuclease III	0	0	3	0	0	0
lcl|CP030093.1_prot_AWX09777.1_1331	[gene=opcA] [locus_tag=DPM14_06720] [protein=glucose-6-phosphate dehydrogenase assembly protein OpcA] [protein_id=AWX09777.1] [location=complement(1405079..1405993)] [gbkey=CDS]	Rv1446c	opcA	glucose-6-phosphate dehydrogenase assembly protein OpcA	0	2	1	0	0	0
lcl|CP030093.1_prot_AWX10277.1_1918	[gene=otsB] [locus_tag=DPM14_09665] [protein=trehalose-6-phosphate phosphatase OtsB] [protein_id=AWX10277.1] [location=2021824..2025807] [gbkey=CDS]	Rv2006	otsB	trehalose-6-phosphate phosphatase OtsB	0	0	1	0	0	0
lcl|CP030093.1_prot_AWX10368.1_2020	[gene=pafA] [locus_tag=DPM14_10175] [protein=Pup--protein ligase] [protein_id=AWX10368.1] [location=complement(2131578..2132936)] [gbkey=CDS]	Rv2097c	pafA	Pup--protein ligase	23	18	43	10	8	1
lcl|CP030093.1_prot_AWX10482.1_2153	[gene=panB] [locus_tag=DPM14_10845] [protein=3-methyl-2-oxobutanoate hydroxymethyltransferase] [protein_id=AWX10482.1] [location=2274116..2274961] [gbkey=CDS]	Rv2225	panB	3-methyl-2-oxobutanoate hydroxymethyltransferase	4	6	4	2	0	0
lcl|CP030093.1_prot_AWX08915.1_337	[gene=pcp] [locus_tag=DPM14_01705] [protein=pyroglutamyl-peptidase I] [protein_id=AWX08915.1] [location=385449..386117] [gbkey=CDS]	Rv0319	pcp	pyroglutamyl-peptidase I	4	1	5	0	0	2
lcl|CP030093.1_prot_AWX11370.1_3229	[gene=pcrA] [locus_tag=DPM14_16315] [protein=DNA helicase PcrA] [protein_id=AWX11370.1] [location=complement(3353536..3355851)] [gbkey=CDS]	Rv0949	pcrA	DNA helicase PcrA	1	0	5	0	0	0
lcl|CP030093.1_prot_AWX10731.1_2454	[gene=pdhA] [locus_tag=DPM14_12385] [protein=3-methyl-2-oxobutanoate dehydrogenase subunit alpha] [protein_id=AWX10731.1] [location=complement(2585458..2586561)] [gbkey=CDS]	Rv2497c	pdhA	3-methyl-2-oxobutanoate dehydrogenase subunit alpha	4	7	42	4	0	0
lcl|CP030093.1_prot_AWX10839.1_2578	[gene=pdxH] [locus_tag=DPM14_13015] [protein=pyridoxine/pyridoxamine 5'-phosphate oxidase] [protein_id=AWX10839.1] [location=2708656..2709330] [gbkey=CDS]	Rv2607	pdxH	pyridoxine/pyridoxamine 5'-phosphate oxidase	28	20	25	15	0	21
lcl|CP030093.1_prot_AWX10706.1_2423	[gene=pepN] [locus_tag=DPM14_12225] [protein=aminopeptidase N] [protein_id=AWX10706.1] [location=2544809..2547394] [gbkey=CDS]	Rv2467	pepN	aminopeptidase N	10	12	56	2	0	0
lcl|CP030093.1_prot_AWX10415.1_2075	[gene=pgeF] [locus_tag=DPM14_10455] [protein=peptidoglycan editing factor PgeF] [protein_id=AWX10415.1] [location=complement(2185407..2186159)] [gbkey=CDS]	Rv2149c	pgeF	peptidoglycan editing factor PgeF	6	7	14	2	0	0
lcl|CP030093.1_prot_AWX09765.1_1318	[gene=pgk] [locus_tag=DPM14_06655] [protein=phosphoglycerate kinase] [protein_id=AWX09765.1] [location=1394972..1396210] [gbkey=CDS]	Rv1437	pgk	phosphoglycerate kinase	50	28	64	15	12	0
lcl|CP030093.1_prot_AWX09776.1_1330	[gene=pgl] [locus_tag=DPM14_06715] [protein=6-phosphogluconolactonase] [protein_id=AWX09776.1] [location=complement(1404339..1405082)] [gbkey=CDS]	Rv1445c	pgl	6-phosphogluconolactonase	0	0	5	0	0	0
lcl|CP030093.1_prot_AWX09208.1_679	[gene=phoU] [locus_tag=DPM14_03420] [protein=phosphate-specific transport system accessory protein PhoU] [protein_id=AWX09208.1] [location=729723..730388] [gbkey=CDS]	Rv3301c	phoU	phosphate-specific transport system accessory protein PhoU	18	11	25	5	0	1
lcl|CP030093.1_prot_AWX11488.1_3372	[gene=phoU] [locus_tag=DPM14_17055] [protein=phosphate-specific transport system accessory protein PhoU] [protein_id=AWX11488.1] [location=3499627..3500268] [gbkey=CDS]	Rv0821c	phoU	phosphate-specific transport system accessory protein PhoU	6	7	11	0	0	0
lcl|CP030093.1_prot_AWX08634.1_16	[gene=pknB] [locus_tag=DPM14_00090] [protein=Stk1 family PASTA domain-containing Ser/Thr kinase] [protein_id=AWX08634.1] [location=complement(16948..18828)] [gbkey=CDS]	Rv0014c	pknB	Stk1 family PASTA domain-containing Ser/Thr kinase	36	29	52	17	5	0
lcl|CP030093.1_prot_AWX09928.1_1512	[gene=polA] [locus_tag=DPM14_07630] [protein=DNA polymerase I] [protein_id=AWX09928.1] [location=1603894..1606608] [gbkey=CDS]	Rv1629	polA	DNA polymerase I	27	17	77	8	1	0
lcl|CP030093.1_prot_AWX09269.1_749	[gene=ppk2] [locus_tag=DPM14_03770] [protein=polyphosphate kinase 2] [protein_id=AWX09269.1] [location=807409..808296] [gbkey=CDS]	Rv3232c	ppk2	polyphosphate kinase 2	1	1	4	0	0	0
lcl|CP030093.1_prot_AWX11122.1_2919	[gene=ppsA] [locus_tag=DPM14_14740] [protein=phthiocerol type I polyketide synthase PpsA] [protein_id=AWX11122.1] [location=3014560..3020190] [gbkey=CDS]	Rv2931	ppsA	phthiocerol type I polyketide synthase PpsA	40	23	77	9	0	0
lcl|CP030093.1_prot_AWX11123.1_2920	[gene=ppsB] [locus_tag=DPM14_14745] [protein=phthiocerol type I polyketide synthase PpsB] [protein_id=AWX11123.1] [location=3020187..3024803] [gbkey=CDS]	Rv2932	ppsB	phthiocerol type I polyketide synthase PpsB	1	2	10	1	0	0
lcl|CP030093.1_prot_AWX11124.1_2921	[gene=ppsC] [locus_tag=DPM14_14750] [protein=phthiocerol type I polyketide synthase PpsC] [protein_id=AWX11124.1] [location=3024800..3031366] [gbkey=CDS]	Rv2933	ppsC	phthiocerol type I polyketide synthase PpsC	49	26	63	10	0	0
lcl|CP030093.1_prot_AWX11125.1_2922	[gene=ppsD] [locus_tag=DPM14_14755] [protein=phthiocerol type I polyketide synthase PpsD] [protein_id=AWX11125.1] [location=3031363..3036846] [gbkey=CDS]	Rv2934	ppsD	phthiocerol type I polyketide synthase PpsD	5	3	19	0	0	0
lcl|CP030093.1_prot_AWX11126.1_2923	[gene=ppsE] [locus_tag=DPM14_14760] [protein=phthiocerol type I polyketide synthase PpsE] [protein_id=AWX11126.1] [location=3036852..3041318] [gbkey=CDS]	Rv2935	ppsE	phthiocerol type I polyketide synthase PpsE	126	93	121	31	3	2
lcl|CP030093.1_prot_AWX10380.1_2033	[gene=prcA] [locus_tag=DPM14_10240] [protein=proteasome subunit alpha] [protein_id=AWX10380.1] [location=complement(2146597..2147343)] [gbkey=CDS]	Rv2109c	prcA	proteasome subunit alpha	53	39	42	11	0	2
lcl|CP030093.1_prot_AWX10381.1_2034	[gene=prcB] [locus_tag=DPM14_10245] [protein=proteasome subunit beta] [protein_id=AWX10381.1] [location=complement(2147340..2148215)] [gbkey=CDS]	Rv2110c	prcB	proteasome subunit beta	76	57	85	27	1	46
lcl|CP030093.1_prot_AWX09630.1_1172	[gene=prfA] [locus_tag=DPM14_05905] [protein=peptide chain release factor 1] [protein_id=AWX09630.1] [location=1234481..1235554] [gbkey=CDS]	Rv1299	prfA	peptide chain release factor 1	2	4	3	1	0	1
lcl|CP030093.1_prot_AWX12327.1_896	[gene=prfB] [locus_tag=DPM14_04510] [protein=peptide chain release factor 2] [protein_id=AWX12327.1] [location=945820..946935] [gbkey=CDS]	Rv3105c	prfB	peptide chain release factor 2	22	15	20	7	8	1
lcl|CP030093.1_prot_AWX12350.1_1049	[gene=pruA] [locus_tag=DPM14_05285] [protein=L-glutamate gamma-semialdehyde dehydrogenase] [protein_id=AWX12350.1] [location=1108528..1110159] [gbkey=CDS]	Rv1187	pruA	L-glutamate gamma-semialdehyde dehydrogenase	0	0	1	0	0	0
lcl|CP030093.1_prot_AWX11384.1_3246	[gene=pstS] [locus_tag=DPM14_16400] [protein=phosphate-binding protein PstS] [protein_id=AWX11384.1] [location=complement(3370872..3371996)] [gbkey=CDS]	Rv0934	pstS	phosphate-binding protein PstS	44	32	46	10	0	0
lcl|CP030093.1_prot_AWX11386.1_3248	[gene=pstS] [locus_tag=DPM14_16410] [protein=phosphate-binding protein PstS] [protein_id=AWX11386.1] [location=3373063..3374175] [gbkey=CDS]	Rv0932c	pstS	phosphate-binding protein PstS	114	71	45	27	4	1
lcl|CP030093.1_prot_AWX11390.1_3252	[gene=pstS] [locus_tag=DPM14_16430] [protein=phosphate ABC transporter substrate-binding protein PstS] [protein_id=AWX11390.1] [location=complement(3378096..3379208)] [gbkey=CDS]	Rv0928	pstS	phosphate ABC transporter substrate-binding protein PstS	21	13	13	8	0	0
lcl|CP030093.1_prot_AWX09233.1_705	[gene=purE] [locus_tag=DPM14_03550] [protein=5-(carboxyamino)imidazole ribonucleotide mutase] [protein_id=AWX09233.1] [location=758527..759051] [gbkey=CDS]	Rv3275c	purE	5-(carboxyamino)imidazole ribonucleotide mutase	4	5	10	0	0	6
lcl|CP030093.1_prot_AWX11361.1_3220	[gene=purH] [locus_tag=DPM14_16270] [protein=bifunctional phosphoribosylaminoimidazolecarboxamide formyltransferase/IMP cyclohydrolase PurH] [protein_id=AWX11361.1] [location=complement(3344335..3345906)] [gbkey=CDS]	Rv0957	purH	bifunctional phosphoribosylaminoimidazolecarboxamide formyltransferase/IMP cyclohydrolase PurH	6	8	12	3	7	0
lcl|CP030093.1_prot_AWX11149.1_2955	[gene=purU] [locus_tag=DPM14_14920] [protein=formyltetrahydrofolate deformylase] [protein_id=AWX11149.1] [location=3085651..3086583] [gbkey=CDS]	Rv2964	purU	formyltetrahydrofolate deformylase	3	2	1	1	0	0
lcl|CP030093.1_prot_AWX09917.1_1500	[gene=pyk] [locus_tag=DPM14_07565] [protein=pyruvate kinase] [protein_id=AWX09917.1] [location=1589418..1590836] [gbkey=CDS]	Rv1617	pyk	pyruvate kinase	28	27	43	9	20	0
lcl|CP030093.1_prot_AWX09717.1_1264	[gene=pyrF] [locus_tag=DPM14_06385] [protein=orotidine 5'-phosphate decarboxylase] [protein_id=AWX09717.1] [location=1341067..1341891] [gbkey=CDS]	Rv1385	pyrF	orotidine 5'-phosphate decarboxylase	5	5	8	1	0	0
lcl|CP030093.1_prot_AWX09673.1_1216	[gene=rdgB] [locus_tag=DPM14_06140] [protein=non-canonical purine NTP pyrophosphatase, RdgB/HAM1 family] [protein_id=AWX09673.1] [location=1288197..1288811] [gbkey=CDS]	Rv1341	rdgB	non-canonical purine NTP pyrophosphatase, RdgB/HAM1 family	5	5	16	1	0	0
lcl|CP030093.1_prot_AWX10949.1_2717	[gene=recA] [locus_tag=DPM14_13730] [protein=intein-containing recombinase RecA] [protein_id=AWX10949.1] [location=complement(2823760..2826132)] [gbkey=CDS]	Rv2737c	recA	intein-containing recombinase RecA	0	0	1	0	0	0
lcl|CP030093.1_prot_AWX11674.1_3579	[gene=recB] [locus_tag=DPM14_18110] [protein=RecBCD enzyme subunit RecB] [protein_id=AWX11674.1] [location=3689327..3692611] [gbkey=CDS]	Rv0630c	recB	RecBCD enzyme subunit RecB	0	0	1	0	0	0
lcl|CP030093.1_prot_AWX09985.1_1583	[gene=recN] [locus_tag=DPM14_07985] [protein=DNA repair protein RecN] [protein_id=AWX09985.1] [location=1694301..1696064] [gbkey=CDS]	Rv1696	recN	DNA repair protein RecN	4	3	18	1	1	0
lcl|CP030093.1_prot_AWX08928.1_351	[gene=rfbA] [locus_tag=DPM14_01775] [protein=glucose-1-phosphate thymidylyltransferase] [protein_id=AWX08928.1] [location=396959..397825] [gbkey=CDS]	Rv0334	rfbA	glucose-1-phosphate thymidylyltransferase	0	2	2	0	0	0
lcl|CP030093.1_prot_AWX11824.1_3764	[gene=rfbB] [locus_tag=DPM14_19035] [protein=dTDP-glucose 4,6-dehydratase] [protein_id=AWX11824.1] [location=3889024..3890019] [gbkey=CDS]	Rv3464	rfbB	dTDP-glucose 4,6-dehydratase	18	13	23	6	0	0
lcl|CP030093.1_prot_AWX11825.1_3765	[gene=rfbC] [locus_tag=DPM14_19040] [protein=dTDP-4-dehydrorhamnose 3,5-epimerase] [protein_id=AWX11825.1] [location=3890021..3890629] [gbkey=CDS]	Rv3465	rfbC	dTDP-4-dehydrorhamnose 3,5-epimerase	0	0	4	0	0	3
lcl|CP030093.1_prot_AWX09240.1_714	[gene=rfbD] [locus_tag=DPM14_03595] [protein=NAD(P)-dependent oxidoreductase] [protein_id=AWX09240.1] [location=769356..770270] [gbkey=CDS]	Rv3266c	rfbD	NAD(P)-dependent oxidoreductase	0	0	2	0	0	0
lcl|CP030093.1_prot_AWX09738.1_1289	[gene=ribD] [locus_tag=DPM14_06510] [protein=bifunctional diaminohydroxyphosphoribosylaminopyrimidine deaminase/5-amino-6-(5-phosphoribosylamino)uracil reductase] [protein_id=AWX09738.1] [location=1365816..1366835] [gbkey=CDS]	Rv1409	ribD	bifunctional diaminohydroxyphosphoribosylaminopyrimidine deaminase/5-amino-6-(5-phosphoribosylamino)uracil reductase	15	7	8	9	0	0
lcl|CP030093.1_prot_AWX09737.1_1288	[gene=rpe] [locus_tag=DPM14_06505] [protein=ribulose-phosphate 3-epimerase] [protein_id=AWX09737.1] [location=1365121..1365819] [gbkey=CDS]	Rv1408	rpe	ribulose-phosphate 3-epimerase	1	2	0	0	0	2
lcl|CP030093.1_prot_AWX11662.1_3567	[gene=rplK] [locus_tag=DPM14_18035] [protein=50S ribosomal protein L11] [protein_id=AWX11662.1] [location=complement(3678890..3679318)] [gbkey=CDS]	Rv0640	rplK	50S ribosomal protein L11	8	14	25	5	5	1
lcl|CP030093.1_prot_AWX11097.1_2890	[gene=rplS] [locus_tag=DPM14_14595] [protein=50S ribosomal protein L19] [protein_id=AWX11097.1] [location=complement(2982471..2982812)] [gbkey=CDS]	Rv2904c	rplS	50S ribosomal protein L19	8	14	22	6	2	2
lcl|CP030093.1_prot_AWX10685.1_2397	[gene=rplU] [locus_tag=DPM14_12085] [protein=50S ribosomal protein L21] [protein_id=AWX10685.1] [location=complement(2515870..2516181)] [gbkey=CDS]	Rv2442c	rplU	50S ribosomal protein L21	1	1	4	0	0	0
lcl|CP030093.1_prot_AWX11598.1_3494	[gene=rplV] [locus_tag=DPM14_17670] [protein=50S ribosomal protein L22] [protein_id=AWX11598.1] [location=complement(3609417..3610010)] [gbkey=CDS]	Rv0706	rplV	50S ribosomal protein L22	6	9	19	1	0	1
lcl|CP030093.1_prot_AWX11163.1_2971	[gene=rpmB] [locus_tag=DPM14_15000] [protein=50S ribosomal protein L28] [protein_id=AWX11163.1] [location=3100974..3101168] [gbkey=CDS]	Rv2975A	rpmB	50S ribosomal protein L28	2	1	0	0	0	0
lcl|CP030093.1_prot_AWX11342.1_3195	[gene=rpmF] [locus_tag=DPM14_16145] [protein=50S ribosomal protein L32] [protein_id=AWX11342.1] [location=complement(3319039..3319212)] [gbkey=CDS]	Rv0979A	rpmF	50S ribosomal protein L32	5	6	7	3	3	1
lcl|CP030093.1_prot_AWX11668.1_3573	[gene=rpmG] [locus_tag=DPM14_18070] [protein=50S ribosomal protein L33] [protein_id=AWX11668.1] [location=complement(3682461..3682628)] [gbkey=CDS]	Rv0634B	rpmG	50S ribosomal protein L33	5	10	5	5	1	1
lcl|CP030093.1_prot_AWX11085.1_2876	[gene=rpsB] [locus_tag=DPM14_14525] [protein=30S ribosomal protein S2] [protein_id=AWX11085.1] [location=complement(2967678..2968541)] [gbkey=CDS]	Rv2890c	rpsB	30S ribosomal protein S2	161	113	157	36	17	16
lcl|CP030093.1_prot_AWX11817.1_3757	[gene=rpsD] [locus_tag=DPM14_19000] [protein=30S ribosomal protein S4] [protein_id=AWX11817.1] [location=complement(3885789..3886394)] [gbkey=CDS]	Rv3458c	rpsD	30S ribosomal protein S4	84	77	126	21	4	44
lcl|CP030093.1_prot_AWX11583.1_3479	[gene=rpsE] [locus_tag=DPM14_17595] [protein=30S ribosomal protein S5] [protein_id=AWX11583.1] [location=complement(3598709..3599371)] [gbkey=CDS]	Rv0721	rpsE	30S ribosomal protein S5	17	11	31	5	0	8
lcl|CP030093.1_prot_AWX08671.1_58	[gene=rpsR] [locus_tag=DPM14_00305] [protein=30S ribosomal protein S18] [protein_id=AWX08671.1] [location=60636..60890] [gbkey=CDS]	Rv0055	rpsR	30S ribosomal protein S18	10	22	28	7	9	6
lcl|CP030093.1_prot_AWX12306.1_753	[gene=rsgA] [locus_tag=DPM14_03790] [protein=ribosome small subunit-dependent GTPase A] [protein_id=AWX12306.1] [location=complement(811448..812440)] [gbkey=CDS]	Rv3228	rsgA	ribosome small subunit-dependent GTPase A	0	1	3	0	0	0
lcl|CP030093.1_prot_AWX11152.1_2959	[gene=rsmD] [locus_tag=DPM14_14940] [protein=16S rRNA (guanine(966)-N(2))-methyltransferase RsmD] [protein_id=AWX11152.1] [location=complement(3088023..3088589)] [gbkey=CDS]	Rv2966c	rsmD	16S rRNA (guanine(966)-N(2))-methyltransferase RsmD	0	0	1	0	0	0
lcl|CP030093.1_prot_AWX10000.1_1598	[gene=scpB] [locus_tag=DPM14_08060] [protein=SMC-Scp complex subunit ScpB] [protein_id=AWX10000.1] [location=1712764..1713459] [gbkey=CDS]	Rv1710	scpB	SMC-Scp complex subunit ScpB	7	3	1	0	0	0
lcl|CP030093.1_prot_AWX10095.1_1707	[gene=secA2] [locus_tag=DPM14_08610] [protein=accessory Sec system translocase SecA2] [protein_id=AWX10095.1] [location=1830906..1833332] [gbkey=CDS]	Rv1821	secA2	accessory Sec system translocase SecA2	67	61	145	26	6	2
lcl|CP030093.1_prot_AWX10820.1_2556	[gene=secD] [locus_tag=DPM14_12905] [protein=protein translocase subunit SecD] [protein_id=AWX10820.1] [location=complement(2688473..2690194)] [gbkey=CDS]	Rv2587c	secD	protein translocase subunit SecD	34	23	41	13	0	19
lcl|CP030093.1_prot_AWX09449.1_965	[gene=serB] [locus_tag=DPM14_04865] [protein=phosphoserine phosphatase SerB] [protein_id=AWX09449.1] [location=1016603..1017832] [gbkey=CDS]	Rv3042c	serB	phosphoserine phosphatase SerB	2	6	11	4	0	0
lcl|CP030093.1_prot_AWX11115.1_2908	[gene=smc] [locus_tag=DPM14_14685] [protein=chromosome partition protein Smc] [protein_id=AWX11115.1] [location=complement(3003307..3006924)] [gbkey=CDS]	Rv2922c	smc	chromosome partition protein Smc	21	9	24	7	0	0
lcl|CP030093.1_prot_AWX11580.1_3476	[gene=sppA] [locus_tag=DPM14_17580] [protein=signal peptide peptidase SppA] [protein_id=AWX11580.1] [location=complement(3596165..3598036)] [gbkey=CDS]	Rv0724	sppA	signal peptide peptidase SppA	20	27	77	9	6	3
lcl|CP030093.1_prot_AWX10470.1_2141	[gene=sucB] [locus_tag=DPM14_10785] [protein=dihydrolipoyllysine-residue acetyltransferase component of pyruvate dehydrogenase complex] [protein_id=AWX10470.1] [location=2258339..2260000] [gbkey=CDS]	Rv2215	sucB	dihydrolipoyllysine-residue acetyltransferase component of pyruvate dehydrogenase complex	531	458	492	117	33	16
lcl|CP030093.1_prot_AWX09792.1_1350	[gene=sufC] [locus_tag=DPM14_06815] [protein=Fe-S cluster assembly ATPase SufC] [protein_id=AWX09792.1] [location=1431835..1432635] [gbkey=CDS]	Rv1463	sufC	Fe-S cluster assembly ATPase SufC	8	18	32	4	2	0
lcl|CP030093.1_prot_AWX09791.1_1349	[gene=sufD] [locus_tag=DPM14_06810] [protein=Fe-S cluster assembly protein SufD] [protein_id=AWX09791.1] [location=1430645..1431838] [gbkey=CDS]	Rv1462	sufD	Fe-S cluster assembly protein SufD	2	6	13	0	2	0
lcl|CP030093.1_prot_AWX09779.1_1333	[gene=tal] [locus_tag=DPM14_06730] [protein=transaldolase] [protein_id=AWX09779.1] [location=complement(1407587..1408708)] [gbkey=CDS]	Rv1448c	tal	transaldolase	86	54	94	22	54	0
lcl|CP030093.1_prot_AWX12443.1_2017	[gene=tatA] [locus_tag=DPM14_10160] [protein=twin-arginine translocase TatA/TatE family subunit] [protein_id=AWX12443.1] [location=complement(2129305..2129556)] [gbkey=CDS]	Rv2094c	tatA	twin-arginine translocase TatA/TatE family subunit	7	3	12	1	0	0
lcl|CP030093.1_prot_AWX12390.1_1501	[gene=tesB] [locus_tag=DPM14_07570] [protein=acyl-CoA thioesterase II] [protein_id=AWX12390.1] [location=1590844..1591746] [gbkey=CDS]	Rv1618	tesB	acyl-CoA thioesterase II	0	0	1	0	0	0
lcl|CP030093.1_prot_AWX10837.1_2576	[gene=tesB] [locus_tag=DPM14_13005] [protein=acyl-CoA thioesterase II] [protein_id=AWX10837.1] [location=complement(2706755..2707600)] [gbkey=CDS]	Rv2605c	tesB	acyl-CoA thioesterase II	1	1	7	0	0	0
lcl|CP030093.1_prot_AWX08999.1_434	[gene=thiO] [locus_tag=DPM14_02190] [protein=glycine oxidase ThiO] [protein_id=AWX08999.1] [location=499421..500443] [gbkey=CDS]	Rv0415	thiO	glycine oxidase ThiO	1	3	3	0	0	0
lcl|CP030093.1_prot_AWX11965.1_3931	[gene=tilS] [locus_tag=DPM14_19870] [protein=tRNA(Ile)-lysidine synthetase] [protein_id=AWX11965.1] [location=complement(4070458..4071429)] [gbkey=CDS]	Rv3625c	tilS	tRNA(Ile)-lysidine synthetase	1	0	0	1	1	0
lcl|CP030093.1_prot_AWX11980.1_3951	[gene=topA] [locus_tag=DPM14_19975] [protein=DNA topoisomerase 1] [protein_id=AWX11980.1] [location=complement(4091010..4093814)] [gbkey=CDS]	Rv3646c	topA	DNA topoisomerase 1	30	12	68	8	0	2
lcl|CP030093.1_prot_AWX08733.1_134	[gene=treS] [locus_tag=DPM14_00685] [protein=trehalose synthase/amylase TreS] [protein_id=AWX08733.1] [location=150578..152383] [gbkey=CDS]	Rv0126	treS	trehalose synthase/amylase TreS	8	2	19	4	1	0
lcl|CP030093.1_prot_AWX12388.1_1494	[gene=trpB] [locus_tag=DPM14_07535] [protein=tryptophan synthase subunit beta] [protein_id=AWX12388.1] [location=1584356..1585588] [gbkey=CDS]	Rv1612	trpB	tryptophan synthase subunit beta	51	76	49	19	18	0
lcl|CP030093.1_prot_AWX10450.1_2118	[gene=trpD] [locus_tag=DPM14_10670] [protein=anthranilate phosphoribosyltransferase] [protein_id=AWX10450.1] [location=complement(2232062..2233174)] [gbkey=CDS]	Rv2192c	trpD	anthranilate phosphoribosyltransferase	0	0	2	0	0	0
lcl|CP030093.1_prot_AWX11707.1_3616	[gene=trpS] [locus_tag=DPM14_18295] [protein=tryptophan--tRNA ligase] [protein_id=AWX11707.1] [location=complement(3721752..3722762)] [gbkey=CDS]	Rv3336c	trpS	tryptophan--tRNA ligase	39	28	31	10	0	1
lcl|CP030093.1_prot_AWX09801.1_1359	[gene=trxA] [locus_tag=DPM14_06860] [protein=thioredoxin] [protein_id=AWX09801.1] [location=1441847..1442218] [gbkey=CDS]	Rv1471	trxA	thioredoxin	0	2	15	0	0	0
lcl|CP030093.1_prot_AWX12209.1_4240	[gene=trxA] [locus_tag=DPM14_21455] [protein=thiol reductase thioredoxin] [protein_id=AWX12209.1] [location=4409759..4410109] [gbkey=CDS]	Rv3914	trxA	thiol reductase thioredoxin	10	33	34	11	21	1
lcl|CP030093.1_prot_AWX12208.1_4239	[gene=trxB] [locus_tag=DPM14_21450] [protein=thioredoxin-disulfide reductase] [protein_id=AWX12208.1] [location=4408755..4409762] [gbkey=CDS]	Rv3913	trxB	thioredoxin-disulfide reductase	10	10	22	1	0	0
lcl|CP030093.1_prot_AWX11780.1_3707	[gene=tsaD] [locus_tag=DPM14_18750] [protein=tRNA (adenosine(37)-N6)-threonylcarbamoyltransferase complex transferase subunit TsaD] [protein_id=AWX11780.1] [location=complement(3840968..3842002)] [gbkey=CDS]	Rv3419c	tsaD	tRNA (adenosine(37)-N6)-threonylcarbamoyltransferase complex transferase subunit TsaD	1	2	3	0	0	0
lcl|CP030093.1_prot_AWX11622.1_3520	[gene=tuf] [locus_tag=DPM14_17800] [protein=elongation factor Tu] [protein_id=AWX11622.1] [location=complement(3627796..3628986)] [gbkey=CDS]	Rv0685	tuf	elongation factor Tu	355	319	390	79	140	26
lcl|CP030093.1_prot_AWX09499.1_1028	[gene=typA] [locus_tag=DPM14_05180] [protein=translational GTPase TypA] [protein_id=AWX09499.1] [location=1073305..1075191] [gbkey=CDS]	Rv1165	typA	translational GTPase TypA	0	0	1	0	0	0
lcl|CP030093.1_prot_AWX10124.1_1738	[gene=ureG] [locus_tag=DPM14_08765] [protein=urease accessory protein UreG] [protein_id=AWX10124.1] [location=1864727..1865401] [gbkey=CDS]	Rv1852	ureG	urease accessory protein UreG	2	1	4	1	0	0
lcl|CP030093.1_prot_AWX12366.1_1303	[gene=whiA] [locus_tag=DPM14_06580] [protein=transcriptional regulator] [protein_id=AWX12366.1] [location=1378528..1379505] [gbkey=CDS]	Rv1423	whiA	transcriptional regulator	6	2	5	1	0	0
lcl|CP030093.1_prot_AWX09990.1_1588	[gene=xerD] [locus_tag=DPM14_08010] [protein=site-specific tyrosine recombinase XerD] [protein_id=AWX09990.1] [location=1700820..1701755] [gbkey=CDS]	Rv1701	xerD	site-specific tyrosine recombinase XerD	0	0	1	0	0	0
lcl|CP030093.1_prot_AWX09009.1_447	[gene=xth] [locus_tag=DPM14_02255] [protein=exodeoxyribonuclease III] [protein_id=AWX09009.1] [location=complement(514289..515164)] [gbkey=CDS]	Rv0427c	xth	exodeoxyribonuclease III	1	0	4	0	0	0
lcl|CP030093.1_prot_AWX08620.1_1	[locus_tag=DPM14_00005] [protein=chromosomal replication initiator protein DnaA] [protein_id=AWX08620.1] [location=1..1524] [gbkey=CDS]	Rv0001		chromosomal replication initiator protein DnaA	3	8	5	0	0	0
lcl|CP030093.1_prot_AWX08622.1_3	[locus_tag=DPM14_00015] [protein=DNA polymerase III subunit beta] [protein_id=AWX08622.1] [location=3410..4618] [gbkey=CDS]	Rv0002		DNA polymerase III subunit beta	35	24	43	7	22	0
lcl|CP030093.1_prot_AWX08625.1_7	[locus_tag=DPM14_00035] [protein=DNA gyrase subunit A] [protein_id=AWX08625.1] [location=8660..11176] [gbkey=CDS]	Rv0006		DNA gyrase subunit A	90	73	126	21	0	0
lcl|CP030093.1_prot_AWX08626.1_8	[locus_tag=DPM14_00040] [protein=hypothetical protein] [protein_id=AWX08626.1] [location=11272..12186] [gbkey=CDS]	Rv0007		hypothetical protein	2	0	2	0	0	0
lcl|CP030093.1_prot_AWX08628.1_10	[locus_tag=DPM14_00060] [protein=cell wall synthesis protein CwsA] [protein_id=AWX08628.1] [location=complement(13232..13669)] [gbkey=CDS]	Rv0008c		cell wall synthesis protein CwsA	14	21	13	9	0	11
lcl|CP030093.1_prot_AWX08629.1_11	[locus_tag=DPM14_00065] [protein=peptidyl-prolyl cis-trans isomerase] [protein_id=AWX08629.1] [location=13826..14374] [gbkey=CDS]	Rv0009		peptidyl-prolyl cis-trans isomerase	99	71	125	37	2	43
lcl|CP030093.1_prot_AWX08633.1_15	[locus_tag=DPM14_00085] [protein=glutamine amidotransferase] [protein_id=AWX08633.1] [location=16272..16970] [gbkey=CDS]	Rv0013		glutamine amidotransferase	0	1	4	1	0	2
lcl|CP030093.1_prot_AWX08635.1_17	[locus_tag=DPM14_00095] [protein=serine/threonine protein kinase] [protein_id=AWX08635.1] [location=complement(18825..20120)] [gbkey=CDS]	Rv0015c		serine/threonine protein kinase	6	5	14	3	0	0
lcl|CP030093.1_prot_AWX08636.1_18	[locus_tag=DPM14_00100] [protein=penicillin-binding protein A] [protein_id=AWX08636.1] [location=complement(20117..21592)] [gbkey=CDS]	Rv0016c		penicillin-binding protein A	1	2	6	0	1	0
lcl|CP030093.1_prot_AWX08638.1_20	[locus_tag=DPM14_00110] [protein=PP2C-family Ser/Thr phosphatase] [protein_id=AWX08638.1] [location=complement(22995..24539)] [gbkey=CDS]	Rv0018c		PP2C-family Ser/Thr phosphatase	42	24	38	21	7	0
lcl|CP030093.1_prot_AWX08639.1_21	[locus_tag=DPM14_00115] [protein=phosphopeptide-binding protein] [protein_id=AWX08639.1] [location=complement(24628..25095)] [gbkey=CDS]	Rv0019c		phosphopeptide-binding protein	1	5	7	1	0	2
lcl|CP030093.1_prot_AWX08640.1_22	[locus_tag=DPM14_00120] [protein=DUF2662 domain-containing protein] [protein_id=AWX08640.1] [location=complement(25219..26784)] [gbkey=CDS]	Rv0020c		DUF2662 domain-containing protein	46	41	56	14	3	4
lcl|CP030093.1_prot_AWX08643.1_25	[locus_tag=DPM14_00140] [protein=transcriptional regulator] [protein_id=AWX08643.1] [location=28935..29705] [gbkey=CDS]	Rv0023		transcriptional regulator	0	0	4	1	0	0
lcl|CP030093.1_prot_AWX08649.1_31	[locus_tag=DPM14_00170] [protein=hypothetical protein] [protein_id=AWX08649.1] [location=33396..34493] [gbkey=CDS]	Rv0029		hypothetical protein	0	0	2	0	0	0
lcl|CP030093.1_prot_AWX08656.1_38	[locus_tag=DPM14_00205] [protein=fatty acyl-AMP ligase] [protein_id=AWX08656.1] [location=38598..40286] [gbkey=CDS]	Rv0035		fatty acyl-AMP ligase	0	1	0	0	0	0
lcl|CP030093.1_prot_AWX12223.1_39	[locus_tag=DPM14_00210] [protein=TIGR03084 family protein] [protein_id=AWX12223.1] [location=complement(40563..41336)] [gbkey=CDS]	Rv0036c		TIGR03084 family protein	81	59	99	31	0	1
lcl|CP030093.1_prot_AWX12225.1_41	[locus_tag=DPM14_00220] [protein=YqgE/AlgH family protein] [protein_id=AWX12225.1] [location=42811..43419] [gbkey=CDS]	Rv0038		YqgE/AlgH family protein	0	2	9	1	0	0
lcl|CP030093.1_prot_AWX08659.1_44	[locus_tag=DPM14_00235] [protein=leucine--tRNA ligase] [protein_id=AWX08659.1] [location=45069..47978] [gbkey=CDS]	Rv0041		leucine--tRNA ligase	41	20	64	7	0	7
lcl|CP030093.1_prot_AWX08660.1_45	[locus_tag=DPM14_00240] [protein=MarR family transcriptional regulator] [protein_id=AWX08660.1] [location=complement(48088..48714)] [gbkey=CDS]	Rv0042c		MarR family transcriptional regulator	23	16	29	7	0	21
lcl|CP030093.1_prot_AWX08661.1_46	[locus_tag=DPM14_00245] [protein=GntR family transcriptional regulator] [protein_id=AWX08661.1] [location=complement(48873..49607)] [gbkey=CDS]	Rv0043c		GntR family transcriptional regulator	0	0	7	0	0	0
lcl|CP030093.1_prot_AWX08662.1_47	[locus_tag=DPM14_00250] [protein=LLM class F420-dependent oxidoreductase] [protein_id=AWX08662.1] [location=complement(49740..50534)] [gbkey=CDS]	Rv0044c		LLM class F420-dependent oxidoreductase	4	8	11	3	0	0
lcl|CP030093.1_prot_AWX08663.1_49	[locus_tag=DPM14_00260] [protein=inositol-3-phosphate synthase] [protein_id=AWX08663.1] [location=complement(51526..52629)] [gbkey=CDS]	Rv0046c		inositol-3-phosphate synthase	41	30	47	16	6	0
lcl|CP030093.1_prot_AWX08664.1_50	[locus_tag=DPM14_00265] [protein=PadR family transcriptional regulator] [protein_id=AWX08664.1] [location=complement(52690..53232)] [gbkey=CDS]	Rv0047c		PadR family transcriptional regulator	1	5	6	0	0	0
lcl|CP030093.1_prot_AWX08665.1_51	[locus_tag=DPM14_00270] [protein=DUF1707 domain-containing protein] [protein_id=AWX08665.1] [location=complement(53333..54202)] [gbkey=CDS]	Rv0048c		DUF1707 domain-containing protein	1	5	15	2	0	0
lcl|CP030093.1_prot_AWX08666.1_53	[locus_tag=DPM14_00280] [protein=penicillin-binding protein] [protein_id=AWX08666.1] [location=54742..57213] [gbkey=CDS]	Rv0050		penicillin-binding protein	7	5	28	2	0	0
lcl|CP030093.1_prot_AWX08668.1_55	[locus_tag=DPM14_00290] [protein=DJ-1/PfpI family protein] [protein_id=AWX08668.1] [location=58849..59487] [gbkey=CDS]	Rv0052		DJ-1/PfpI family protein	1	0	7	0	0	0
lcl|CP030093.1_prot_AWX08669.1_56	[locus_tag=DPM14_00295] [protein=30S ribosomal protein S6] [protein_id=AWX08669.1] [location=59706..59996] [gbkey=CDS]	Rv0053		30S ribosomal protein S6	10	42	45	10	4	0
lcl|CP030093.1_prot_AWX08670.1_57	[locus_tag=DPM14_00300] [protein=single-stranded DNA-binding protein] [protein_id=AWX08670.1] [location=60100..60594] [gbkey=CDS]	Rv0054		single-stranded DNA-binding protein	171	231	284	59	53	86
lcl|CP030093.1_prot_AWX08672.1_59	[locus_tag=DPM14_00310] [protein=50S ribosomal protein L9] [protein_id=AWX08672.1] [location=60923..61381] [gbkey=CDS]	Rv0056		50S ribosomal protein L9	18	32	56	8	8	19
lcl|CP030093.1_prot_AWX08675.1_63	[locus_tag=DPM14_00330] [protein=hypothetical protein] [protein_id=AWX08675.1] [location=65423..66481] [gbkey=CDS]	Rv0060		hypothetical protein	1	1	2	0	0	0
lcl|CP030093.1_prot_AWX08677.1_66	[locus_tag=DPM14_00345] [protein=cellulase CelA] [protein_id=AWX08677.1] [location=67066..68208] [gbkey=CDS]	Rv0062		cellulase CelA	3	4	0	1	0	0
lcl|CP030093.1_prot_AWX08682.1_71	[locus_tag=DPM14_00370] [protein=ribonuclease VapC1] [protein_id=AWX08682.1] [location=73373..73774] [gbkey=CDS]	Rv0065		ribonuclease VapC1	7	3	9	6	1	0
lcl|CP030093.1_prot_AWX08683.1_72	[locus_tag=DPM14_00375] [protein=NADP-dependent isocitrate dehydrogenase] [protein_id=AWX08683.1] [location=complement(73826..76063)] [gbkey=CDS]	Rv0066c		NADP-dependent isocitrate dehydrogenase	89	75	113	18	6	0
lcl|CP030093.1_prot_AWX08684.1_73	[locus_tag=DPM14_00380] [protein=TetR/AcrR family transcriptional regulator] [protein_id=AWX08684.1] [location=complement(76181..76750)] [gbkey=CDS]	Rv0067c		TetR/AcrR family transcriptional regulator	0	0	2	0	0	1
lcl|CP030093.1_prot_AWX08685.1_74	[locus_tag=DPM14_00385] [protein=SDR family NAD(P)-dependent oxidoreductase] [protein_id=AWX08685.1] [location=76853..77764] [gbkey=CDS]	Rv0068		SDR family NAD(P)-dependent oxidoreductase	0	1	4	0	0	0
lcl|CP030093.1_prot_AWX08689.1_78	[locus_tag=DPM14_00405] [protein=pyridoxal phosphate-dependent aminotransferase] [protein_id=AWX08689.1] [location=82091..83263] [gbkey=CDS]	Rv0075		pyridoxal phosphate-dependent aminotransferase	0	4	1	0	0	0
lcl|CP030093.1_prot_AWX12228.1_80	[locus_tag=DPM14_00415] [protein=alpha/beta hydrolase] [protein_id=AWX12228.1] [location=complement(83731..84561)] [gbkey=CDS]	Rv0077c		alpha/beta hydrolase	0	0	2	0	0	0
lcl|CP030093.1_prot_AWX08691.1_81	[locus_tag=DPM14_00420] [protein=TetR/AcrR family transcriptional regulator] [protein_id=AWX08691.1] [location=84623..85228] [gbkey=CDS]	Rv0078		TetR/AcrR family transcriptional regulator	0	5	5	0	0	4
lcl|CP030093.1_prot_AWX08692.1_82	[locus_tag=DPM14_00425] [protein=hypothetical protein] [protein_id=AWX08692.1] [location=complement(85303..85896)] [gbkey=CDS]	Rv0078A		hypothetical protein	3	1	15	1	0	1
lcl|CP030093.1_prot_AWX08693.1_83	[locus_tag=DPM14_00430] [protein=hypothetical protein] [protein_id=AWX08693.1] [location=complement(85893..86099)] [gbkey=CDS]	Rv0078B		hypothetical protein	0	0	0	0	2	0
lcl|CP030093.1_prot_AWX08694.1_84	[locus_tag=DPM14_00435] [protein=hypothetical protein] [protein_id=AWX08694.1] [location=86299..87120] [gbkey=CDS]	Rv0079		hypothetical protein	16	11	27	4	0	0
lcl|CP030093.1_prot_AWX08695.1_85	[locus_tag=DPM14_00440] [protein=pyridoxamine 5'-phosphate oxidase family protein] [protein_id=AWX08695.1] [location=87117..87575] [gbkey=CDS]	Rv0080		pyridoxamine 5'-phosphate oxidase family protein	1	1	2	0	0	0
lcl|CP030093.1_prot_AWX12229.1_86	[locus_tag=DPM14_00445] [protein=transcriptional regulator] [protein_id=AWX12229.1] [location=87670..88014] [gbkey=CDS]	Rv0081		transcriptional regulator	6	4	11	1	1	0
lcl|CP030093.1_prot_AWX08701.1_93	[locus_tag=DPM14_00480] [protein=hypothetical protein] [protein_id=AWX08701.1] [location=95022..95696] [gbkey=CDS]	Rv0088		hypothetical protein	34	32	58	9	2	21
lcl|CP030093.1_prot_AWX08705.1_97	[locus_tag=DPM14_00500] [protein=5'-methylthioadenosine/adenosylhomocysteine nucleosidase] [protein_id=AWX08705.1] [location=97770..98537] [gbkey=CDS]	Rv0091		5'-methylthioadenosine/adenosylhomocysteine nucleosidase	0	0	2	0	0	0
lcl|CP030093.1_prot_AWX08713.1_107	[locus_tag=DPM14_00550] [protein=non-ribosomal peptide synthetase] [protein_id=AWX08713.1] [location=108091..115629] [gbkey=CDS]	Rv0101		non-ribosomal peptide synthetase	1	2	1	0	0	0
lcl|CP030093.1_prot_AWX08715.1_109	[locus_tag=DPM14_00560] [protein=cation-transporting P-type ATPase B] [protein_id=AWX08715.1] [location=complement(118005..120263)] [gbkey=CDS]	Rv0103c		cation-transporting P-type ATPase B	0	0	1	0	0	0
lcl|CP030093.1_prot_AWX08718.1_114	[locus_tag=DPM14_00585] [protein=cation-transporting ATPase I] [protein_id=AWX08718.1] [location=complement(123755..128632)] [gbkey=CDS]	Rv0107c		cation-transporting ATPase I	10	2	3	4	0	0
lcl|CP030093.1_prot_AWX12232.1_115	[locus_tag=DPM14_00590] [protein=hypothetical protein] [protein_id=AWX12232.1] [location=complement(128986..129195)] [gbkey=CDS]	Rv0108c		hypothetical protein	1	0	0	0	0	0
lcl|CP030093.1_prot_AWX12234.1_126	[locus_tag=DPM14_00645] [protein=oxalyl-CoA decarboxylase] [protein_id=AWX12234.1] [location=complement(140220..141968)] [gbkey=CDS]	Rv0118c		oxalyl-CoA decarboxylase	1	2	3	0	1	0
lcl|CP030093.1_prot_AWX08728.1_128	[locus_tag=DPM14_00655] [protein=elongation factor G-like protein] [protein_id=AWX08728.1] [location=complement(143719..145863)] [gbkey=CDS]	Rv0120c		elongation factor G-like protein	23	14	49	7	0	0
lcl|CP030093.1_prot_AWX08729.1_129	[locus_tag=DPM14_00660] [protein=TIGR03668 family PPOX class F420-dependent oxidoreductase] [protein_id=AWX08729.1] [location=complement(146000..146434)] [gbkey=CDS]	Rv0121c		TIGR03668 family PPOX class F420-dependent oxidoreductase	0	0	1	0	0	0
lcl|CP030093.1_prot_AWX12236.1_131	[locus_tag=DPM14_00670] [protein=DNA-binding protein] [protein_id=AWX12236.1] [location=146948..147316] [gbkey=CDS]	Rv0123		DNA-binding protein	0	2	2	0	0	1
lcl|CP030093.1_prot_AWX08732.1_133	[locus_tag=DPM14_00680] [protein=serine protease] [protein_id=AWX08732.1] [location=149402..150469] [gbkey=CDS]	Rv0125		serine protease	10	8	2	0	0	1
lcl|CP030093.1_prot_AWX08734.1_136	[locus_tag=DPM14_00695] [protein=maltokinase] [protein_id=AWX08734.1] [location=152486..153853] [gbkey=CDS]	Rv0127		maltokinase	24	17	52	12	20	0
lcl|CP030093.1_prot_AWX08736.1_138	[locus_tag=DPM14_00705] [protein=diacylglycerol acyltransferase] [protein_id=AWX08736.1] [location=complement(154832..155854)] [gbkey=CDS]	Rv0129c		diacylglycerol acyltransferase	36	16	43	7	0	0
lcl|CP030093.1_prot_AWX08741.1_144	[locus_tag=DPM14_00735] [protein=TetR/AcrR family transcriptional regulator] [protein_id=AWX08741.1] [location=complement(160897..161502)] [gbkey=CDS]	Rv0135c		TetR/AcrR family transcriptional regulator	2	6	14	0	0	4
lcl|CP030093.1_prot_AWX08744.1_147	[locus_tag=DPM14_00750] [protein=nuclear transport factor 2 family protein] [protein_id=AWX08744.1] [location=163576..164079] [gbkey=CDS]	Rv0138		nuclear transport factor 2 family protein	1	0	1	0	0	0
lcl|CP030093.1_prot_AWX08745.1_148	[locus_tag=DPM14_00755] [protein=oxidoreductase] [protein_id=AWX08745.1] [location=164080..165102] [gbkey=CDS]	Rv0139		oxidoreductase	0	0	1	0	0	0
lcl|CP030093.1_prot_AWX08746.1_149	[locus_tag=DPM14_00760] [protein=DUF427 domain-containing protein] [protein_id=AWX08746.1] [location=165163..165543] [gbkey=CDS]	Rv0140		DUF427 domain-containing protein	1	0	0	0	0	0
lcl|CP030093.1_prot_AWX08747.1_150	[locus_tag=DPM14_00765] [protein=nuclear transport factor 2 family protein] [protein_id=AWX08747.1] [location=complement(165524..165934)] [gbkey=CDS]	Rv0141c		nuclear transport factor 2 family protein	0	1	0	0	0	0
lcl|CP030093.1_prot_AWX08750.1_153	[locus_tag=DPM14_00780] [protein=TetR/AcrR family transcriptional regulator] [protein_id=AWX08750.1] [location=168537..169379] [gbkey=CDS]	Rv0144		TetR/AcrR family transcriptional regulator	1	4	7	0	0	1
lcl|CP030093.1_prot_AWX08751.1_154	[locus_tag=DPM14_00785] [protein=class I SAM-dependent methyltransferase] [protein_id=AWX08751.1] [location=169468..170421] [gbkey=CDS]	Rv0145		class I SAM-dependent methyltransferase	0	0	16	0	0	0
lcl|CP030093.1_prot_AWX12237.1_155	[locus_tag=DPM14_00790] [protein=SAM-dependent methyltransferase] [protein_id=AWX12237.1] [location=170464..171396] [gbkey=CDS]	Rv0146		SAM-dependent methyltransferase	7	3	28	3	0	0
lcl|CP030093.1_prot_AWX08752.1_156	[locus_tag=DPM14_00795] [protein=aldehyde dehydrogenase family protein] [protein_id=AWX08752.1] [location=171491..173011] [gbkey=CDS]	Rv0147		aldehyde dehydrogenase family protein	1	6	6	1	3	0
lcl|CP030093.1_prot_AWX08753.1_157	[locus_tag=DPM14_00800] [protein=short-chain type dehydrogenase/reductase] [protein_id=AWX08753.1] [location=173086..173946] [gbkey=CDS]	Rv0148		short-chain type dehydrogenase/reductase	88	53	133	25	0	12
lcl|CP030093.1_prot_AWX08758.1_164	[locus_tag=DPM14_00835] [protein=protein-tyrosine-phosphatase] [protein_id=AWX08758.1] [location=complement(179408..180238)] [gbkey=CDS]	Rv0153c		protein-tyrosine-phosphatase	30	25	18	11	0	4
lcl|CP030093.1_prot_AWX12239.1_165	[locus_tag=DPM14_00840] [protein=acyl-CoA dehydrogenase] [protein_id=AWX12239.1] [location=complement(180240..181451)] [gbkey=CDS]	Rv0154c		acyl-CoA dehydrogenase	36	19	30	9	4	0
lcl|CP030093.1_prot_AWX08760.1_167	[locus_tag=DPM14_00850] [protein=Re/Si-specific NAD(P)(+) transhydrogenase subunit alpha] [protein_id=AWX08760.1] [location=181875..182975] [gbkey=CDS]	Rv0155		Re/Si-specific NAD(P)(+) transhydrogenase subunit alpha	96	82	138	31	9	3
lcl|CP030093.1_prot_AWX08762.1_169	[locus_tag=DPM14_00860] [protein=NAD(P)(+) transhydrogenase (Re/Si-specific) subunit beta] [protein_id=AWX08762.1] [location=183305..184732] [gbkey=CDS]	Rv0157		NAD(P)(+) transhydrogenase (Re/Si-specific) subunit beta	22	16	19	6	0	0
lcl|CP030093.1_prot_AWX08764.1_171	[locus_tag=DPM14_00870] [protein=TetR/AcrR family transcriptional regulator] [protein_id=AWX08764.1] [location=185038..185682] [gbkey=CDS]	Rv0158		TetR/AcrR family transcriptional regulator	0	2	6	0	0	1
lcl|CP030093.1_prot_AWX12240.1_174	[locus_tag=DPM14_00885] [protein=FAD-binding oxidoreductase] [protein_id=AWX12240.1] [location=188860..190209] [gbkey=CDS]	Rv0161		FAD-binding oxidoreductase	1	1	2	0	0	0
lcl|CP030093.1_prot_AWX12241.1_176	[locus_tag=DPM14_00895] [protein=acyl-CoA thioesterase] [protein_id=AWX12241.1] [location=191370..191825] [gbkey=CDS]	Rv0163		acyl-CoA thioesterase	1	8	7	1	1	0
lcl|CP030093.1_prot_AWX08769.1_178	[locus_tag=DPM14_00905] [protein=cyclase] [protein_id=AWX08769.1] [location=191879..192364] [gbkey=CDS]	Rv0164		cyclase	0	8	9	0	1	0
lcl|CP030093.1_prot_AWX08771.1_180	[locus_tag=DPM14_00915] [protein=fatty-acid--CoA ligase FadD5] [protein_id=AWX08771.1] [location=193248..194912] [gbkey=CDS]	Rv0166		fatty-acid--CoA ligase FadD5	1	2	0	1	0	0
lcl|CP030093.1_prot_AWX08774.1_183	[locus_tag=DPM14_00930] [protein=MCE family protein] [protein_id=AWX08774.1] [location=196789..198153] [gbkey=CDS]	Rv0169		MCE family protein	17	17	19	3	15	0
lcl|CP030093.1_prot_AWX08775.1_184	[locus_tag=DPM14_00935] [protein=virulence factor Mce family protein] [protein_id=AWX08775.1] [location=198150..199190] [gbkey=CDS]	Rv0170		virulence factor Mce family protein	54	42	45	18	1	3
lcl|CP030093.1_prot_AWX08776.1_185	[locus_tag=DPM14_00940] [protein=MCE family protein] [protein_id=AWX08776.1] [location=199187..200734] [gbkey=CDS]	Rv0171		MCE family protein	88	82	67	22	23	0
lcl|CP030093.1_prot_AWX08777.1_186	[locus_tag=DPM14_00945] [protein=virulence factor Mce family protein] [protein_id=AWX08777.1] [location=200731..202323] [gbkey=CDS]	Rv0172		virulence factor Mce family protein	123	107	90	21	28	1
lcl|CP030093.1_prot_AWX08778.1_187	[locus_tag=DPM14_00950] [protein=virulence factor Mce family protein] [protein_id=AWX08778.1] [location=202320..203492] [gbkey=CDS]	Rv0173		virulence factor Mce family protein	66	46	72	22	9	0
lcl|CP030093.1_prot_AWX08779.1_188	[locus_tag=DPM14_00955] [protein=MCE family protein] [protein_id=AWX08779.1] [location=203486..205033] [gbkey=CDS]	Rv0174		MCE family protein	67	68	69	30	32	0
lcl|CP030093.1_prot_AWX12242.1_189	[locus_tag=DPM14_00960] [protein=hypothetical protein] [protein_id=AWX12242.1] [location=205069..205710] [gbkey=CDS]	Rv0175		hypothetical protein	14	13	20	2	0	4
lcl|CP030093.1_prot_AWX08780.1_190	[locus_tag=DPM14_00965] [protein=RDD family protein] [protein_id=AWX08780.1] [location=205707..206675] [gbkey=CDS]	Rv0176		RDD family protein	5	0	6	0	0	0
lcl|CP030093.1_prot_AWX08781.1_191	[locus_tag=DPM14_00970] [protein=Mce associated protein] [protein_id=AWX08781.1] [location=206672..207226] [gbkey=CDS]	Rv0177		Mce associated protein	2	6	9	0	0	0
lcl|CP030093.1_prot_AWX08782.1_192	[locus_tag=DPM14_00975] [protein=Mce associated membrane protein] [protein_id=AWX08782.1] [location=207193..207927] [gbkey=CDS]	Rv0178		Mce associated membrane protein	6	6	12	2	0	0
lcl|CP030093.1_prot_AWX08784.1_194	[locus_tag=DPM14_00985] [protein=YhgE/Pip domain-containing protein] [protein_id=AWX08784.1] [location=complement(209147..210505)] [gbkey=CDS]	Rv0180c		YhgE/Pip domain-containing protein	14	14	18	7	0	1
lcl|CP030093.1_prot_AWX12243.1_196	[locus_tag=DPM14_00995] [protein=RNA polymerase subunit sigma-70] [protein_id=AWX12243.1] [location=complement(211283..212395)] [gbkey=CDS]	Rv0182c		RNA polymerase subunit sigma-70	1	1	4	0	0	0
lcl|CP030093.1_prot_AWX08786.1_197	[locus_tag=DPM14_01000] [protein=lysophospholipase] [protein_id=AWX08786.1] [location=212343..213182] [gbkey=CDS]	Rv0183		lysophospholipase	18	27	71	9	0	1
lcl|CP030093.1_prot_AWX08787.1_198	[locus_tag=DPM14_01005] [protein=DUF2786 domain-containing protein] [protein_id=AWX08787.1] [location=213224..213973] [gbkey=CDS]	Rv0184		DUF2786 domain-containing protein	6	3	7	3	0	1
lcl|CP030093.1_prot_AWX08788.1_199	[locus_tag=DPM14_01010] [protein=TIGR04338 family metallohydrolase] [protein_id=AWX08788.1] [location=213970..214479] [gbkey=CDS]	Rv0185		TIGR04338 family metallohydrolase	0	0	1	0	0	0
lcl|CP030093.1_prot_AWX08789.1_200	[locus_tag=DPM14_01015] [protein=beta-glucosidase] [protein_id=AWX08789.1] [location=214524..216599] [gbkey=CDS]	Rv0186		beta-glucosidase	3	2	8	1	0	0
lcl|CP030093.1_prot_AWX08790.1_201	[locus_tag=DPM14_01020] [protein=metallothionein] [protein_id=AWX08790.1] [location=complement(216645..216806)] [gbkey=CDS]	Rv0186Ac		metallothionein	0	1	0	0	0	0
lcl|CP030093.1_prot_AWX08791.1_202	[locus_tag=DPM14_01025] [protein=O-methyltransferase] [protein_id=AWX08791.1] [location=216960..217622] [gbkey=CDS]	Rv0187		O-methyltransferase	6	5	9	0	0	0
lcl|CP030093.1_prot_AWX08794.1_205	[locus_tag=DPM14_01040] [protein=CopY family transcriptional regulator] [protein_id=AWX08794.1] [location=220126..220416] [gbkey=CDS]	Rv0190		CopY family transcriptional regulator	3	19	17	1	3	1
lcl|CP030093.1_prot_AWX08798.1_209	[locus_tag=DPM14_01060] [protein=ABC transporter ATP-binding protein] [protein_id=AWX08798.1] [location=225133..228717] [gbkey=CDS]	Rv0194		ABC transporter ATP-binding protein	0	2	0	0	0	1
lcl|CP030093.1_prot_AWX12244.1_210	[locus_tag=DPM14_01065] [protein=DNA-binding response regulator] [protein_id=AWX12244.1] [location=229155..229790] [gbkey=CDS]	Rv0195		DNA-binding response regulator	0	0	1	0	0	0
lcl|CP030093.1_prot_AWX08801.1_213	[locus_tag=DPM14_01080] [protein=zinc metalloprotease] [protein_id=AWX08801.1] [location=complement(232774..234765)] [gbkey=CDS]	Rv0198c		zinc metalloprotease	18	15	61	3	0	0
lcl|CP030093.1_prot_AWX08802.1_214	[locus_tag=DPM14_01085] [protein=hypothetical protein] [protein_id=AWX08802.1] [location=234808..235467] [gbkey=CDS]	Rv0199		hypothetical protein	7	6	7	0	0	5
lcl|CP030093.1_prot_AWX08804.1_216	[locus_tag=DPM14_01095] [protein=XRE family transcriptional regulator] [protein_id=AWX08804.1] [location=complement(236150..236653)] [gbkey=CDS]	Rv0201c		XRE family transcriptional regulator	8	3	9	5	0	3
lcl|CP030093.1_prot_AWX08810.1_222	[locus_tag=DPM14_01125] [protein=NYN domain-containing protein] [protein_id=AWX08810.1] [location=complement(245642..246370)] [gbkey=CDS]	Rv0207c		NYN domain-containing protein	7	8	2	1	0	0
lcl|CP030093.1_prot_AWX12245.1_223	[locus_tag=DPM14_01130] [protein=tRNA (guanosine(46)-N7)-methyltransferase TrmB] [protein_id=AWX12245.1] [location=complement(246373..247164)] [gbkey=CDS]	Rv0208c		tRNA (guanosine(46)-N7)-methyltransferase TrmB	0	0	1	0	0	0
lcl|CP030093.1_prot_AWX08813.1_226	[locus_tag=DPM14_01145] [protein=phosphoenolpyruvate carboxykinase] [protein_id=AWX08813.1] [location=250040..251860] [gbkey=CDS]	Rv0211		phosphoenolpyruvate carboxykinase	39	34	71	20	12	0
lcl|CP030093.1_prot_AWX08817.1_231	[locus_tag=DPM14_01170] [protein=acyl dehydratase] [protein_id=AWX08817.1] [location=257171..258184] [gbkey=CDS]	Rv0216		acyl dehydratase	9	14	3	2	0	0
lcl|CP030093.1_prot_AWX08823.1_237	[locus_tag=DPM14_01200] [protein=enoyl-CoA hydratase] [protein_id=AWX08823.1] [location=263765..264553] [gbkey=CDS]	Rv0222		enoyl-CoA hydratase	9	5	20	4	0	0
lcl|CP030093.1_prot_AWX08824.1_238	[locus_tag=DPM14_01205] [protein=aldehyde dehydrogenase] [protein_id=AWX08824.1] [location=complement(264559..266022)] [gbkey=CDS]	Rv0223c		aldehyde dehydrogenase	2	2	6	0	1	0
lcl|CP030093.1_prot_AWX12247.1_242	[locus_tag=DPM14_01225] [protein=DUF3068 domain-containing protein] [protein_id=AWX12247.1] [location=complement(269832..271097)] [gbkey=CDS]	Rv0227c		DUF3068 domain-containing protein	32	18	43	10	11	0
lcl|CP030093.1_prot_AWX08829.1_244	[locus_tag=DPM14_01235] [protein=ribonuclease VapC49] [protein_id=AWX08829.1] [location=complement(272564..272977)] [gbkey=CDS]	Rv0229c		ribonuclease VapC49	0	10	5	0	0	0
lcl|CP030093.1_prot_AWX08831.1_246	[locus_tag=DPM14_01245] [protein=phosphotriesterase family protein] [protein_id=AWX08831.1] [location=complement(273241..274221)] [gbkey=CDS]	Rv0230c		phosphotriesterase family protein	17	19	15	3	0	0
lcl|CP030093.1_prot_AWX08832.1_247	[locus_tag=DPM14_01250] [protein=acyl-CoA dehydrogenase] [protein_id=AWX08832.1] [location=274316..276022] [gbkey=CDS]	Rv0231		acyl-CoA dehydrogenase	2	11	31	3	4	0
lcl|CP030093.1_prot_AWX08834.1_249	[locus_tag=DPM14_01260] [protein=R2-like ligand-binding oxidase] [protein_id=AWX08834.1] [location=276843..277787] [gbkey=CDS]	Rv0233		R2-like ligand-binding oxidase	5	5	7	0	0	0
lcl|CP030093.1_prot_AWX08835.1_250	[locus_tag=DPM14_01265] [protein=NADP-dependent succinic semialdehyde dehydrogenase] [protein_id=AWX08835.1] [location=complement(277863..279398)] [gbkey=CDS]	Rv0234c		NADP-dependent succinic semialdehyde dehydrogenase	103	88	117	38	40	5
lcl|CP030093.1_prot_AWX08837.1_252	[locus_tag=DPM14_01275] [protein=DUF3367 domain-containing protein] [protein_id=AWX08837.1] [location=complement(280907..285109)] [gbkey=CDS]	Rv0236c		DUF3367 domain-containing protein	0	1	0	0	0	0
lcl|CP030093.1_prot_AWX08838.1_253	[locus_tag=DPM14_01280] [protein=DUF2613 family protein] [protein_id=AWX08838.1] [location=complement(285156..285329)] [gbkey=CDS]	Rv0236A		DUF2613 family protein	1	3	0	0	0	0
lcl|CP030093.1_prot_AWX08839.1_254	[locus_tag=DPM14_01285] [protein=glycoside hydrolase family 3 protein] [protein_id=AWX08839.1] [location=285444..286610] [gbkey=CDS]	Rv0237		glycoside hydrolase family 3 protein	76	56	60	19	5	0
lcl|CP030093.1_prot_AWX08840.1_255	[locus_tag=DPM14_01290] [protein=TetR/AcrR family transcriptional regulator] [protein_id=AWX08840.1] [location=286686..287300] [gbkey=CDS]	Rv0238		TetR/AcrR family transcriptional regulator	1	10	8	0	0	2
lcl|CP030093.1_prot_AWX08843.1_258	[locus_tag=DPM14_01305] [protein=dehydratase] [protein_id=AWX08843.1] [location=complement(288070..288912)] [gbkey=CDS]	Rv0241c		dehydratase	9	4	12	3	0	0
lcl|CP030093.1_prot_AWX08844.1_259	[locus_tag=DPM14_01310] [protein=3-oxoacyl-ACP reductase] [protein_id=AWX08844.1] [location=complement(288923..290287)] [gbkey=CDS]	Rv0242c		3-oxoacyl-ACP reductase	188	141	203	56	64	3
lcl|CP030093.1_prot_AWX08845.1_260	[locus_tag=DPM14_01315] [protein=acetyl-CoA C-acetyltransferase] [protein_id=AWX08845.1] [location=290429..291751] [gbkey=CDS]	Rv0243		acetyl-CoA C-acetyltransferase	167	151	155	42	59	10
lcl|CP030093.1_prot_AWX08846.1_261	[locus_tag=DPM14_01320] [protein=acyl-CoA dehydrogenase FadE5] [protein_id=AWX08846.1] [location=complement(292057..293892)] [gbkey=CDS]	Rv0244c		acyl-CoA dehydrogenase FadE5	25	23	40	0	2	0
lcl|CP030093.1_prot_AWX08849.1_264	[locus_tag=DPM14_01335] [protein=succinate dehydrogenase/fumarate reductase iron-sulfur subunit] [protein_id=AWX08849.1] [location=complement(296375..297121)] [gbkey=CDS]	Rv0247c		succinate dehydrogenase/fumarate reductase iron-sulfur subunit	10	9	35	5	1	1
lcl|CP030093.1_prot_AWX08850.1_265	[locus_tag=DPM14_01340] [protein=fumarate reductase/succinate dehydrogenase flavoprotein subunit] [protein_id=AWX08850.1] [location=complement(297122..299062)] [gbkey=CDS]	Rv0248c		fumarate reductase/succinate dehydrogenase flavoprotein subunit	109	80	102	21	12	1
lcl|CP030093.1_prot_AWX08851.1_266	[locus_tag=DPM14_01345] [protein=succinate dehydrogenase membrane anchor subunit] [protein_id=AWX08851.1] [location=complement(299093..299914)] [gbkey=CDS]	Rv0249c		succinate dehydrogenase membrane anchor subunit	2	3	0	0	0	0
lcl|CP030093.1_prot_AWX08852.1_267	[locus_tag=DPM14_01350] [protein=hypothetical protein] [protein_id=AWX08852.1] [location=complement(299994..300287)] [gbkey=CDS]	Rv0250c		hypothetical protein	14	20	8	6	1	3
lcl|CP030093.1_prot_AWX08853.1_268	[locus_tag=DPM14_01355] [protein=Hsp20/alpha crystallin family protein] [protein_id=AWX08853.1] [location=complement(300432..300911)] [gbkey=CDS]	Rv0251c		Hsp20/alpha crystallin family protein	14	37	76	10	17	5
lcl|CP030093.1_prot_AWX08865.1_281	[locus_tag=DPM14_01420] [protein=allophanate hydrolase subunit 2 family protein] [protein_id=AWX08865.1] [location=complement(313123..314025)] [gbkey=CDS]	Rv0263c		allophanate hydrolase subunit 2 family protein	0	0	2	0	0	0
lcl|CP030093.1_prot_AWX08866.1_283	[locus_tag=DPM14_01430] [protein=ABC transporter substrate-binding protein] [protein_id=AWX08866.1] [location=complement(314770..315762)] [gbkey=CDS]	Rv0265c		ABC transporter substrate-binding protein	26	11	20	3	0	0
lcl|CP030093.1_prot_AWX08867.1_284	[locus_tag=DPM14_01435] [protein=5-oxoprolinase] [protein_id=AWX08867.1] [location=complement(315784..319413)] [gbkey=CDS]	Rv0266c		5-oxoprolinase	0	0	5	0	0	0
lcl|CP030093.1_prot_AWX08870.1_287	[locus_tag=DPM14_01450] [protein=DNA polymerase domain-containing protein] [protein_id=AWX08870.1] [location=complement(321597..322790)] [gbkey=CDS]	Rv0269c		DNA polymerase domain-containing protein	0	1	0	0	0	0
lcl|CP030093.1_prot_AWX08871.1_288	[locus_tag=DPM14_01455] [protein=acyl-CoA synthetase] [protein_id=AWX08871.1] [location=322826..324508] [gbkey=CDS]	Rv0270		acyl-CoA synthetase	109	98	138	29	16	5
lcl|CP030093.1_prot_AWX08872.1_289	[locus_tag=DPM14_01460] [protein=acyl-CoA dehydrogenase] [protein_id=AWX08872.1] [location=complement(324525..326720)] [gbkey=CDS]	Rv0271c		acyl-CoA dehydrogenase	12	11	25	1	0	0
lcl|CP030093.1_prot_AWX08873.1_290	[locus_tag=DPM14_01465] [protein=alpha/beta hydrolase] [protein_id=AWX08873.1] [location=complement(326834..327967)] [gbkey=CDS]	Rv0272c		alpha/beta hydrolase	0	1	3	0	2	0
lcl|CP030093.1_prot_AWX08875.1_292	[locus_tag=DPM14_01475] [protein=VOC family protein] [protein_id=AWX08875.1] [location=328681..329262] [gbkey=CDS]	Rv0274		VOC family protein	2	2	2	1	0	0
lcl|CP030093.1_prot_AWX08882.1_299	[locus_tag=DPM14_01510] [protein=PPE family protein] [protein_id=AWX08882.1] [location=337681..339291] [gbkey=CDS]	Rv0280		PPE family protein	7	6	3	1	0	0
lcl|CP030093.1_prot_AWX08883.1_300	[locus_tag=DPM14_01515] [protein=SAM-dependent methyltransferase] [protein_id=AWX08883.1] [location=339315..340223] [gbkey=CDS]	Rv0281		SAM-dependent methyltransferase	38	22	37	7	1	0
lcl|CP030093.1_prot_AWX08896.1_314	[locus_tag=DPM14_01585] [protein=sulfotransferase] [protein_id=AWX08896.1] [location=complement(357262..358065)] [gbkey=CDS]	Rv0295c		sulfotransferase	9	7	8	0	0	0
lcl|CP030093.1_prot_AWX12251.1_315	[locus_tag=DPM14_01590] [protein=sulfatase] [protein_id=AWX12251.1] [location=complement(358075..359472)] [gbkey=CDS]	Rv0296c		sulfatase	11	15	34	4	17	0
lcl|CP030093.1_prot_AWX12252.1_320	[locus_tag=DPM14_01615] [protein=ribonuclease VapC2] [protein_id=AWX12252.1] [location=362361..362786] [gbkey=CDS]	Rv0301		ribonuclease VapC2	3	12	11	2	4	0
lcl|CP030093.1_prot_AWX08905.1_325	[locus_tag=DPM14_01640] [protein=hypothetical protein] [protein_id=AWX08905.1] [location=complement(374874..375356)] [gbkey=CDS]	Rv0307c		hypothetical protein	0	1	1	0	0	0
lcl|CP030093.1_prot_AWX08906.1_326	[locus_tag=DPM14_01645] [protein=PAP2 family protein] [protein_id=AWX08906.1] [location=375414..376130] [gbkey=CDS]	Rv0308		PAP2 family protein	2	0	2	0	0	0
lcl|CP030093.1_prot_AWX08908.1_328	[locus_tag=DPM14_01655] [protein=nuclear transport factor 2 family protein] [protein_id=AWX08908.1] [location=complement(376958..377449)] [gbkey=CDS]	Rv0310c		nuclear transport factor 2 family protein	0	6	1	0	0	1
lcl|CP030093.1_prot_AWX08911.1_331	[locus_tag=DPM14_01670] [protein=hypothetical protein] [protein_id=AWX08911.1] [location=380791..381177] [gbkey=CDS]	Rv0313		hypothetical protein	2	2	5	0	0	0
lcl|CP030093.1_prot_AWX08913.1_333	[locus_tag=DPM14_01680] [protein=1,3-beta-glucanase] [protein_id=AWX08913.1] [location=381903..382787] [gbkey=CDS]	Rv0315		1,3-beta-glucanase	3	4	8	2	0	0
lcl|CP030093.1_prot_AWX12253.1_334	[locus_tag=DPM14_01685] [protein=muconolactone isomerase] [protein_id=AWX12253.1] [location=382836..383450] [gbkey=CDS]	Rv0316		muconolactone isomerase	1	1	2	1	0	0
lcl|CP030093.1_prot_AWX12254.1_335	[locus_tag=DPM14_01690] [protein=glycerophosphodiester phosphodiesterase] [protein_id=AWX12254.1] [location=complement(383474..384244)] [gbkey=CDS]	Rv0317c		glycerophosphodiester phosphodiesterase	0	2	6	0	0	0
lcl|CP030093.1_prot_AWX08917.1_339	[locus_tag=DPM14_01715] [protein=dCTP deaminase] [protein_id=AWX08917.1] [location=386883..387455] [gbkey=CDS]	Rv0321		dCTP deaminase	11	12	8	6	0	10
lcl|CP030093.1_prot_AWX08920.1_342	[locus_tag=DPM14_01730] [protein=ArsR family transcriptional regulator] [protein_id=AWX08920.1] [location=389653..390333] [gbkey=CDS]	Rv0324		ArsR family transcriptional regulator	1	2	5	0	0	0
lcl|CP030093.1_prot_AWX08923.1_345	[locus_tag=DPM14_01745] [protein=TetR/AcrR family transcriptional regulator] [protein_id=AWX08923.1] [location=392412..393014] [gbkey=CDS]	Rv0328		TetR/AcrR family transcriptional regulator	10	9	11	4	1	5
lcl|CP030093.1_prot_AWX08926.1_348	[locus_tag=DPM14_01760] [protein=NAD(P)/FAD-dependent oxidoreductase] [protein_id=AWX08926.1] [location=394502..395668] [gbkey=CDS]	Rv0331		NAD(P)/FAD-dependent oxidoreductase	10	14	4	2	0	0
lcl|CP030093.1_prot_AWX08927.1_349	[locus_tag=DPM14_01765] [protein=maleylpyruvate isomerase family mycothiol-dependent enzyme] [protein_id=AWX08927.1] [location=395743..396528] [gbkey=CDS]	Rv0332		maleylpyruvate isomerase family mycothiol-dependent enzyme	9	7	6	3	0	0
lcl|CP030093.1_prot_AWX12255.1_350	[locus_tag=DPM14_01770] [protein=nuclear transport factor 2 family protein] [protein_id=AWX12255.1] [location=396555..396929] [gbkey=CDS]	Rv0333		nuclear transport factor 2 family protein	2	4	5	1	1	0
lcl|CP030093.1_prot_AWX08931.1_355	[locus_tag=DPM14_01795] [protein=aspartate aminotransferase] [protein_id=AWX08931.1] [location=complement(400174..401463)] [gbkey=CDS]	Rv0337c		aspartate aminotransferase	0	0	5	0	0	0
lcl|CP030093.1_prot_AWX08932.1_356	[locus_tag=DPM14_01800] [protein=4Fe-4S dicluster domain-containing protein] [protein_id=AWX08932.1] [location=complement(401494..404142)] [gbkey=CDS]	Rv0338c		4Fe-4S dicluster domain-containing protein	33	25	28	18	5	0
lcl|CP030093.1_prot_AWX08933.1_357	[locus_tag=DPM14_01805] [protein=LuxR family transcriptional regulator] [protein_id=AWX08933.1] [location=complement(404251..406749)] [gbkey=CDS]	Rv0339c		LuxR family transcriptional regulator	0	0	1	0	0	0
lcl|CP030093.1_prot_AWX12256.1_359	[locus_tag=DPM14_01815] [protein=isoniazid-induced protein IniB] [protein_id=AWX12256.1] [location=407663..409102] [gbkey=CDS]	Rv0341		isoniazid-induced protein IniB	34	21	17	5	10	0
lcl|CP030093.1_prot_AWX12257.1_360	[locus_tag=DPM14_01820] [protein=isoniazid-induced protein IniA] [protein_id=AWX12257.1] [location=409139..411061] [gbkey=CDS]	Rv0342		isoniazid-induced protein IniA	7	1	13	4	0	0
lcl|CP030093.1_prot_AWX08935.1_361	[locus_tag=DPM14_01825] [protein=isoniazid-induced protein IniC] [protein_id=AWX08935.1] [location=411058..412539] [gbkey=CDS]	Rv0343		isoniazid-induced protein IniC	1	0	6	0	1	0
lcl|CP030093.1_prot_AWX08938.1_365	[locus_tag=DPM14_01845] [protein=TIGR04255 family protein] [protein_id=AWX08938.1] [location=415605..416591] [gbkey=CDS]	Rv0347		TIGR04255 family protein	3	4	2	0	0	0
lcl|CP030093.1_prot_AWX08939.1_366	[locus_tag=DPM14_01850] [protein=transcriptional regulator] [protein_id=AWX08939.1] [location=416594..417247] [gbkey=CDS]	Rv0348		transcriptional regulator	1	1	3	0	0	1
lcl|CP030093.1_prot_AWX08941.1_368	[locus_tag=DPM14_01860] [protein=molecular chaperone DnaK] [protein_id=AWX08941.1] [location=418136..420013] [gbkey=CDS]	Rv0350		molecular chaperone DnaK	1074	1031	1015	223	226	57
lcl|CP030093.1_prot_AWX08942.1_369	[locus_tag=DPM14_01865] [protein=nucleotide exchange factor GrpE] [protein_id=AWX08942.1] [location=420010..420717] [gbkey=CDS]	Rv0351		nucleotide exchange factor GrpE	102	74	92	19	8	0
lcl|CP030093.1_prot_AWX08943.1_370	[locus_tag=DPM14_01870] [protein=molecular chaperone DnaJ] [protein_id=AWX08943.1] [location=420753..421940] [gbkey=CDS]	Rv0352		molecular chaperone DnaJ	96	70	84	30	8	4
lcl|CP030093.1_prot_AWX08944.1_371	[locus_tag=DPM14_01875] [protein=MerR family transcriptional regulator] [protein_id=AWX08944.1] [location=421940..422320] [gbkey=CDS]	Rv0353		MerR family transcriptional regulator	0	0	2	0	0	0
lcl|CP030093.1_prot_AWX08946.1_374	[locus_tag=DPM14_01890] [protein=PaaI family thioesterase] [protein_id=AWX08946.1] [location=complement(433093..433737)] [gbkey=CDS]	Rv0356c		PaaI family thioesterase	6	2	16	1	0	2
lcl|CP030093.1_prot_AWX08947.1_375	[locus_tag=DPM14_01895] [protein=adenylosuccinate synthetase] [protein_id=AWX08947.1] [location=complement(433734..435032)] [gbkey=CDS]	Rv0357c		adenylosuccinate synthetase	12	12	12	6	7	0
lcl|CP030093.1_prot_AWX08948.1_376	[locus_tag=DPM14_01900] [protein=peptidase M50] [protein_id=AWX08948.1] [location=435123..435770] [gbkey=CDS]	Rv0358		peptidase M50	0	0	1	0	0	0
lcl|CP030093.1_prot_AWX08950.1_378	[locus_tag=DPM14_01910] [protein=DUF3151 domain-containing protein] [protein_id=AWX08950.1] [location=complement(436565..437002)] [gbkey=CDS]	Rv0360c		DUF3151 domain-containing protein	3	6	1	0	0	4
lcl|CP030093.1_prot_AWX08951.1_379	[locus_tag=DPM14_01915] [protein=hypothetical protein] [protein_id=AWX08951.1] [location=437085..437912] [gbkey=CDS]	Rv0361		hypothetical protein	3	6	6	0	1	5
lcl|CP030093.1_prot_AWX08955.1_383	[locus_tag=DPM14_01935] [protein=fructose-bisphosphate aldolase] [protein_id=AWX08955.1] [location=complement(441330..442460)] [gbkey=CDS]	Rv0365c		fructose-bisphosphate aldolase	0	1	0	0	0	0
lcl|CP030093.1_prot_AWX08967.1_397	[locus_tag=DPM14_02005] [protein=calcium dodecin] [protein_id=AWX08967.1] [location=454240..454455] [gbkey=CDS]	Rv0379		calcium dodecin	43	92	63	18	33	0
lcl|CP030093.1_prot_AWX08969.1_400	[locus_tag=DPM14_02020] [protein=orotate phosphoribosyltransferase] [protein_id=AWX08969.1] [location=complement(456104..456643)] [gbkey=CDS]	Rv0382c		orotate phosphoribosyltransferase	2	3	3	1	0	0
lcl|CP030093.1_prot_AWX08970.1_401	[locus_tag=DPM14_02025] [protein=hypothetical protein] [protein_id=AWX08970.1] [location=complement(456724..457578)] [gbkey=CDS]	Rv0383c		hypothetical protein	2	3	8	5	0	0
lcl|CP030093.1_prot_AWX08971.1_403	[locus_tag=DPM14_02035] [protein=monooxygenase] [protein_id=AWX08971.1] [location=460398..461570] [gbkey=CDS]	Rv0385		monooxygenase	0	1	0	0	0	0
lcl|CP030093.1_prot_AWX08974.1_406	[locus_tag=DPM14_02050] [protein=phosphoribosylglycinamide formyltransferase 2] [protein_id=AWX08974.1] [location=466600..467859] [gbkey=CDS]	Rv0389		phosphoribosylglycinamide formyltransferase 2	6	10	13	3	3	0
lcl|CP030093.1_prot_AWX08975.1_407	[locus_tag=DPM14_02055] [protein=rhodanese-like domain-containing protein] [protein_id=AWX08975.1] [location=467856..468278] [gbkey=CDS]	Rv0390		rhodanese-like domain-containing protein	1	6	6	1	0	0
lcl|CP030093.1_prot_AWX08976.1_408	[locus_tag=DPM14_02060] [protein=O-succinylhomoserine sulfhydrylase] [protein_id=AWX08976.1] [location=468275..469495] [gbkey=CDS]	Rv0391		O-succinylhomoserine sulfhydrylase	34	32	24	9	11	0
lcl|CP030093.1_prot_AWX08979.1_411	[locus_tag=DPM14_02075] [protein=hypothetical protein] [protein_id=AWX08979.1] [location=complement(472396..473115)] [gbkey=CDS]	Rv0394c		hypothetical protein	10	6	3	4	0	1
lcl|CP030093.1_prot_AWX08985.1_419	[locus_tag=DPM14_02115] [protein=acyl-CoA dehydrogenase] [protein_id=AWX08985.1] [location=complement(476840..478027)] [gbkey=CDS]	Rv0400c		acyl-CoA dehydrogenase	10	29	7	4	0	0
lcl|CP030093.1_prot_AWX08991.1_425	[locus_tag=DPM14_02145] [protein=MBL fold metallo-hydrolase] [protein_id=AWX08991.1] [location=complement(488160..488978)] [gbkey=CDS]	Rv0406c		MBL fold metallo-hydrolase	3	6	6	1	0	1
lcl|CP030093.1_prot_AWX08993.1_427	[locus_tag=DPM14_02155] [protein=phosphate acetyltransferase] [protein_id=AWX08993.1] [location=490059..492131] [gbkey=CDS]	Rv0408		phosphate acetyltransferase	1	2	24	0	0	0
lcl|CP030093.1_prot_AWX12265.1_429	[locus_tag=DPM14_02165] [protein=serine/threonine protein kinase] [protein_id=AWX12265.1] [location=complement(493335..495587)] [gbkey=CDS]	Rv0410c		serine/threonine protein kinase	24	25	70	6	0	0
lcl|CP030093.1_prot_AWX08995.1_430	[locus_tag=DPM14_02170] [protein=ABC transporter substrate-binding protein] [protein_id=AWX08995.1] [location=complement(495587..496573)] [gbkey=CDS]	Rv0411c		ABC transporter substrate-binding protein	1	3	14	2	3	0
lcl|CP030093.1_prot_AWX08996.1_431	[locus_tag=DPM14_02175] [protein=hypothetical protein] [protein_id=AWX08996.1] [location=complement(496573..497892)] [gbkey=CDS]	Rv0412c		hypothetical protein	4	12	27	5	1	1
lcl|CP030093.1_prot_AWX08998.1_433	[locus_tag=DPM14_02185] [protein=thiamine phosphate synthase] [protein_id=AWX08998.1] [location=complement(498623..499291)] [gbkey=CDS]	Rv0414c		thiamine phosphate synthase	1	4	16	1	0	0
lcl|CP030093.1_prot_AWX09003.1_438	[locus_tag=DPM14_02210] [protein=lipoprotein aminopeptidase LpqL] [protein_id=AWX09003.1] [location=501769..503271] [gbkey=CDS]	Rv0418		lipoprotein aminopeptidase LpqL	48	40	65	12	25	0
lcl|CP030093.1_prot_AWX09004.1_439	[locus_tag=DPM14_02215] [protein=peptidase] [protein_id=AWX09004.1] [location=503359..504855] [gbkey=CDS]	Rv0419		peptidase	0	0	5	0	0	0
lcl|CP030093.1_prot_AWX09006.1_441	[locus_tag=DPM14_02225] [protein=alpha/beta hydrolase] [protein_id=AWX09006.1] [location=complement(505404..506033)] [gbkey=CDS]	Rv0421c		alpha/beta hydrolase	0	1	9	0	0	1
lcl|CP030093.1_prot_AWX12267.1_443	[locus_tag=DPM14_02235] [protein=phosphomethylpyrimidine synthase] [protein_id=AWX12267.1] [location=complement(506854..508497)] [gbkey=CDS]	Rv0423c		phosphomethylpyrimidine synthase	2	3	9	1	5	0
lcl|CP030093.1_prot_AWX12268.1_444	[locus_tag=DPM14_02240] [protein=hypothetical protein] [protein_id=AWX12268.1] [location=complement(508649..508924)] [gbkey=CDS]	Rv0424c		hypothetical protein	0	1	0	0	0	0
lcl|CP030093.1_prot_AWX09007.1_445	[locus_tag=DPM14_02245] [protein=cation-translocating P-type ATPase] [protein_id=AWX09007.1] [location=complement(508974..513593)] [gbkey=CDS]	Rv0425c		cation-translocating P-type ATPase	1	1	0	0	0	0
lcl|CP030093.1_prot_AWX09008.1_446	[locus_tag=DPM14_02250] [protein=hypothetical protein] [protein_id=AWX09008.1] [location=complement(513645..514088)] [gbkey=CDS]	Rv0426c		hypothetical protein	0	3	1	0	0	0
lcl|CP030093.1_prot_AWX09010.1_448	[locus_tag=DPM14_02260] [protein=GNAT family N-acetyltransferase] [protein_id=AWX09010.1] [location=complement(515167..516075)] [gbkey=CDS]	Rv0428c		GNAT family N-acetyltransferase	1	0	2	0	0	0
lcl|CP030093.1_prot_AWX09011.1_449	[locus_tag=DPM14_02265] [protein=peptide deformylase] [protein_id=AWX09011.1] [location=complement(516075..516668)] [gbkey=CDS]	Rv0429c		peptide deformylase	12	6	17	7	0	5
lcl|CP030093.1_prot_AWX09013.1_451	[locus_tag=DPM14_02275] [protein=LytR family transcriptional regulator] [protein_id=AWX09013.1] [location=517345..517839] [gbkey=CDS]	Rv0431		LytR family transcriptional regulator	29	39	35	14	2	25
lcl|CP030093.1_prot_AWX09014.1_452	[locus_tag=DPM14_02280] [protein=superoxide dismutase [Cu-Zn]] [protein_id=AWX09014.1] [location=517872..518594] [gbkey=CDS]	Rv0432		superoxide dismutase [Cu-Zn	54	35	89	14	0	9
lcl|CP030093.1_prot_AWX12269.1_453	[locus_tag=DPM14_02285] [protein=glutamate--cysteine ligase] [protein_id=AWX12269.1] [location=518596..519726] [gbkey=CDS]	Rv0433		glutamate--cysteine ligase	1	2	6	1	0	0
lcl|CP030093.1_prot_AWX09015.1_454	[locus_tag=DPM14_02290] [protein=ATP-dependent protease] [protein_id=AWX09015.1] [location=519786..520439] [gbkey=CDS]	Rv0434		ATP-dependent protease	2	1	3	1	0	1
lcl|CP030093.1_prot_AWX09016.1_455	[locus_tag=DPM14_02295] [protein=AAA family ATPase] [protein_id=AWX09016.1] [location=complement(520619..522805)] [gbkey=CDS]	Rv0435c		AAA family ATPase	10	8	17	0	0	0
lcl|CP030093.1_prot_AWX09017.1_457	[locus_tag=DPM14_02305] [protein=phosphatidylserine decarboxylase proenzyme] [protein_id=AWX09017.1] [location=complement(523659..524354)] [gbkey=CDS]	Rv0437c		phosphatidylserine decarboxylase proenzyme	2	0	6	0	0	0
lcl|CP030093.1_prot_AWX09019.1_459	[locus_tag=DPM14_02315] [protein=SDR family NAD(P)-dependent oxidoreductase] [protein_id=AWX09019.1] [location=complement(525651..526586)] [gbkey=CDS]	Rv0439c		SDR family NAD(P)-dependent oxidoreductase	1	4	5	2	0	0
lcl|CP030093.1_prot_AWX09021.1_461	[locus_tag=DPM14_02325] [protein=pyridoxamine 5'-phosphate oxidase family protein] [protein_id=AWX09021.1] [location=complement(528568..528996)] [gbkey=CDS]	Rv0441c		pyridoxamine 5'-phosphate oxidase family protein	0	2	1	0	0	0
lcl|CP030093.1_prot_AWX09023.1_463	[locus_tag=DPM14_02335] [protein=DinB family protein] [protein_id=AWX09023.1] [location=530668..531183] [gbkey=CDS]	Rv0443		DinB family protein	4	10	15	1	0	3
lcl|CP030093.1_prot_AWX09024.1_464	[locus_tag=DPM14_02340] [protein=anti-sigma-K factor RskA] [protein_id=AWX09024.1] [location=complement(531363..532061)] [gbkey=CDS]	Rv0444c		anti-sigma-K factor RskA	27	14	20	9	0	0
lcl|CP030093.1_prot_AWX09025.1_465	[locus_tag=DPM14_02345] [protein=ECF RNA polymerase sigma factor SigK] [protein_id=AWX09025.1] [location=complement(532105..532668)] [gbkey=CDS]	Rv0445c		ECF RNA polymerase sigma factor SigK	25	39	41	13	6	20
lcl|CP030093.1_prot_AWX09029.1_471	[locus_tag=DPM14_02375] [protein=hypothetical protein] [protein_id=AWX09029.1] [location=complement(539760..540182)] [gbkey=CDS]	Rv0451c		hypothetical protein	0	1	2	0	0	0
lcl|CP030093.1_prot_AWX09030.1_472	[locus_tag=DPM14_02380] [protein=TetR/AcrR family transcriptional regulator] [protein_id=AWX09030.1] [location=540414..541124] [gbkey=CDS]	Rv0452		TetR/AcrR family transcriptional regulator	2	1	1	0	0	1
lcl|CP030093.1_prot_AWX09033.1_476	[locus_tag=DPM14_02400] [protein=DUF5078 domain-containing protein] [protein_id=AWX09033.1] [location=complement(543647..544093)] [gbkey=CDS]	Rv0455c		DUF5078 domain-containing protein	6	12	19	3	3	0
lcl|CP030093.1_prot_AWX09036.1_480	[locus_tag=DPM14_02420] [protein=S9 family peptidase] [protein_id=AWX09036.1] [location=complement(545858..547888)] [gbkey=CDS]	Rv0457c		S9 family peptidase	0	0	0	0	1	0
lcl|CP030093.1_prot_AWX09037.1_481	[locus_tag=DPM14_02425] [protein=aldehyde dehydrogenase family protein] [protein_id=AWX09037.1] [location=547947..549470] [gbkey=CDS]	Rv0458		aldehyde dehydrogenase family protein	2	3	0	2	2	0
lcl|CP030093.1_prot_AWX09041.1_487	[locus_tag=DPM14_02455] [protein=carboxymuconolactone decarboxylase family protein] [protein_id=AWX09041.1] [location=complement(552585..553157)] [gbkey=CDS]	Rv0464c		carboxymuconolactone decarboxylase family protein	0	2	5	0	0	0
lcl|CP030093.1_prot_AWX09043.1_489	[locus_tag=DPM14_02465] [protein=acyl-[acyl-carrier-protein] thioesterase] [protein_id=AWX09043.1] [location=554730..555524] [gbkey=CDS]	Rv0466		acyl-[acyl-carrier-protein	43	18	72	18	0	0
lcl|CP030093.1_prot_AWX09044.1_490	[locus_tag=DPM14_02470] [protein=isocitrate lyase] [protein_id=AWX09044.1] [location=555799..557085] [gbkey=CDS]	Rv0467		isocitrate lyase	13	5	22	0	5	0
lcl|CP030093.1_prot_AWX09045.1_491	[locus_tag=DPM14_02475] [protein=3-hydroxybutyryl-CoA dehydrogenase] [protein_id=AWX09045.1] [location=557167..558027] [gbkey=CDS]	Rv0468		3-hydroxybutyryl-CoA dehydrogenase	51	49	38	9	2	0
lcl|CP030093.1_prot_AWX09046.1_492	[locus_tag=DPM14_02480] [protein=SAM-dependent methyltransferase] [protein_id=AWX09046.1] [location=558160..559020] [gbkey=CDS]	Rv0469		SAM-dependent methyltransferase	7	20	17	4	0	0
lcl|CP030093.1_prot_AWX09047.1_493	[locus_tag=DPM14_02485] [protein=cyclopropane mycolic acid synthase] [protein_id=AWX09047.1] [location=complement(559120..559983)] [gbkey=CDS]	Rv0470c		cyclopropane mycolic acid synthase	16	17	16	5	0	0
lcl|CP030093.1_prot_AWX12277.1_497	[locus_tag=DPM14_02505] [protein=DUF445 domain-containing protein] [protein_id=AWX12277.1] [location=561836..563206] [gbkey=CDS]	Rv0473		DUF445 domain-containing protein	2	6	6	1	0	0
lcl|CP030093.1_prot_AWX09051.1_498	[locus_tag=DPM14_02510] [protein=transcriptional regulator] [protein_id=AWX09051.1] [location=563293..563715] [gbkey=CDS]	Rv0474		transcriptional regulator	16	15	37	16	4	1
lcl|CP030093.1_prot_AWX09052.1_499	[locus_tag=DPM14_02515] [protein=heparin-binding hemagglutinin] [protein_id=AWX09052.1] [location=564069..564668] [gbkey=CDS]	Rv0475		heparin-binding hemagglutinin	140	175	254	44	45	55
lcl|CP030093.1_prot_AWX09055.1_502	[locus_tag=DPM14_02530] [protein=2-deoxyribose-5-phosphate aldolase] [protein_id=AWX09055.1] [location=565494..566168] [gbkey=CDS]	Rv0478		2-deoxyribose-5-phosphate aldolase	12	5	13	1	0	6
lcl|CP030093.1_prot_AWX09056.1_503	[locus_tag=DPM14_02535] [protein=DUF2993 domain-containing protein] [protein_id=AWX09056.1] [location=complement(566193..567239)] [gbkey=CDS]	Rv0479c		DUF2993 domain-containing protein	3	1	11	0	0	0
lcl|CP030093.1_prot_AWX09057.1_504	[locus_tag=DPM14_02540] [protein=amidohydrolase] [protein_id=AWX09057.1] [location=complement(567236..568078)] [gbkey=CDS]	Rv0480c		amidohydrolase	0	0	1	0	0	0
lcl|CP030093.1_prot_AWX09060.1_507	[locus_tag=DPM14_02555] [protein=L,D-transpeptidase] [protein_id=AWX09060.1] [location=569926..571281] [gbkey=CDS]	Rv0483		L,D-transpeptidase	2	1	2	0	0	0
lcl|CP030093.1_prot_AWX09061.1_508	[locus_tag=DPM14_02560] [protein=short-chain type oxidoreductase] [protein_id=AWX09061.1] [location=complement(571262..572017)] [gbkey=CDS]	Rv0484c		short-chain type oxidoreductase	8	4	9	4	0	0
lcl|CP030093.1_prot_AWX09064.1_511	[locus_tag=DPM14_02575] [protein=YbjN domain-containing protein] [protein_id=AWX09064.1] [location=575003..575554] [gbkey=CDS]	Rv0487		YbjN domain-containing protein	0	0	1	0	0	0
lcl|CP030093.1_prot_AWX09066.1_514	[locus_tag=DPM14_02590] [protein=two-component sensor histidine kinase] [protein_id=AWX09066.1] [location=577565..578797] [gbkey=CDS]	Rv0490		two-component sensor histidine kinase	0	1	2	0	0	0
lcl|CP030093.1_prot_AWX12279.1_515	[locus_tag=DPM14_02595] [protein=DNA-binding response regulator] [protein_id=AWX12279.1] [location=579001..579684] [gbkey=CDS]	Rv0491		DNA-binding response regulator	26	16	28	9	0	4
lcl|CP030093.1_prot_AWX09071.1_520	[locus_tag=DPM14_02620] [protein=hypothetical protein] [protein_id=AWX09071.1] [location=complement(583616..584506)] [gbkey=CDS]	Rv0495c		hypothetical protein	0	1	3	0	0	0
lcl|CP030093.1_prot_AWX12280.1_521	[locus_tag=DPM14_02625] [protein=hypothetical protein] [protein_id=AWX12280.1] [location=584586..585572] [gbkey=CDS]	Rv0496		hypothetical protein	0	2	2	0	0	0
lcl|CP030093.1_prot_AWX09072.1_522	[locus_tag=DPM14_02630] [protein=hypothetical protein] [protein_id=AWX09072.1] [location=585569..586501] [gbkey=CDS]	Rv0497		hypothetical protein	11	4	8	0	0	1
lcl|CP030093.1_prot_AWX09073.1_523	[locus_tag=DPM14_02635] [protein=sugar phosphate isomerase/epimerase] [protein_id=AWX09073.1] [location=586517..587359] [gbkey=CDS]	Rv0498		sugar phosphate isomerase/epimerase	5	12	6	1	0	0
lcl|CP030093.1_prot_AWX09075.1_525	[locus_tag=DPM14_02645] [protein=pyrroline-5-carboxylate reductase] [protein_id=AWX09075.1] [location=588275..589162] [gbkey=CDS]	Rv0500		pyrroline-5-carboxylate reductase	45	31	30	16	2	0
lcl|CP030093.1_prot_AWX09076.1_526	[locus_tag=DPM14_02650] [protein=DNA-binding protein] [protein_id=AWX09076.1] [location=589303..589539] [gbkey=CDS]	Rv0500A		DNA-binding protein	0	0	2	0	0	0
lcl|CP030093.1_prot_AWX09079.1_529	[locus_tag=DPM14_02665] [protein=hypothetical protein] [protein_id=AWX09079.1] [location=590983..592059] [gbkey=CDS]	Rv0502		hypothetical protein	0	0	2	0	0	0
lcl|CP030093.1_prot_AWX09080.1_530	[locus_tag=DPM14_02670] [protein=cyclopropane mycolic acid synthase] [protein_id=AWX09080.1] [location=complement(592063..592971)] [gbkey=CDS]	Rv0503c		cyclopropane mycolic acid synthase	63	69	50	25	0	0
lcl|CP030093.1_prot_AWX09081.1_531	[locus_tag=DPM14_02675] [protein=hypothetical protein] [protein_id=AWX09081.1] [location=complement(592994..593494)] [gbkey=CDS]	Rv0504c		hypothetical protein	21	28	32	7	0	16
lcl|CP030093.1_prot_AWX09082.1_532	[locus_tag=DPM14_02680] [protein=HAD-IB family hydrolase] [protein_id=AWX09082.1] [location=complement(593656..594777)] [gbkey=CDS]	Rv0505c		HAD-IB family hydrolase	10	11	9	2	0	0
lcl|CP030093.1_prot_AWX09086.1_536	[locus_tag=DPM14_02700] [protein=glutamyl-tRNA reductase] [protein_id=AWX09086.1] [location=598633..600039] [gbkey=CDS]	Rv0509		glutamyl-tRNA reductase	0	0	1	0	0	0
lcl|CP030093.1_prot_AWX09087.1_537	[locus_tag=DPM14_02705] [protein=hydroxymethylbilane synthase] [protein_id=AWX09087.1] [location=600049..600978] [gbkey=CDS]	Rv0510		hydroxymethylbilane synthase	16	19	18	9	0	0
lcl|CP030093.1_prot_AWX12281.1_538	[locus_tag=DPM14_02710] [protein=bifunctional uroporphyrinogen-III C-methyltransferase/uroporphyrinogen-III synthase] [protein_id=AWX12281.1] [location=601011..602708] [gbkey=CDS]	Rv0511		bifunctional uroporphyrinogen-III C-methyltransferase/uroporphyrinogen-III synthase	16	20	60	2	4	0
lcl|CP030093.1_prot_AWX09088.1_539	[locus_tag=DPM14_02715] [protein=delta-aminolevulinic acid dehydratase] [protein_id=AWX09088.1] [location=602794..603783] [gbkey=CDS]	Rv0512		delta-aminolevulinic acid dehydratase	14	21	7	6	0	0
lcl|CP030093.1_prot_AWX09089.1_540	[locus_tag=DPM14_02720] [protein=DUF3093 domain-containing protein] [protein_id=AWX09089.1] [location=603796..604344] [gbkey=CDS]	Rv0513		DUF3093 domain-containing protein	1	1	7	0	0	0
lcl|CP030093.1_prot_AWX09092.1_543	[locus_tag=DPM14_02735] [protein=STAS domain-containing protein] [protein_id=AWX09092.1] [location=complement(606251..606727)] [gbkey=CDS]	Rv0516c		STAS domain-containing protein	0	0	2	0	0	0
lcl|CP030093.1_prot_AWX12282.1_551	[locus_tag=DPM14_02775] [protein=nitroreductase family deazaflavin-dependent oxidoreductase] [protein_id=AWX12282.1] [location=complement(612518..612913)] [gbkey=CDS]	Rv0523c		nitroreductase family deazaflavin-dependent oxidoreductase	4	15	9	1	0	3
lcl|CP030093.1_prot_AWX09101.1_553	[locus_tag=DPM14_02785] [protein=histidine phosphatase family protein] [protein_id=AWX09101.1] [location=614415..615023] [gbkey=CDS]	Rv0525		histidine phosphatase family protein	52	42	74	25	0	34
lcl|CP030093.1_prot_AWX12283.1_554	[locus_tag=DPM14_02790] [protein=TlpA family protein disulfide reductase] [protein_id=AWX12283.1] [location=615038..615688] [gbkey=CDS]	Rv0526		TlpA family protein disulfide reductase	0	2	10	0	0	2
lcl|CP030093.1_prot_AWX12284.1_556	[locus_tag=DPM14_02800] [protein=cytochrome c biogenesis protein] [protein_id=AWX12284.1] [location=616497..618086] [gbkey=CDS]	Rv0528		cytochrome c biogenesis protein	0	0	3	0	0	0
lcl|CP030093.1_prot_AWX09104.1_558	[locus_tag=DPM14_02810] [protein=MinD/ParA family protein] [protein_id=AWX09104.1] [location=619099..620316] [gbkey=CDS]	Rv0530		MinD/ParA family protein	23	27	47	8	6	1
lcl|CP030093.1_prot_AWX09105.1_559	[locus_tag=DPM14_02815] [protein=hypothetical protein] [protein_id=AWX09105.1] [location=complement(620313..620474)] [gbkey=CDS]	Rv0530Ac		hypothetical protein	0	1	2	0	0	0
lcl|CP030093.1_prot_AWX09106.1_560	[locus_tag=DPM14_02820] [protein=DUF4229 domain-containing protein] [protein_id=AWX09106.1] [location=620521..620838] [gbkey=CDS]	Rv0531		DUF4229 domain-containing protein	0	2	0	0	0	1
lcl|CP030093.1_prot_AWX09109.1_563	[locus_tag=DPM14_02835] [protein=3-oxoacyl-ACP synthase III] [protein_id=AWX09109.1] [location=complement(622749..623756)] [gbkey=CDS]	Rv0533c		3-oxoacyl-ACP synthase III	5	2	3	0	0	0
lcl|CP030093.1_prot_AWX09113.1_567	[locus_tag=DPM14_02855] [protein=hypothetical protein] [protein_id=AWX09113.1] [location=complement(626574..628007)] [gbkey=CDS]	Rv0537c		hypothetical protein	0	0	1	0	0	0
lcl|CP030093.1_prot_AWX09115.1_570	[locus_tag=DPM14_02870] [protein=DUF2064 domain-containing protein] [protein_id=AWX09115.1] [location=630612..631274] [gbkey=CDS]	Rv0540		DUF2064 domain-containing protein	0	0	1	0	0	2
lcl|CP030093.1_prot_AWX09118.1_573	[locus_tag=DPM14_02885] [protein=DUF3349 domain-containing protein] [protein_id=AWX09118.1] [location=complement(633813..634115)] [gbkey=CDS]	Rv0543c		DUF3349 domain-containing protein	0	0	4	0	0	0
lcl|CP030093.1_prot_AWX09119.1_574	[locus_tag=DPM14_02890] [protein=hypothetical protein] [protein_id=AWX09119.1] [location=complement(634175..634453)] [gbkey=CDS]	Rv0544c		hypothetical protein	0	1	0	0	0	0
lcl|CP030093.1_prot_AWX09121.1_576	[locus_tag=DPM14_02900] [protein=VOC family protein] [protein_id=AWX09121.1] [location=complement(635823..636209)] [gbkey=CDS]	Rv0546c		VOC family protein	4	16	18	8	15	0
lcl|CP030093.1_prot_AWX09122.1_577	[locus_tag=DPM14_02905] [protein=short chain dehydrogenase] [protein_id=AWX09122.1] [location=complement(636272..637156)] [gbkey=CDS]	Rv0547c		short chain dehydrogenase	33	31	30	10	0	9
lcl|CP030093.1_prot_AWX09123.1_578	[locus_tag=DPM14_02910] [protein=1,4-dihydroxy-2-naphthoyl-CoA synthase] [protein_id=AWX09123.1] [location=complement(637252..638154)] [gbkey=CDS]	Rv0548c		1,4-dihydroxy-2-naphthoyl-CoA synthase	72	79	94	25	5	21
lcl|CP030093.1_prot_AWX09124.1_579	[locus_tag=DPM14_02915] [protein=ribonuclease VapC3] [protein_id=AWX09124.1] [location=complement(638468..638881)] [gbkey=CDS]	Rv0549c		ribonuclease VapC3	0	0	2	0	0	0
lcl|CP030093.1_prot_AWX09128.1_583	[locus_tag=DPM14_02935] [protein=o-succinylbenzoate synthase] [protein_id=AWX09128.1] [location=642730..643710] [gbkey=CDS]	Rv0553		o-succinylbenzoate synthase	0	1	0	0	0	0
lcl|CP030093.1_prot_AWX09129.1_584	[locus_tag=DPM14_02940] [protein=bromoperoxidase] [protein_id=AWX09129.1] [location=643707..644495] [gbkey=CDS]	Rv0554		bromoperoxidase	7	7	14	5	0	0
lcl|CP030093.1_prot_AWX09130.1_585	[locus_tag=DPM14_02945] [protein=2-succinyl-5-enolpyruvyl-6-hydroxy-3-cyclohexene-1-carboxylate synthase] [protein_id=AWX09130.1] [location=644538..646202] [gbkey=CDS]	Rv0555		2-succinyl-5-enolpyruvyl-6-hydroxy-3-cyclohexene-1-carboxylate synthase	0	0	2	0	0	0
lcl|CP030093.1_prot_AWX09131.1_586	[locus_tag=DPM14_02950] [protein=hypothetical protein] [protein_id=AWX09131.1] [location=646199..646714] [gbkey=CDS]	Rv0556		hypothetical protein	0	0	2	0	0	0
lcl|CP030093.1_prot_AWX09132.1_587	[locus_tag=DPM14_02955] [protein=alpha-mannosyltransferase] [protein_id=AWX09132.1] [location=646776..647912] [gbkey=CDS]	Rv0557		alpha-mannosyltransferase	0	0	1	0	0	0
lcl|CP030093.1_prot_AWX09133.1_588	[locus_tag=DPM14_02960] [protein=demethylmenaquinone methyltransferase] [protein_id=AWX09133.1] [location=647929..648633] [gbkey=CDS]	Rv0558		demethylmenaquinone methyltransferase	0	2	7	0	0	0
lcl|CP030093.1_prot_AWX09134.1_589	[locus_tag=DPM14_02965] [protein=DUF732 domain-containing protein] [protein_id=AWX09134.1] [location=complement(648647..648985)] [gbkey=CDS]	Rv0559c		DUF732 domain-containing protein	3	11	12	3	4	0
lcl|CP030093.1_prot_AWX09135.1_590	[locus_tag=DPM14_02970] [protein=class I SAM-dependent methyltransferase] [protein_id=AWX09135.1] [location=complement(649019..649744)] [gbkey=CDS]	Rv0560c		class I SAM-dependent methyltransferase	1	0	3	1	0	0
lcl|CP030093.1_prot_AWX09137.1_592	[locus_tag=DPM14_02980] [protein=polyprenyl synthetase family protein] [protein_id=AWX09137.1] [location=651011..652018] [gbkey=CDS]	Rv0562		polyprenyl synthetase family protein	63	43	58	18	0	4
lcl|CP030093.1_prot_AWX09138.1_593	[locus_tag=DPM14_02985] [protein=protease HtpX] [protein_id=AWX09138.1] [location=652119..652979] [gbkey=CDS]	Rv0563		protease HtpX	12	12	16	4	0	8
lcl|CP030093.1_prot_AWX12286.1_594	[locus_tag=DPM14_02990] [protein=glycerol-3-phosphate dehydrogenase (NAD(P)(+))] [protein_id=AWX12286.1] [location=complement(653164..654189)] [gbkey=CDS]	Rv0564c		glycerol-3-phosphate dehydrogenase (NAD(P)(+))	3	4	7	0	0	0
lcl|CP030093.1_prot_AWX09140.1_596	[locus_tag=DPM14_03000] [protein=YajQ family cyclic di-GMP-binding protein] [protein_id=AWX09140.1] [location=complement(655788..656279)] [gbkey=CDS]	Rv0566c		YajQ family cyclic di-GMP-binding protein	16	23	33	8	0	14
lcl|CP030093.1_prot_AWX12287.1_597	[locus_tag=DPM14_03010] [protein=methyltransferase domain-containing protein] [protein_id=AWX12287.1] [location=656561..657580] [gbkey=CDS]	Rv0567		methyltransferase domain-containing protein	0	1	0	0	0	0
lcl|CP030093.1_prot_AWX09141.1_598	[locus_tag=DPM14_03015] [protein=cytochrome P450] [protein_id=AWX09141.1] [location=657690..659108] [gbkey=CDS]	Rv0568		cytochrome P450	1	1	1	0	0	0
lcl|CP030093.1_prot_AWX09142.1_599	[locus_tag=DPM14_03020] [protein=DUF1918 domain-containing protein] [protein_id=AWX09142.1] [location=659243..659509] [gbkey=CDS]	Rv0569		DUF1918 domain-containing protein	6	28	15	3	5	0
lcl|CP030093.1_prot_AWX09143.1_600	[locus_tag=DPM14_03025] [protein=adenosylcobalamin-dependent ribonucleoside-diphosphate reductase] [protein_id=AWX09143.1] [location=659535..661613] [gbkey=CDS]	Rv0570		adenosylcobalamin-dependent ribonucleoside-diphosphate reductase	16	8	23	2	0	0
lcl|CP030093.1_prot_AWX09145.1_602	[locus_tag=DPM14_03035] [protein=phosphoribosyltransferase] [protein_id=AWX09145.1] [location=complement(661727..663058)] [gbkey=CDS]	Rv0571c		phosphoribosyltransferase	9	13	9	3	1	0
lcl|CP030093.1_prot_AWX09147.1_604	[locus_tag=DPM14_03045] [protein=hypothetical protein] [protein_id=AWX09147.1] [location=complement(663674..663841)] [gbkey=CDS]	Rv3903c		hypothetical protein	3	0	0	1	0	0
lcl|CP030093.1_prot_AWX12288.1_608	[locus_tag=DPM14_03065] [protein=TIGR03086 family protein] [protein_id=AWX12288.1] [location=668088..669392] [gbkey=CDS]	Rv0576		TIGR03086 family protein	13	10	14	4	0	0
lcl|CP030093.1_prot_AWX12289.1_609	[locus_tag=DPM14_03070] [protein=VOC family protein] [protein_id=AWX12289.1] [location=669406..670191] [gbkey=CDS]	Rv0577		VOC family protein	36	24	30	8	0	0
lcl|CP030093.1_prot_AWX09151.1_610	[locus_tag=DPM14_03075] [protein=PE family protein] [protein_id=AWX09151.1] [location=complement(670236..674150)] [gbkey=CDS]	Rv0578c		PE family protein	1	1	0	0	0	0
lcl|CP030093.1_prot_AWX12291.1_613	[locus_tag=DPM14_03090] [protein=hypothetical protein] [protein_id=AWX12291.1] [location=complement(675359..675850)] [gbkey=CDS]	Rv0580c		hypothetical protein	32	48	89	11	0	27
lcl|CP030093.1_prot_AWX09155.1_616	[locus_tag=DPM14_03105] [protein=hypothetical protein] [protein_id=AWX09155.1] [location=complement(676623..677309)] [gbkey=CDS]	Rv0583c		hypothetical protein	14	10	11	3	0	0
lcl|CP030093.1_prot_AWX09158.1_619	[locus_tag=DPM14_03120] [protein=transcriptional regulator] [protein_id=AWX09158.1] [location=682644..683366] [gbkey=CDS]	Rv0586		transcriptional regulator	13	17	13	4	0	1
lcl|CP030093.1_prot_AWX09164.1_625	[locus_tag=DPM14_03150] [protein=virulence factor Mce family protein] [protein_id=AWX09164.1] [location=688736..690262] [gbkey=CDS]	Rv0592		virulence factor Mce family protein	0	0	1	0	0	0
lcl|CP030093.1_prot_AWX12293.1_628	[locus_tag=DPM14_03165] [protein=toxin VapC4] [protein_id=AWX12293.1] [location=complement(693074..693466)] [gbkey=CDS]	Rv0595c		toxin VapC4	0	3	1	0	0	0
lcl|CP030093.1_prot_AWX09167.1_630	[locus_tag=DPM14_03175] [protein=ATP-binding protein] [protein_id=AWX09167.1] [location=complement(693903..695138)] [gbkey=CDS]	Rv0597c		ATP-binding protein	0	0	2	0	0	0
lcl|CP030093.1_prot_AWX09168.1_631	[locus_tag=DPM14_03180] [protein=ribonuclease VapC27] [protein_id=AWX09168.1] [location=complement(695389..695802)] [gbkey=CDS]	Rv0598c		ribonuclease VapC27	7	16	11	5	3	0
lcl|CP030093.1_prot_AWX09169.1_632	[locus_tag=DPM14_03185] [protein=antitoxin VapB27] [protein_id=AWX09169.1] [location=complement(695799..696035)] [gbkey=CDS]	Rv0599c		antitoxin VapB27	0	1	0	0	0	0
lcl|CP030093.1_prot_AWX09171.1_635	[locus_tag=DPM14_03200] [protein=DNA-binding response regulator] [protein_id=AWX09171.1] [location=complement(697273..698034)] [gbkey=CDS]	Rv0602c		DNA-binding response regulator	0	0	1	0	0	0
lcl|CP030093.1_prot_AWX09173.1_637	[locus_tag=DPM14_03210] [protein=DUF1259 domain-containing protein] [protein_id=AWX09173.1] [location=698474..699424] [gbkey=CDS]	Rv0604		DUF1259 domain-containing protein	9	7	6	3	0	0
lcl|CP030093.1_prot_AWX09187.1_655	[locus_tag=DPM14_03300] [protein=class I SAM-dependent methyltransferase] [protein_id=AWX09187.1] [location=708190..708804] [gbkey=CDS]	Rv3322c		class I SAM-dependent methyltransferase	0	0	1	0	0	0
lcl|CP030093.1_prot_AWX09189.1_657	[locus_tag=DPM14_03310] [protein=ribonuclease VapC44] [protein_id=AWX09189.1] [location=709172..709600] [gbkey=CDS]	Rv3320c		ribonuclease VapC44	0	1	1	0	0	0
lcl|CP030093.1_prot_AWX09190.1_658	[locus_tag=DPM14_03315] [protein=succinate dehydrogenase iron-sulfur subunit] [protein_id=AWX09190.1] [location=complement(709679..710470)] [gbkey=CDS]	Rv3319		succinate dehydrogenase iron-sulfur subunit	9	8	5	1	0	0
lcl|CP030093.1_prot_AWX09191.1_659	[locus_tag=DPM14_03320] [protein=succinate dehydrogenase flavoprotein subunit] [protein_id=AWX09191.1] [location=complement(710470..712242)] [gbkey=CDS]	Rv3318		succinate dehydrogenase flavoprotein subunit	36	29	15	13	1	0
lcl|CP030093.1_prot_AWX09192.1_660	[locus_tag=DPM14_03325] [protein=succinate dehydrogenase] [protein_id=AWX09192.1] [location=complement(712371..712805)] [gbkey=CDS]	Rv3317		succinate dehydrogenase	0	1	2	0	0	0
lcl|CP030093.1_prot_AWX09193.1_662	[locus_tag=DPM14_03335] [protein=cytidine deaminase] [protein_id=AWX09193.1] [location=713377..713778] [gbkey=CDS]	Rv3315c		cytidine deaminase	1	1	1	0	0	0
lcl|CP030093.1_prot_AWX09194.1_663	[locus_tag=DPM14_03340] [protein=thymidine phosphorylase] [protein_id=AWX09194.1] [location=713775..715058] [gbkey=CDS]	Rv3314c		thymidine phosphorylase	0	0	1	0	0	0
lcl|CP030093.1_prot_AWX09195.1_664	[locus_tag=DPM14_03345] [protein=adenosine deaminase family protein] [protein_id=AWX09195.1] [location=715058..716155] [gbkey=CDS]	Rv3313c		adenosine deaminase family protein	4	6	4	1	0	0
lcl|CP030093.1_prot_AWX09198.1_668	[locus_tag=DPM14_03365] [protein=primosomal protein] [protein_id=AWX09198.1] [location=complement(717859..719121)] [gbkey=CDS]	Rv3311		primosomal protein	35	21	33	3	15	0
lcl|CP030093.1_prot_AWX09199.1_669	[locus_tag=DPM14_03370] [protein=acid phosphatase] [protein_id=AWX09199.1] [location=complement(719145..720044)] [gbkey=CDS]	Rv3310		acid phosphatase	0	1	0	0	0	0
lcl|CP030093.1_prot_AWX09200.1_670	[locus_tag=DPM14_03375] [protein=uracil phosphoribosyltransferase] [protein_id=AWX09200.1] [location=720149..720772] [gbkey=CDS]	Rv3309c		uracil phosphoribosyltransferase	2	2	6	0	0	0
lcl|CP030093.1_prot_AWX09202.1_672	[locus_tag=DPM14_03385] [protein=purine-nucleoside phosphorylase] [protein_id=AWX09202.1] [location=complement(722382..723188)] [gbkey=CDS]	Rv3307		purine-nucleoside phosphorylase	1	4	12	0	0	2
lcl|CP030093.1_prot_AWX09203.1_673	[locus_tag=DPM14_03390] [protein=M20 family peptidase] [protein_id=AWX09203.1] [location=723253..724437] [gbkey=CDS]	Rv3306c		M20 family peptidase	0	2	2	0	0	0
lcl|CP030093.1_prot_AWX09204.1_674	[locus_tag=DPM14_03395] [protein=amidohydrolase] [protein_id=AWX09204.1] [location=724434..725603] [gbkey=CDS]	Rv3305c		amidohydrolase	2	3	5	1	0	0
lcl|CP030093.1_prot_AWX09205.1_675	[locus_tag=DPM14_03400] [protein=gamma-glutamylcyclotransferase] [protein_id=AWX09205.1] [location=complement(725622..726101)] [gbkey=CDS]	Rv3304		gamma-glutamylcyclotransferase	0	1	4	0	0	0
lcl|CP030093.1_prot_AWX09206.1_677	[locus_tag=DPM14_03410] [protein=NAD(P)H-quinone dehydrogenase] [protein_id=AWX09206.1] [location=726362..727777] [gbkey=CDS]	Rv3303c		NAD(P)H-quinone dehydrogenase	10	6	5	2	1	0
lcl|CP030093.1_prot_AWX09207.1_678	[locus_tag=DPM14_03415] [protein=glycerol-3-phosphate dehydrogenase 2] [protein_id=AWX09207.1] [location=727858..729615] [gbkey=CDS]	Rv3302c		glycerol-3-phosphate dehydrogenase 2	1	1	0	0	0	0
lcl|CP030093.1_prot_AWX09210.1_681	[locus_tag=DPM14_03430] [protein=arylsulfatase] [protein_id=AWX09210.1] [location=731337..734249] [gbkey=CDS]	Rv3299c		arylsulfatase	6	4	10	0	0	0
lcl|CP030093.1_prot_AWX09214.1_685	[locus_tag=DPM14_03450] [protein=TetR/AcrR family transcriptional regulator] [protein_id=AWX09214.1] [location=complement(740569..741234)] [gbkey=CDS]	Rv3295		TetR/AcrR family transcriptional regulator	28	12	25	3	0	11
lcl|CP030093.1_prot_AWX09216.1_687	[locus_tag=DPM14_03460] [protein=aldehyde dehydrogenase family protein] [protein_id=AWX09216.1] [location=complement(742214..743698)] [gbkey=CDS]	Rv3293		aldehyde dehydrogenase family protein	1	0	3	1	1	0
lcl|CP030093.1_prot_AWX09217.1_688	[locus_tag=DPM14_03465] [protein=VOC family protein] [protein_id=AWX09217.1] [location=complement(743725..744972)] [gbkey=CDS]	Rv3292		VOC family protein	1	1	6	0	1	0
lcl|CP030093.1_prot_AWX09218.1_689	[locus_tag=DPM14_03470] [protein=Lrp/AsnC family transcriptional regulator] [protein_id=AWX09218.1] [location=745003..745455] [gbkey=CDS]	Rv3291c		Lrp/AsnC family transcriptional regulator	1	2	5	0	0	2
lcl|CP030093.1_prot_AWX09219.1_690	[locus_tag=DPM14_03475] [protein=L-lysine-epsilon aminotransferase] [protein_id=AWX09219.1] [location=745506..746855] [gbkey=CDS]	Rv3290c		L-lysine-epsilon aminotransferase	1	4	7	0	5	0
lcl|CP030093.1_prot_AWX09222.1_693	[locus_tag=DPM14_03490] [protein=anti-sigma regulatory factor] [protein_id=AWX09222.1] [location=747912..748349] [gbkey=CDS]	Rv3287c		anti-sigma regulatory factor	0	6	3	0	0	1
lcl|CP030093.1_prot_AWX09223.1_694	[locus_tag=DPM14_03495] [protein=B/F/G family RNA polymerase sigma-70 factor] [protein_id=AWX09223.1] [location=748346..749131] [gbkey=CDS]	Rv3286c		B/F/G family RNA polymerase sigma-70 factor	6	1	2	1	0	0
lcl|CP030093.1_prot_AWX09224.1_695	[locus_tag=DPM14_03500] [protein=acetyl/propionyl/methylcrotonyl-CoA carboxylase subunit alpha] [protein_id=AWX09224.1] [location=complement(749141..750943)] [gbkey=CDS]	Rv3285		acetyl/propionyl/methylcrotonyl-CoA carboxylase subunit alpha	229	193	311	65	78	5
lcl|CP030093.1_prot_AWX09225.1_696	[locus_tag=DPM14_03505] [protein=cysteine desulfuration protein SufE] [protein_id=AWX09225.1] [location=complement(751051..751482)] [gbkey=CDS]	Rv3284		cysteine desulfuration protein SufE	3	5	7	3	2	0
lcl|CP030093.1_prot_AWX09227.1_699	[locus_tag=DPM14_03520] [protein=acyl-CoA carboxylase subunit epsilon] [protein_id=AWX09227.1] [location=complement(753078..753476)] [gbkey=CDS]	Rv3281		acyl-CoA carboxylase subunit epsilon	3	1	3	1	0	0
lcl|CP030093.1_prot_AWX09228.1_700	[locus_tag=DPM14_03525] [protein=propionyl-CoA carboxylase subunit beta 5] [protein_id=AWX09228.1] [location=complement(753457..755103)] [gbkey=CDS]	Rv3280		propionyl-CoA carboxylase subunit beta 5	82	70	129	29	31	0
lcl|CP030093.1_prot_AWX09229.1_701	[locus_tag=DPM14_03530] [protein=biotin--[acetyl-CoA-carboxylase] ligase] [protein_id=AWX09229.1] [location=755153..755953] [gbkey=CDS]	Rv3279c		biotin--[acetyl-CoA-carboxylase	0	1	2	0	0	0
lcl|CP030093.1_prot_AWX09230.1_702	[locus_tag=DPM14_03535] [protein=PH domain-containing protein] [protein_id=AWX09230.1] [location=755996..756514] [gbkey=CDS]	Rv3278c		PH domain-containing protein	1	10	7	2	0	4
lcl|CP030093.1_prot_AWX09232.1_704	[locus_tag=DPM14_03545] [protein=5-(carboxyamino)imidazole ribonucleotide synthase] [protein_id=AWX09232.1] [location=757241..758530] [gbkey=CDS]	Rv3276c		5-(carboxyamino)imidazole ribonucleotide synthase	10	9	7	2	0	0
lcl|CP030093.1_prot_AWX09234.1_706	[locus_tag=DPM14_03555] [protein=acyl-CoA dehydrogenase] [protein_id=AWX09234.1] [location=759076..760245] [gbkey=CDS]	Rv3274c		acyl-CoA dehydrogenase	114	74	117	38	46	5
lcl|CP030093.1_prot_AWX12300.1_707	[locus_tag=DPM14_03560] [protein=carbonic anhydrase] [protein_id=AWX12300.1] [location=complement(760234..762528)] [gbkey=CDS]	Rv3273		carbonic anhydrase	24	17	41	10	0	0
lcl|CP030093.1_prot_AWX09237.1_710	[locus_tag=DPM14_03575] [protein=copper-transporting ATPase] [protein_id=AWX09237.1] [location=complement(764483..766639)] [gbkey=CDS]	Rv3270		copper-transporting ATPase	23	13	18	3	0	0
lcl|CP030093.1_prot_AWX09238.1_711	[locus_tag=DPM14_03580] [protein=DUF1490 family protein] [protein_id=AWX09238.1] [location=complement(766650..766931)] [gbkey=CDS]	Rv3269		DUF1490 family protein	5	31	48	7	12	4
lcl|CP030093.1_prot_AWX12301.1_712	[locus_tag=DPM14_03585] [protein=TIGR03089 family protein] [protein_id=AWX12301.1] [location=complement(767056..767745)] [gbkey=CDS]	Rv3268		TIGR03089 family protein	4	3	5	0	0	0
lcl|CP030093.1_prot_AWX12302.1_715	[locus_tag=DPM14_03600] [protein=glycosyltransferase family 2 protein] [protein_id=AWX12302.1] [location=770281..771186] [gbkey=CDS]	Rv3265c		glycosyltransferase family 2 protein	2	1	10	1	0	0
lcl|CP030093.1_prot_AWX09241.1_716	[locus_tag=DPM14_03605] [protein=NDP-sugar synthase] [protein_id=AWX09241.1] [location=771188..772267] [gbkey=CDS]	Rv3264c		NDP-sugar synthase	30	28	36	12	1	0
lcl|CP030093.1_prot_AWX09243.1_719	[locus_tag=DPM14_03620] [protein=F420-0--gamma-glutamyl ligase] [protein_id=AWX09243.1] [location=complement(774284..775630)] [gbkey=CDS]	Rv3262		F420-0--gamma-glutamyl ligase	0	3	10	0	0	0
lcl|CP030093.1_prot_AWX09244.1_720	[locus_tag=DPM14_03625] [protein=2-phospho-L-lactate transferase] [protein_id=AWX09244.1] [location=complement(775627..776622)] [gbkey=CDS]	Rv3261		2-phospho-L-lactate transferase	1	5	0	0	0	0
lcl|CP030093.1_prot_AWX09245.1_723	[locus_tag=DPM14_03640] [protein=exonuclease] [protein_id=AWX09245.1] [location=complement(777321..777740)] [gbkey=CDS]	Rv3259		exonuclease	0	2	3	0	0	0
lcl|CP030093.1_prot_AWX09247.1_725	[locus_tag=DPM14_03650] [protein=phosphomannomutase/phosphoglucomutase] [protein_id=AWX09247.1] [location=778456..779853] [gbkey=CDS]	Rv3257c		phosphomannomutase/phosphoglucomutase	17	10	31	6	10	0
lcl|CP030093.1_prot_AWX09248.1_726	[locus_tag=DPM14_03655] [protein=TobH protein] [protein_id=AWX09248.1] [location=779850..780890] [gbkey=CDS]	Rv3256c		TobH protein	7	6	1	2	0	0
lcl|CP030093.1_prot_AWX09255.1_733	[locus_tag=DPM14_03690] [protein=TetR/AcrR family transcriptional regulator] [protein_id=AWX09255.1] [location=786778..787413] [gbkey=CDS]	Rv3249c		TetR/AcrR family transcriptional regulator	1	4	4	0	0	1
lcl|CP030093.1_prot_AWX09256.1_734	[locus_tag=DPM14_03695] [protein=adenosylhomocysteinase] [protein_id=AWX09256.1] [location=787518..789005] [gbkey=CDS]	Rv3248c		adenosylhomocysteinase	392	370	247	73	96	6
lcl|CP030093.1_prot_AWX09258.1_736	[locus_tag=DPM14_03705] [protein=DNA-binding response regulator] [protein_id=AWX09258.1] [location=789816..790502] [gbkey=CDS]	Rv3246c		DNA-binding response regulator	32	29	62	13	0	0
lcl|CP030093.1_prot_AWX09259.1_737	[locus_tag=DPM14_03710] [protein=sensor histidine kinase] [protein_id=AWX09259.1] [location=790552..792255] [gbkey=CDS]	Rv3245c		sensor histidine kinase	3	1	6	2	0	0
lcl|CP030093.1_prot_AWX12304.1_738	[locus_tag=DPM14_03715] [protein=MtrAB system accessory protein LpqB] [protein_id=AWX12304.1] [location=792255..794006] [gbkey=CDS]	Rv3244c		MtrAB system accessory protein LpqB	2	2	8	0	1	0
lcl|CP030093.1_prot_AWX09262.1_742	[locus_tag=DPM14_03735] [protein=protein translocase subunit SecA 1] [protein_id=AWX09262.1] [location=796634..799483] [gbkey=CDS]	Rv3240c		protein translocase subunit SecA 1	27	17	86	4	0	0
lcl|CP030093.1_prot_AWX09265.1_745	[locus_tag=DPM14_03750] [protein=potassium transporter TrkA] [protein_id=AWX09265.1] [location=803562..804044] [gbkey=CDS]	Rv3237c		potassium transporter TrkA	0	3	5	0	0	1
lcl|CP030093.1_prot_AWX09268.1_748	[locus_tag=DPM14_03765] [protein=wax ester/triacylglycerol synthase family O-acyltransferase] [protein_id=AWX09268.1] [location=805976..807385] [gbkey=CDS]	Rv3233c		wax ester/triacylglycerol synthase family O-acyltransferase	1	2	1	0	0	0
lcl|CP030093.1_prot_AWX09274.1_755	[locus_tag=DPM14_03800] [protein=SOS response-associated peptidase] [protein_id=AWX09274.1] [location=813844..814602] [gbkey=CDS]	Rv3226c		SOS response-associated peptidase	1	2	4	2	0	0
lcl|CP030093.1_prot_AWX09277.1_759	[locus_tag=DPM14_03820] [protein=short chain dehydrogenase] [protein_id=AWX09277.1] [location=complement(816467..817315)] [gbkey=CDS]	Rv3224		short chain dehydrogenase	55	24	75	12	2	4
lcl|CP030093.1_prot_AWX12308.1_760	[locus_tag=DPM14_03825] [protein=ECF RNA polymerase sigma factor SigH] [protein_id=AWX12308.1] [location=817615..818265] [gbkey=CDS]	Rv3223c		ECF RNA polymerase sigma factor SigH	26	15	25	7	0	0
lcl|CP030093.1_prot_AWX09279.1_762	[locus_tag=DPM14_03835] [protein=anti-sigma factor RshA] [protein_id=AWX09279.1] [location=818810..819115] [gbkey=CDS]	Rv3221A		anti-sigma factor RshA	0	1	1	0	1	0
lcl|CP030093.1_prot_AWX09280.1_765	[locus_tag=DPM14_03850] [protein=ATPase] [protein_id=AWX09280.1] [location=819632..821137] [gbkey=CDS]	Rv3220c		ATPase	0	0	4	0	0	0
lcl|CP030093.1_prot_AWX09285.1_770	[locus_tag=DPM14_03875] [protein=isochorismate synthase] [protein_id=AWX09285.1] [location=complement(823794..824912)] [gbkey=CDS]	Rv3215		isochorismate synthase	0	0	3	0	0	0
lcl|CP030093.1_prot_AWX09286.1_771	[locus_tag=DPM14_03880] [protein=phosphoglycerate mutase] [protein_id=AWX09286.1] [location=complement(824909..825520)] [gbkey=CDS]	Rv3214		phosphoglycerate mutase	4	6	2	1	0	2
lcl|CP030093.1_prot_AWX09287.1_772	[locus_tag=DPM14_03885] [protein=ParA family protein] [protein_id=AWX09287.1] [location=825674..826474] [gbkey=CDS]	Rv3213c		ParA family protein	55	46	100	18	0	4
lcl|CP030093.1_prot_AWX09288.1_773	[locus_tag=DPM14_03890] [protein=hypothetical protein] [protein_id=AWX09288.1] [location=complement(826550..827773)] [gbkey=CDS]	Rv3212		hypothetical protein	0	2	5	0	0	0
lcl|CP030093.1_prot_AWX09289.1_774	[locus_tag=DPM14_03895] [protein=ATP-dependent helicase] [protein_id=AWX09289.1] [location=complement(827786..829369)] [gbkey=CDS]	Rv3211		ATP-dependent helicase	29	10	15	7	0	0
lcl|CP030093.1_prot_AWX09290.1_775	[locus_tag=DPM14_03900] [protein=hydroxylase] [protein_id=AWX09290.1] [location=829628..830323] [gbkey=CDS]	Rv3210c		hydroxylase	5	4	12	0	0	4
lcl|CP030093.1_prot_AWX12312.1_777	[locus_tag=DPM14_03910] [protein=DUF3107 domain-containing protein] [protein_id=AWX12312.1] [location=831218..831490] [gbkey=CDS]	Rv3208A		DUF3107 domain-containing protein	3	18	13	2	7	0
lcl|CP030093.1_prot_AWX09291.1_778	[locus_tag=DPM14_03915] [protein=TetR/AcrR family transcriptional regulator] [protein_id=AWX09291.1] [location=complement(831477..832163)] [gbkey=CDS]	Rv3208		TetR/AcrR family transcriptional regulator	2	2	8	0	0	1
lcl|CP030093.1_prot_AWX09292.1_780	[locus_tag=DPM14_03925] [protein=adenylyltransferase/sulfurtransferase MoeZ] [protein_id=AWX09292.1] [location=833457..834635] [gbkey=CDS]	Rv3206c		adenylyltransferase/sulfurtransferase MoeZ	7	8	13	6	0	0
lcl|CP030093.1_prot_AWX09293.1_781	[locus_tag=DPM14_03930] [protein=TIGR02569 family protein] [protein_id=AWX09293.1] [location=834662..835540] [gbkey=CDS]	Rv3205c		TIGR02569 family protein	4	9	16	2	0	0
lcl|CP030093.1_prot_AWX09294.1_782	[locus_tag=DPM14_03935] [protein=DNA methyltransferase] [protein_id=AWX09294.1] [location=complement(835547..835852)] [gbkey=CDS]	Rv3204		DNA methyltransferase	0	0	1	0	0	0
lcl|CP030093.1_prot_AWX09295.1_783	[locus_tag=DPM14_03940] [protein=Lipase LipV] [protein_id=AWX09295.1] [location=complement(835855..836640)] [gbkey=CDS]	Rv3203		Lipase LipV	0	0	4	0	1	0
lcl|CP030093.1_prot_AWX09297.1_787	[locus_tag=DPM14_03960] [protein=cation transporter] [protein_id=AWX09297.1] [location=843497..844564] [gbkey=CDS]	Rv3200c		cation transporter	15	11	26	9	0	7
lcl|CP030093.1_prot_AWX09299.1_789	[locus_tag=DPM14_03970] [protein=NrdH-redoxin] [protein_id=AWX09299.1] [location=complement(845577..845831)] [gbkey=CDS]	Rv3198A		NrdH-redoxin	0	0	1	0	0	0
lcl|CP030093.1_prot_AWX09300.1_792	[locus_tag=DPM14_03985] [protein=AarF/ABC1/UbiB kinase family protein] [protein_id=AWX09300.1] [location=complement(848799..850142)] [gbkey=CDS]	Rv3197		AarF/ABC1/UbiB kinase family protein	9	6	13	2	4	0
lcl|CP030093.1_prot_AWX09301.1_793	[locus_tag=DPM14_03990] [protein=hypothetical protein] [protein_id=AWX09301.1] [location=850270..850470] [gbkey=CDS]	Rv3196A		hypothetical protein	11	2	17	8	1	0
lcl|CP030093.1_prot_AWX09304.1_796	[locus_tag=DPM14_04005] [protein=PDZ domain-containing protein] [protein_id=AWX09304.1] [location=852880..853902] [gbkey=CDS]	Rv3194c		PDZ domain-containing protein	0	1	1	0	0	0
lcl|CP030093.1_prot_AWX09305.1_797	[locus_tag=DPM14_04010] [protein=membrane protein] [protein_id=AWX09305.1] [location=853994..856972] [gbkey=CDS]	Rv3193c		membrane protein	43	25	56	11	0	0
lcl|CP030093.1_prot_AWX09312.1_805	[locus_tag=DPM14_04055] [protein=RES domain-containing protein] [protein_id=AWX09312.1] [location=complement(861904..862524)] [gbkey=CDS]	Rv3189		RES domain-containing protein	0	1	4	0	0	1
lcl|CP030093.1_prot_AWX09313.1_806	[locus_tag=DPM14_04060] [protein=DUF2384 domain-containing protein] [protein_id=AWX09313.1] [location=complement(862521..862868)] [gbkey=CDS]	Rv3188		DUF2384 domain-containing protein	0	2	2	0	0	0
lcl|CP030093.1_prot_AWX09325.1_820	[locus_tag=DPM14_04130] [protein=TetR/AcrR family transcriptional regulator] [protein_id=AWX09325.1] [location=873763..874365] [gbkey=CDS]	Rv3173c		TetR/AcrR family transcriptional regulator	5	3	9	0	0	6
lcl|CP030093.1_prot_AWX09328.1_824	[locus_tag=DPM14_04150] [protein=hypothetical protein] [protein_id=AWX09328.1] [location=complement(877446..878570)] [gbkey=CDS]	Rv3169		hypothetical protein	9	11	10	3	0	2
lcl|CP030093.1_prot_AWX09336.1_832	[locus_tag=DPM14_04190] [protein=aromatic ring-hydroxylating dioxygenase subunit alpha] [protein_id=AWX09336.1] [location=884670..885818] [gbkey=CDS]	Rv3161c		aromatic ring-hydroxylating dioxygenase subunit alpha	21	22	14	8	2	0
lcl|CP030093.1_prot_AWX09337.1_833	[locus_tag=DPM14_04195] [protein=TetR family transcriptional regulator] [protein_id=AWX09337.1] [location=885829..886470] [gbkey=CDS]	Rv3160c		TetR family transcriptional regulator	0	0	0	1	0	0
lcl|CP030093.1_prot_AWX09340.1_836	[locus_tag=DPM14_04210] [protein=NADH-quinone oxidoreductase subunit N] [protein_id=AWX09340.1] [location=complement(890569..892164)] [gbkey=CDS]	Rv3158		NADH-quinone oxidoreductase subunit N	1	0	0	0	0	0
lcl|CP030093.1_prot_AWX09341.1_838	[locus_tag=DPM14_04220] [protein=NADH-quinone oxidoreductase subunit L] [protein_id=AWX09341.1] [location=complement(893819..895720)] [gbkey=CDS]	Rv3156		NADH-quinone oxidoreductase subunit L	2	2	1	0	0	0
lcl|CP030093.1_prot_AWX12322.1_841	[locus_tag=DPM14_04235] [protein=NADH-quinone oxidoreductase subunit I] [protein_id=AWX12322.1] [location=complement(896812..897447)] [gbkey=CDS]	Rv3153		NADH-quinone oxidoreductase subunit I	18	18	21	10	0	5
lcl|CP030093.1_prot_AWX09344.1_843	[locus_tag=DPM14_04245] [protein=NADH-quinone oxidoreductase subunit G] [protein_id=AWX09344.1] [location=complement(898788..901208)] [gbkey=CDS]	Rv3151		NADH-quinone oxidoreductase subunit G	19	16	49	8	0	0
lcl|CP030093.1_prot_AWX09345.1_844	[locus_tag=DPM14_04250] [protein=NADH-quinone oxidoreductase subunit F] [protein_id=AWX09345.1] [location=complement(901205..902542)] [gbkey=CDS]	Rv3150		NADH-quinone oxidoreductase subunit F	7	4	10	1	7	0
lcl|CP030093.1_prot_AWX09346.1_845	[locus_tag=DPM14_04255] [protein=NADH-quinone oxidoreductase subunit E] [protein_id=AWX09346.1] [location=complement(902539..903297)] [gbkey=CDS]	Rv3149		NADH-quinone oxidoreductase subunit E	4	10	13	3	0	0
lcl|CP030093.1_prot_AWX09347.1_846	[locus_tag=DPM14_04260] [protein=NADH-quinone oxidoreductase subunit D] [protein_id=AWX09347.1] [location=complement(903294..904616)] [gbkey=CDS]	Rv3148		NADH-quinone oxidoreductase subunit D	0	4	6	1	2	0
lcl|CP030093.1_prot_AWX09348.1_847	[locus_tag=DPM14_04265] [protein=NADH-quinone oxidoreductase subunit C] [protein_id=AWX09348.1] [location=complement(904616..905326)] [gbkey=CDS]	Rv3147		NADH-quinone oxidoreductase subunit C	7	7	23	0	0	4
lcl|CP030093.1_prot_AWX09349.1_848	[locus_tag=DPM14_04270] [protein=NADH-quinone oxidoreductase subunit B] [protein_id=AWX09349.1] [location=complement(905323..905877)] [gbkey=CDS]	Rv3146		NADH-quinone oxidoreductase subunit B	3	12	12	2	0	5
lcl|CP030093.1_prot_AWX09351.1_851	[locus_tag=DPM14_04285] [protein=response regulator] [protein_id=AWX09351.1] [location=complement(907899..908300)] [gbkey=CDS]	Rv3143		response regulator	10	15	22	9	9	0
lcl|CP030093.1_prot_AWX09353.1_853	[locus_tag=DPM14_04295] [protein=NADPH:quinone oxidoreductase family protein] [protein_id=AWX09353.1] [location=complement(908888..909859)] [gbkey=CDS]	Rv3141		NADPH:quinone oxidoreductase family protein	12	18	23	11	0	2
lcl|CP030093.1_prot_AWX09354.1_854	[locus_tag=DPM14_04300] [protein=acyl-CoA dehydrogenase] [protein_id=AWX09354.1] [location=complement(909959..911164)] [gbkey=CDS]	Rv3140		acyl-CoA dehydrogenase	17	15	19	5	7	0
lcl|CP030093.1_prot_AWX09355.1_855	[locus_tag=DPM14_04305] [protein=acyl-CoA dehydrogenase] [protein_id=AWX09355.1] [location=complement(911185..912591)] [gbkey=CDS]	Rv3139		acyl-CoA dehydrogenase	6	8	17	1	7	0
lcl|CP030093.1_prot_AWX09359.1_859	[locus_tag=DPM14_04325] [protein=PPE family protein] [protein_id=AWX09359.1] [location=complement(915018..916160)] [gbkey=CDS]	Rv3136		PPE family protein	9	8	12	3	0	1
lcl|CP030093.1_prot_AWX09361.1_862	[locus_tag=DPM14_04340] [protein=universal stress protein] [protein_id=AWX09361.1] [location=917595..918401] [gbkey=CDS]	Rv3134c		universal stress protein	10	12	17	3	0	3
lcl|CP030093.1_prot_AWX09362.1_863	[locus_tag=DPM14_04345] [protein=DNA-binding response regulator] [protein_id=AWX09362.1] [location=918429..919082] [gbkey=CDS]	Rv3133c		DNA-binding response regulator	104	110	88	30	9	47
lcl|CP030093.1_prot_AWX09363.1_864	[locus_tag=DPM14_04350] [protein=histidine kinase] [protein_id=AWX09363.1] [location=919079..920815] [gbkey=CDS]	Rv3132c		histidine kinase	158	139	170	34	19	2
lcl|CP030093.1_prot_AWX09364.1_865	[locus_tag=DPM14_04355] [protein=NAD(P)H nitroreductase] [protein_id=AWX09364.1] [location=complement(920795..921793)] [gbkey=CDS]	Rv3131		NAD(P)H nitroreductase	52	38	79	21	5	4
lcl|CP030093.1_prot_AWX09365.1_866	[locus_tag=DPM14_04360] [protein=diacylglycerol O-acyltransferase] [protein_id=AWX09365.1] [location=921978..923369] [gbkey=CDS]	Rv3130c		diacylglycerol O-acyltransferase	25	41	38	13	6	4
lcl|CP030093.1_prot_AWX12325.1_872	[locus_tag=DPM14_04390] [protein=NAD(P)H nitroreductase] [protein_id=AWX12325.1] [location=complement(926521..927555)] [gbkey=CDS]	Rv3127		NAD(P)H nitroreductase	46	67	76	14	10	9
lcl|CP030093.1_prot_AWX09375.1_879	[locus_tag=DPM14_04425] [protein=cytochrome P450] [protein_id=AWX09375.1] [location=complement(931991..933193)] [gbkey=CDS]	Rv3121		cytochrome P450	0	1	2	0	0	0
lcl|CP030093.1_prot_AWX09376.1_880	[locus_tag=DPM14_04430] [protein=class I SAM-dependent methyltransferase] [protein_id=AWX09376.1] [location=complement(933528..934130)] [gbkey=CDS]	Rv3120		class I SAM-dependent methyltransferase	0	1	2	0	0	0
lcl|CP030093.1_prot_AWX09377.1_881	[locus_tag=DPM14_04435] [protein=molybdopterin synthase catalytic subunit 1] [protein_id=AWX09377.1] [location=complement(934127..934570)] [gbkey=CDS]	Rv3119		molybdopterin synthase catalytic subunit 1	2	4	9	0	2	0
lcl|CP030093.1_prot_AWX09378.1_882,lcl|CP030093.1_prot_AWX11493.1_3379	[locus_tag=DPM14_04440] [protein=DUF1416 domain-containing protein] [protein_id=AWX09378.1] [location=complement(934591..934893)] [gbkey=CDS]	Rv3118		DUF1416 domain-containing protein	8	11	22	3	2	0
lcl|CP030093.1_prot_AWX09379.1_883,lcl|CP030093.1_prot_AWX12629.1_3378	[locus_tag=DPM14_04445] [protein=sulfurtransferase] [protein_id=AWX09379.1] [location=complement(934895..935728)] [gbkey=CDS]	Rv0815c		sulfurtransferase	74	60	92	25	3	0
lcl|CP030093.1_prot_AWX09390.1_895	[locus_tag=DPM14_04505] [protein=NADPH-ferredoxin reductase FprA] [protein_id=AWX09390.1] [location=complement(944325..945695)] [gbkey=CDS]	Rv3106		NADPH-ferredoxin reductase FprA	7	7	24	3	3	0
lcl|CP030093.1_prot_AWX09391.1_897	[locus_tag=DPM14_04515] [protein=mechanosensitive ion channel family protein] [protein_id=AWX09391.1] [location=946925..947851] [gbkey=CDS]	Rv3104c		mechanosensitive ion channel family protein	0	2	5	0	0	0
[truncated: 1,343 more rows]

## Sheet: H37Rv annot_protein
Protein.accession.numbers	Protein.name	Syn	gene	protein	1947_gel_bio1	1947_gel_bio2	1947_gel_bio3	1947_single_bio1	1947_single_bio2	1947_single_bio3
[truncated: 1,931 more rows]
