# Supplementary material for: System OMICs analysis of Mycobacterium tuberculosis Beijing B0/W148 cluster
Source: Sci Rep. 2019 Dec 17;9:19255. doi: 10.1038/s41598-019-55896-z (PMC6917788; doi:10.1038/s41598-019-55896-z)
Supplement: Supplementary file 8 — Table S7 [file 41598_2019_55896_MOESM8_ESM.xlsx]

## Sheet: Title
System OMICs analysis of Mycobacterium tuberculosis Beijing B0/W148 cluster Julia Bespyatykh, Egor Shitikov, Andrei Guliaev, Alexander Smolyakov, Ksenia Klimina, Vladimir Veselovsky, Maya Malakhova, Georgij Arapidi, Marine Dogonadze, Olga Manicheva, Dmitry Bespiatykh, Igor Mokrousov, Viacheslav Zhuravlev, Elena Ilina, Vadim Govorun

## Sheet: up_down
Table S7. Quantitative proteomic analysis of RUS_B0 strain
Grey color indicate genes belongs to the DorR regulon
Accession Number	log2fc RUS_B0/H37Rv	type	gene	Functional category (tuberculist)	Localisation (PSORTdb)
lcl|NC_000962.3_prot_NP_214776.1_268	-2.2065	down	aac	Virulence, detoxification and adaptation	Unknown
lcl|NC_000962.3_prot_NP_217017.1_2491	-3.53868	down	accA1	lipid metabolism	Cytoplasmic
lcl|NC_000962.3_prot_NP_215488.1_976	inf	up	accA2	lipid metabolism	Cytoplasmic
lcl|NC_000962.3_prot_NP_217018.1_2492	-inf	down	accD1	lipid metabolism	Cytoplasmic
lcl|NC_000962.3_prot_NP_215489.1_977	-2.27686	down	accD2	lipid metabolism	Cytoplasmic Membrane
lcl|NC_000962.3_prot_NP_215419.1_907	-inf	down	accD3	lipid metabolism	Cytoplasmic
lcl|NC_000962.3_prot_NP_218316.2_3781	-2.51785	down	accD4	lipid metabolism	Cytoplasmic
lcl|NC_000962.3_prot_NP_216431.1_1905	inf	up	aceAa	intermediary metabolism and respiration	Cytoplasmic
lcl|NC_000962.3_prot_NP_216432.1_1906	inf	up	aceAb	intermediary metabolism and respiration	Cytoplasmic
lcl|NC_000962.3_prot_NP_216548.1_2022	-1.14194	down	acg	conserved hypotheticals	Cytoplasmic
lcl|NC_000962.3_prot_NP_214923.1_414	-inf	down	ackA	intermediary metabolism and respiration	Cytoplasmic
lcl|NC_000962.3_prot_NP_217039.1_2514	inf	up	acpS	lipid metabolism	Cytoplasmic
lcl|NC_000962.3_prot_NP_217908.1_3379	-inf	down	acrA1	lipid metabolism	Cytoplasmic
lcl|NC_000962.3_prot_NP_218184.1_3648	-2.68892	down	acs	lipid metabolism	Cytoplasmic
lcl|NC_000962.3_prot_YP_177679.1_2910	inf	up	acyP	intermediary metabolism and respiration	Unknown
lcl|NC_000962.3_prot_NP_216046.1_1531	-inf	down	adh	intermediary metabolism and respiration	Cytoplasmic
lcl|NC_000962.3_prot_YP_177754.1_769	-1.67146	down	adhB	intermediary metabolism and respiration	Cytoplasmic
lcl|NC_000962.3_prot_NP_217561.1_3036	-1.4284	down	adhC	intermediary metabolism and respiration	Cytoplasmic
lcl|NC_000962.3_prot_YP_177699.1_167	-inf	down	adhE1	intermediary metabolism and respiration	Cytoplasmic
lcl|NC_000962.3_prot_NP_215247.1_741	2.66809	up	adk	intermediary metabolism and respiration	Cytoplasmic
lcl|NC_000962.3_prot_NP_216718.1_2188	-1.79297	down	adoK	intermediary metabolism and respiration	Unknown
lcl|NC_000962.3_prot_NP_218322.1_3787	-inf	down	aftB	cell wall and cell processes	Cytoplasmic Membrane
lcl|NC_000962.3_prot_NP_217189.1_2663	-2.10733	down	aftC	cell wall and cell processes	Cytoplasmic Membrane
lcl|NC_000962.3_prot_NP_214750.1_241	inf	up	aftD	cell wall and cell processes	Cytoplasmic Membrane
lcl|NC_000962.3_prot_NP_217623.1_3099	-inf	down	agpS	lipid metabolism	Cytoplasmic
lcl|NC_000962.3_prot_NP_216944.1_2417	3.00197	up	ahpC	Virulence, detoxification and adaptation	Cytoplasmic
lcl|NC_000962.3_prot_NP_216945.1_2418	2.42054	up	ahpD	Virulence, detoxification and adaptation	Unknown
lcl|NC_000962.3_prot_NP_215282.1_776	-inf	down	aldA	intermediary metabolism and respiration	Cytoplasmic
lcl|NC_000962.3_prot_NP_217374.1_2846	-2.46828	down	aldC	intermediary metabolism and respiration	Cytoplasmic
lcl|NC_000962.3_prot_NP_215833.1_1315	-inf	down	alkA	information pathways	Cytoplasmic
lcl|NC_000962.3_prot_NP_217940.1_3412	2.8603	up	alr	intermediary metabolism and respiration	Cytoplasmic
lcl|NC_000962.3_prot_YP_177955.1_3298	-2.52095	down	amiA1	intermediary metabolism and respiration	Cytoplasmic
lcl|NC_000962.3_prot_NP_216879.1_2348	-1.06967	down	amiA2	intermediary metabolism and respiration	Cytoplasmic
lcl|NC_000962.3_prot_YP_177956.1_3299	-1.12402	down	amiB1	intermediary metabolism and respiration	Cytoplasmic
lcl|NC_000962.3_prot_NP_215779.1_1260	-2.59571	down	amiB2	intermediary metabolism and respiration	Cytoplasmic
lcl|NC_000962.3_prot_NP_217404.1_2875	-1.67909	down	amiC	intermediary metabolism and respiration	Cytoplasmic
lcl|NC_000962.3_prot_NP_217892.1_3365	inf	up	amiD	intermediary metabolism and respiration	Cytoplasmic
lcl|NC_000962.3_prot_NP_216054.1_1539	-inf	down	ansA	intermediary metabolism and respiration	Cytoplasmic
lcl|NC_000962.3_prot_NP_217100.1_2575	-4.56279	down	apt	intermediary metabolism and respiration	Cytoplasmic
lcl|NC_000962.3_prot_NP_217263.1_2737	inf	up	argA	intermediary metabolism and respiration	Cytoplasmic
lcl|NC_000962.3_prot_NP_216172.1_1656	-1.21162	down	argF	intermediary metabolism and respiration	Cytoplasmic
lcl|NC_000962.3_prot_NP_216174.1_1658	-2.25136	down	argG	intermediary metabolism and respiration	Cytoplasmic
lcl|NC_000962.3_prot_NP_216169.1_1653	inf	up	argJ	intermediary metabolism and respiration	Cytoplasmic
lcl|NC_000962.3_prot_NP_216173.1_1657	inf	up	argR	Regulatory proteins	Cytoplasmic
lcl|NC_000962.3_prot_NP_217744.1_3221	-2.50601	down	aroA	intermediary metabolism and respiration	Unknown
lcl|NC_000962.3_prot_NP_217054.1_2530	-1.50736	down	aroB	intermediary metabolism and respiration	Cytoplasmic
lcl|NC_000962.3_prot_NP_217053.1_2529	2.33183	up	aroD	intermediary metabolism and respiration	Cytoplasmic
lcl|NC_000962.3_prot_NP_217068.1_2545	inf	up	aroE	intermediary metabolism and respiration	Cytoplasmic
lcl|NC_000962.3_prot_NP_216717.1_2187	-inf	down	asnB	intermediary metabolism and respiration	Cytoplasmic
lcl|NC_000962.3_prot_NP_214851.1_343	-1.4376	down	aspC	intermediary metabolism and respiration	Cytoplasmic
lcl|NC_000962.3_prot_NP_217088.1_2563	-2.06156	down	aspS	information pathways	Cytoplasmic
lcl|NC_000962.3_prot_NP_215820.1_1302	-1.73097	down	atpB	intermediary metabolism and respiration	Cytoplasmic Membrane
lcl|NC_000962.3_prot_NP_215822.1_1304	2.33361	up	atpF	intermediary metabolism and respiration	Unknown
lcl|NC_000962.3_prot_NP_215225.1_719	-3.04699	down	atsA	intermediary metabolism and respiration	Cytoplasmic
lcl|NC_000962.3_prot_NP_217816.1_3292	-1.78502	down	atsB	intermediary metabolism and respiration	Cytoplasmic
lcl|NC_000962.3_prot_NP_215177.1_670	inf	up	atsD	intermediary metabolism and respiration	Cytoplasmic
lcl|NC_000962.3_prot_NP_216335.1_1811	-4.3824	down	bacA	cell wall and cell processes	Cytoplasmic Membrane
lcl|NC_000962.3_prot_NP_216392.1_1868	2.81132	up	bfrA	intermediary metabolism and respiration	Cytoplasmic
lcl|NC_000962.3_prot_NP_216105.1_1588	-3.97017	down	bioB	intermediary metabolism and respiration	Cytoplasmic
lcl|NC_000962.3_prot_NP_216086.1_1570	-1.25934	down	bioD	intermediary metabolism and respiration	Unknown
lcl|NC_000962.3_prot_YP_177822.1_1569	-3.56011	down	bioF1	intermediary metabolism and respiration	Unknown
lcl|NC_000962.3_prot_NP_217796.1_3272	-1.88355	down	birA	intermediary metabolism and respiration	Cytoplasmic
lcl|NC_000962.3_prot_NP_215958.1_1440	-2.41218	down	bisC	intermediary metabolism and respiration	Cytoplasmic
lcl|NC_000962.3_prot_NP_217012.1_2486	-1.20969	down	bkdB	intermediary metabolism and respiration	Cytoplasmic
lcl|NC_000962.3_prot_NP_217011.1_2485	2.00825	up	bkdC	intermediary metabolism and respiration	Cytoplasmic
lcl|NC_000962.3_prot_NP_216584.1_2059	-1.19187	down	blaC	intermediary metabolism and respiration	Extracellular
lcl|NC_000962.3_prot_NP_217990.1_3460	inf	up	bpoA	Virulence, detoxification and adaptation	Cytoplasmic
lcl|NC_000962.3_prot_NP_215068.1_562	-1.67946	down	bpoC	Virulence, detoxification and adaptation	Cytoplasmic
lcl|NC_000962.3_prot_NP_217157.1_2634	inf	up	cadI	conserved hypotheticals	Unknown
lcl|NC_000962.3_prot_NP_216740.1_2211	2.54614	up	caeA	cell wall and cell processes	Cytoplasmic
lcl|NC_000962.3_prot_NP_218105.1_3573	2.54808	up	canB	intermediary metabolism and respiration	Cytoplasmic
lcl|NC_000962.3_prot_NP_215899.1_1381	-1.57732	down	carA	intermediary metabolism and respiration	Unknown
lcl|NC_000962.3_prot_YP_177804.1_1382	-2.74744	down	carB	intermediary metabolism and respiration	Unknown
lcl|NC_000962.3_prot_NP_217832.1_3310	-1.17344	down	cdd	intermediary metabolism and respiration	Unknown
lcl|NC_000962.3_prot_NP_216805.1_2275	-inf	down	cdh	lipid metabolism	Cytoplasmic Membrane
lcl|NC_000962.3_prot_NP_217926.1_3398	-2.9215	down	choD	lipid metabolism	Unknown
lcl|NC_000962.3_prot_NP_216417.1_1891	-2.93866	down	cinA	Virulence, detoxification and adaptation	Cytoplasmic
lcl|NC_000962.3_prot_NP_217014.1_2488	3.86092	up	citE	intermediary metabolism and respiration	Cytoplasmic
lcl|NC_000962.3_prot_NP_214898.1_390	2.06888	up	clpB	Virulence, detoxification and adaptation	Cytoplasmic
lcl|NC_000962.3_prot_NP_215608.1_1090	-inf	down	coaA	intermediary metabolism and respiration	Cytoplasmic
lcl|NC_000962.3_prot_NP_216747.1_2219	inf	up	cobC	intermediary metabolism and respiration	Cytoplasmic
lcl|NC_000962.3_prot_NP_216580.1_2055	-1.91466	down	cobG	intermediary metabolism and respiration	Cytoplasmic
lcl|NC_000962.3_prot_NP_216581.1_2056	-4.95585	down	cobH	intermediary metabolism and respiration	Cytoplasmic
lcl|NC_000962.3_prot_NP_216582.1_2057	-inf	down	cobIJ	intermediary metabolism and respiration	Unknown
lcl|NC_000962.3_prot_NP_216578.1_2052	-inf	down	cobN	intermediary metabolism and respiration	Cytoplasmic
lcl|NC_000962.3_prot_YP_177703.1_261	-1.56498	down	cobQ1	intermediary metabolism and respiration	Cytoplasmic
lcl|NC_000962.3_prot_NP_214768.1_260	-inf	down	cobU	intermediary metabolism and respiration	Cytoplasmic Membrane
lcl|NC_000962.3_prot_NP_215755.1_1236	-inf	down	corA	cell wall and cell processes	Cytoplasmic Membrane
lcl|NC_000962.3_prot_NP_215482.1_970	inf	up	csoR	Regulatory proteins	Cytoplasmic
lcl|NC_000962.3_prot_NP_216716.1_2186	2.94306	up	ctaC	intermediary metabolism and respiration	Cytoplasmic Membrane
lcl|NC_000962.3_prot_NP_216709.1_2179	inf	up	ctaE	intermediary metabolism and respiration	Cytoplasmic Membrane
lcl|NC_000962.3_prot_NP_214606.1_95	-inf	down	ctpA	cell wall and cell processes	Cytoplasmic Membrane
lcl|NC_000962.3_prot_NP_214617.1_106	inf	up	ctpB	cell wall and cell processes	Cytoplasmic Membrane
lcl|NC_000962.3_prot_NP_215423.1_911	-inf	down	ctpE	cell wall and cell processes	Cytoplasmic Membrane
lcl|NC_000962.3_prot_NP_216513.1_1990	-inf	down	ctpF	cell wall and cell processes	Cytoplasmic Membrane
lcl|NC_000962.3_prot_NP_214939.1_430	inf	up	ctpH	cell wall and cell processes	Cytoplasmic Membrane
lcl|NC_000962.3_prot_NP_215484.3_972	-2.91879	down	ctpV	cell wall and cell processes	Cytoplasmic Membrane
lcl|NC_000962.3_prot_NP_216141.2_1624	inf	up	cya	intermediary metabolism and respiration	Cytoplasmic Membrane
lcl|NC_000962.3_prot_YP_177824.1_1622	-inf	down	cydA	intermediary metabolism and respiration	Cytoplasmic Membrane
lcl|NC_000962.3_prot_NP_216136.1_1619	-inf	down	cydC	intermediary metabolism and respiration	Cytoplasmic Membrane
lcl|NC_000962.3_prot_NP_216137.1_1620	-inf	down	cydD	intermediary metabolism and respiration	Cytoplasmic Membrane
lcl|NC_000962.3_prot_NP_216782.1_2254	inf	up	cyp124	intermediary metabolism and respiration	Cytoplasmic Membrane
lcl|NC_000962.3_prot_NP_218062.1_3529	-3.67521	down	cyp125	intermediary metabolism and respiration	Cytoplasmic Membrane
lcl|NC_000962.3_prot_NP_215292.1_786	-1.32916	down	cyp126	intermediary metabolism and respiration	Cytoplasmic Membrane
lcl|NC_000962.3_prot_NP_216784.1_2256	inf	up	cyp128	intermediary metabolism and respiration	Cytoplasmic Membrane
lcl|NC_000962.3_prot_NP_215082.1_576	-3.89144	down	cyp135B1	intermediary metabolism and respiration	Cytoplasmic
lcl|NC_000962.3_prot_NP_214650.1_140	-inf	down	cyp138	intermediary metabolism and respiration	Cytoplasmic
lcl|NC_000962.3_prot_NP_216182.1_1666	-inf	down	cyp139	intermediary metabolism and respiration	Cytoplasmic
lcl|NC_000962.3_prot_NP_216396.3_1872	-3.88902	down	cyp140	intermediary metabolism and respiration	Cytoplasmic Membrane
lcl|NC_000962.3_prot_NP_217637.1_3113	inf	up	cyp141	intermediary metabolism and respiration	Cytoplasmic Membrane
lcl|NC_000962.3_prot_NP_218035.1_3502	-2.63699	down	cyp142	intermediary metabolism and respiration	Cytoplasmic Membrane
lcl|NC_000962.3_prot_NP_216301.1_1779	inf	up	cyp143	intermediary metabolism and respiration	Cytoplasmic Membrane
lcl|NC_000962.3_prot_NP_215801.1_1282	-inf	down	cysD	intermediary metabolism and respiration	Cytoplasmic
lcl|NC_000962.3_prot_NP_215025.2_2835	-inf	down	cysG	intermediary metabolism and respiration	Cytoplasmic
lcl|NC_000962.3_prot_NP_216908.1_2378	-1.12655	down	cysH	intermediary metabolism and respiration	Cytoplasmic
lcl|NC_000962.3_prot_YP_177868.1_2322	2.87108	up	cysK1	intermediary metabolism and respiration	Cytoplasmic
lcl|NC_000962.3_prot_NP_215852.1_1335	2.94838	up	cysM	intermediary metabolism and respiration	Cytoplasmic
lcl|NC_000962.3_prot_NP_215851.1_1334	inf	up	cysO	intermediary metabolism and respiration	Unknown
lcl|NC_000962.3_prot_NP_216647.1_2119	2.50149	up	cysQ	intermediary metabolism and respiration	Cytoplasmic
lcl|NC_000962.3_prot_YP_177914.1_2898	-2.30214	down	dacB2	cell wall and cell processes	Cytoplasmic Membrane
lcl|NC_000962.3_prot_NP_215373.1_861	-1.20386	down	dapC	intermediary metabolism and respiration	Cytoplasmic
lcl|NC_000962.3_prot_NP_217242.1_2716	-inf	down	dapF	intermediary metabolism and respiration	Cytoplasmic
lcl|NC_000962.3_prot_NP_214835.1_327	2.78489	up	dcd	intermediary metabolism and respiration	Cytoplasmic
lcl|NC_000962.3_prot_NP_218064.1_3531	3.11654	up	ddn	intermediary metabolism and respiration	Unknown
lcl|NC_000962.3_prot_NP_215769.1_1250	-2.23362	down	deaD	information pathways	Cytoplasmic
lcl|NC_000962.3_prot_NP_214943.1_434	2.19117	up	def	information pathways	Cytoplasmic Membrane
lcl|NC_000962.3_prot_NP_217831.1_3309	-4.69418	down	deoA	intermediary metabolism and respiration	Cytoplasmic
lcl|NC_000962.3_prot_NP_214992.1_485	2.68873	up	deoC	intermediary metabolism and respiration	Cytoplasmic
lcl|NC_000962.3_prot_YP_177758.1_829	-2.54405	down	desA1	lipid metabolism	Cytoplasmic
lcl|NC_000962.3_prot_NP_215961.1_1443	-1.47017	down	devB	intermediary metabolism and respiration	Unknown
lcl|NC_000962.3_prot_NP_215907.1_1389	-1.51315	down	dfp	intermediary metabolism and respiration	Cytoplasmic
lcl|NC_000962.3_prot_NP_215845.1_1328	-inf	down	dinG	information pathways	Unknown
lcl|NC_000962.3_prot_NP_214515.1_1	-2.8724	down	dnaA	information pathways	Cytoplasmic
lcl|NC_000962.3_prot_NP_216063.1_1548	-2.25593	down	dnaE1	information pathways	Cytoplasmic
lcl|NC_000962.3_prot_NP_217887.3_3361	inf	up	dnaE2	information pathways	Cytoplasmic
lcl|NC_000962.3_prot_NP_216859.1_2331	-inf	down	dnaG	information pathways	Cytoplasmic
lcl|NC_000962.3_prot_NP_218238.1_3705	-1.51085	down	dnaZX	information pathways	Cytoplasmic
lcl|NC_000962.3_prot_NP_218183.1_3647	-inf	down	dppA	cell wall and cell processes	Cellwall
lcl|NC_000962.3_prot_NP_218180.1_3644	-inf	down	dppD	cell wall and cell processes	Cytoplasmic Membrane
lcl|NC_000962.3_prot_NP_218307.1_3772	-3.38432	down	dprE1	lipid metabolism	Unknown
lcl|NC_000962.3_prot_NP_218308.1_3773	-2.113	down	dprE2	lipid metabolism	Cytoplasmic
lcl|NC_000962.3_prot_NP_217452.1_2924	-1.21578	down	drrA	cell wall and cell processes	Cytoplasmic Membrane
lcl|NC_000962.3_prot_NP_217453.1_2925	inf	up	drrB	cell wall and cell processes	Cytoplasmic Membrane
lcl|NC_000962.3_prot_NP_216193.1_1675	inf	up	dsbF	cell wall and cell processes	Extracellular
lcl|NC_000962.3_prot_NP_217213.1_2687	inf	up	dut	intermediary metabolism and respiration	Cytoplasmic Membrane
lcl|NC_000962.3_prot_NP_217386.2_2859	-inf	down	dxr	intermediary metabolism and respiration	Cytoplasmic
lcl|NC_000962.3_prot_YP_177898.1_2672	-3.64665	down	dxs1	intermediary metabolism and respiration	Cytoplasmic
lcl|NC_000962.3_prot_NP_218385.1_3850	-1.6826	down	eccA1	cell wall and cell processes	Cytoplasmic
lcl|NC_000962.3_prot_NP_214796.1_288	-1.46147	down	eccA3	cell wall and cell processes	Cytoplasmic
lcl|NC_000962.3_prot_NP_216314.1_1791	-2.24628	down	eccA5	cell wall and cell processes	Cytoplasmic
lcl|NC_000962.3_prot_NP_218412.1_3877	-inf	down	eccB2	cell wall and cell processes	Unknown
lcl|NC_000962.3_prot_NP_216298.1_1777	-1.26143	down	eccB5	cell wall and cell processes	Unknown
lcl|NC_000962.3_prot_NP_218411.1_3876	-inf	down	eccC2	cell wall and cell processes	Cytoplasmic Membrane
lcl|NC_000962.3_prot_NP_214798.1_290	-1.74529	down	eccC3	cell wall and cell processes	Cytoplasmic Membrane
lcl|NC_000962.3_prot_NP_217964.1_3436	inf	up	eccC4	cell wall and cell processes	Cytoplasmic Membrane
lcl|NC_000962.3_prot_NP_218387.1_3852	-2.34086	down	eccCa1	cell wall and cell processes	Cytoplasmic Membrane
lcl|NC_000962.3_prot_NP_218388.1_3853	-3.72068	down	eccCb1	cell wall and cell processes	Cytoplasmic
lcl|NC_000962.3_prot_NP_218394.1_3859	-inf	down	eccD1	cell wall and cell processes	Cytoplasmic Membrane
lcl|NC_000962.3_prot_NP_214804.1_296	-1.19496	down	eccD3	cell wall and cell processes	Cytoplasmic Membrane
lcl|NC_000962.3_prot_NP_218399.1_3864	-1.39915	down	eccE1	cell wall and cell processes	Cytoplasmic
lcl|NC_000962.3_prot_NP_218402.1_3867	-inf	down	eccE2	cell wall and cell processes	Unknown
lcl|NC_000962.3_prot_NP_214806.1_298	-1.35978	down	eccE3	cell wall and cell processes	Cytoplasmic Membrane
lcl|NC_000962.3_prot_NP_216313.1_1790	-2.04935	down	eccE5	cell wall and cell processes	Cytoplasmic Membrane
lcl|NC_000962.3_prot_NP_215658.1_1137	inf	up	echA10	lipid metabolism	Unknown
lcl|NC_000962.3_prot_NP_215657.1_1136	-3.14775	down	echA11	lipid metabolism	Cytoplasmic Membrane
lcl|NC_000962.3_prot_NP_215988.1_1470	inf	up	echA12	lipid metabolism	Cytoplasmic
lcl|NC_000962.3_prot_NP_217555.1_3030	3.25665	up	echA17	lipid metabolism	Unknown
lcl|NC_000962.3_prot_NP_217890.1_3364	inf	up	echA18	lipid metabolism	Cytoplasmic
lcl|NC_000962.3_prot_NP_218033.1_3500	3.14789	up	echA19	lipid metabolism	Cytoplasmic
lcl|NC_000962.3_prot_NP_214970.1_460	-inf	down	echA2	lipid metabolism	Cytoplasmic
lcl|NC_000962.3_prot_NP_215146.1_637	2.05958	up	echA3	lipid metabolism	Cytoplasmic
lcl|NC_000962.3_prot_NP_215187.1_680	-inf	down	echA4	lipid metabolism	Cytoplasmic
lcl|NC_000962.3_prot_YP_177745.1_682	-2.44811	down	echA5	lipid metabolism	Cytoplasmic
lcl|NC_000962.3_prot_NP_215486.1_974	inf	up	echA7	lipid metabolism	Unknown
lcl|NC_000962.3_prot_NP_215587.1_1070	-1.82659	down	echA9	lipid metabolism	Cytoplasmic
lcl|NC_000962.3_prot_NP_217050.1_2526	2.73786	up	efp	information pathways	Cytoplasmic
lcl|NC_000962.3_prot_NP_217362.1_2834	-inf	down	efpA	cell wall and cell processes	Cytoplasmic Membrane
lcl|NC_000962.3_prot_NP_218219.1_3685	-4.14224	down	egtC	conserved hypotheticals	Unknown
lcl|NC_000962.3_prot_NP_218218.1_3684	-inf	down	egtD	conserved hypotheticals	Cytoplasmic
lcl|NC_000962.3_prot_NP_218217.1_3683	-3.33699	down	egtE	intermediary metabolism and respiration	Cytoplasmic
lcl|NC_000962.3_prot_NP_218311.1_3776	-6.01193	down	embA	cell wall and cell processes	Cytoplasmic Membrane
lcl|NC_000962.3_prot_NP_218312.1_3777	-inf	down	embB	cell wall and cell processes	Cytoplasmic Membrane
lcl|NC_000962.3_prot_NP_218310.1_3775	-3.09367	down	embC	cell wall and cell processes	Cytoplasmic Membrane
lcl|NC_000962.3_prot_NP_215783.1_1264	-2.98358	down	embR	Regulatory proteins	Cytoplasmic
lcl|NC_000962.3_prot_NP_215184.1_677	3.01799	up	end	information pathways	Cytoplasmic
lcl|NC_000962.3_prot_NP_216229.1_1712	-inf	down	engA	intermediary metabolism and respiration	Cytoplasmic Membrane
lcl|NC_000962.3_prot_NP_217731.1_3209	-4.13694	down	entC	intermediary metabolism and respiration	Cytoplasmic
lcl|NC_000962.3_prot_NP_215640.1_1120	-1.39451	down	ephC	Virulence, detoxification and adaptation	Cytoplasmic
lcl|NC_000962.3_prot_NP_218187.1_3651	-inf	down	ephE	Virulence, detoxification and adaptation	Cytoplasmic
lcl|NC_000962.3_prot_NP_214648.1_138	-3.68713	down	ephF	Virulence, detoxification and adaptation	Cytoplasmic
lcl|NC_000962.3_prot_NP_215376.3_864	-4.26684	down	ercc3	information pathways	Cytoplasmic
lcl|NC_000962.3_prot_NP_216504.1_1980	inf	up	erm(37)	intermediary metabolism and respiration	Cytoplasmic
lcl|NC_000962.3_prot_NP_218133.1_3599	-inf	down	espA	cell wall and cell processes	Cytoplasmic
lcl|NC_000962.3_prot_NP_218381.1_3846	-2.85814	down	espE	cell wall and cell processes	Cytoplasmic
lcl|NC_000962.3_prot_NP_218382.1_3847	-inf	down	espF	cell wall and cell processes	Unknown
lcl|NC_000962.3_prot_NP_218383.1_3848	-inf	down	espG1	cell wall and cell processes	Cytoplasmic
lcl|NC_000962.3_prot_NP_214803.1_295	-1.07442	down	espG3	cell wall and cell processes	Cytoplasmic Membrane
lcl|NC_000962.3_prot_NP_218393.1_3858	-2.67754	down	espI	cell wall and cell processes	Cytoplasmic
lcl|NC_000962.3_prot_NP_218391.1_3856	2.21476	up	esxB	cell wall and cell processes	Extracellular
lcl|NC_000962.3_prot_NP_215714.1_1194	-2.57667	down	esxL	cell wall and cell processes	Unknown
lcl|NC_000962.3_prot_NP_216862.1_2334	-2.6088	down	esxO	cell wall and cell processes	Cytoplasmic
lcl|NC_000962.3_prot_NP_218371.1_3836	-inf	down	ethA	intermediary metabolism and respiration	Cytoplasmic
lcl|NC_000962.3_prot_NP_218372.1_3837	3.18012	up	ethR	Regulatory proteins	Cytoplasmic
lcl|NC_000962.3_prot_NP_215047.1_541	-1.51866	down	fabH	lipid metabolism	Cytoplasmic
lcl|NC_000962.3_prot_NP_215375.1_863	-1.05132	down	fadB	lipid metabolism	Cytoplasmic
lcl|NC_000962.3_prot_YP_177829.1_1714	inf	up	fadB3	lipid metabolism	Cytoplasmic
lcl|NC_000962.3_prot_NP_217657.1_3132	-1.31669	down	fadB4	lipid metabolism	Cytoplasmic
lcl|NC_000962.3_prot_NP_216428.1_1902	2.50868	up	fadB5	lipid metabolism	Cytoplasmic
lcl|NC_000962.3_prot_NP_216266.1_1750	-inf	down	fadD1	lipid metabolism	Cytoplasmic Membrane
lcl|NC_000962.3_prot_NP_214613.1_102	-inf	down	fadD10	lipid metabolism	Cytoplasmic
lcl|NC_000962.3_prot_NP_215943.1_1425	-2.66366	down	fadD12	lipid metabolism	Cytoplasmic
lcl|NC_000962.3_prot_NP_217605.1_3080	-4.43436	down	fadD13	lipid metabolism	Cytoplasmic
lcl|NC_000962.3_prot_NP_215574.1_1057	-1.70509	down	fadD14	lipid metabolism	Cytoplasmic
lcl|NC_000962.3_prot_YP_177983.1_3499	-inf	down	fadD19	lipid metabolism	Cytoplasmic
lcl|NC_000962.3_prot_NP_215701.1_1181	-1.8234	down	fadD21	lipid metabolism	Cytoplasmic
lcl|NC_000962.3_prot_NP_217446.2_2918	-1.10612	down	fadD26	lipid metabolism	Cytoplasmic
lcl|NC_000962.3_prot_NP_217466.3_2939	-1.32508	down	fadD29	lipid metabolism	Cytoplasmic
lcl|NC_000962.3_prot_NP_214918.1_409	-inf	down	fadD30	lipid metabolism	Unknown
lcl|NC_000962.3_prot_YP_177686.1_34	-3.56388	down	fadD34	lipid metabolism	Cytoplasmic Membrane
lcl|NC_000962.3_prot_NP_217021.1_2495	-inf	down	fadD35	lipid metabolism	Cytoplasmic
lcl|NC_000962.3_prot_NP_215709.1_1189	-3.40901	down	fadD36	lipid metabolism	Cytoplasmic
lcl|NC_000962.3_prot_NP_214728.1_220	-inf	down	fadD4	lipid metabolism	Cytoplasmic
lcl|NC_000962.3_prot_NP_214680.1_171	-1.98291	down	fadD5	lipid metabolism	Cytoplasmic
lcl|NC_000962.3_prot_NP_215722.1_1202	-5.07214	down	fadD6	lipid metabolism	Cytoplasmic
lcl|NC_000962.3_prot_NP_214633.1_123	-inf	down	fadD7	lipid metabolism	Cytoplasmic
lcl|NC_000962.3_prot_NP_215065.1_559	-inf	down	fadD8	lipid metabolism	Cytoplasmic
lcl|NC_000962.3_prot_NP_217106.1_2581	-6.10478	down	fadD9	lipid metabolism	Cytoplasmic
lcl|NC_000962.3_prot_NP_214645.1_135	-4.15625	down	fadE1	lipid metabolism	Cytoplasmic
lcl|NC_000962.3_prot_NP_215487.1_975	2.5343	up	fadE12	lipid metabolism	Cytoplasmic
lcl|NC_000962.3_prot_NP_215490.1_978	inf	up	fadE13	lipid metabolism	Cytoplasmic
lcl|NC_000962.3_prot_NP_215983.1_1465	-3.5723	down	fadE15	lipid metabolism	Cytoplasmic
lcl|NC_000962.3_prot_NP_216195.1_1677	-2.57986	down	fadE16	lipid metabolism	Cytoplasmic
lcl|NC_000962.3_prot_NP_217016.1_2490	-2.79034	down	fadE19	lipid metabolism	Cytoplasmic
lcl|NC_000962.3_prot_NP_217240.1_2714	-inf	down	fadE20	lipid metabolism	Cytoplasmic
lcl|NC_000962.3_prot_NP_217305.1_2778	-1.7767	down	fadE21	lipid metabolism	Cytoplasmic
lcl|NC_000962.3_prot_NP_217577.1_3052	-5.71355	down	fadE22	lipid metabolism	Cytoplasmic
lcl|NC_000962.3_prot_NP_217655.1_3130	-2.21148	down	fadE24	lipid metabolism	Cytoplasmic
lcl|NC_000962.3_prot_NP_218021.1_3488	-2.07293	down	fadE26	lipid metabolism	Cytoplasmic
lcl|NC_000962.3_prot_NP_218022.1_3489	-inf	down	fadE27	lipid metabolism	Cytoplasmic
lcl|NC_000962.3_prot_NP_218061.1_3528	-inf	down	fadE28	lipid metabolism	Unknown
lcl|NC_000962.3_prot_NP_218060.1_3527	inf	up	fadE29	lipid metabolism	Cytoplasmic
lcl|NC_000962.3_prot_NP_218079.1_3546	-inf	down	fadE31	lipid metabolism	Cytoplasmic
lcl|NC_000962.3_prot_NP_218080.1_3547	inf	up	fadE32	lipid metabolism	Cytoplasmic
lcl|NC_000962.3_prot_NP_218314.1_3779	-inf	down	fadE35	lipid metabolism	Cytoplasmic
lcl|NC_000962.3_prot_NP_214745.1_236	-2.33016	down	fadE4	lipid metabolism	Cytoplasmic
lcl|NC_000962.3_prot_NP_214758.1_250	-1.65062	down	fadE5	lipid metabolism	Cytoplasmic
lcl|NC_000962.3_prot_NP_214785.1_277	-3.08161	down	fadE6	lipid metabolism	Cytoplasmic
lcl|NC_000962.3_prot_NP_214914.1_405	-1.11904	down	fadE7	lipid metabolism	Cytoplasmic
lcl|NC_000962.3_prot_NP_215266.1_760	-inf	down	fadE9	lipid metabolism	Cytoplasmic
lcl|NC_000962.3_prot_NP_215691.1_1171	-3.71418	down	fadH	lipid metabolism	Cytoplasmic
lcl|NC_000962.3_prot_NP_217778.1_3254	-1.24864	down	fbiA	intermediary metabolism and respiration	Cytoplasmic
lcl|NC_000962.3_prot_NP_217779.1_3255	-2.03806	down	fbiB	intermediary metabolism and respiration	Cytoplasmic
lcl|NC_000962.3_prot_NP_215689.1_1169	-inf	down	fbiC	intermediary metabolism and respiration	Cytoplasmic
lcl|NC_000962.3_prot_YP_177694.1_133	2.78402	up	fbpC	lipid metabolism	Extracellular
lcl|NC_000962.3_prot_YP_178017.1_3785	-2.73991	down	fbpD	lipid metabolism	Extracellular
lcl|NC_000962.3_prot_NP_217416.1_2887	-1.17645	down	fdhF	intermediary metabolism and respiration	Cytoplasmic
lcl|NC_000962.3_prot_NP_216523.1_2000	-inf	down	fdxA	intermediary metabolism and respiration	Unknown
lcl|NC_000962.3_prot_NP_218071.1_3538	-inf	down	fdxB	intermediary metabolism and respiration	Cytoplasmic Membrane
lcl|NC_000962.3_prot_NP_217560.1_3035	-1.2538	down	fecB	cell wall and cell processes	Unknown
lcl|NC_000962.3_prot_NP_215922.1_1404	-2.25442	down	fmt	information pathways	Cytoplasmic
lcl|NC_000962.3_prot_NP_215923.1_1405	-inf	down	fmu	information pathways	Cytoplasmic
lcl|NC_000962.3_prot_YP_177996.1_3591	inf	up	folB	intermediary metabolism and respiration	Cytoplasmic
lcl|NC_000962.3_prot_NP_216963.1_2437	-1.06917	down	folC	intermediary metabolism and respiration	Cytoplasmic
lcl|NC_000962.3_prot_NP_218126.1_3593	2.50493	up	folE	intermediary metabolism and respiration	Unknown
lcl|NC_000962.3_prot_NP_215401.1_889	-3.65656	down	fprB	intermediary metabolism and respiration	Cytoplasmic
lcl|NC_000962.3_prot_NP_216071.1_1555	inf	up	frdD	intermediary metabolism and respiration	Cytoplasmic Membrane
lcl|NC_000962.3_prot_NP_217398.1_2869	2.35115	up	frr	information pathways	Cytoplasmic
lcl|NC_000962.3_prot_NP_216667.1_2140	2.53025	up	ftsQ	cell wall and cell processes	Unknown
lcl|NC_000962.3_prot_NP_217617.1_3093	-inf	down	ftsX	cell wall and cell processes	Cytoplasmic Membrane
lcl|NC_000962.3_prot_NP_217437.1_2908	-1.25482	down	ftsY	cell wall and cell processes	Cytoplasmic Membrane
lcl|NC_000962.3_prot_YP_177746.1_691	-1.29189	down	fusA1	information pathways	Cytoplasmic
lcl|NC_000962.3_prot_NP_217105.1_2580	2.50787	up	gabT	intermediary metabolism and respiration	Cytoplasmic
lcl|NC_000962.3_prot_NP_217949.1_3421	-3.36699	down	gadB	intermediary metabolism and respiration	Cytoplasmic
lcl|NC_000962.3_prot_NP_215050.2_510	-inf	down	galE2	intermediary metabolism and respiration	Cytoplasmic
lcl|NC_000962.3_prot_NP_215134.1_625	inf	up	galK	intermediary metabolism and respiration	Unknown
lcl|NC_000962.3_prot_NP_215508.1_997	-3.075	down	galU	intermediary metabolism and respiration	Cytoplasmic
lcl|NC_000962.3_prot_NP_217528.1_3003	inf	up	gatC	information pathways	Cytoplasmic
lcl|NC_000962.3_prot_NP_217936.1_3408	inf	up	gcp	intermediary metabolism and respiration	Cytoplasmic
lcl|NC_000962.3_prot_NP_217384.1_2857	-1.33425	down	gcpE	conserved hypotheticals	Cytoplasmic
lcl|NC_000962.3_prot_NP_216992.1_2467	-1.63028	down	gdh	intermediary metabolism and respiration	Cytoplasmic Membrane
lcl|NC_000962.3_prot_NP_218326.1_3791	-1.07937	down	glf	cell wall and cell processes	Cytoplasmic
lcl|NC_000962.3_prot_YP_178014.1_3764	-inf	down	glfT1	cell wall and cell processes	Cytoplasmic Membrane
lcl|NC_000962.3_prot_NP_218325.1_3790	-4.34989	down	glfT2	cell wall and cell processes	Cytoplasmic
lcl|NC_000962.3_prot_NP_215728.1_1208	inf	up	glgA	intermediary metabolism and respiration	Cytoplasmic
lcl|NC_000962.3_prot_NP_215842.1_1325	-1.33278	down	glgB	intermediary metabolism and respiration	Cytoplasmic
lcl|NC_000962.3_prot_NP_215729.1_1209	-2.10555	down	glgC	intermediary metabolism and respiration	Unknown
lcl|NC_000962.3_prot_NP_215843.2_1326	-1.85164	down	glgE	intermediary metabolism and respiration	Cytoplasmic
lcl|NC_000962.3_prot_NP_217953.1_3425	-2.73049	down	glmS	intermediary metabolism and respiration	Cytoplasmic
lcl|NC_000962.3_prot_NP_216394.1_1870	-inf	down	glnA3	intermediary metabolism and respiration	Cytoplasmic
lcl|NC_000962.3_prot_NP_217376.1_2848	-6.4582	down	glnA4	intermediary metabolism and respiration	Cytoplasmic
lcl|NC_000962.3_prot_NP_216737.1_2208	-3.82089	down	glnE	intermediary metabolism and respiration	Cytoplasmic
lcl|NC_000962.3_prot_NP_214925.1_416	-1.4356	down	glnH	cell wall and cell processes	Cytoplasmic Membrane
lcl|NC_000962.3_prot_NP_217819.1_3295	-6.23661	down	glpD2	intermediary metabolism and respiration	Cytoplasmic
lcl|NC_000962.3_prot_NP_214831.1_323	-1.9901	down	glpQ2	intermediary metabolism and respiration	Cytoplasmic
lcl|NC_000962.3_prot_NP_218376.1_3841	-3.2547	down	gltB	intermediary metabolism and respiration	Cytoplasmic Membrane
lcl|NC_000962.3_prot_NP_218375.1_3840	-1.57397	down	gltD	intermediary metabolism and respiration	Cytoplasmic
lcl|NC_000962.3_prot_NP_214584.1_71	-inf	down	glyA2	intermediary metabolism and respiration	Cytoplasmic
lcl|NC_000962.3_prot_NP_215905.1_1387	inf	up	gmk	intermediary metabolism and respiration	Cytoplasmic
lcl|NC_000962.3_prot_YP_177848.1_1836	3.02643	up	gnd1	intermediary metabolism and respiration	Cytoplasmic
lcl|NC_000962.3_prot_NP_215078.1_572	-1.96464	down	gpdA1	lipid metabolism	Cytoplasmic
lcl|NC_000962.3_prot_NP_217498.1_2973	-2.04714	down	gpdA2	lipid metabolism	Cytoplasmic Membrane
lcl|NC_000962.3_prot_NP_216935.1_2408	-1.57152	down	gpgP	intermediary metabolism and respiration	Unknown
lcl|NC_000962.3_prot_NP_215724.1_1204	inf	up	gpgS	intermediary metabolism and respiration	Cytoplasmic
lcl|NC_000962.3_prot_NP_215504.1_993	-3.0308	down	grcC2	intermediary metabolism and respiration	Cytoplasmic
lcl|NC_000962.3_prot_NP_217935.1_3407	2.0528	up	groES	Virulence, detoxification and adaptation	Cytoplasmic
lcl|NC_000962.3_prot_NP_217928.1_3400	-1.15376	down	guaB2	intermediary metabolism and respiration	Unknown
lcl|NC_000962.3_prot_NP_217927.1_3399	-1.30162	down	guaB3	intermediary metabolism and respiration	Cytoplasmic
lcl|NC_000962.3_prot_NP_214989.1_482	2.36246	up	hbhA	cell wall and cell processes	Cellwall
lcl|NC_000962.3_prot_NP_216608.1_2083	-inf	down	helY	information pathways	Cytoplasmic
lcl|NC_000962.3_prot_NP_216617.2_2090	-1.08501	down	helZ	information pathways	Cytoplasmic
lcl|NC_000962.3_prot_NP_215023.1_518	-3.98562	down	hemA	intermediary metabolism and respiration	Cytoplasmic
lcl|NC_000962.3_prot_NP_215026.1_521	3.6156	up	hemB	intermediary metabolism and respiration	Cytoplasmic
lcl|NC_000962.3_prot_NP_215024.1_519	3.39331	up	hemC	intermediary metabolism and respiration	Cytoplasmic
lcl|NC_000962.3_prot_YP_177675.1_2667	-2.65892	down	hemY	intermediary metabolism and respiration	Cytoplasmic
lcl|NC_000962.3_prot_NP_216001.1_1484	-1.01506	down	hemZ	intermediary metabolism and respiration	Cytoplasmic
lcl|NC_000962.3_prot_NP_217241.1_2715	-inf	down	hflX	intermediary metabolism and respiration	Cytoplasmic
lcl|NC_000962.3_prot_NP_216472.1_1945	inf	up	higA	Virulence, detoxification and adaptation	Cytoplasmic
lcl|NC_000962.3_prot_NP_216117.1_1600	2.69248	up	hisB	intermediary metabolism and respiration	Cytoplasmic
lcl|NC_000962.3_prot_NP_218289.1_3754	-1.54307	down	hisC2	intermediary metabolism and respiration	Unknown
lcl|NC_000962.3_prot_NP_216115.1_1598	-5.03294	down	hisD	intermediary metabolism and respiration	Unknown
lcl|NC_000962.3_prot_NP_216637.1_2109	-1.62038	down	hisG	intermediary metabolism and respiration	Cytoplasmic
lcl|NC_000962.3_prot_NP_216638.2_1605	inf	up	hisI	intermediary metabolism and respiration	Cytoplasmic
lcl|NC_000962.3_prot_NP_218369.1_3834	2.33824	up	hns	information pathways	Unknown
lcl|NC_000962.3_prot_NP_216890.1_2359	-3.99655	down	hrcA	Virulence, detoxification and adaptation	Cytoplasmic
lcl|NC_000962.3_prot_NP_218087.1_3555	-1.56998	down	hsaA	intermediary metabolism and respiration	Cytoplasmic Membrane
lcl|NC_000962.3_prot_NP_218085.1_3553	2.64987	up	hsaC	intermediary metabolism and respiration	Cytoplasmic
lcl|NC_000962.3_prot_NP_218086.1_3554	4.40224	up	hsaD	intermediary metabolism and respiration	Cytoplasmic
lcl|NC_000962.3_prot_NP_217277.1_2750	inf	up	hsdS	information pathways	Cytoplasmic Membrane
lcl|NC_000962.3_prot_NP_214765.1_257	2.54586	up	hsp	Virulence, detoxification and adaptation	Cellwall
lcl|NC_000962.3_prot_NP_214867.1_359	inf	up	hspR	Virulence, detoxification and adaptation	Cytoplasmic
lcl|NC_000962.3_prot_NP_214755.1_247	-1.30046	down	htdX	intermediary metabolism and respiration	Cytoplasmic
lcl|NC_000962.3_prot_NP_214644.1_134	inf	up	htdZ	intermediary metabolism and respiration	Unknown
lcl|NC_000962.3_prot_NP_216815.1_2285	-1.09051	down	htpG	Virulence, detoxification and adaptation	Cytoplasmic
lcl|NC_000962.3_prot_NP_215077.1_571	2.66283	up	htpX	Virulence, detoxification and adaptation	Cytoplasmic Membrane
lcl|NC_000962.3_prot_NP_215739.2_1219	3.04977	up	htrA	intermediary metabolism and respiration	Unknown
lcl|NC_000962.3_prot_NP_214601.1_90	-inf	down	hycE	intermediary metabolism and respiration	Cytoplasmic
lcl|NC_000962.3_prot_NP_217856.1_3330	-1.85857	down	icd1	intermediary metabolism and respiration	Unknown
lcl|NC_000962.3_prot_NP_216689.1_2159	inf	up	idsA2	lipid metabolism	Cytoplasmic
lcl|NC_000962.3_prot_NP_216052.1_1537	-1.53574	down	ileS	information pathways	Cytoplasmic
lcl|NC_000962.3_prot_NP_216075.1_1559	-3.17627	down	ilvA	intermediary metabolism and respiration	Cytoplasmic
lcl|NC_000962.3_prot_YP_177917.1_2994	-3.35614	down	ilvB1	intermediary metabolism and respiration	Cytoplasmic
lcl|NC_000962.3_prot_NP_217987.1_3457	inf	up	ilvB2	intermediary metabolism and respiration	Cytoplasmic
lcl|NC_000962.3_prot_NP_216726.1_2196	-1.79205	down	ilvE	intermediary metabolism and respiration	Cytoplasmic
lcl|NC_000962.3_prot_NP_216336.1_1812	-inf	down	ilvG	intermediary metabolism and respiration	Cytoplasmic
lcl|NC_000962.3_prot_NP_217979.1_3449	3.19155	up	infA	information pathways	Cytoplasmic
lcl|NC_000962.3_prot_NP_217355.1_2827	-1.66045	down	infB	information pathways	Cytoplasmic
lcl|NC_000962.3_prot_NP_216157.1_1641	2.30864	up	infC	information pathways	Cytoplasmic
lcl|NC_000962.3_prot_NP_214856.1_348	-2.24255	down	iniA	cell wall and cell processes	Cytoplasmic
lcl|NC_000962.3_prot_NP_214857.1_349	-2.5374	down	iniC	cell wall and cell processes	Cytoplasmic Membrane
lcl|NC_000962.3_prot_NP_215864.1_1347	inf	up	irtA	cell wall and cell processes	Cytoplasmic Membrane
lcl|NC_000962.3_prot_NP_217541.1_3015	-1.63392	down	iscS	intermediary metabolism and respiration	Cytoplasmic
lcl|NC_000962.3_prot_NP_215527.1_1016	-4.17457	down	ispE	intermediary metabolism and respiration	Unknown
lcl|NC_000962.3_prot_NP_217910.1_3381	inf	up	iunH	intermediary metabolism and respiration	Cytoplasmic
lcl|NC_000962.3_prot_NP_216762.1_2236	-1.39079	down	kasB	lipid metabolism	Cytoplasmic
lcl|NC_000962.3_prot_NP_215526.1_1015	-inf	down	ksgA	information pathways	Cytoplasmic
lcl|NC_000962.3_prot_NP_218043.1_3510	-3.14508	down	kshA	intermediary metabolism and respiration	Cytoplasmic
lcl|NC_000962.3_prot_NP_218088.1_3556	-3.14508	down	kshB	intermediary metabolism and respiration	Cytoplasmic
lcl|NC_000962.3_prot_NP_218091.3_3559	inf	up	kstR	Regulatory proteins	Cytoplasmic Membrane
lcl|NC_000962.3_prot_NP_217807.1_3283	-1.48869	down	lat	intermediary metabolism and respiration	Cytoplasmic
lcl|NC_000962.3_prot_NP_217034.1_2509	-5.98726	down	ldtB	cell wall and cell processes	Unknown
lcl|NC_000962.3_prot_NP_216920.1_2393	-2.92621	down	lepA	intermediary metabolism and respiration	Cytoplasmic Membrane
lcl|NC_000962.3_prot_NP_217504.1_2979	-4.21151	down	leuC	intermediary metabolism and respiration	Cytoplasmic
lcl|NC_000962.3_prot_NP_217236.2_2710	-1.57743	down	lexA	Regulatory proteins	Unknown
lcl|NC_000962.3_prot_NP_217813.1_3289	-inf	down	lhr	information pathways	Cytoplasmic Membrane
lcl|NC_000962.3_prot_NP_217530.1_3005	-2.79091	down	ligA	information pathways	Cytoplasmic
lcl|NC_000962.3_prot_NP_217578.1_3053	-inf	down	ligB	information pathways	Unknown
lcl|NC_000962.3_prot_NP_218248.1_3714	-inf	down	ligC	information pathways	Cytoplasmic
lcl|NC_000962.3_prot_NP_215453.1_941	-inf	down	ligD	information pathways	Cytoplasmic
lcl|NC_000962.3_prot_NP_216734.1_2204	-1.91977	down	lipA	intermediary metabolism and respiration	Cytoplasmic
lcl|NC_000962.3_prot_NP_214734.1_225	-inf	down	lipC	intermediary metabolism and respiration	Cytoplasmic Membrane
lcl|NC_000962.3_prot_NP_218292.1_3757	-3.50305	down	lipE	intermediary metabolism and respiration	Unknown
lcl|NC_000962.3_prot_NP_218004.3_3471	-inf	down	lipF	intermediary metabolism and respiration	Cytoplasmic
lcl|NC_000962.3_prot_NP_215160.1_653	-2.72055	down	lipG	intermediary metabolism and respiration	Unknown
lcl|NC_000962.3_prot_NP_215916.1_1398	-2.58302	down	lipI	intermediary metabolism and respiration	Cytoplasmic
lcl|NC_000962.3_prot_NP_216416.1_1890	-inf	down	lipJ	intermediary metabolism and respiration	Cytoplasmic
lcl|NC_000962.3_prot_NP_216800.1_2270	-1.62375	down	lipM	intermediary metabolism and respiration	Cytoplasmic Membrane
lcl|NC_000962.3_prot_NP_217486.1_2959	-1.41313	down	lipN	intermediary metabolism and respiration	Cytoplasmic
lcl|NC_000962.3_prot_NP_215942.1_1424	-inf	down	lipO	intermediary metabolism and respiration	Cytoplasmic
lcl|NC_000962.3_prot_NP_217001.1_2474	inf	up	lipQ	intermediary metabolism and respiration	Cytoplasmic
lcl|NC_000962.3_prot_NP_217719.1_3196	-2.87682	down	lipV	intermediary metabolism and respiration	Cytoplasmic
lcl|NC_000962.3_prot_NP_214731.1_222	-inf	down	lipW	intermediary metabolism and respiration	Cytoplasmic
lcl|NC_000962.3_prot_NP_216388.1_1864	-1.27713	down	lldD2	intermediary metabolism and respiration	Cytoplasmic Membrane
lcl|NC_000962.3_prot_YP_177991.1_3561	-1.27824	down	lppH	cell wall and cell processes	Unknown
lcl|NC_000962.3_prot_NP_216632.1_2104	inf	up	lppK	cell wall and cell processes	Unknown
lcl|NC_000962.3_prot_NP_216687.1_2157	2.87602	up	lppM	cell wall and cell processes	Cytoplasmic Membrane
lcl|NC_000962.3_prot_NP_216846.1_2317	inf	up	lppP	cell wall and cell processes	Cytoplasmic Membrane
lcl|NC_000962.3_prot_NP_216919.1_2392	-inf	down	lppR	cell wall and cell processes	Unknown
lcl|NC_000962.3_prot_NP_217461.1_2934	2.22413	up	lppX	cell wall and cell processes	Cytoplasmic Membrane
lcl|NC_000962.3_prot_NP_217815.1_3291	-inf	down	lpqC	cell wall and cell processes	Unknown
lcl|NC_000962.3_prot_YP_177702.1_243	2.81424	up	lpqI	cell wall and cell processes	Cytoplasmic
lcl|NC_000962.3_prot_NP_214932.1_423	2.83474	up	lpqL	cell wall and cell processes	Extracellular
lcl|NC_000962.3_prot_NP_214933.1_424	-3.20575	down	lpqM	cell wall and cell processes	Cytoplasmic Membrane
lcl|NC_000962.3_prot_NP_215532.1_1021	inf	up	lpqT	cell wall and cell processes	Unknown
lcl|NC_000962.3_prot_NP_215682.1_1162	2.01835	up	lpqW	cell wall and cell processes	Unknown
lcl|NC_000962.3_prot_NP_215751.1_1232	-1.17826	down	lpqY	cell wall and cell processes	Unknown
lcl|NC_000962.3_prot_NP_215790.1_1271	2.6671	up	lprB	cell wall and cell processes	Unknown
lcl|NC_000962.3_prot_NP_215791.1_1272	3.37121	up	lprC	cell wall and cell processes	Unknown
lcl|NC_000962.3_prot_NP_215768.1_1249	inf	up	lprE	cell wall and cell processes	Unknown
lcl|NC_000962.3_prot_NP_218012.1_3479	-2.50932	down	lprN	cell wall and cell processes	Unknown
lcl|NC_000962.3_prot_NP_214693.1_184	-inf	down	lprO	cell wall and cell processes	Unknown
lcl|NC_000962.3_prot_NP_214997.1_490	-1.11567	down	lprQ	cell wall and cell processes	Unknown
lcl|NC_000962.3_prot_NP_217306.3_2779	-2.06267	down	ltp1	cell wall and cell processes	Cytoplasmic
lcl|NC_000962.3_prot_NP_218040.1_3507	inf	up	ltp3	lipid metabolism	Cytoplasmic
lcl|NC_000962.3_prot_NP_218039.1_3506	inf	up	ltp4	lipid metabolism	Cytoplasmic
lcl|NC_000962.3_prot_NP_218115.1_3583	-1.0126	down	lysS	information pathways	Cytoplasmic
lcl|NC_000962.3_prot_NP_216156.1_1640	-5.16456	down	lysX	information pathways	Cytoplasmic
lcl|NC_000962.3_prot_YP_177788.1_1106	-2.01291	down	lytB2	cell wall and cell processes	Cytoplasmic
lcl|NC_000962.3_prot_NP_216297.1_1776	-inf	down	malQ	intermediary metabolism and respiration	Cytoplasmic
lcl|NC_000962.3_prot_NP_215618.1_1100	inf	up	mazF3	Virulence, detoxification and adaptation	Unknown
lcl|NC_000962.3_prot_NP_216011.1_1495	inf	up	mazF4	Virulence, detoxification and adaptation	Unknown
lcl|NC_000962.3_prot_NP_216458.1_1932	inf	up	mazF5	Virulence, detoxification and adaptation	Unknown
lcl|NC_000962.3_prot_NP_216507.1_1983	inf	up	mazF6	Virulence, detoxification and adaptation	Cytoplasmic Membrane
lcl|NC_000962.3_prot_YP_004837055.2_2054	inf	up	mazF7	Virulence, detoxification and adaptation	Unknown
lcl|NC_000962.3_prot_NP_217317.1_2790	inf	up	mazF9	Virulence, detoxification and adaptation	Unknown
lcl|NC_000962.3_prot_NP_216899.1_2368	-1.54961	down	mbtB	lipid metabolism	Cytoplasmic
lcl|NC_000962.3_prot_NP_216897.1_2366	-inf	down	mbtD	lipid metabolism	Cytoplasmic Membrane
lcl|NC_000962.3_prot_NP_216896.3_2365	-2.39887	down	mbtE	lipid metabolism	Cytoplasmic
lcl|NC_000962.3_prot_YP_177877.1_2371	inf	up	mbtI	lipid metabolism	Cytoplasmic
lcl|NC_000962.3_prot_YP_177876.1_2370	-inf	down	mbtJ	lipid metabolism	Cytoplasmic
lcl|NC_000962.3_prot_NP_215863.1_1346	inf	up	mbtK	lipid metabolism	Unknown
lcl|NC_000962.3_prot_NP_215861.1_1344	-inf	down	mbtM	lipid metabolism	Cytoplasmic Membrane
lcl|NC_000962.3_prot_YP_177701.1_174	-2.07719	down	mce1A	Virulence, detoxification and adaptation	Cytoplasmic Membrane
lcl|NC_000962.3_prot_NP_215106.1_599	-3.11885	down	mce2D	Virulence, detoxification and adaptation	Unknown
lcl|NC_000962.3_prot_NP_215100.1_594	3.0586	up	mce2R	Regulatory proteins	Cytoplasmic
lcl|NC_000962.3_prot_NP_216479.1_1953	-1.63215	down	mce3R	Regulatory proteins	Cytoplasmic
lcl|NC_000962.3_prot_YP_177977.1_3483	-inf	down	mce4A	Virulence, detoxification and adaptation	Unknown
lcl|NC_000962.3_prot_NP_218015.1_3482	-inf	down	mce4B	Virulence, detoxification and adaptation	Unknown
lcl|NC_000962.3_prot_NP_218014.1_3481	-2.55685	down	mce4C	Virulence, detoxification and adaptation	Cytoplasmic Membrane
lcl|NC_000962.3_prot_NP_218013.1_3480	-1.86807	down	mce4D	Virulence, detoxification and adaptation	Unknown
lcl|NC_000962.3_prot_NP_215659.1_1138	-4.78657	down	mcr	lipid metabolism	Cytoplasmic
lcl|NC_000962.3_prot_NP_216214.1_1696	inf	up	mctB	cell wall and cell processes	Cytoplasmic Membrane
lcl|NC_000962.3_prot_NP_215850.1_1333	inf	up	mec	intermediary metabolism and respiration	Cytoplasmic
lcl|NC_000962.3_prot_NP_215048.1_542	-inf	down	menA	intermediary metabolism and respiration	Cytoplasmic Membrane
lcl|NC_000962.3_prot_NP_215062.1_556	2.8243	up	menB	intermediary metabolism and respiration	Cytoplasmic
lcl|NC_000962.3_prot_NP_215067.1_561	-3.33074	down	menC	intermediary metabolism and respiration	Cytoplasmic
lcl|NC_000962.3_prot_NP_215069.1_563	-2.08025	down	menD	intermediary metabolism and respiration	Unknown
lcl|NC_000962.3_prot_NP_215056.1_550	-1.19062	down	menE	intermediary metabolism and respiration	Cytoplasmic
lcl|NC_000962.3_prot_YP_177738.1_566	-2.30914	down	menH	intermediary metabolism and respiration	Unknown
lcl|NC_000962.3_prot_NP_218142.1_3608	-1.00194	down	mesJ	cell wall and cell processes	Cytoplasmic
lcl|NC_000962.3_prot_NP_217858.1_3332	inf	up	metA	intermediary metabolism and respiration	Cytoplasmic
lcl|NC_000962.3_prot_NP_216848.2_2320	-inf	down	mez	intermediary metabolism and respiration	Cytoplasmic Membrane
lcl|NC_000962.3_prot_NP_215536.1_1025	-3.15956	down	mfd	information pathways	Cytoplasmic
lcl|NC_000962.3_prot_NP_215071.1_565	inf	up	mgtA	lipid metabolism	Cytoplasmic
lcl|NC_000962.3_prot_NP_214876.1_368	inf	up	mgtE	cell wall and cell processes	Cytoplasmic Membrane
lcl|NC_000962.3_prot_NP_215158.1_651	-1.52772	down	mmaA2	lipid metabolism	Cytoplasmic
lcl|NC_000962.3_prot_NP_215699.1_1179	-inf	down	mmpL10	cell wall and cell processes	Cytoplasmic Membrane
lcl|NC_000962.3_prot_NP_214716.1_208	-inf	down	mmpL11	cell wall and cell processes	Cytoplasmic Membrane
lcl|NC_000962.3_prot_NP_214720.1_212	-1.44534	down	mmpL3	cell wall and cell processes	Cytoplasmic Membrane
lcl|NC_000962.3_prot_NP_215190.1_683	-5.25456	down	mmpL5	cell wall and cell processes	Cytoplasmic Membrane
lcl|NC_000962.3_prot_NP_217458.1_2930	-1.57225	down	mmpL7	cell wall and cell processes	Cytoplasmic Membrane
lcl|NC_000962.3_prot_NP_216855.1_2327	inf	up	mmpL9	cell wall and cell processes	Cytoplasmic Membrane
lcl|NC_000962.3_prot_NP_215265.1_759	-2.65126	down	mmsB	intermediary metabolism and respiration	Cytoplasmic
lcl|NC_000962.3_prot_NP_215379.1_867	inf	up	moaC2	intermediary metabolism and respiration	Cytoplasmic
lcl|NC_000962.3_prot_NP_217841.3_3319	inf	up	moaC3	intermediary metabolism and respiration	Cytoplasmic
lcl|NC_000962.3_prot_YP_177931.1_3111	inf	up	moaE1	intermediary metabolism and respiration	Cytoplasmic
lcl|NC_000962.3_prot_NP_215381.1_869	inf	up	moaE2	intermediary metabolism and respiration	Unknown
lcl|NC_000962.3_prot_YP_177959.1_3318	inf	up	moaX	intermediary metabolism and respiration	Cytoplasmic
lcl|NC_000962.3_prot_NP_216969.1_2443	2.11545	up	mobA	intermediary metabolism and respiration	Cytoplasmic
lcl|NC_000962.3_prot_YP_177776.1_998	-3.33114	down	moeA1	intermediary metabolism and respiration	Cytoplasmic
lcl|NC_000962.3_prot_YP_177725.1_443	-2.9246	down	moeA2	intermediary metabolism and respiration	Cytoplasmic
lcl|NC_000962.3_prot_NP_216854.1_2326	-inf	down	moeW	intermediary metabolism and respiration	Cytoplasmic
lcl|NC_000962.3_prot_NP_216197.1_1679	-3.65789	down	moeX	intermediary metabolism and respiration	Cytoplasmic
lcl|NC_000962.3_prot_NP_215871.1_1354	inf	up	moeY	intermediary metabolism and respiration	Cytoplasmic
lcl|NC_000962.3_prot_NP_217680.1_3155	-inf	down	moxR3	Regulatory proteins	Cytoplasmic
lcl|NC_000962.3_prot_NP_215497.1_986	-inf	down	mprB	Regulatory proteins	Cytoplasmic Membrane
lcl|NC_000962.3_prot_NP_217394.1_2867	inf	up	mpt53	cell wall and cell processes	Extracellular
lcl|NC_000962.3_prot_NP_216496.1_1970	4.18421	up	mpt64	cell wall and cell processes	Extracellular
lcl|NC_000962.3_prot_NP_217391.1_2864	inf	up	mpt70	cell wall and cell processes	Extracellular
lcl|NC_000962.3_prot_NP_217389.1_2862	3.18842	up	mpt83	cell wall and cell processes	Cytoplasmic Membrane
lcl|NC_000962.3_prot_NP_217368.1_2840	-1.7721	down	mqo	intermediary metabolism and respiration	Cellwall
lcl|NC_000962.3_prot_NP_216775.1_2249	-2.96955	down	mscR	intermediary metabolism and respiration	Cytoplasmic
lcl|NC_000962.3_prot_NP_215000.1_493	inf	up	mshA	intermediary metabolism and respiration	Unknown
lcl|NC_000962.3_prot_NP_216646.1_2118	-4.43921	down	mshC	intermediary metabolism and respiration	Cytoplasmic
lcl|NC_000962.3_prot_NP_217190.1_2664	inf	up	msrB	intermediary metabolism and respiration	Cytoplasmic
lcl|NC_000962.3_prot_NP_214605.1_94	-4.25135	down	mtn	intermediary metabolism and respiration	Cytoplasmic Membrane
lcl|NC_000962.3_prot_YP_177910.1_2843	-3.3552	down	mtr	intermediary metabolism and respiration	Cytoplasmic
lcl|NC_000962.3_prot_NP_215831.1_1313	-4.45142	down	murA	cell wall and cell processes	Cytoplasmic
lcl|NC_000962.3_prot_NP_214996.1_489	-2.66369	down	murB	cell wall and cell processes	Cytoplasmic
lcl|NC_000962.3_prot_NP_216668.1_2141	-2.69383	down	murC	cell wall and cell processes	Cytoplasmic
lcl|NC_000962.3_prot_NP_216671.3_2144	-1.92165	down	murD	cell wall and cell processes	Cytoplasmic
lcl|NC_000962.3_prot_NP_216673.1_2146	-4.22839	down	murF	cell wall and cell processes	Cytoplasmic
lcl|NC_000962.3_prot_NP_216669.1_2142	-1.30901	down	murG	cell wall and cell processes	Cytoplasmic Membrane
lcl|NC_000962.3_prot_NP_215854.1_1337	2.26579	up	murI	cell wall and cell processes	Cytoplasmic
lcl|NC_000962.3_prot_NP_216009.1_1493	-3.10215	down	mutB	lipid metabolism	Cytoplasmic
lcl|NC_000962.3_prot_NP_217501.1_2976	-1.89414	down	mutT1	information pathways	Cytoplasmic
lcl|NC_000962.3_prot_NP_215676.1_1156	inf	up	mutT2	information pathways	Cytoplasmic
lcl|NC_000962.3_prot_NP_218400.1_3865	-1.20892	down	mycP1	intermediary metabolism and respiration	Extracellular
lcl|NC_000962.3_prot_NP_214805.1_297	-2.96348	down	mycP3	intermediary metabolism and respiration	Cytoplasmic Membrane
lcl|NC_000962.3_prot_NP_216110.1_1593	-2.86344	down	nadA	intermediary metabolism and respiration	Cytoplasmic
lcl|NC_000962.3_prot_NP_216954.2_2427	-1.25816	down	nadE	intermediary metabolism and respiration	Unknown
lcl|NC_000962.3_prot_NP_217849.1_3325	-inf	down	nagA	cell wall and cell processes	Cytoplasmic
lcl|NC_000962.3_prot_NP_215678.1_1158	-1.37144	down	narH	intermediary metabolism and respiration	Cytoplasmic Membrane
lcl|NC_000962.3_prot_NP_216253.1_1737	-inf	down	narK2	cell wall and cell processes	Cytoplasmic Membrane
lcl|NC_000962.3_prot_NP_215359.1_848	-inf	down	narL	Regulatory proteins	Cytoplasmic
lcl|NC_000962.3_prot_NP_216252.1_1736	-2.00234	down	narX	intermediary metabolism and respiration	Cytoplasmic Membrane
lcl|NC_000962.3_prot_NP_216370.1_1846	-2.84902	down	ndh	intermediary metabolism and respiration	Cytoplasmic Membrane
lcl|NC_000962.3_prot_NP_214906.1_396	-7.13778	down	ndhA	intermediary metabolism and respiration	Cytoplasmic Membrane
lcl|NC_000962.3_prot_NP_216961.1_2435	3.02272	up	ndkA	intermediary metabolism and respiration	Cytoplasmic
lcl|NC_000962.3_prot_NP_214747.1_238	inf	up	nrdB	information pathways	Cytoplasmic
lcl|NC_000962.3_prot_NP_217567.1_3042	-1.7675	down	nrdE	information pathways	Cytoplasmic
lcl|NC_000962.3_prot_YP_177853.1_1971	inf	up	nrdF1	information pathways	Unknown
lcl|NC_000962.3_prot_YP_177921.1_3039	3.08112	up	nrdF2	information pathways	Unknown
lcl|NC_000962.3_prot_NP_215084.1_578	-1.68383	down	nrdZ	information pathways	Cytoplasmic
lcl|NC_000962.3_prot_NP_214615.1_104	-2.90143	down	nrp	lipid metabolism	Cytoplasmic
lcl|NC_000962.3_prot_NP_218191.2_3655	-2.44612	down	nth	information pathways	Cytoplasmic Membrane
lcl|NC_000962.3_prot_NP_217664.1_3139	-3.17812	down	nuoD	intermediary metabolism and respiration	Cytoplasmic
lcl|NC_000962.3_prot_NP_217666.1_3141	-1.10011	down	nuoF	intermediary metabolism and respiration	Cytoplasmic
lcl|NC_000962.3_prot_NP_217667.1_3142	-1.23748	down	nuoG	intermediary metabolism and respiration	Cytoplasmic
lcl|NC_000962.3_prot_NP_217670.1_3145	-inf	down	nuoJ	intermediary metabolism and respiration	Cytoplasmic Membrane
lcl|NC_000962.3_prot_NP_217672.1_3147	inf	up	nuoL	intermediary metabolism and respiration	Cytoplasmic Membrane
lcl|NC_000962.3_prot_NP_217673.1_3148	-inf	down	nuoM	intermediary metabolism and respiration	Cytoplasmic Membrane
lcl|NC_000962.3_prot_NP_217674.1_3149	-3.53841	down	nuoN	intermediary metabolism and respiration	Cytoplasmic Membrane
lcl|NC_000962.3_prot_NP_217357.1_2829	-2.42393	down	nusA	information pathways	Cytoplasmic
lcl|NC_000962.3_prot_NP_217049.1_2525	-1.06478	down	nusB	information pathways	Cytoplasmic
lcl|NC_000962.3_prot_NP_216956.1_2430	-2.28152	down	obg	intermediary metabolism and respiration	Unknown
lcl|NC_000962.3_prot_NP_215962.1_1444	-4.18985	down	opcA	intermediary metabolism and respiration	Cytoplasmic
lcl|NC_000962.3_prot_NP_214780.1_272	-3.08694	down	oplA	intermediary metabolism and respiration	Cytoplasmic
lcl|NC_000962.3_prot_NP_215797.1_1278	-inf	down	oppD	cell wall and cell processes	Cytoplasmic Membrane
lcl|NC_000962.3_prot_NP_218007.1_3474	-1.00554	down	otsA	Virulence, detoxification and adaptation	Cytoplasmic
lcl|NC_000962.3_prot_YP_177855.1_1999	-6.23419	down	otsB1	Virulence, detoxification and adaptation	Cytoplasmic
lcl|NC_000962.3_prot_NP_217889.1_3363	-inf	down	otsB2	Virulence, detoxification and adaptation	Cytoplasmic
lcl|NC_000962.3_prot_NP_214632.1_122	inf	up	oxcA	intermediary metabolism and respiration	Cytoplasmic
lcl|NC_000962.3_prot_NP_214631.1_121	-inf	down	oxyS	Regulatory proteins	Cytoplasmic
lcl|NC_000962.3_prot_NP_218119.1_3586	-3.48067	down	panC	intermediary metabolism and respiration	Cytoplasmic
lcl|NC_000962.3_prot_NP_218341.1_3806	-inf	down	papA1	lipid metabolism	Cytoplasmic
lcl|NC_000962.3_prot_YP_178020.1_3802	-inf	down	papA2	lipid metabolism	Cytoplasmic
lcl|NC_000962.3_prot_NP_215698.1_1178	-inf	down	papA3	lipid metabolism	Cytoplasmic
lcl|NC_000962.3_prot_NP_216658.1_2130	inf	up	parE2	Virulence, detoxification and adaptation	Cytoplasmic
lcl|NC_000962.3_prot_NP_214530.1_16	-1.96475	down	pbpA	cell wall and cell processes	Cytoplasmic Membrane
lcl|NC_000962.3_prot_NP_217483.1_2956	-3.00642	down	pca	intermediary metabolism and respiration	Cytoplasmic
lcl|NC_000962.3_prot_YP_177730.1_476	-1.1874	down	pcaA	lipid metabolism	Cytoplasmic
lcl|NC_000962.3_prot_YP_177953.1_3286	-2.9099	down	pcd	intermediary metabolism and respiration	Cytoplasmic
lcl|NC_000962.3_prot_NP_214833.1_325	inf	up	pcp	intermediary metabolism and respiration	Cytoplasmic
lcl|NC_000962.3_prot_NP_215368.1_856	-2.75996	down	pdc	intermediary metabolism and respiration	Cytoplasmic Membrane
lcl|NC_000962.3_prot_NP_217123.1_2599	3.61843	up	pdxH	intermediary metabolism and respiration	Cytoplasmic
lcl|NC_000962.3_prot_YP_177869.1_2328	inf	up	PE_PGRS39	PE/PPE families	Extracellular
lcl|NC_000962.3_prot_YP_177713.1_303	inf	up	PE_PGRS5	PE/PPE families	Cytoplasmic Membrane
lcl|NC_000962.3_prot_YP_177882.1_2420	inf	up	PE25	PE/PPE families	Unknown
lcl|NC_000962.3_prot_YP_177717.1_341	inf	up	PE6	PE/PPE families	Cytoplasmic Membrane
lcl|NC_000962.3_prot_NP_215498.1_987	2.27527	up	pepD	intermediary metabolism and respiration	Unknown
lcl|NC_000962.3_prot_NP_216605.1_2080	inf	up	pepE	intermediary metabolism and respiration	Cytoplasmic
lcl|NC_000962.3_prot_YP_177885.1_2457	-2.38353	down	pepN	intermediary metabolism and respiration	Cytoplasmic
lcl|NC_000962.3_prot_NP_217298.1_2771	inf	up	pepR	intermediary metabolism and respiration	Cytoplasmic
lcl|NC_000962.3_prot_NP_215461.1_949	-1.10421	down	pgi	intermediary metabolism and respiration	Cytoplasmic
lcl|NC_000962.3_prot_NP_217584.1_3059	-2.97385	down	pgmA	intermediary metabolism and respiration	Cytoplasmic
lcl|NC_000962.3_prot_NP_216338.1_1814	-inf	down	pgsA2	lipid metabolism	Cytoplasmic Membrane
lcl|NC_000962.3_prot_NP_218355.1_3820	-1.9429	down	pheA	intermediary metabolism and respiration	Cytoplasmic
lcl|NC_000962.3_prot_NP_216165.3_1649	2.82483	up	pheS	information pathways	Cytoplasmic
lcl|NC_000962.3_prot_NP_215611.1_1093	-6.13679	down	phoH2	intermediary metabolism and respiration	Cytoplasmic
lcl|NC_000962.3_prot_NP_217126.1_2602	-3.39486	down	pimA	lipid metabolism	Cytoplasmic
lcl|NC_000962.3_prot_NP_216704.2_2174	inf	up	pimB	lipid metabolism	Unknown
lcl|NC_000962.3_prot_NP_215782.1_1263	-1.11779	down	pknH	Regulatory proteins	Cytoplasmic Membrane
lcl|NC_000962.3_prot_NP_217430.1_2901	-inf	down	pknI	Regulatory proteins	Cytoplasmic Membrane
lcl|NC_000962.3_prot_NP_216604.1_2079	-inf	down	pknJ	Regulatory proteins	Cytoplasmic Membrane
lcl|NC_000962.3_prot_NP_217596.1_3071	-inf	down	pknK	Regulatory proteins	Cytoplasmic Membrane
lcl|NC_000962.3_prot_NP_217462.1_2935	2.66715	up	pks1	lipid metabolism	Cytoplasmic Membrane
lcl|NC_000962.3_prot_NP_216564.2_2038	-7.18592	down	pks12	lipid metabolism	Unknown
lcl|NC_000962.3_prot_NP_217463.1_2936	-inf	down	pks15	lipid metabolism	Cytoplasmic Membrane
lcl|NC_000962.3_prot_NP_215529.1_1018	-2.6895	down	pks16	lipid metabolism	Cytoplasmic Membrane
lcl|NC_000962.3_prot_NP_218342.1_3807	-4.79634	down	pks2	lipid metabolism	Cytoplasmic Membrane
lcl|NC_000962.3_prot_NP_215696.1_1176	-inf	down	pks3	lipid metabolism	Cytoplasmic Membrane
lcl|NC_000962.3_prot_NP_215697.1_1177	-4.00559	down	pks4	lipid metabolism	Cytoplasmic Membrane
lcl|NC_000962.3_prot_NP_214919.1_410	-inf	down	pks6	lipid metabolism	Cytoplasmic Membrane
lcl|NC_000962.3_prot_NP_216177.1_1661	-inf	down	pks7	lipid metabolism	Cytoplasmic Membrane
lcl|NC_000962.3_prot_NP_216180.1_1664	-2.56011	down	pks9	lipid metabolism	Cytoplasmic Membrane
lcl|NC_000962.3_prot_NP_216866.1_2338	-2.95592	down	plcB	intermediary metabolism and respiration	Cytoplasmic Membrane
lcl|NC_000962.3_prot_NP_216865.1_2337	-inf	down	plcC	intermediary metabolism and respiration	Cellwall
lcl|NC_000962.3_prot_NP_216998.1_2471	-inf	down	plsB2	lipid metabolism	Cytoplasmic Membrane
lcl|NC_000962.3_prot_NP_216999.1_2472	-5.30141	down	plsC	lipid metabolism	Cytoplasmic Membrane
lcl|NC_000962.3_prot_NP_217825.1_3301	-inf	down	pmmB	intermediary metabolism and respiration	Cytoplasmic
lcl|NC_000962.3_prot_NP_215846.2_1329	-3.57615	down	pncB1	intermediary metabolism and respiration	Cytoplasmic
lcl|NC_000962.3_prot_NP_215643.1_1123	inf	up	ppdK	intermediary metabolism and respiration	Cytoplasmic
lcl|NC_000962.3_prot_YP_177795.1_1192	-3.64779	down	PPE18	PE/PPE families	Cytoplasmic Membrane
lcl|NC_000962.3_prot_YP_177806.1_1385	-1.51732	down	PPE20	PE/PPE families	Cytoplasmic
lcl|NC_000962.3_prot_YP_177844.1_1800	-3.97871	down	PPE32	PE/PPE families	Cytoplasmic Membrane
lcl|NC_000962.3_prot_YP_177845.1_1801	-inf	down	PPE33	PE/PPE families	Cytoplasmic Membrane
lcl|NC_000962.3_prot_YP_177881.1_2419	2.91994	up	PPE41	PE/PPE families	Cytoplasmic
lcl|NC_000962.3_prot_YP_177935.1_3126	-2.0416	down	PPE51	PE/PPE families	Cytoplasmic Membrane
lcl|NC_000962.3_prot_YP_178022.1_3855	-inf	down	PPE68	PE/PPE families	Cytoplasmic Membrane
lcl|NC_000962.3_prot_NP_214523.1_9	2.12391	up	ppiA	information pathways	Cytoplasmic
lcl|NC_000962.3_prot_NP_217749.1_3226	-3.57922	down	ppk2	intermediary metabolism and respiration	Cytoplasmic
lcl|NC_000962.3_prot_NP_216567.1_2041	-1.22659	down	ppm1	cell wall and cell processes	Cytoplasmic Membrane
lcl|NC_000962.3_prot_NP_216211.1_1693	-1.22977	down	ppnK	intermediary metabolism and respiration	Cytoplasmic
lcl|NC_000962.3_prot_NP_217448.1_2920	-2.40924	down	ppsB	lipid metabolism	Cytoplasmic Membrane
lcl|NC_000962.3_prot_NP_217449.1_2921	-1.59199	down	ppsC	lipid metabolism	Cytoplasmic Membrane
lcl|NC_000962.3_prot_NP_217450.1_2922	-3.00316	down	ppsD	lipid metabolism	Cytoplasmic Membrane
lcl|NC_000962.3_prot_NP_216626.1_2098	2.04199	up	prcB	intermediary metabolism and respiration	Unknown
lcl|NC_000962.3_prot_NP_215815.1_1297	-1.35017	down	prfA	information pathways	Cytoplasmic
lcl|NC_000962.3_prot_NP_216955.1_2429	-inf	down	proB	intermediary metabolism and respiration	Unknown
lcl|NC_000962.3_prot_NP_218275.1_3740	-inf	down	proV	Virulence, detoxification and adaptation	Cytoplasmic Membrane
lcl|NC_000962.3_prot_NP_218276.1_3741	-1.56011	down	proX	Virulence, detoxification and adaptation	Unknown
lcl|NC_000962.3_prot_NP_215647.1_1127	-3.58127	down	prpC	intermediary metabolism and respiration	Cytoplasmic
lcl|NC_000962.3_prot_NP_214951.1_442	-2.19059	down	psd	lipid metabolism	Cytoplasmic Membrane
lcl|NC_000962.3_prot_NP_215448.1_936	-1.02697	down	pstB	cell wall and cell processes	Cytoplasmic Membrane
lcl|NC_000962.3_prot_YP_177770.1_937	-1.81751	down	pstS1	cell wall and cell processes	Unknown
lcl|NC_000962.3_prot_NP_214667.1_157	3.56533	up	ptbB	Regulatory proteins	Cytoplasmic
lcl|NC_000962.3_prot_NP_215530.1_1019	inf	up	pth	intermediary metabolism and respiration	Cytoplasmic
lcl|NC_000962.3_prot_NP_216750.1_2223	inf	up	ptpA	Regulatory proteins	Cytoplasmic
lcl|NC_000962.3_prot_NP_216627.1_2099	-1.26814	down	pup	intermediary metabolism and respiration	Cytoplasmic
lcl|NC_000962.3_prot_NP_215291.1_785	-1.47724	down	purB	intermediary metabolism and respiration	Cytoplasmic
lcl|NC_000962.3_prot_NP_215286.1_780	-2.00419	down	purD	intermediary metabolism and respiration	Cytoplasmic
lcl|NC_000962.3_prot_NP_215323.1_813	-3.95585	down	purF	intermediary metabolism and respiration	Cytoplasmic
lcl|NC_000962.3_prot_NP_215472.1_959	-1.22256	down	purH	intermediary metabolism and respiration	Cytoplasmic
lcl|NC_000962.3_prot_NP_217793.1_3269	-1.52562	down	purK	intermediary metabolism and respiration	Cytoplasmic Membrane
lcl|NC_000962.3_prot_NP_215318.1_808	-1.44015	down	purL	intermediary metabolism and respiration	Cytoplasmic
lcl|NC_000962.3_prot_NP_215324.1_814	-2.14532	down	purM	intermediary metabolism and respiration	Cytoplasmic
lcl|NC_000962.3_prot_NP_217480.1_2953	inf	up	purU	intermediary metabolism and respiration	Cytoplasmic Membrane
lcl|NC_000962.3_prot_NP_215901.1_1383	inf	up	pyrF	intermediary metabolism and respiration	Cytoplasmic
lcl|NC_000962.3_prot_NP_215895.1_1377	4.65634	up	pyrR	Regulatory proteins	Cytoplasmic
lcl|NC_000962.3_prot_NP_216710.1_2180	3.67928	up	qcrC	intermediary metabolism and respiration	Cytoplasmic Membrane
lcl|NC_000962.3_prot_NP_215970.1_1452	-2.24678	down	qor	intermediary metabolism and respiration	Cytoplasmic
lcl|NC_000962.3_prot_NP_217354.1_2826	2.26794	up	rbfA	information pathways	Cytoplasmic
lcl|NC_000962.3_prot_NP_217253.1_2727	-5.80254	down	recA	information pathways	Cytoplasmic
lcl|NC_000962.3_prot_NP_215144.1_635	-5.1085	down	recB	information pathways	Cytoplasmic
lcl|NC_000962.3_prot_NP_215145.1_636	-inf	down	recC	information pathways	Cytoplasmic Membrane
lcl|NC_000962.3_prot_NP_217489.1_2963	inf	up	recG	information pathways	Cytoplasmic
lcl|NC_000962.3_prot_NP_215005.1_498	2.46665	up	regX3	Regulatory proteins	Cytoplasmic
lcl|NC_000962.3_prot_NP_217099.1_2574	-3.43304	down	relA	intermediary metabolism and respiration	Cytoplasmic
lcl|NC_000962.3_prot_NP_215762.1_1243	-1.56011	down	relE	Virulence, detoxification and adaptation	Cytoplasmic
lcl|NC_000962.3_prot_NP_217875.1_3349	inf	up	relK	Virulence, detoxification and adaptation	Cytoplasmic
lcl|NC_000962.3_prot_NP_218298.1_3763	-1.60189	down	rfbE	cell wall and cell processes	Cytoplasmic Membrane
lcl|NC_000962.3_prot_NP_215818.1_1300	inf	up	rfe	cell wall and cell processes	Cytoplasmic Membrane
lcl|NC_000962.3_prot_NP_215931.1_1413	-3.26805	down	ribA2	intermediary metabolism and respiration	Cytoplasmic
lcl|NC_000962.3_prot_NP_215928.1_1410	-2.74035	down	ribC	intermediary metabolism and respiration	Cytoplasmic
lcl|NC_000962.3_prot_NP_217187.1_2661	-2.20547	down	ribD	intermediary metabolism and respiration	Cytoplasmic
lcl|NC_000962.3_prot_NP_217302.1_2775	-inf	down	ribF	intermediary metabolism and respiration	Cytoplasmic
lcl|NC_000962.3_prot_NP_215925.1_1407	-1.24949	down	ribG	intermediary metabolism and respiration	Cytoplasmic
lcl|NC_000962.3_prot_NP_215932.2_1414	2.57216	up	ribH	intermediary metabolism and respiration	Unknown
lcl|NC_000962.3_prot_NP_217385.1_2858	-inf	down	rip	cell wall and cell processes	Cytoplasmic Membrane
lcl|NC_000962.3_prot_NP_215993.1_1476	inf	up	ripA	Virulence, detoxification and adaptation	Extracellular
lcl|NC_000962.3_prot_NP_214848.1_340	-4.06611	down	rmlA	intermediary metabolism and respiration	Cytoplasmic
lcl|NC_000962.3_prot_NP_217783.1_3259	-3.00022	down	rmlD	intermediary metabolism and respiration	Cytoplasmic
lcl|NC_000962.3_prot_NP_218440.3_3905	inf	up	rnpA	information pathways	Cytoplasmic
lcl|NC_000962.3_prot_NP_215703.1_1183	-4.00251	down	rocA	intermediary metabolism and respiration	Cytoplasmic
lcl|NC_000962.3_prot_NP_215856.1_1339	-3.12122	down	rphA	information pathways	Cytoplasmic
lcl|NC_000962.3_prot_NP_215155.1_648	-1.36459	down	rplA	information pathways	Cytoplasmic
lcl|NC_000962.3_prot_NP_215230.1_724	2.20876	up	rplE	information pathways	Cytoplasmic
lcl|NC_000962.3_prot_NP_215228.1_722	-1.09858	down	rplN	information pathways	Cytoplasmic
lcl|NC_000962.3_prot_NP_217973.1_3443	2.25521	up	rplQ	information pathways	Cytoplasmic
lcl|NC_000962.3_prot_NP_215234.1_728	2.62255	up	rplR	information pathways	Cytoplasmic
lcl|NC_000962.3_prot_NP_216958.1_2432	-3.24483	down	rplU	information pathways	Unknown
lcl|NC_000962.3_prot_NP_215220.1_714	-1.52141	down	rplV	information pathways	Cytoplasmic
lcl|NC_000962.3_prot_NP_215229.1_723	3.13561	up	rplX	information pathways	Cytoplasmic
lcl|NC_000962.3_prot_NP_215531.1_1020	-1.39345	down	rplY	information pathways	Cytoplasmic
lcl|NC_000962.3_prot_NP_216957.1_2431	-2.38287	down	rpmA	information pathways	Cytoplasmic
lcl|NC_000962.3_prot_NP_215223.1_717	inf	up	rpmC	information pathways	Cytoplasmic
lcl|NC_000962.3_prot_NP_215236.1_730	inf	up	rpmD	information pathways	Cytoplasmic
lcl|NC_000962.3_prot_NP_215814.1_1296	-1.17607	down	rpmE	information pathways	Cytoplasmic
lcl|NC_000962.3_prot_NP_217978.1_3448	inf	up	rpmJ	information pathways	Cytoplasmic
lcl|NC_000962.3_prot_NP_215214.1_708	2.19785	up	rpsJ	information pathways	Cytoplasmic
lcl|NC_000962.3_prot_NP_217976.1_3446	2.83444	up	rpsK	information pathways	Cytoplasmic
lcl|NC_000962.3_prot_NP_215196.1_689	inf	up	rpsL	information pathways	Cytoplasmic
lcl|NC_000962.3_prot_YP_177688.1_54	2.87143	up	rpsR1	information pathways	Cytoplasmic
lcl|NC_000962.3_prot_NP_215219.1_713	2.29641	up	rpsS	information pathways	Cytoplasmic
lcl|NC_000962.3_prot_NP_218370.1_3835	2.93553	up	rraA	Regulatory proteins	Unknown
lcl|NC_000962.3_prot_NP_218204.1_3669	-1.25934	down	rsfB	information pathways	Cytoplasmic Membrane
lcl|NC_000962.3_prot_YP_177945.1_3215	inf	up	rshA	information pathways	Cytoplasmic
lcl|NC_000962.3_prot_NP_217109.1_2584	inf	up	ruvA	information pathways	Cytoplasmic
lcl|NC_000962.3_prot_NP_217108.1_2583	-1.33875	down	ruvB	information pathways	Cytoplasmic
lcl|NC_000962.3_prot_NP_214543.1_29	-2.34182	down	Rv0029	conserved hypotheticals	Cytoplasmic Membrane
lcl|NC_000962.3_prot_NP_214548.1_33	-inf	down	Rv0034	conserved hypotheticals	Cytoplasmic
lcl|NC_000962.3_prot_NP_214552.1_37	inf	up	Rv0038	conserved hypotheticals	Unknown
lcl|NC_000962.3_prot_NP_214556.1_41	2.816	up	Rv0042c	Regulatory proteins	Cytoplasmic
lcl|NC_000962.3_prot_NP_214559.1_44	-inf	down	Rv0045c	lipid metabolism	Cytoplasmic
lcl|NC_000962.3_prot_NP_214561.1_46	inf	up	Rv0047c	conserved hypotheticals	Cytoplasmic
lcl|NC_000962.3_prot_NP_214565.1_50	inf	up	Rv0051	cell wall and cell processes	Cytoplasmic Membrane
lcl|NC_000962.3_prot_NP_214574.1_59	-1.68901	down	Rv0060	conserved hypotheticals	Cytoplasmic
lcl|NC_000962.3_prot_NP_214581.1_68	inf	up	Rv0067c	Regulatory proteins	Cytoplasmic
lcl|NC_000962.3_prot_NP_214582.1_69	-2.00134	down	Rv0068	intermediary metabolism and respiration	Cytoplasmic
lcl|NC_000962.3_prot_NP_214586.1_73	-inf	down	Rv0072	cell wall and cell processes	Cytoplasmic Membrane
lcl|NC_000962.3_prot_NP_214587.1_74	-1.31787	down	Rv0073	cell wall and cell processes	Cytoplasmic Membrane
lcl|NC_000962.3_prot_NP_214588.1_75	-inf	down	Rv0074	conserved hypotheticals	Cytoplasmic
lcl|NC_000962.3_prot_NP_214589.1_76	-2.47468	down	Rv0075	intermediary metabolism and respiration	Cytoplasmic
lcl|NC_000962.3_prot_NP_214591.1_78	-3.25295	down	Rv0077c	intermediary metabolism and respiration	Cytoplasmic
lcl|NC_000962.3_prot_NP_214592.1_79	inf	up	Rv0078	Regulatory proteins	Cytoplasmic Membrane
lcl|NC_000962.3_prot_YP_177616.1_80	inf	up	Rv0078A	conserved hypotheticals	Cytoplasmic
lcl|NC_000962.3_prot_YP_007408717.1_81	inf	up	Rv0078B	conserved hypotheticals	Cytoplasmic
lcl|NC_000962.3_prot_NP_214594.1_83	-2.76089	down	Rv0080	conserved hypotheticals	Cytoplasmic
lcl|NC_000962.3_prot_NP_214635.1_125	inf	up	Rv0121c	conserved hypotheticals	Cytoplasmic
lcl|NC_000962.3_prot_NP_214637.1_127	inf	up	Rv0123	conserved hypotheticals	Cytoplasmic
lcl|NC_000962.3_prot_NP_214647.1_137	-inf	down	Rv0133	intermediary metabolism and respiration	Cytoplasmic
lcl|NC_000962.3_prot_NP_214652.1_142	inf	up	Rv0138	conserved hypotheticals	Cytoplasmic
lcl|NC_000962.3_prot_NP_214653.1_143	-5.51385	down	Rv0139	intermediary metabolism and respiration	Cytoplasmic Membrane
lcl|NC_000962.3_prot_NP_214654.1_144	inf	up	Rv0140	conserved hypotheticals	Unknown
lcl|NC_000962.3_prot_NP_214655.1_145	-2.83123	down	Rv0141c	conserved hypotheticals	Unknown
lcl|NC_000962.3_prot_NP_214657.1_147	-inf	down	Rv0143c	cell wall and cell processes	Cytoplasmic Membrane
lcl|NC_000962.3_prot_NP_214658.1_148	-2.39205	down	Rv0144	Regulatory proteins	Cytoplasmic
lcl|NC_000962.3_prot_NP_214660.1_150	-1.87751	down	Rv0146	lipid metabolism	Cytoplasmic
lcl|NC_000962.3_prot_NP_214661.1_151	-3.33338	down	Rv0147	intermediary metabolism and respiration	Cytoplasmic
lcl|NC_000962.3_prot_NP_214675.1_166	-3.79214	down	Rv0161	intermediary metabolism and respiration	Unknown
lcl|NC_000962.3_prot_NP_214689.3_180	inf	up	Rv0175	cell wall and cell processes	Cytoplasmic
lcl|NC_000962.3_prot_NP_214698.1_189	2.73688	up	Rv0184	conserved hypotheticals	Unknown
lcl|NC_000962.3_prot_NP_214699.1_190	inf	up	Rv0185	conserved hypotheticals	Cytoplasmic
lcl|NC_000962.3_prot_NP_214708.1_200	inf	up	Rv0194	cell wall and cell processes	Cytoplasmic Membrane
lcl|NC_000962.3_prot_NP_214715.1_207	inf	up	Rv0201c	conserved hypotheticals	Unknown
lcl|NC_000962.3_prot_NP_214722.1_214	-2.03086	down	Rv0208c	intermediary metabolism and respiration	Cytoplasmic
lcl|NC_000962.3_prot_NP_214735.1_226	-inf	down	Rv0221	lipid metabolism	Cytoplasmic
lcl|NC_000962.3_prot_NP_214737.1_228	-3.01804	down	Rv0223c	intermediary metabolism and respiration	Cytoplasmic
lcl|NC_000962.3_prot_NP_214743.2_234	inf	up	Rv0229c	cell wall and cell processes	0
lcl|NC_000962.3_prot_NP_214746.1_237	inf	up	Rv0232	Regulatory proteins	Cytoplasmic Membrane
lcl|NC_000962.3_prot_NP_214764.1_256	2.53372	up	Rv0250c	conserved hypotheticals	Cytoplasmic
lcl|NC_000962.3_prot_NP_214777.1_269	-1.09025	down	Rv0263c	conserved hypotheticals	Cytoplasmic
lcl|NC_000962.3_prot_NP_214783.1_275	inf	up	Rv0269c	conserved hypotheticals	Cytoplasmic
lcl|NC_000962.3_prot_NP_214786.1_278	-1.15115	down	Rv0272c	conserved hypotheticals	Unknown
lcl|NC_000962.3_prot_NP_214788.1_280	inf	up	Rv0274	conserved hypotheticals	Unknown
lcl|NC_000962.3_prot_NP_214809.1_301	-1.44617	down	Rv0295c	conserved hypotheticals	Cytoplasmic
lcl|NC_000962.3_prot_NP_214821.1_313	inf	up	Rv0307c	conserved hypotheticals	Cytoplasmic
lcl|NC_000962.3_prot_NP_214822.1_314	inf	up	Rv0308	cell wall and cell processes	Cytoplasmic Membrane
lcl|NC_000962.3_prot_NP_214824.1_316	inf	up	Rv0310c	conserved hypotheticals	Cytoplasmic
lcl|NC_000962.3_prot_NP_214825.1_317	-inf	down	Rv0311	conserved hypotheticals	Cytoplasmic
lcl|NC_000962.3_prot_NP_214827.1_319	inf	up	Rv0313	conserved hypotheticals	Unknown
lcl|NC_000962.3_prot_NP_214829.1_321	-1.15171	down	Rv0315	intermediary metabolism and respiration	Unknown
lcl|NC_000962.3_prot_NP_214830.1_322	inf	up	Rv0316	intermediary metabolism and respiration	Cytoplasmic
lcl|NC_000962.3_prot_NP_214842.1_334	2.66305	up	Rv0328	Regulatory proteins	Unknown
lcl|NC_000962.3_prot_NP_214853.1_345	-3.92919	down	Rv0339c	Regulatory proteins	Cytoplasmic
lcl|NC_000962.3_prot_NP_214861.1_353	-2.10449	down	Rv0347	cell wall and cell processes	Cytoplasmic
lcl|NC_000962.3_prot_NP_214879.1_371	-4.81398	down	Rv0365c	conserved hypotheticals	Cytoplasmic Membrane
lcl|NC_000962.3_prot_NP_214935.1_426	inf	up	Rv0421c	conserved hypotheticals	Cytoplasmic
lcl|NC_000962.3_prot_NP_214940.1_431	-1.4391	down	Rv0426c	cell wall and cell processes	Cytoplasmic Membrane
lcl|NC_000962.3_prot_NP_214942.1_433	-1.92782	down	Rv0428c	intermediary metabolism and respiration	Unknown
lcl|NC_000962.3_prot_NP_214944.1_435	inf	up	Rv0430	conserved hypotheticals	Cytoplasmic
lcl|NC_000962.3_prot_NP_214945.1_436	2.73652	up	Rv0431	cell wall and cell processes	Cytoplasmic Membrane
lcl|NC_000962.3_prot_NP_214948.1_439	inf	up	Rv0434	conserved hypotheticals	Cytoplasmic
lcl|NC_000962.3_prot_NP_214949.1_440	-1.37958	down	Rv0435c	cell wall and cell processes	Cytoplasmic Membrane
lcl|NC_000962.3_prot_NP_214953.1_444	-3.05989	down	Rv0439c	intermediary metabolism and respiration	Unknown
lcl|NC_000962.3_prot_NP_214955.1_446	inf	up	Rv0441c	conserved hypotheticals	Cytoplasmic
lcl|NC_000962.3_prot_NP_214971.1_463	-3.42867	down	Rv0457c	intermediary metabolism and respiration	Cytoplasmic
lcl|NC_000962.3_prot_NP_214972.1_464	-3.10521	down	Rv0458	intermediary metabolism and respiration	Cytoplasmic
lcl|NC_000962.3_prot_NP_214978.1_470	-3.25373	down	Rv0464c	conserved hypotheticals	Unknown
lcl|NC_000962.3_prot_NP_214986.1_479	-inf	down	Rv0472c	Regulatory proteins	Cytoplasmic
lcl|NC_000962.3_prot_NP_214988.1_481	2.64663	up	Rv0474	Regulatory proteins	Cytoplasmic
lcl|NC_000962.3_prot_NP_214993.1_486	-3.19888	down	Rv0479c	cell wall and cell processes	Unknown
lcl|NC_000962.3_prot_NP_214994.2_487	-3.0845	down	Rv0480c	intermediary metabolism and respiration	Unknown
lcl|NC_000962.3_prot_NP_214995.1_488	inf	up	Rv0481c	conserved hypotheticals	Unknown
lcl|NC_000962.3_prot_NP_214998.1_491	-1.23755	down	Rv0484c	intermediary metabolism and respiration	Cytoplasmic
lcl|NC_000962.3_prot_NP_215001.1_494	inf	up	Rv0487	conserved hypotheticals	Cytoplasmic
lcl|NC_000962.3_prot_NP_215006.2_499	-inf	down	Rv0492c	intermediary metabolism and respiration	Cytoplasmic
lcl|NC_000962.3_prot_NP_215007.1_501	-inf	down	Rv0493c	conserved hypotheticals	Unknown
lcl|NC_000962.3_prot_NP_215009.1_503	-1.01237	down	Rv0495c	conserved hypotheticals	Cytoplasmic
lcl|NC_000962.3_prot_NP_215010.3_504	-2.88019	down	Rv0496	conserved hypotheticals	Cytoplasmic
lcl|NC_000962.3_prot_NP_215012.1_506	inf	up	Rv0498	conserved hypotheticals	Cytoplasmic
lcl|NC_000962.3_prot_YP_177624.1_509	-1.65789	down	Rv0500A	conserved hypotheticals	Cytoplasmic
lcl|NC_000962.3_prot_NP_215016.1_511	-3.21297	down	Rv0502	conserved hypotheticals	Cytoplasmic Membrane
lcl|NC_000962.3_prot_NP_215030.1_525	inf	up	Rv0516c	information pathways	Cytoplasmic
lcl|NC_000962.3_prot_NP_215037.1_530	2.92966	up	Rv0523c	conserved hypotheticals	Cytoplasmic Membrane
lcl|NC_000962.3_prot_NP_215039.1_532	3.71908	up	Rv0525	conserved hypotheticals	Cytoplasmic Membrane
lcl|NC_000962.3_prot_NP_215040.1_533	inf	up	Rv0526	intermediary metabolism and respiration	Cellwall
lcl|NC_000962.3_prot_NP_215042.1_535	inf	up	Rv0528	cell wall and cell processes	Cytoplasmic Membrane
lcl|NC_000962.3_prot_YP_007409181.1_538	inf	up	Rv0530A	conserved hypotheticals	Cytoplasmic Membrane
lcl|NC_000962.3_prot_NP_215045.1_539	-1.59109	down	Rv0531	cell wall and cell processes	Cytoplasmic Membrane
lcl|NC_000962.3_prot_NP_215051.1_545	inf	up	Rv0537c	cell wall and cell processes	Cytoplasmic Membrane
lcl|NC_000962.3_prot_NP_215055.1_549	-inf	down	Rv0541c	cell wall and cell processes	Cytoplasmic Membrane
lcl|NC_000962.3_prot_NP_215060.1_554	3.21382	up	Rv0546c	conserved hypotheticals	Cytoplasmic
lcl|NC_000962.3_prot_NP_215066.1_560	-3.58636	down	Rv0552	conserved hypotheticals	Cytoplasmic
lcl|NC_000962.3_prot_NP_215070.1_564	-1.66658	down	Rv0556	cell wall and cell processes	Cytoplasmic Membrane
lcl|NC_000962.3_prot_NP_215073.1_567	inf	up	Rv0559c	cell wall and cell processes	Unknown
lcl|NC_000962.3_prot_NP_215075.1_569	-inf	down	Rv0561c	intermediary metabolism and respiration	Unknown
lcl|NC_000962.3_prot_NP_215079.1_573	-inf	down	Rv0565c	intermediary metabolism and respiration	Cytoplasmic
lcl|NC_000962.3_prot_NP_215080.1_574	2.27682	up	Rv0566c	conserved hypotheticals	Cytoplasmic
lcl|NC_000962.3_prot_NP_215081.1_575	-2.81391	down	Rv0567	intermediary metabolism and respiration	Cytoplasmic
lcl|NC_000962.3_prot_NP_215083.1_577	inf	up	Rv0569	conserved hypotheticals	Unknown
lcl|NC_000962.3_prot_NP_215085.1_579	-1.56525	down	Rv0571c	conserved hypotheticals	Cytoplasmic
lcl|NC_000962.3_prot_NP_215090.1_584	-1.5711	down	Rv0576	Regulatory proteins	Cytoplasmic
lcl|NC_000962.3_prot_NP_215111.1_604	-3.88204	down	Rv0597c	conserved hypotheticals	Cytoplasmic
lcl|NC_000962.3_prot_NP_215147.1_638	2.19056	up	Rv0633c	cell wall and cell processes	Cytoplasmic
lcl|NC_000962.3_prot_NP_215161.1_654	-2.9855	down	Rv0647c	conserved hypotheticals	Cytoplasmic Membrane
lcl|NC_000962.3_prot_NP_215168.1_661	-1.82206	down	Rv0654	intermediary metabolism and respiration	Cytoplasmic
lcl|NC_000962.3_prot_NP_215195.1_688	-1.87157	down	Rv0681	Regulatory proteins	Cytoplasmic
lcl|NC_000962.3_prot_NP_215200.1_693	-1.4975	down	Rv0686	cell wall and cell processes	Cytoplasmic Membrane
lcl|NC_000962.3_prot_NP_215201.1_694	-inf	down	Rv0687	intermediary metabolism and respiration	Cytoplasmic
lcl|NC_000962.3_prot_NP_215202.1_695	-1.67326	down	Rv0688	intermediary metabolism and respiration	Cytoplasmic
lcl|NC_000962.3_prot_NP_215208.1_702	-1.56615	down	Rv0694	intermediary metabolism and respiration	Cytoplasmic Membrane
lcl|NC_000962.3_prot_NP_215210.1_704	-inf	down	Rv0696	intermediary metabolism and respiration	Cytoplasmic
lcl|NC_000962.3_prot_NP_215211.1_705	-inf	down	Rv0697	intermediary metabolism and respiration	Cytoplasmic Membrane
lcl|NC_000962.3_prot_NP_215226.1_720	-2.09025	down	Rv0712	conserved hypotheticals	Unknown
lcl|NC_000962.3_prot_NP_215244.1_738	-1.25768	down	Rv0730	intermediary metabolism and respiration	Cytoplasmic
lcl|NC_000962.3_prot_NP_215251.1_745	-inf	down	Rv0737	Regulatory proteins	Unknown
lcl|NC_000962.3_prot_NP_215257.1_750	-2.65789	down	Rv0743c	conserved hypotheticals	Cytoplasmic
lcl|NC_000962.3_prot_NP_215270.1_764	2.94417	up	Rv0756c	conserved hypotheticals	Cytoplasmic
lcl|NC_000962.3_prot_NP_215285.1_779	inf	up	Rv0771	intermediary metabolism and respiration	Cytoplasmic Membrane
lcl|NC_000962.3_prot_NP_215288.2_782	-inf	down	Rv0774c	cell wall and cell processes	Cytoplasmic Membrane
lcl|NC_000962.3_prot_NP_215293.1_787	-inf	down	Rv0779c	cell wall and cell processes	Cytoplasmic Membrane
lcl|NC_000962.3_prot_NP_215299.1_791	-2.38445	down	Rv0785	conserved hypotheticals	Cytoplasmic
lcl|NC_000962.3_prot_YP_177755.1_794	inf	up	Rv0787A	conserved hypotheticals	Cytoplasmic
lcl|NC_000962.3_prot_NP_215306.1_798	-inf	down	Rv0791c	conserved hypotheticals	Cytoplasmic
lcl|NC_000962.3_prot_NP_215308.1_800	inf	up	Rv0793	intermediary metabolism and respiration	Cytoplasmic
lcl|NC_000962.3_prot_NP_215317.1_807	-2.75565	down	Rv0802c	intermediary metabolism and respiration	Cytoplasmic Membrane
lcl|NC_000962.3_prot_YP_177757.1_817	-1.00185	down	Rv0812	intermediary metabolism and respiration	Cytoplasmic
lcl|NC_000962.3_prot_NP_215333.1_823	2.16995	up	Rv0818	Regulatory proteins	Cytoplasmic
lcl|NC_000962.3_prot_NP_215337.1_827	-inf	down	Rv0822c	conserved hypotheticals	Unknown
lcl|NC_000962.3_prot_NP_215338.1_828	-1.93835	down	Rv0823c	Regulatory proteins	Cytoplasmic
lcl|NC_000962.3_prot_NP_215340.1_830	-inf	down	Rv0825c	conserved hypotheticals	Unknown
lcl|NC_000962.3_prot_NP_215341.1_831	inf	up	Rv0826	conserved hypotheticals	Cytoplasmic
lcl|NC_000962.3_prot_NP_215343.1_833	inf	up	Rv0828c	intermediary metabolism and respiration	Cytoplasmic
lcl|NC_000962.3_prot_NP_215354.1_843	-1.58152	down	Rv0839	conserved hypotheticals	Cytoplasmic
lcl|NC_000962.3_prot_NP_215360.1_849	-3.43948	down	Rv0845	Regulatory proteins	Cytoplasmic Membrane
lcl|NC_000962.3_prot_NP_215361.1_850	inf	up	Rv0846c	intermediary metabolism and respiration	Unknown
lcl|NC_000962.3_prot_NP_215367.2_855	inf	up	Rv0852	lipid metabolism	Unknown
lcl|NC_000962.3_prot_NP_215369.1_857	2.05965	up	Rv0854	conserved hypotheticals	Cytoplasmic
lcl|NC_000962.3_prot_NP_215377.1_865	-2.82211	down	Rv0862c	conserved hypotheticals	Cytoplasmic
lcl|NC_000962.3_prot_NP_215390.1_878	inf	up	Rv0875c	cell wall and cell processes	Cytoplasmic Membrane
lcl|NC_000962.3_prot_NP_215392.1_880	-2.03024	down	Rv0877	conserved hypotheticals	Cytoplasmic
lcl|NC_000962.3_prot_NP_215395.1_883	inf	up	Rv0880	Regulatory proteins	Cytoplasmic
lcl|NC_000962.3_prot_NP_215400.1_888	-inf	down	Rv0885	conserved hypotheticals	Cytoplasmic Membrane
lcl|NC_000962.3_prot_NP_215402.1_890	inf	up	Rv0887c	conserved hypotheticals	Unknown
lcl|NC_000962.3_prot_NP_215403.1_891	-inf	down	Rv0888	cell wall and cell processes	Unknown
lcl|NC_000962.3_prot_NP_215407.1_895	inf	up	Rv0892	intermediary metabolism and respiration	Cytoplasmic Membrane
lcl|NC_000962.3_prot_NP_215412.1_900	-inf	down	Rv0897c	intermediary metabolism and respiration	Unknown
lcl|NC_000962.3_prot_NP_215425.1_913	-2.89554	down	Rv0910	conserved hypotheticals	Unknown
lcl|NC_000962.3_prot_NP_215429.1_917	-4.41218	down	Rv0914c	lipid metabolism	Cytoplasmic
lcl|NC_000962.3_prot_NP_215434.1_922	inf	up	Rv0919	intermediary metabolism and respiration	Cytoplasmic
lcl|NC_000962.3_prot_NP_215435.1_923	inf	up	Rv0920c	Insertion seqs and phages	Cytoplasmic
lcl|NC_000962.3_prot_NP_215438.1_926	-inf	down	Rv0923c	conserved hypotheticals	Cytoplasmic
lcl|NC_000962.3_prot_NP_215441.1_929	-1.59055	down	Rv0926c	conserved hypotheticals	Cytoplasmic
lcl|NC_000962.3_prot_NP_215442.1_930	-inf	down	Rv0927c	intermediary metabolism and respiration	Cytoplasmic
lcl|NC_000962.3_prot_NP_215454.1_942	-inf	down	Rv0939	intermediary metabolism and respiration	Cytoplasmic
lcl|NC_000962.3_prot_NP_215455.1_943	-2.69418	down	Rv0940c	intermediary metabolism and respiration	Cytoplasmic
lcl|NC_000962.3_prot_NP_215468.1_955	-3.07293	down	Rv0953c	intermediary metabolism and respiration	Cytoplasmic
lcl|NC_000962.3_prot_NP_215473.1_960	4.02655	up	Rv0958	intermediary metabolism and respiration	Cytoplasmic
lcl|NC_000962.3_prot_NP_215474.1_961	-1.52237	down	Rv0959	conserved hypotheticals	Cytoplasmic
lcl|NC_000962.3_prot_NP_215481.2_969	inf	up	Rv0966c	conserved hypotheticals	Unknown
lcl|NC_000962.3_prot_NP_215491.1_979	inf	up	Rv0976c	conserved hypotheticals	Cytoplasmic
lcl|NC_000962.3_prot_NP_215502.1_991	-inf	down	Rv0987	cell wall and cell processes	Cytoplasmic Membrane
lcl|NC_000962.3_prot_NP_215513.1_1003	inf	up	Rv0998	conserved hypotheticals	Cytoplasmic
lcl|NC_000962.3_prot_NP_215514.1_1004	-2.62998	down	Rv0999	conserved hypotheticals	Unknown
lcl|NC_000962.3_prot_NP_215535.1_1024	-1.04999	down	Rv1019	Regulatory proteins	Unknown
lcl|NC_000962.3_prot_NP_215540.1_1029	inf	up	Rv1024	cell wall and cell processes	Cytoplasmic
lcl|NC_000962.3_prot_NP_215541.1_1030	inf	up	Rv1025	conserved hypotheticals	Cytoplasmic Membrane
lcl|NC_000962.3_prot_NP_215542.1_1031	-2.67521	down	Rv1026	Virulence, detoxification and adaptation	Cytoplasmic
lcl|NC_000962.3_prot_NP_215572.1_1055	-4.42359	down	Rv1056	conserved hypotheticals	Cytoplasmic
lcl|NC_000962.3_prot_NP_215575.1_1058	-inf	down	Rv1059	conserved hypotheticals	Cytoplasmic
lcl|NC_000962.3_prot_NP_215576.1_1059	3.3721	up	Rv1060	conserved hypotheticals	Cytoplasmic Membrane
lcl|NC_000962.3_prot_NP_215577.1_1060	-3.21889	down	Rv1061	conserved hypotheticals	Cytoplasmic
lcl|NC_000962.3_prot_NP_215585.1_1068	-inf	down	Rv1069c	conserved hypotheticals	Cytoplasmic Membrane
lcl|NC_000962.3_prot_NP_215600.1_1083	-1.42415	down	Rv1084	conserved hypotheticals	Cytoplasmic Membrane
lcl|NC_000962.3_prot_NP_215602.1_1085	inf	up	Rv1086	cell wall and cell processes	Cytoplasmic
lcl|NC_000962.3_prot_NP_215616.1_1098	inf	up	Rv1100	conserved hypotheticals	Unknown
lcl|NC_000962.3_prot_NP_215617.1_1099	-inf	down	Rv1101c	cell wall and cell processes	Cytoplasmic Membrane
lcl|NC_000962.3_prot_NP_215622.1_1102	-4.55608	down	Rv1106c	intermediary metabolism and respiration	Unknown
lcl|NC_000962.3_prot_NP_215633.1_1113	inf	up	Rv1117	conserved hypotheticals	Unknown
lcl|NC_000962.3_prot_NP_215648.1_1128	-inf	down	Rv1132	cell wall and cell processes	Cytoplasmic Membrane
lcl|NC_000962.3_prot_NP_215656.1_1135	inf	up	Rv1140	cell wall and cell processes	Cytoplasmic Membrane
lcl|NC_000962.3_prot_NP_215664.1_1143	inf	up	Rv1148c	Insertion seqs and phages	Cytoplasmic
lcl|NC_000962.3_prot_NP_215668.1_1146	inf	up	Rv1152	Regulatory proteins	Cytoplasmic
lcl|NC_000962.3_prot_NP_215672.1_1151	2.54674	up	Rv1156	conserved hypotheticals	Cytoplasmic
lcl|NC_000962.3_prot_YP_177641.1_1155	2.60457	up	Rv1159A	conserved hypotheticals	Cytoplasmic
lcl|NC_000962.3_prot_NP_215695.1_1175	-inf	down	Rv1179c	conserved hypotheticals	Cytoplasmic Membrane
lcl|NC_000962.3_prot_NP_215704.1_1184	-inf	down	Rv1188	intermediary metabolism and respiration	Cytoplasmic
lcl|NC_000962.3_prot_NP_215706.1_1186	-5.46715	down	Rv1190	conserved hypotheticals	Unknown
lcl|NC_000962.3_prot_NP_215708.1_1188	-4.31027	down	Rv1192	conserved hypotheticals	Cytoplasmic
lcl|NC_000962.3_prot_NP_215710.1_1190	-4.30018	down	Rv1194c	conserved hypotheticals	Cytoplasmic
lcl|NC_000962.3_prot_NP_215720.1_1200	inf	up	Rv1204c	conserved hypotheticals	Cytoplasmic Membrane
lcl|NC_000962.3_prot_NP_215725.1_1205	2.86549	up	Rv1209	conserved hypotheticals	Cytoplasmic Membrane
lcl|NC_000962.3_prot_NP_215731.1_1211	-4.39261	down	Rv1215c	conserved hypotheticals	Cytoplasmic
lcl|NC_000962.3_prot_NP_215734.1_1214	-1.70499	down	Rv1218c	cell wall and cell processes	Cytoplasmic Membrane
lcl|NC_000962.3_prot_NP_215735.1_1215	inf	up	Rv1219c	Regulatory proteins	Cytoplasmic
lcl|NC_000962.3_prot_NP_215741.1_1221	-inf	down	Rv1225c	conserved hypotheticals	Unknown
lcl|NC_000962.3_prot_NP_215747.1_1228	2.52851	up	Rv1231c	cell wall and cell processes	Cytoplasmic Membrane
lcl|NC_000962.3_prot_NP_215748.1_1229	-4.16709	down	Rv1232c	conserved hypotheticals	Cytoplasmic
lcl|NC_000962.3_prot_NP_215765.1_1246	-inf	down	Rv1249c	cell wall and cell processes	Cytoplasmic Membrane
lcl|NC_000962.3_prot_NP_215767.1_1248	inf	up	Rv1251c	conserved hypotheticals	Cytoplasmic
lcl|NC_000962.3_prot_NP_215771.1_1252	inf	up	Rv1255c	Regulatory proteins	Cytoplasmic
lcl|NC_000962.3_prot_NP_215773.1_1254	-2.54311	down	Rv1257c	intermediary metabolism and respiration	Cytoplasmic
lcl|NC_000962.3_prot_NP_215776.1_1257	-3.07992	down	Rv1260	intermediary metabolism and respiration	Cytoplasmic
lcl|NC_000962.3_prot_NP_215794.1_1275	-inf	down	Rv1278	conserved hypotheticals	Cytoplasmic
lcl|NC_000962.3_prot_NP_215802.1_1283	-5.83231	down	Rv1286	intermediary metabolism and respiration	Cytoplasmic
lcl|NC_000962.3_prot_NP_215804.1_1285	-2.08957	down	Rv1288	conserved hypotheticals	Cytoplasmic Membrane
lcl|NC_000962.3_prot_NP_215828.1_1310	inf	up	Rv1312	cell wall and cell processes	Cytoplasmic Membrane
lcl|NC_000962.3_prot_NP_215834.1_1316	inf	up	Rv1318c	intermediary metabolism and respiration	Cytoplasmic Membrane
lcl|NC_000962.3_prot_NP_215835.1_1317	inf	up	Rv1319c	intermediary metabolism and respiration	Cytoplasmic Membrane
lcl|NC_000962.3_prot_NP_215837.1_1319	-2.34423	down	Rv1321	conserved hypotheticals	Cytoplasmic
lcl|NC_000962.3_prot_NP_215847.1_1330	inf	up	Rv1331	conserved hypotheticals	Unknown
lcl|NC_000962.3_prot_NP_215849.1_1332	-1.56011	down	Rv1333	intermediary metabolism and respiration	Cytoplasmic Membrane
lcl|NC_000962.3_prot_NP_215855.1_1338	2.60218	up	Rv1339	conserved hypotheticals	Unknown
lcl|NC_000962.3_prot_NP_215857.1_1340	inf	up	Rv1341	conserved hypotheticals	Unknown
lcl|NC_000962.3_prot_NP_215870.1_1353	inf	up	Rv1354c	conserved hypotheticals	Cytoplasmic Membrane
lcl|NC_000962.3_prot_NP_215873.1_1356	inf	up	Rv1357c	conserved hypotheticals	Cytoplasmic Membrane
lcl|NC_000962.3_prot_NP_215876.1_1359	-inf	down	Rv1360	intermediary metabolism and respiration	Cytoplasmic
lcl|NC_000962.3_prot_NP_215879.1_1362	-1.4918	down	Rv1363c	cell wall and cell processes	Cytoplasmic Membrane
lcl|NC_000962.3_prot_YP_177802.1_1363	-inf	down	Rv1364c	information pathways	Cytoplasmic
lcl|NC_000962.3_prot_NP_215883.1_1367	-3.87006	down	Rv1367c	conserved hypotheticals	Cytoplasmic Membrane
lcl|NC_000962.3_prot_NP_215889.1_1371	inf	up	Rv1373	intermediary metabolism and respiration	Cytoplasmic Membrane
lcl|NC_000962.3_prot_NP_215893.1_1375	inf	up	Rv1377c	intermediary metabolism and respiration	Cytoplasmic
lcl|NC_000962.3_prot_NP_215894.1_1376	inf	up	Rv1378c	conserved hypotheticals	Cytoplasmic
lcl|NC_000962.3_prot_NP_215898.1_1380	inf	up	Rv1382	cell wall and cell processes	Cytoplasmic Membrane
lcl|NC_000962.3_prot_NP_215909.1_1391	-inf	down	Rv1393c	intermediary metabolism and respiration	Cytoplasmic
lcl|NC_000962.3_prot_NP_215920.1_1402	2.51193	up	Rv1404	Regulatory proteins	Cytoplasmic
lcl|NC_000962.3_prot_NP_215926.1_1408	-5.52284	down	Rv1410c	cell wall and cell processes	Cytoplasmic Membrane
lcl|NC_000962.3_prot_NP_215940.1_1422	inf	up	Rv1424c	cell wall and cell processes	Unknown
lcl|NC_000962.3_prot_NP_215941.1_1423	-1.60509	down	Rv1425	lipid metabolism	Cytoplasmic
lcl|NC_000962.3_prot_NP_215945.1_1427	-5.04093	down	Rv1429	conserved hypotheticals	Cytoplasmic
lcl|NC_000962.3_prot_NP_215947.1_1429	-inf	down	Rv1431	cell wall and cell processes	Cytoplasmic Membrane
lcl|NC_000962.3_prot_NP_215948.1_1430	-inf	down	Rv1432	intermediary metabolism and respiration	Cytoplasmic
lcl|NC_000962.3_prot_NP_215959.1_1441	2.56608	up	Rv1443c	conserved hypotheticals	Cytoplasmic Membrane
lcl|NC_000962.3_prot_NP_215960.1_1442	-2.13882	down	Rv1444c	conserved hypotheticals	Cytoplasmic
lcl|NC_000962.3_prot_NP_215972.1_1454	-3.9246	down	Rv1456c	cell wall and cell processes	Cytoplasmic Membrane
lcl|NC_000962.3_prot_NP_215974.1_1456	-2.3953	down	Rv1458c	cell wall and cell processes	Cytoplasmic Membrane
lcl|NC_000962.3_prot_NP_215977.1_1459	-inf	down	Rv1461	conserved hypotheticals	Cytoplasmic
lcl|NC_000962.3_prot_NP_215981.1_1463	inf	up	Rv1465	intermediary metabolism and respiration	Unknown
lcl|NC_000962.3_prot_NP_215989.1_1471	-inf	down	Rv1473	cell wall and cell processes	Cytoplasmic
lcl|NC_000962.3_prot_NP_215990.1_1473	inf	up	Rv1474c	Regulatory proteins	Cytoplasmic
lcl|NC_000962.3_prot_NP_215992.1_1475	2.35762	up	Rv1476	cell wall and cell processes	Unknown
lcl|NC_000962.3_prot_NP_216002.2_1485	inf	up	Rv1486c	conserved hypotheticals	Cytoplasmic
lcl|NC_000962.3_prot_NP_216004.1_1487	-1.55866	down	Rv1488	cell wall and cell processes	Cytoplasmic Membrane
lcl|NC_000962.3_prot_YP_177645.1_1488	-5.00032	down	Rv1489	conserved hypotheticals	Cytoplasmic Membrane
lcl|NC_000962.3_prot_NP_216012.1_1496	-2.28253	down	Rv1496	cell wall and cell processes	Cytoplasmic Membrane
lcl|NC_000962.3_prot_YP_177647.1_1499	2.34955	up	Rv1498A	conserved hypotheticals	Cytoplasmic
lcl|NC_000962.3_prot_NP_216024.1_1508	-1.54074	down	Rv1508c	cell wall and cell processes	Cytoplasmic Membrane
lcl|NC_000962.3_prot_NP_216025.1_1510	inf	up	Rv1509	unknown function	Cytoplasmic
lcl|NC_000962.3_prot_NP_216029.1_1514	-4.04309	down	Rv1513	conserved hypotheticals	Cytoplasmic
lcl|NC_000962.3_prot_NP_216030.1_1515	-inf	down	Rv1514c	conserved hypotheticals	Cytoplasmic
lcl|NC_000962.3_prot_NP_216032.2_1517	-2.0048	down	Rv1516c	intermediary metabolism and respiration	Cytoplasmic
lcl|NC_000962.3_prot_NP_216047.1_1532	-1.72727	down	Rv1531	conserved hypotheticals	Cytoplasmic Membrane
lcl|NC_000962.3_prot_NP_216074.1_1558	2.13355	up	Rv1558	conserved hypotheticals	Unknown
lcl|NC_000962.3_prot_NP_216082.1_1566	-1.37439	down	Rv1566c	Virulence, detoxification and adaptation	Cytoplasmic Membrane
lcl|NC_000962.3_prot_NP_216092.1_1575	-3.62998	down	Rv1576c	Insertion seqs and phages	Cytoplasmic Membrane
lcl|NC_000962.3_prot_NP_216097.1_1580	inf	up	Rv1581c	Insertion seqs and phages	Unknown
lcl|NC_000962.3_prot_NP_216102.1_1585	-3.7335	down	Rv1586c	Insertion seqs and phages	Cytoplasmic
lcl|NC_000962.3_prot_NP_216107.1_1590	-inf	down	Rv1591	cell wall and cell processes	Cytoplasmic Membrane
lcl|NC_000962.3_prot_NP_216108.1_1591	-4.30821	down	Rv1592c	conserved hypotheticals	Cytoplasmic
lcl|NC_000962.3_prot_NP_216109.1_1592	-1.82965	down	Rv1593c	conserved hypotheticals	Cytoplasmic
lcl|NC_000962.3_prot_NP_216131.1_1614	inf	up	Rv1615	cell wall and cell processes	Cytoplasmic Membrane
lcl|NC_000962.3_prot_NP_216143.1_1626	-2.34266	down	Rv1627c	lipid metabolism	Cytoplasmic
lcl|NC_000962.3_prot_NP_216192.1_1674	2.47142	up	Rv1676	conserved hypotheticals	Cytoplasmic
lcl|NC_000962.3_prot_NP_216196.1_1678	-2.55972	down	Rv1680	conserved hypotheticals	Cytoplasmic
lcl|NC_000962.3_prot_NP_216198.1_1680	inf	up	Rv1682	conserved hypotheticals	Cytoplasmic
lcl|NC_000962.3_prot_NP_216199.1_1681	-1.13429	down	Rv1683	lipid metabolism	Cytoplasmic
lcl|NC_000962.3_prot_NP_216208.1_1690	inf	up	Rv1692	intermediary metabolism and respiration	Cytoplasmic
lcl|NC_000962.3_prot_NP_216219.4_1701	-2.20565	down	Rv1703c	intermediary metabolism and respiration	0
lcl|NC_000962.3_prot_NP_216223.1_1706	-2.672	down	Rv1707	cell wall and cell processes	Cytoplasmic Membrane
lcl|NC_000962.3_prot_NP_216238.1_1721	-3.6709	down	Rv1722	lipid metabolism	Cytoplasmic
lcl|NC_000962.3_prot_NP_216245.1_1728	inf	up	Rv1729c	lipid metabolism	Cytoplasmic
lcl|NC_000962.3_prot_NP_216248.1_1731	2.19913	up	Rv1732c	conserved hypotheticals	Unknown
lcl|NC_000962.3_prot_NP_216258.1_1742	-inf	down	Rv1742	unknown function	Cytoplasmic
lcl|NC_000962.3_prot_NP_216263.1_1747	-2.46623	down	Rv1747	cell wall and cell processes	Cytoplasmic Membrane
lcl|NC_000962.3_prot_NP_216264.1_1748	2.43157	up	Rv1748	conserved hypotheticals	Cytoplasmic
lcl|NC_000962.3_prot_NP_216270.1_1754	-3.1231	down	Rv1754c	conserved hypotheticals	Cytoplasmic Membrane
lcl|NC_000962.3_prot_NP_216276.1_1757	inf	up	Rv1760	lipid metabolism	Cytoplasmic
lcl|NC_000962.3_prot_NP_216278.1_1759	-inf	down	Rv1762c	conserved hypotheticals	Cytoplasmic
lcl|NC_000962.3_prot_NP_216283.1_1762	inf	up	Rv1767	conserved hypotheticals	Cytoplasmic
lcl|NC_000962.3_prot_NP_216285.1_1764	-1.94731	down	Rv1769	conserved hypotheticals	Cytoplasmic
lcl|NC_000962.3_prot_NP_216286.1_1765	-1.2195	down	Rv1770	conserved hypotheticals	Cytoplasmic
lcl|NC_000962.3_prot_NP_216289.1_1768	inf	up	Rv1773c	Regulatory proteins	Cytoplasmic
lcl|NC_000962.3_prot_NP_216290.1_1769	inf	up	Rv1774	intermediary metabolism and respiration	Cytoplasmic
lcl|NC_000962.3_prot_NP_216292.1_1771	inf	up	Rv1776c	Regulatory proteins	Cytoplasmic
lcl|NC_000962.3_prot_NP_216295.1_1774	-inf	down	Rv1779c	cell wall and cell processes	Cytoplasmic Membrane
lcl|NC_000962.3_prot_NP_216328.1_1804	-3.94273	down	Rv1812c	intermediary metabolism and respiration	Cytoplasmic Membrane
lcl|NC_000962.3_prot_NP_216329.1_1805	inf	up	Rv1813c	conserved hypotheticals	Unknown
lcl|NC_000962.3_prot_NP_216332.1_1808	-inf	down	Rv1816	Regulatory proteins	Cytoplasmic Membrane
lcl|NC_000962.3_prot_NP_216333.1_1809	inf	up	Rv1817	intermediary metabolism and respiration	Cytoplasmic
lcl|NC_000962.3_prot_NP_216341.1_1817	-1.3969	down	Rv1825	conserved hypotheticals	Unknown
lcl|NC_000962.3_prot_NP_216344.1_1820	-3.17457	down	Rv1828	conserved hypotheticals	Cytoplasmic
lcl|NC_000962.3_prot_NP_216349.1_1825	-2.11818	down	Rv1833c	intermediary metabolism and respiration	Cytoplasmic
lcl|NC_000962.3_prot_NP_216351.1_1827	-inf	down	Rv1835c	conserved hypotheticals	Cytoplasmic
lcl|NC_000962.3_prot_NP_216358.1_1834	-inf	down	Rv1842c	cell wall and cell processes	Cytoplasmic Membrane
lcl|NC_000962.3_prot_NP_216372.1_1848	2.27634	up	Rv1856c	intermediary metabolism and respiration	Cytoplasmic
lcl|NC_000962.3_prot_NP_216380.1_1856	-inf	down	Rv1864c	conserved hypotheticals	Cytoplasmic
lcl|NC_000962.3_prot_NP_216381.1_1857	-3.31287	down	Rv1865c	intermediary metabolism and respiration	Cytoplasmic
lcl|NC_000962.3_prot_NP_216382.3_1858	-2.8612	down	Rv1866	lipid metabolism	Cytoplasmic
lcl|NC_000962.3_prot_NP_216383.1_1859	-4.07728	down	Rv1867	lipid metabolism	Unknown
lcl|NC_000962.3_prot_NP_216384.1_1860	inf	up	Rv1868	conserved hypotheticals	Cytoplasmic
lcl|NC_000962.3_prot_NP_216398.1_1874	-3.62998	down	Rv1882c	intermediary metabolism and respiration	Cytoplasmic
lcl|NC_000962.3_prot_NP_216399.1_1875	inf	up	Rv1883c	conserved hypotheticals	Unknown
lcl|NC_000962.3_prot_NP_216401.1_1877	inf	up	Rv1885c	intermediary metabolism and respiration	Cytoplasmic
lcl|NC_000962.3_prot_NP_216409.1_1883	inf	up	Rv1893	conserved hypotheticals	Cytoplasmic
lcl|NC_000962.3_prot_NP_216410.1_1884	-3.86964	down	Rv1894c	conserved hypotheticals	Cytoplasmic
lcl|NC_000962.3_prot_NP_216414.1_1888	inf	up	Rv1898	conserved hypotheticals	Cytoplasmic
lcl|NC_000962.3_prot_NP_216435.1_1909	2.42573	up	Rv1919c	conserved hypotheticals	Unknown
lcl|NC_000962.3_prot_NP_216436.1_1910	-1.03654	down	Rv1920	cell wall and cell processes	Cytoplasmic
lcl|NC_000962.3_prot_NP_216438.1_1912	-2.49476	down	Rv1922	cell wall and cell processes	Extracellular
lcl|NC_000962.3_prot_NP_216440.1_1914	inf	up	Rv1924c	conserved hypotheticals	Cytoplasmic Membrane
lcl|NC_000962.3_prot_NP_216444.1_1918	-3.83123	down	Rv1928c	intermediary metabolism and respiration	Cytoplasmic
lcl|NC_000962.3_prot_NP_216470.1_1943	inf	up	Rv1954c	conserved hypotheticals	Unknown
lcl|NC_000962.3_prot_NP_216492.1_1966	inf	up	Rv1976c	conserved hypotheticals	Cytoplasmic
lcl|NC_000962.3_prot_NP_216494.1_1968	-inf	down	Rv1978	conserved hypotheticals	Cytoplasmic Membrane
lcl|NC_000962.3_prot_NP_216505.1_1981	inf	up	Rv1989c	conserved hypotheticals	Cytoplasmic
lcl|NC_000962.3_prot_NP_216506.1_1982	inf	up	Rv1990c	Regulatory proteins	Cytoplasmic
lcl|NC_000962.3_prot_NP_216509.1_1986	inf	up	Rv1993c	conserved hypotheticals	Unknown
lcl|NC_000962.3_prot_NP_216516.1_1993	-inf	down	Rv2000	conserved hypotheticals	Cytoplasmic
lcl|NC_000962.3_prot_NP_216517.1_1994	-2.04502	down	Rv2001	conserved hypotheticals	Cytoplasmic
lcl|NC_000962.3_prot_NP_216520.1_1997	-3.09985	down	Rv2004c	conserved hypotheticals	Cytoplasmic
lcl|NC_000962.3_prot_NP_216521.1_1998	-1.3795	down	Rv2005c	Virulence, detoxification and adaptation	Cytoplasmic
lcl|NC_000962.3_prot_NP_216524.1_2001	-2.96549	down	Rv2008c	conserved hypotheticals	Cytoplasmic Membrane
lcl|NC_000962.3_prot_NP_216527.1_2004	inf	up	Rv2011c	Regulatory proteins	Cytoplasmic
lcl|NC_000962.3_prot_NP_216531.1_2006	inf	up	Rv2015c	conserved hypotheticals	Cytoplasmic
lcl|NC_000962.3_prot_NP_216542.1_2016	-inf	down	Rv2026c	Virulence, detoxification and adaptation	Cytoplasmic Membrane
lcl|NC_000962.3_prot_NP_216546.1_2020	-1.22645	down	Rv2030c	conserved hypotheticals	Cytoplasmic
lcl|NC_000962.3_prot_NP_216557.1_2031	-2.92195	down	Rv2041c	cell wall and cell processes	Unknown
lcl|NC_000962.3_prot_NP_216558.1_2032	-inf	down	Rv2042c	conserved hypotheticals	Unknown
lcl|NC_000962.3_prot_NP_216563.1_2037	-inf	down	Rv2047c	conserved hypotheticals	Cytoplasmic Membrane
lcl|NC_000962.3_prot_NP_216568.1_2042	-2.98562	down	Rv2052c	conserved hypotheticals	Unknown
lcl|NC_000962.3_prot_NP_216570.1_2044	2.10513	up	Rv2054	conserved hypotheticals	Cytoplasmic Membrane
lcl|NC_000962.3_prot_NP_216577.1_2051	-1.12268	down	Rv2061c	conserved hypotheticals	Unknown
lcl|NC_000962.3_prot_NP_216583.1_2058	-inf	down	Rv2067c	conserved hypotheticals	Cytoplasmic
lcl|NC_000962.3_prot_NP_216589.1_2064	-inf	down	Rv2073c	intermediary metabolism and respiration	Cytoplasmic Membrane
lcl|NC_000962.3_prot_NP_216590.1_2065	2.87287	up	Rv2074	intermediary metabolism and respiration	Cytoplasmic
lcl|NC_000962.3_prot_NP_216598.1_2074	inf	up	Rv2082	conserved hypotheticals	Cytoplasmic Membrane
lcl|NC_000962.3_prot_NP_216629.1_2101	-inf	down	Rv2113	cell wall and cell processes	Cytoplasmic Membrane
lcl|NC_000962.3_prot_NP_216645.1_2117	-2.01748	down	Rv2129c	intermediary metabolism and respiration	Cytoplasmic
lcl|NC_000962.3_prot_NP_216651.1_2123	2.10348	up	Rv2135c	conserved hypotheticals	Cytoplasmic
lcl|NC_000962.3_prot_NP_216663.1_2136	-1.1541	down	Rv2147c	conserved hypotheticals	Cytoplasmic
lcl|NC_000962.3_prot_NP_216675.1_2148	-6.78613	down	Rv2159c	conserved hypotheticals	Cytoplasmic Membrane
lcl|NC_000962.3_prot_NP_216677.1_2149	-inf	down	Rv2161c	intermediary metabolism and respiration	Cytoplasmic
lcl|NC_000962.3_prot_NP_216681.4_2153	-1.3171	down	Rv2165c	conserved hypotheticals	Cytoplasmic
lcl|NC_000962.3_prot_NP_216682.1_2154	3.79211	up	Rv2166c	conserved hypotheticals	Unknown
lcl|NC_000962.3_prot_NP_216685.1_2155	inf	up	Rv2169c	cell wall and cell processes	Cytoplasmic Membrane
lcl|NC_000962.3_prot_NP_216686.1_2156	-1.66658	down	Rv2170	intermediary metabolism and respiration	Cytoplasmic Membrane
lcl|NC_000962.3_prot_NP_216691.1_2161	-1.97691	down	Rv2175c	Regulatory proteins	Cytoplasmic Membrane
lcl|NC_000962.3_prot_NP_216695.1_2165	inf	up	Rv2179c	conserved hypotheticals	Cytoplasmic
lcl|NC_000962.3_prot_NP_216698.1_2168	-3.08258	down	Rv2182c	conserved hypotheticals	Unknown
lcl|NC_000962.3_prot_NP_216699.1_2169	inf	up	Rv2183c	conserved hypotheticals	Cytoplasmic
lcl|NC_000962.3_prot_NP_216700.1_2170	-inf	down	Rv2184c	conserved hypotheticals	Cytoplasmic
lcl|NC_000962.3_prot_NP_216702.1_2172	inf	up	Rv2186c	conserved hypotheticals	Cytoplasmic
lcl|NC_000962.3_prot_NP_216713.1_2183	inf	up	Rv2197c	cell wall and cell processes	Cytoplasmic Membrane
lcl|NC_000962.3_prot_NP_216720.1_2190	2.31765	up	Rv2204c	conserved hypotheticals	Cytoplasmic
lcl|NC_000962.3_prot_NP_216721.2_2191	-inf	down	Rv2205c	conserved hypotheticals	Unknown
lcl|NC_000962.3_prot_NP_216728.1_2198	-1.53271	down	Rv2212	intermediary metabolism and respiration	Cytoplasmic
lcl|NC_000962.3_prot_NP_216732.1_2202	-1.26605	down	Rv2216	conserved hypotheticals	Cytoplasmic Membrane
lcl|NC_000962.3_prot_NP_216739.1_2210	-inf	down	Rv2223c	cell wall and cell processes	Unknown
lcl|NC_000962.3_prot_NP_216744.1_2216	-1.7909	down	Rv2228c	information pathways	Cellwall
lcl|NC_000962.3_prot_NP_216751.1_2224	-2.49665	down	Rv2235	cell wall and cell processes	Unknown
lcl|NC_000962.3_prot_NP_216753.1_2226	-3.39152	down	Rv2237	conserved hypotheticals	Cytoplasmic Membrane
lcl|NC_000962.3_prot_YP_004837056.2_2227	inf	up	Rv2237A	conserved hypotheticals	Unknown
lcl|NC_000962.3_prot_NP_216756.2_2230	2.70836	up	Rv2240c	conserved hypotheticals	Unknown
lcl|NC_000962.3_prot_NP_216758.1_2232	-4.40023	down	Rv2242	conserved hypotheticals	Cytoplasmic
lcl|NC_000962.3_prot_NP_216768.1_2242	-3.85887	down	Rv2252	lipid metabolism	Cytoplasmic
lcl|NC_000962.3_prot_NP_216772.1_2246	inf	up	Rv2256c	conserved hypotheticals	Unknown
lcl|NC_000962.3_prot_NP_216776.1_2250	inf	up	Rv2260	conserved hypotheticals	Cytoplasmic
lcl|NC_000962.3_prot_NP_216779.1_2251	-inf	down	Rv2263	intermediary metabolism and respiration	Cytoplasmic
lcl|NC_000962.3_prot_NP_216787.1_2259	-1.2348	down	Rv2271	conserved hypotheticals	Cytoplasmic
lcl|NC_000962.3_prot_NP_216788.1_2260	inf	up	Rv2272	cell wall and cell processes	Cytoplasmic Membrane
lcl|NC_000962.3_prot_NP_216791.1_2264	inf	up	Rv2275	conserved hypotheticals	Cytoplasmic
lcl|NC_000962.3_prot_NP_216793.1_2266	inf	up	Rv2277c	intermediary metabolism and respiration	Unknown
lcl|NC_000962.3_prot_NP_216798.1_2268	-inf	down	Rv2282c	Regulatory proteins	Cytoplasmic
lcl|NC_000962.3_prot_NP_216801.1_2271	-inf	down	Rv2285	lipid metabolism	Cytoplasmic Membrane
lcl|NC_000962.3_prot_NP_216810.1_2280	-1.91652	down	Rv2294	intermediary metabolism and respiration	Cytoplasmic
lcl|NC_000962.3_prot_NP_216816.1_2286	inf	up	Rv2300c	conserved hypotheticals	Cytoplasmic
lcl|NC_000962.3_prot_NP_216818.1_2288	inf	up	Rv2302	conserved hypotheticals	Unknown
lcl|NC_000962.3_prot_NP_216819.1_2289	-inf	down	Rv2303c	Virulence, detoxification and adaptation	Cytoplasmic
lcl|NC_000962.3_prot_NP_216829.1_2302	-1.97515	down	Rv2313c	conserved hypotheticals	Cytoplasmic
lcl|NC_000962.3_prot_NP_216831.1_2304	-2.1636	down	Rv2315c	conserved hypotheticals	Unknown
lcl|NC_000962.3_prot_NP_216835.1_2308	-inf	down	Rv2319c	Virulence, detoxification and adaptation	Unknown
lcl|NC_000962.3_prot_NP_216842.1_2313	-1.40443	down	Rv2326c	cell wall and cell processes	Cytoplasmic Membrane
lcl|NC_000962.3_prot_NP_216876.1_2345	inf	up	Rv2360c	conserved hypotheticals	Cytoplasmic Membrane
lcl|NC_000962.3_prot_NP_216877.1_2346	-inf	down	Rv2361c	cell wall and cell processes	Cytoplasmic
lcl|NC_000962.3_prot_NP_216882.1_2351	inf	up	Rv2366c	cell wall and cell processes	Cytoplasmic Membrane
lcl|NC_000962.3_prot_NP_216885.1_2354	inf	up	Rv2369c	conserved hypotheticals	Unknown
lcl|NC_000962.3_prot_NP_216891.1_2360	inf	up	Rv2375	conserved hypotheticals	Cytoplasmic
lcl|NC_000962.3_prot_NP_216918.3_2391	-2.36766	down	Rv2402	conserved hypotheticals	Cytoplasmic Membrane
lcl|NC_000962.3_prot_NP_216921.1_2394	-2.07293	down	Rv2405	conserved hypotheticals	Cytoplasmic Membrane
lcl|NC_000962.3_prot_NP_216922.1_2395	-1.51263	down	Rv2406c	conserved hypotheticals	Cytoplasmic
lcl|NC_000962.3_prot_NP_216923.1_2396	inf	up	Rv2407	conserved hypotheticals	Cytoplasmic
lcl|NC_000962.3_prot_NP_216925.1_2398	-inf	down	Rv2409c	conserved hypotheticals	Cytoplasmic
lcl|NC_000962.3_prot_NP_216927.1_2400	-2.35346	down	Rv2411c	conserved hypotheticals	Cytoplasmic
lcl|NC_000962.3_prot_NP_216929.3_2402	-1.54552	down	Rv2413c	conserved hypotheticals	Cellwall
lcl|NC_000962.3_prot_NP_216933.1_2406	-inf	down	Rv2417c	conserved hypotheticals	Unknown
lcl|NC_000962.3_prot_NP_216941.1_2414	inf	up	Rv2425c	conserved hypotheticals	Cytoplasmic
lcl|NC_000962.3_prot_NP_216951.1_2424	inf	up	Rv2435c	intermediary metabolism and respiration	Cytoplasmic
lcl|NC_000962.3_prot_NP_216965.1_2439	-3.15461	down	Rv2449c	conserved hypotheticals	Cytoplasmic
lcl|NC_000962.3_prot_NP_216970.1_2444	-2.57013	down	Rv2454c	intermediary metabolism and respiration	Cytoplasmic
lcl|NC_000962.3_prot_NP_216971.1_2445	-2.12951	down	Rv2455c	intermediary metabolism and respiration	Cytoplasmic
lcl|NC_000962.3_prot_NP_216982.1_2456	2.70672	up	Rv2466c	conserved hypotheticals	Cytoplasmic
lcl|NC_000962.3_prot_NP_216990.1_2465	inf	up	Rv2474c	conserved hypotheticals	Cytoplasmic Membrane
lcl|NC_000962.3_prot_NP_217015.1_2489	2.3164	up	Rv2499c	intermediary metabolism and respiration	Unknown
lcl|NC_000962.3_prot_NP_217022.1_2496	inf	up	Rv2506	Regulatory proteins	Cytoplasmic
lcl|NC_000962.3_prot_NP_217026.1_2500	-2.71408	down	Rv2510c	conserved hypotheticals	Unknown
lcl|NC_000962.3_prot_NP_217030.1_2505	inf	up	Rv2514c	conserved hypotheticals	Cytoplasmic
lcl|NC_000962.3_prot_NP_217032.2_2507	-1.16677	down	Rv2516c	conserved hypotheticals	Cytoplasmic
lcl|NC_000962.3_prot_NP_217033.1_2508	inf	up	Rv2517c	conserved hypotheticals	Unknown
lcl|NC_000962.3_prot_NP_217036.1_2511	2.88864	up	Rv2520c	cell wall and cell processes	Cytoplasmic
lcl|NC_000962.3_prot_NP_217041.1_2516	-inf	down	Rv2525c	conserved hypotheticals	Extracellular
lcl|NC_000962.3_prot_NP_217045.1_2520	-inf	down	Rv2529	conserved hypotheticals	Cytoplasmic
lcl|NC_000962.3_prot_YP_177889.1_2523	-7.18802	down	Rv2531c	intermediary metabolism and respiration	Cytoplasmic
lcl|NC_000962.3_prot_NP_217052.1_2528	3.06451	up	Rv2536	cell wall and cell processes	Cytoplasmic Membrane
lcl|NC_000962.3_prot_YP_004837057.1_2541	3.85713	up	Rv2548A	conserved hypotheticals	Cytoplasmic
lcl|NC_000962.3_prot_NP_217069.1_2546	-1.91099	down	Rv2553c	cell wall and cell processes	Cytoplasmic
lcl|NC_000962.3_prot_NP_217072.1_2549	inf	up	Rv2556c	conserved hypotheticals	Cytoplasmic
lcl|NC_000962.3_prot_NP_217073.1_2550	inf	up	Rv2557	conserved hypotheticals	Cytoplasmic
lcl|NC_000962.3_prot_NP_217074.1_2551	inf	up	Rv2558	conserved hypotheticals	Cytoplasmic
lcl|NC_000962.3_prot_NP_217075.1_2552	-inf	down	Rv2559c	conserved hypotheticals	Cytoplasmic
lcl|NC_000962.3_prot_NP_217079.1_2554	-2.15362	down	Rv2563	cell wall and cell processes	Cytoplasmic Membrane
lcl|NC_000962.3_prot_NP_217081.1_2556	-3.65138	down	Rv2565	conserved hypotheticals	Cytoplasmic
lcl|NC_000962.3_prot_NP_217082.1_2557	-inf	down	Rv2566	conserved hypotheticals	Cytoplasmic
lcl|NC_000962.3_prot_NP_217083.1_2558	-3.43625	down	Rv2567	conserved hypotheticals	Cytoplasmic Membrane
lcl|NC_000962.3_prot_NP_217084.1_2559	-inf	down	Rv2568c	conserved hypotheticals	Cytoplasmic
lcl|NC_000962.3_prot_NP_217085.1_2560	-inf	down	Rv2569c	conserved hypotheticals	Unknown
lcl|NC_000962.3_prot_NP_217091.1_2566	-1.33699	down	Rv2575	cell wall and cell processes	Unknown
lcl|NC_000962.3_prot_NP_217097.1_2572	3.07065	up	Rv2581c	Virulence, detoxification and adaptation	Cytoplasmic
lcl|NC_000962.3_prot_NP_217101.1_2576	-1.8494	down	Rv2585c	cell wall and cell processes	Unknown
lcl|NC_000962.3_prot_NP_217132.1_2609	-inf	down	Rv2616	conserved hypotheticals	Unknown
lcl|NC_000962.3_prot_NP_217135.1_2612	inf	up	Rv2619c	conserved hypotheticals	Cytoplasmic
lcl|NC_000962.3_prot_NP_217136.1_2613	inf	up	Rv2620c	cell wall and cell processes	Cytoplasmic Membrane
lcl|NC_000962.3_prot_NP_217141.1_2618	-3.77006	down	Rv2625c	cell wall and cell processes	Cytoplasmic Membrane
lcl|NC_000962.3_prot_NP_217146.1_2623	inf	up	Rv2630	conserved hypotheticals	Cytoplasmic
lcl|NC_000962.3_prot_NP_217166.1_2641	inf	up	Rv2650c	Insertion seqs and phages	Cytoplasmic
lcl|NC_000962.3_prot_NP_217186.1_2660	-inf	down	Rv2670c	conserved hypotheticals	Cytoplasmic
lcl|NC_000962.3_prot_NP_217192.1_2666	2.96125	up	Rv2676c	conserved hypotheticals	Cytoplasmic
lcl|NC_000962.3_prot_NP_217197.1_2671	-2.09025	down	Rv2681	conserved hypotheticals	Cytoplasmic
lcl|NC_000962.3_prot_NP_217199.1_2673	inf	up	Rv2683	conserved hypotheticals	Unknown
lcl|NC_000962.3_prot_NP_217206.1_2680	-1.61872	down	Rv2690c	cell wall and cell processes	Cytoplasmic Membrane
lcl|NC_000962.3_prot_NP_217210.1_2684	-1.23763	down	Rv2694c	conserved hypotheticals	Cytoplasmic
lcl|NC_000962.3_prot_NP_217212.1_2686	2.49267	up	Rv2696c	conserved hypotheticals	Cytoplasmic
lcl|NC_000962.3_prot_NP_217215.1_2689	inf	up	Rv2699c	conserved hypotheticals	Cytoplasmic
lcl|NC_000962.3_prot_NP_217216.1_2690	inf	up	Rv2700	cell wall and cell processes	Unknown
lcl|NC_000962.3_prot_NP_217220.1_2694	inf	up	Rv2704	conserved hypotheticals	Cytoplasmic
lcl|NC_000962.3_prot_NP_217231.1_2705	-4.95891	down	Rv2715	intermediary metabolism and respiration	Cytoplasmic
lcl|NC_000962.3_prot_NP_217244.1_2718	-1.16586	down	Rv2728c	conserved hypotheticals	Cytoplasmic Membrane
lcl|NC_000962.3_prot_NP_217248.1_2722	-inf	down	Rv2732c	cell wall and cell processes	Cytoplasmic Membrane
lcl|NC_000962.3_prot_NP_217255.1_2729	-2.0124	down	Rv2739c	intermediary metabolism and respiration	Unknown
lcl|NC_000962.3_prot_NP_217258.1_2732	inf	up	Rv2742c	conserved hypotheticals	Cytoplasmic
lcl|NC_000962.3_prot_NP_217259.1_2733	-inf	down	Rv2743c	cell wall and cell processes	Cytoplasmic Membrane
lcl|NC_000962.3_prot_NP_217266.1_2740	inf	up	Rv2750	intermediary metabolism and respiration	Cytoplasmic
lcl|NC_000962.3_prot_NP_217267.1_2741	-4.30676	down	Rv2751	conserved hypotheticals	Cytoplasmic Membrane
lcl|NC_000962.3_prot_NP_217287.1_2760	inf	up	Rv2771c	conserved hypotheticals	Cytoplasmic
lcl|NC_000962.3_prot_NP_217288.1_2761	inf	up	Rv2772c	cell wall and cell processes	Cytoplasmic Membrane
lcl|NC_000962.3_prot_NP_217291.3_2764	-3.47428	down	Rv2775	intermediary metabolism and respiration	Cytoplasmic
lcl|NC_000962.3_prot_NP_217294.1_2767	2.61058	up	Rv2778c	conserved hypotheticals	Cytoplasmic
lcl|NC_000962.3_prot_NP_217313.1_2786	inf	up	Rv2797c	conserved hypotheticals	Unknown
lcl|NC_000962.3_prot_NP_217316.1_2789	inf	up	Rv2800	intermediary metabolism and respiration	Cytoplasmic
lcl|NC_000962.3_prot_NP_217318.1_2792	-inf	down	Rv2802c	conserved hypotheticals	Cytoplasmic
lcl|NC_000962.3_prot_NP_217325.1_2799	inf	up	Rv2809	conserved hypotheticals	Unknown
lcl|NC_000962.3_prot_NP_217327.1_2800	inf	up	Rv2811	conserved hypotheticals	Cytoplasmic Membrane
lcl|NC_000962.3_prot_NP_217334.1_2805	-4.1045	down	Rv2818c	unknown function	Cytoplasmic
lcl|NC_000962.3_prot_NP_217337.1_2808	-inf	down	Rv2821c	conserved hypotheticals	Cytoplasmic
lcl|NC_000962.3_prot_NP_217341.1_2812	-4.00022	down	Rv2825c	conserved hypotheticals	Cytoplasmic
lcl|NC_000962.3_prot_NP_217353.1_2825	-2.56692	down	Rv2837c	conserved hypotheticals	Unknown
lcl|NC_000962.3_prot_NP_217359.1_2831	inf	up	Rv2843	cell wall and cell processes	Cytoplasmic Membrane
lcl|NC_000962.3_prot_NP_217366.1_2838	-2.67521	down	Rv2850c	intermediary metabolism and respiration	Cytoplasmic
lcl|NC_000962.3_prot_NP_217367.1_2839	-inf	down	Rv2851c	intermediary metabolism and respiration	Cytoplasmic
lcl|NC_000962.3_prot_NP_217370.1_2842	-inf	down	Rv2854	conserved hypotheticals	Cytoplasmic
lcl|NC_000962.3_prot_NP_217401.1_2872	inf	up	Rv2885c	Insertion seqs and phages	Cytoplasmic
lcl|NC_000962.3_prot_NP_217403.1_2874	2.28616	up	Rv2887	Regulatory proteins	Cytoplasmic
lcl|NC_000962.3_prot_NP_217424.1_2895	3.20198	up	Rv2908c	conserved hypotheticals	Cytoplasmic
lcl|NC_000962.3_prot_NP_217431.1_2902	inf	up	Rv2915c	conserved hypotheticals	Cytoplasmic
lcl|NC_000962.3_prot_NP_217439.1_2911	inf	up	Rv2923c	conserved hypotheticals	Cytoplasmic
lcl|NC_000962.3_prot_NP_217442.1_2914	inf	up	Rv2926c	conserved hypotheticals	Cytoplasmic
lcl|NC_000962.3_prot_NP_217468.1_2941	-3.84664	down	Rv2952	intermediary metabolism and respiration	Cytoplasmic
lcl|NC_000962.3_prot_NP_217470.1_2943	-2.73701	down	Rv2954c	conserved hypotheticals	Cytoplasmic
lcl|NC_000962.3_prot_NP_217471.1_2944	-3.02181	down	Rv2955c	conserved hypotheticals	Cytoplasmic
lcl|NC_000962.3_prot_NP_217472.1_2945	-1.40989	down	Rv2956	conserved hypotheticals	Cytoplasmic
lcl|NC_000962.3_prot_NP_217473.1_2946	-3.09025	down	Rv2957	intermediary metabolism and respiration	Cytoplasmic Membrane
lcl|NC_000962.3_prot_NP_217474.1_2947	-3.18171	down	Rv2958c	intermediary metabolism and respiration	Cytoplasmic Membrane
lcl|NC_000962.3_prot_NP_217479.1_2952	inf	up	Rv2963	cell wall and cell processes	Cytoplasmic Membrane
lcl|NC_000962.3_prot_NP_217490.1_2964	inf	up	Rv2974c	conserved hypotheticals	Cytoplasmic
lcl|NC_000962.3_prot_YP_009030042.1_2966	inf	up	Rv2975a	ND	ND
lcl|NC_000962.3_prot_NP_217496.1_2971	inf	up	Rv2980	cell wall and cell processes	Cytoplasmic Membrane
lcl|NC_000962.3_prot_NP_217499.1_2974	-1.08161	down	Rv2983	conserved hypotheticals	Cytoplasmic
lcl|NC_000962.3_prot_NP_217505.1_2980	-1.19259	down	Rv2989	Regulatory proteins	Cytoplasmic Membrane
lcl|NC_000962.3_prot_NP_217506.1_2981	inf	up	Rv2990c	conserved hypotheticals	Cytoplasmic
lcl|NC_000962.3_prot_NP_217507.1_2982	-inf	down	Rv2991	conserved hypotheticals	Cytoplasmic
lcl|NC_000962.3_prot_NP_217523.1_2998	inf	up	Rv3007c	intermediary metabolism and respiration	Cytoplasmic
lcl|NC_000962.3_prot_NP_217529.1_3004	-3.40354	down	Rv3013	conserved hypotheticals	Cytoplasmic
lcl|NC_000962.3_prot_NP_217531.1_3006	-2.24853	down	Rv3015c	conserved hypotheticals	Unknown
lcl|NC_000962.3_prot_YP_004837058.1_3023	inf	up	Rv3032A	conserved hypotheticals	Unknown
lcl|NC_000962.3_prot_NP_217549.1_3024	inf	up	Rv3033	conserved hypotheticals	Unknown
lcl|NC_000962.3_prot_NP_217550.1_3025	-1.79465	down	Rv3034c	intermediary metabolism and respiration	Unknown
lcl|NC_000962.3_prot_NP_217556.1_3031	-1.38782	down	Rv3040c	conserved hypotheticals	Cytoplasmic
lcl|NC_000962.3_prot_NP_217557.1_3032	-1.87577	down	Rv3041c	cell wall and cell processes	Cytoplasmic Membrane
lcl|NC_000962.3_prot_NP_217562.1_3037	inf	up	Rv3046c	conserved hypotheticals	Cytoplasmic Membrane
lcl|NC_000962.3_prot_NP_217565.1_3040	-inf	down	Rv3049c	intermediary metabolism and respiration	Cytoplasmic Membrane
lcl|NC_000962.3_prot_NP_217566.1_3041	3.14183	up	Rv3050c	Regulatory proteins	Cytoplasmic
lcl|NC_000962.3_prot_NP_217570.1_3045	inf	up	Rv3054c	conserved hypotheticals	Unknown
lcl|NC_000962.3_prot_NP_217573.1_3048	-6.14724	down	Rv3057c	intermediary metabolism and respiration	Cytoplasmic
lcl|NC_000962.3_prot_NP_217574.1_3049	-1.51883	down	Rv3058c	Regulatory proteins	Cytoplasmic
lcl|NC_000962.3_prot_NP_217582.1_3057	inf	up	Rv3066	Regulatory proteins	Unknown
lcl|NC_000962.3_prot_NP_217587.1_3062	-inf	down	Rv3071	conserved hypotheticals	Cytoplasmic
lcl|NC_000962.3_prot_NP_217591.1_3066	2.0705	up	Rv3075c	conserved hypotheticals	Cytoplasmic
lcl|NC_000962.3_prot_YP_177923.1_3068	inf	up	Rv3077	intermediary metabolism and respiration	Cytoplasmic
lcl|NC_000962.3_prot_NP_217595.1_3070	-inf	down	Rv3079c	conserved hypotheticals	Cytoplasmic
lcl|NC_000962.3_prot_NP_217597.1_3072	-1.41368	down	Rv3081	conserved hypotheticals	Unknown
lcl|NC_000962.3_prot_NP_217599.1_3074	inf	up	Rv3083	intermediary metabolism and respiration	Cytoplasmic
lcl|NC_000962.3_prot_NP_217607.1_3082	-2.9786	down	Rv3091	conserved hypotheticals	Cytoplasmic
lcl|NC_000962.3_prot_NP_217611.1_3086	inf	up	Rv3095	Regulatory proteins	Cytoplasmic
lcl|NC_000962.3_prot_NP_217636.1_3112	inf	up	Rv3120	conserved hypotheticals	Cytoplasmic
lcl|NC_000962.3_prot_NP_217653.1_3128	-2.9498	down	Rv3137	intermediary metabolism and respiration	Unknown
lcl|NC_000962.3_prot_NP_217659.1_3134	2.3026	up	Rv3143	Regulatory proteins	Unknown
lcl|NC_000962.3_prot_NP_217676.1_3151	inf	up	Rv3160c	Regulatory proteins	Cytoplasmic
lcl|NC_000962.3_prot_NP_217684.1_3159	-inf	down	Rv3168	Virulence, detoxification and adaptation	Cytoplasmic
lcl|NC_000962.3_prot_NP_217689.1_3164	inf	up	Rv3173c	Regulatory proteins	Unknown
lcl|NC_000962.3_prot_NP_217704.1_3176	inf	up	Rv3188	conserved hypotheticals	Cytoplasmic
lcl|NC_000962.3_prot_NP_217705.1_3177	inf	up	Rv3189	conserved hypotheticals	Cytoplasmic
lcl|NC_000962.3_prot_NP_217710.1_3183	-3.7848	down	Rv3194c	cell wall and cell processes	Unknown
lcl|NC_000962.3_prot_YP_177939.1_3186	2.70551	up	Rv3196A	conserved hypotheticals	Unknown
lcl|NC_000962.3_prot_NP_217713.1_3187	-1.97407	down	Rv3197	cell wall and cell processes	Cytoplasmic Membrane
lcl|NC_000962.3_prot_YP_177941.1_3190	-inf	down	Rv3198A	intermediary metabolism and respiration	Unknown
lcl|NC_000962.3_prot_NP_217728.1_3206	-1.49898	down	Rv3212	conserved hypotheticals	Unknown
lcl|NC_000962.3_prot_NP_217729.1_3207	2.97844	up	Rv3213c	cell wall and cell processes	Cytoplasmic Membrane
lcl|NC_000962.3_prot_NP_217734.1_3211	-inf	down	Rv3218	conserved hypotheticals	Unknown
lcl|NC_000962.3_prot_NP_217736.1_3213	-4.06487	down	Rv3220c	Regulatory proteins	Cytoplasmic
lcl|NC_000962.3_prot_NP_217743.1_3220	inf	up	Rv3226c	conserved hypotheticals	Cytoplasmic Membrane
lcl|NC_000962.3_prot_NP_217745.1_3222	-1.78015	down	Rv3228	conserved hypotheticals	Cytoplasmic
lcl|NC_000962.3_prot_NP_217747.1_3224	-inf	down	Rv3230c	intermediary metabolism and respiration	Cytoplasmic
lcl|NC_000962.3_prot_NP_217766.1_3242	inf	up	Rv3249c	Regulatory proteins	Unknown
lcl|NC_000962.3_prot_NP_217771.1_3247	-inf	down	Rv3254	conserved hypotheticals	Cytoplasmic Membrane
lcl|NC_000962.3_prot_NP_217773.1_3249	-1.11084	down	Rv3256c	conserved hypotheticals	Unknown
lcl|NC_000962.3_prot_NP_217776.1_3252	inf	up	Rv3259	conserved hypotheticals	Cytoplasmic
lcl|NC_000962.3_prot_NP_217784.1_3260	-inf	down	Rv3267	conserved hypotheticals	Cytoplasmic Membrane
lcl|NC_000962.3_prot_NP_217786.1_3262	2.40357	up	Rv3269	Virulence, detoxification and adaptation	Cytoplasmic
lcl|NC_000962.3_prot_NP_217789.1_3265	-inf	down	Rv3272	conserved hypotheticals	Cytoplasmic
lcl|NC_000962.3_prot_NP_217809.1_3285	-2.70445	down	Rv3292	conserved hypotheticals	Cytoplasmic
lcl|NC_000962.3_prot_NP_217821.1_3297	inf	up	Rv3304	conserved hypotheticals	Cytoplasmic
lcl|NC_000962.3_prot_YP_009030045.1_3306	inf	up	Rv3312b	ND	ND
lcl|NC_000962.3_prot_YP_177958.1_3317	inf	up	Rv3322c	intermediary metabolism and respiration	Cytoplasmic
lcl|NC_000962.3_prot_NP_217844.1_3320	inf	up	Rv3327	Insertion seqs and phages	Cytoplasmic
lcl|NC_000962.3_prot_NP_217846.3_3322	2.79727	up	Rv3329	intermediary metabolism and respiration	Cytoplasmic
lcl|NC_000962.3_prot_NP_217850.1_3326	inf	up	Rv3333c	conserved hypotheticals	Unknown
lcl|NC_000962.3_prot_NP_217852.1_3328	inf	up	Rv3335c	cell wall and cell processes	Cytoplasmic Membrane
lcl|NC_000962.3_prot_NP_217877.1_3351	inf	up	Rv3360	conserved hypotheticals	Unknown
lcl|NC_000962.3_prot_NP_217881.1_3355	-1.45653	down	Rv3364c	conserved hypotheticals	Unknown
lcl|NC_000962.3_prot_NP_217882.1_3356	-4.34734	down	Rv3365c	conserved hypotheticals	Cytoplasmic Membrane
lcl|NC_000962.3_prot_NP_217893.1_3366	3.59792	up	Rv3376	conserved hypotheticals	Cytoplasmic
lcl|NC_000962.3_prot_NP_217894.1_3367	-inf	down	Rv3377c	intermediary metabolism and respiration	Cytoplasmic
lcl|NC_000962.3_prot_NP_217918.1_3390	-1.05331	down	Rv3401	intermediary metabolism and respiration	Cytoplasmic
lcl|NC_000962.3_prot_NP_217920.1_3392	inf	up	Rv3403c	conserved hypotheticals	Cytoplasmic
lcl|NC_000962.3_prot_NP_217921.1_3393	-3.50014	down	Rv3404c	conserved hypotheticals	Cytoplasmic
lcl|NC_000962.3_prot_NP_217939.1_3411	-3.41218	down	Rv3422c	conserved hypotheticals	Cytoplasmic
lcl|NC_000962.3_prot_NP_217944.1_3416	inf	up	Rv3427c	Insertion seqs and phages	Cytoplasmic
lcl|NC_000962.3_prot_NP_217950.1_3422	-inf	down	Rv3433c	conserved hypotheticals	Unknown
lcl|NC_000962.3_prot_NP_217955.1_3427	-5.29123	down	Rv3438	conserved hypotheticals	Unknown
lcl|NC_000962.3_prot_NP_217983.1_3453	inf	up	Rv3466	Insertion seqs and phages	Cytoplasmic
lcl|NC_000962.3_prot_YP_177974.1_3455	inf	up	Rv3468c	intermediary metabolism and respiration	Unknown
lcl|NC_000962.3_prot_NP_217989.1_3459	-3.00032	down	Rv3472	conserved hypotheticals	Cytoplasmic
lcl|NC_000962.3_prot_NP_217996.2_3463	-inf	down	Rv3479	cell wall and cell processes	Cytoplasmic Membrane
lcl|NC_000962.3_prot_NP_217999.1_3466	-inf	down	Rv3482c	cell wall and cell processes	Unknown
lcl|NC_000962.3_prot_NP_218001.1_3468	-2.23763	down	Rv3484	conserved hypotheticals	Cytoplasmic Membrane
lcl|NC_000962.3_prot_NP_218002.1_3469	-2.66934	down	Rv3485c	intermediary metabolism and respiration	Cytoplasmic
lcl|NC_000962.3_prot_NP_218006.1_3473	inf	up	Rv3489	conserved hypotheticals	Unknown
lcl|NC_000962.3_prot_NP_218009.1_3476	-inf	down	Rv3492c	conserved hypotheticals	Cytoplasmic Membrane
lcl|NC_000962.3_prot_NP_218019.1_3486	-2.65546	down	Rv3502c	intermediary metabolism and respiration	Cytoplasmic
lcl|NC_000962.3_prot_NP_218027.1_3494	inf	up	Rv3510c	conserved hypotheticals	Cytoplasmic Membrane
lcl|NC_000962.3_prot_NP_218037.1_3504	-1.48257	down	Rv3520c	intermediary metabolism and respiration	Cytoplasmic
lcl|NC_000962.3_prot_NP_218065.1_3532	-3.21889	down	Rv3548c	intermediary metabolism and respiration	Unknown
lcl|NC_000962.3_prot_NP_218076.1_3543	-3.65789	down	Rv3559c	intermediary metabolism and respiration	Cytoplasmic
lcl|NC_000962.3_prot_NP_218096.1_3564	-inf	down	Rv3579c	intermediary metabolism and respiration	Unknown
lcl|NC_000962.3_prot_NP_218103.1_3571	-2.39794	down	Rv3586	conserved hypotheticals	Cytoplasmic
lcl|NC_000962.3_prot_NP_218108.1_3576	inf	up	Rv3591c	intermediary metabolism and respiration	Cytoplasmic
lcl|NC_000962.3_prot_NP_218120.1_3587	-4.42927	down	Rv3603c	conserved hypotheticals	Cytoplasmic
lcl|NC_000962.3_prot_NP_218121.2_3588	-1.32225	down	Rv3604c	cell wall and cell processes	Cytoplasmic Membrane
lcl|NC_000962.3_prot_NP_218149.1_3615	inf	up	Rv3632	cell wall and cell processes	Cytoplasmic Membrane
lcl|NC_000962.3_prot_NP_218161.1_3625	-inf	down	Rv3644c	information pathways	Cytoplasmic
lcl|NC_000962.3_prot_NP_218162.1_3626	-2.0371	down	Rv3645	cell wall and cell processes	Cytoplasmic Membrane
lcl|NC_000962.3_prot_NP_218164.1_3628	-2.39919	down	Rv3647c	conserved hypotheticals	Unknown
lcl|NC_000962.3_prot_NP_218168.1_3632	2.01094	up	Rv3651	conserved hypotheticals	Unknown
lcl|NC_000962.3_prot_NP_218178.1_3642	-1.04699	down	Rv3661	Virulence, detoxification and adaptation	Unknown
lcl|NC_000962.3_prot_NP_218179.1_3643	inf	up	Rv3662c	conserved hypotheticals	Cytoplasmic
lcl|NC_000962.3_prot_NP_218186.1_3650	inf	up	Rv3669	cell wall and cell processes	Cytoplasmic Membrane
lcl|NC_000962.3_prot_NP_218189.1_3653	-2.03087	down	Rv3672c	conserved hypotheticals	Cytoplasmic Membrane
lcl|NC_000962.3_prot_NP_218194.1_3658	inf	up	Rv3677c	intermediary metabolism and respiration	Cytoplasmic
lcl|NC_000962.3_prot_NP_218197.1_3662	-1.08082	down	Rv3680	cell wall and cell processes	Cytoplasmic Membrane
lcl|NC_000962.3_prot_NP_218200.1_3665	-3.61274	down	Rv3683	conserved hypotheticals	Unknown
lcl|NC_000962.3_prot_NP_218207.1_3672	inf	up	Rv3690	cell wall and cell processes	Unknown
lcl|NC_000962.3_prot_NP_218208.1_3673	-2.25934	down	Rv3691	conserved hypotheticals	Cytoplasmic Membrane
lcl|NC_000962.3_prot_NP_218210.1_3675	-1.48797	down	Rv3693	cell wall and cell processes	Cytoplasmic Membrane
lcl|NC_000962.3_prot_NP_218211.1_3676	-inf	down	Rv3694c	cell wall and cell processes	Cytoplasmic Membrane
lcl|NC_000962.3_prot_NP_218212.1_3677	-2.30312	down	Rv3695	cell wall and cell processes	Cytoplasmic Membrane
lcl|NC_000962.3_prot_NP_218222.1_3688	inf	up	Rv3705c	conserved hypotheticals	Unknown
lcl|NC_000962.3_prot_NP_218229.1_3696	-inf	down	Rv3712	intermediary metabolism and respiration	Cytoplasmic
lcl|NC_000962.3_prot_NP_218234.1_3701	inf	up	Rv3717	conserved hypotheticals	Unknown
lcl|NC_000962.3_prot_NP_218236.1_3703	-3.35265	down	Rv3719	conserved hypotheticals	Unknown
lcl|NC_000962.3_prot_NP_218237.3_3704	-1.22087	down	Rv3720	lipid metabolism	Cytoplasmic
lcl|NC_000962.3_prot_NP_218243.1_3709	-7.33427	down	Rv3726	intermediary metabolism and respiration	Cytoplasmic
lcl|NC_000962.3_prot_NP_218245.1_3711	inf	up	Rv3728	cell wall and cell processes	Cytoplasmic Membrane
lcl|NC_000962.3_prot_NP_218247.1_3713	-1.72697	down	Rv3730c	conserved hypotheticals	Unknown
lcl|NC_000962.3_prot_NP_218249.1_3715	-2.94166	down	Rv3732	conserved hypotheticals	Unknown
lcl|NC_000962.3_prot_NP_218253.1_3719	-1.0191	down	Rv3736	Regulatory proteins	Cytoplasmic
lcl|NC_000962.3_prot_NP_218290.1_3755	-1.84979	down	Rv3773c	conserved hypotheticals	Cytoplasmic
lcl|NC_000962.3_prot_NP_218293.1_3758	-inf	down	Rv3776	conserved hypotheticals	Cytoplasmic
lcl|NC_000962.3_prot_NP_218294.1_3759	-3.97871	down	Rv3777	intermediary metabolism and respiration	Cytoplasmic
lcl|NC_000962.3_prot_NP_218295.1_3760	-1.68195	down	Rv3778c	intermediary metabolism and respiration	Cytoplasmic
lcl|NC_000962.3_prot_NP_218297.1_3762	2.44494	up	Rv3780	conserved hypotheticals	Cytoplasmic
lcl|NC_000962.3_prot_YP_178015.1_3766	-inf	down	Rv3784	intermediary metabolism and respiration	Cytoplasmic
lcl|NC_000962.3_prot_NP_218303.1_3768	-inf	down	Rv3786c	conserved hypotheticals	Cytoplasmic
lcl|NC_000962.3_prot_NP_218305.1_3770	inf	up	Rv3788	conserved hypotheticals	Unknown
lcl|NC_000962.3_prot_NP_218319.1_3784	-1.34286	down	Rv3802c	cell wall and cell processes	Cytoplasmic
lcl|NC_000962.3_prot_NP_218332.1_3797	-3.34423	down	Rv3815c	intermediary metabolism and respiration	Cytoplasmic
lcl|NC_000962.3_prot_NP_218334.1_3799	inf	up	Rv3817	intermediary metabolism and respiration	Cytoplasmic
lcl|NC_000962.3_prot_NP_218335.1_3800	-2.11953	down	Rv3818	conserved hypotheticals	Cytoplasmic
lcl|NC_000962.3_prot_NP_218352.1_3817	inf	up	Rv3835	cell wall and cell processes	Cytoplasmic Membrane
lcl|NC_000962.3_prot_NP_218360.1_3825	-inf	down	Rv3843c	cell wall and cell processes	Cytoplasmic Membrane
lcl|NC_000962.3_prot_NP_218373.1_3838	2.34766	up	Rv3856c	conserved hypotheticals	Cytoplasmic
lcl|NC_000962.3_prot_NP_218377.1_3842	-inf	down	Rv3860	conserved hypotheticals	Unknown
lcl|NC_000962.3_prot_NP_218380.1_3845	inf	up	Rv3863	conserved hypotheticals	Cytoplasmic
lcl|NC_000962.3_prot_NP_218405.1_3870	-2.14941	down	Rv3888c	cell wall and cell processes	Cytoplasmic
lcl|NC_000962.3_prot_NP_218419.1_3884	-inf	down	Rv3902c	conserved hypotheticals	Unknown
lcl|NC_000962.3_prot_YP_178027.1_3897	-2.65619	down	Rv3915	intermediary metabolism and respiration	Cellwall
lcl|NC_000962.3_prot_NP_218437.1_3902	3.04171	up	Rv3920c	conserved hypotheticals	Cytoplasmic
lcl|NC_000962.3_prot_NP_218438.1_3903	-3.46282	down	Rv3921c	cell wall and cell processes	Cytoplasmic Membrane
lcl|NC_000962.3_prot_NP_217019.1_2493	inf	up	scoB	lipid metabolism	Cytoplasmic
lcl|NC_000962.3_prot_NP_216226.1_1709	-1.4939	down	scpB	cell wall and cell processes	Cytoplasmic
lcl|NC_000962.3_prot_NP_214583.1_70	-inf	down	sdaA	intermediary metabolism and respiration	Cytoplasmic
lcl|NC_000962.3_prot_NP_217836.1_3314	-1.48507	down	sdhB	intermediary metabolism and respiration	Cytoplasmic Membrane
lcl|NC_000962.3_prot_NP_217834.1_3312	inf	up	sdhD	intermediary metabolism and respiration	Cytoplasmic Membrane
lcl|NC_000962.3_prot_YP_177950.1_3233	-1.1461	down	secA1	cell wall and cell processes	Cytoplasmic
lcl|NC_000962.3_prot_NP_217103.1_2578	2.66416	up	secD	cell wall and cell processes	Cytoplasmic Membrane
lcl|NC_000962.3_prot_YP_177722.1_385	2.3305	up	secE2	cell wall and cell processes	Cytoplasmic
lcl|NC_000962.3_prot_NP_215246.1_740	-inf	down	secY	cell wall and cell processes	Cytoplasmic Membrane
lcl|NC_000962.3_prot_NP_215004.1_497	-1.20033	down	senX3	Regulatory proteins	Cytoplasmic Membrane
lcl|NC_000962.3_prot_YP_177732.1_514	-1.39919	down	serB1	intermediary metabolism and respiration	Cytoplasmic
lcl|NC_000962.3_prot_NP_217558.1_3033	-2.36013	down	serB2	intermediary metabolism and respiration	Cytoplasmic
lcl|NC_000962.3_prot_NP_218351.1_3816	-1.59341	down	serS	information pathways	Cytoplasmic
lcl|NC_000962.3_prot_NP_214696.1_187	-1.00041	down	sigG	information pathways	Cytoplasmic
lcl|NC_000962.3_prot_NP_217739.1_3217	2.04223	up	sigH	information pathways	Cytoplasmic
lcl|NC_000962.3_prot_NP_217845.1_3321	-4.8426	down	sigJ	information pathways	Cytoplasmic
lcl|NC_000962.3_prot_NP_214959.1_450	2.12673	up	sigK	information pathways	Cytoplasmic Membrane
lcl|NC_000962.3_prot_NP_215249.1_743	inf	up	sigL	information pathways	Cytoplasmic Membrane
lcl|NC_000962.3_prot_NP_217438.2_2909	-1.25004	down	smc	cell wall and cell processes	Cytoplasmic
lcl|NC_000962.3_prot_NP_217120.1_2596	3.47261	up	snoP	intermediary metabolism and respiration	Cytoplasmic
lcl|NC_000962.3_prot_NP_217883.1_3357	inf	up	spoU	information pathways	Unknown
lcl|NC_000962.3_prot_NP_214568.1_53	2.75043	up	ssb	information pathways	Cytoplasmic
lcl|NC_000962.3_prot_NP_217800.1_3276	-inf	down	sseA	intermediary metabolism and respiration	Cytoplasmic
lcl|NC_000962.3_prot_NP_216807.1_2277	-4.21626	down	sseB	intermediary metabolism and respiration	Cytoplasmic
lcl|NC_000962.3_prot_NP_217229.1_2703	-inf	down	sthA	intermediary metabolism and respiration	Cytoplasmic
lcl|NC_000962.3_prot_NP_216916.1_2388	-2.23907	down	subI	cell wall and cell processes	Unknown
lcl|NC_000962.3_prot_NP_215467.1_954	-1.1007	down	sucD	intermediary metabolism and respiration	Unknown
lcl|NC_000962.3_prot_NP_217217.1_2691	-2.62683	down	suhB	intermediary metabolism and respiration	Cytoplasmic
lcl|NC_000962.3_prot_NP_215740.1_1220	inf	up	tatB	cell wall and cell processes	Unknown
lcl|NC_000962.3_prot_NP_215524.1_1013	-3.95585	down	tatD	cell wall and cell processes	Cytoplasmic
lcl|NC_000962.3_prot_NP_216701.1_2171	-1.2836	down	TB16.3	conserved hypotheticals	Cytoplasmic
lcl|NC_000962.3_prot_YP_177617.1_169	-1.73834	down	TB18.5	conserved hypotheticals	Cytoplasmic
lcl|NC_000962.3_prot_NP_215116.1_609	inf	up	tcrA	Regulatory proteins	Cytoplasmic
lcl|NC_000962.3_prot_NP_218281.1_3746	inf	up	tcrY	Regulatory proteins	Cytoplasmic Membrane
lcl|NC_000962.3_prot_NP_216134.1_1617	inf	up	tesB1	lipid metabolism	Unknown
lcl|NC_000962.3_prot_NP_217121.1_2597	-1.94669	down	tesB2	lipid metabolism	Cytoplasmic
lcl|NC_000962.3_prot_NP_217646.1_3120	-1.60493	down	tgs1	lipid metabolism	Cytoplasmic
lcl|NC_000962.3_prot_NP_217751.1_3227	inf	up	tgs3	lipid metabolism	Cytoplasmic
lcl|NC_000962.3_prot_NP_217604.1_3079	-inf	down	tgs4	lipid metabolism	Unknown
lcl|NC_000962.3_prot_NP_214936.1_427	-inf	down	thiD	intermediary metabolism and respiration	Unknown
lcl|NC_000962.3_prot_NP_214928.1_419	inf	up	thiE	intermediary metabolism and respiration	Cytoplasmic
lcl|NC_000962.3_prot_NP_214931.1_422	inf	up	thiG	intermediary metabolism and respiration	Cytoplasmic
lcl|NC_000962.3_prot_NP_217493.1_2968	-2.02787	down	thiL	intermediary metabolism and respiration	Cytoplasmic
lcl|NC_000962.3_prot_NP_217280.1_2753	inf	up	thyA	intermediary metabolism and respiration	Cytoplasmic
lcl|NC_000962.3_prot_NP_217270.1_2744	-2.71098	down	thyX	intermediary metabolism and respiration	Cytoplasmic
lcl|NC_000962.3_prot_NP_217764.1_3240	inf	up	tmk	intermediary metabolism and respiration	Cytoplasmic
lcl|NC_000962.3_prot_NP_218163.1_3627	-1.12456	down	topA	information pathways	Cytoplasmic
lcl|NC_000962.3_prot_YP_177821.1_1564	-1.17186	down	treX	Virulence, detoxification and adaptation	Cytoplasmic
lcl|NC_000962.3_prot_YP_177820.1_1563	-inf	down	treY	Virulence, detoxification and adaptation	Cytoplasmic
lcl|NC_000962.3_prot_NP_217540.1_3014	-inf	down	trmU	information pathways	Cytoplasmic
lcl|NC_000962.3_prot_NP_216708.1_2178	-4.32243	down	trpD	intermediary metabolism and respiration	Cytoplasmic Membrane
lcl|NC_000962.3_prot_YP_177615.1_13	-1.21359	down	trpG	intermediary metabolism and respiration	Cytoplasmic
lcl|NC_000962.3_prot_NP_217972.3_3442	-2.61283	down	truA	information pathways	Cytoplasmic
lcl|NC_000962.3_prot_NP_217309.1_2782	inf	up	truB	information pathways	Cytoplasmic
lcl|NC_000962.3_prot_NP_218430.1_3895	-1.22996	down	trxB2	intermediary metabolism and respiration	Cytoplasmic
lcl|NC_000962.3_prot_NP_215199.1_692	-1.12474	down	tuf	information pathways	Cytoplasmic
lcl|NC_000962.3_prot_NP_215681.1_1161	-6.35237	down	typA	information pathways	Cytoplasmic
lcl|NC_000962.3_prot_NP_216205.1_1687	-3.63548	down	tyrS	information pathways	Cytoplasmic
lcl|NC_000962.3_prot_NP_218323.1_3788	-inf	down	ubiA	cell wall and cell processes	Cytoplasmic Membrane
lcl|NC_000962.3_prot_NP_215775.1_1256	-inf	down	udgB	information pathways	Unknown
lcl|NC_000962.3_prot_NP_217349.1_2821	inf	up	ugpB	cell wall and cell processes	Cytoplasmic Membrane
lcl|NC_000962.3_prot_YP_177729.1_475	-1.56677	down	umaA	lipid metabolism	Cytoplasmic
lcl|NC_000962.3_prot_NP_217492.1_2967	2.11705	up	ung	information pathways	Cytoplasmic
lcl|NC_000962.3_prot_NP_217826.1_3302	inf	up	upp	intermediary metabolism and respiration	Cytoplasmic
lcl|NC_000962.3_prot_NP_216366.1_1842	-inf	down	ureC	intermediary metabolism and respiration	Cytoplasmic
lcl|NC_000962.3_prot_NP_216368.1_1844	-1.02149	down	ureG	intermediary metabolism and respiration	Unknown
lcl|NC_000962.3_prot_NP_216154.1_1637	-1.38715	down	uvrA	information pathways	Cytoplasmic
lcl|NC_000962.3_prot_NP_216149.3_1632	-2.47131	down	uvrB	information pathways	Cytoplasmic
lcl|NC_000962.3_prot_NP_215936.1_1418	-inf	down	uvrC	information pathways	Cytoplasmic
lcl|NC_000962.3_prot_NP_217714.1_3189	-inf	down	uvrD2	information pathways	Cytoplasmic
lcl|NC_000962.3_prot_NP_215914.1_1396	inf	up	vapB10	Virulence, detoxification and adaptation	Unknown
lcl|NC_000962.3_prot_NP_216237.2_1720	inf	up	vapB12	Virulence, detoxification and adaptation	Cytoplasmic
lcl|NC_000962.3_prot_NP_215113.1_606	inf	up	vapB27	Virulence, detoxification and adaptation	Cytoplasmic
lcl|NC_000962.3_prot_NP_215757.1_1238	inf	up	vapB33	Virulence, detoxification and adaptation	Unknown
lcl|NC_000962.3_prot_NP_217276.1_2749	inf	up	vapB42	Virulence, detoxification and adaptation	Unknown
lcl|NC_000962.3_prot_NP_217924.1_3396	-2.66658	down	vapB47	Virulence, detoxification and adaptation	Cytoplasmic
lcl|NC_000962.3_prot_NP_215176.2_669	inf	up	vapB7	Virulence, detoxification and adaptation	Unknown
lcl|NC_000962.3_prot_NP_214579.1_66	inf	up	vapC1	Virulence, detoxification and adaptation	Unknown
lcl|NC_000962.3_prot_NP_215913.1_1395	2.31177	up	vapC10	Virulence, detoxification and adaptation	Unknown
lcl|NC_000962.3_prot_NP_216077.1_1561	inf	up	vapC11	Virulence, detoxification and adaptation	Cytoplasmic
lcl|NC_000962.3_prot_NP_214815.1_307	inf	up	vapC2	Virulence, detoxification and adaptation	Cytoplasmic
lcl|NC_000962.3_prot_NP_215131.1_624	inf	up	vapC29	Virulence, detoxification and adaptation	Unknown
lcl|NC_000962.3_prot_NP_215063.1_557	-2.14508	down	vapC3	Virulence, detoxification and adaptation	Cytoplasmic Membrane
lcl|NC_000962.3_prot_NP_215138.1_629	inf	up	vapC30	Virulence, detoxification and adaptation	Cytoplasmic
lcl|NC_000962.3_prot_NP_215630.1_1110	inf	up	vapC32	Virulence, detoxification and adaptation	Unknown
lcl|NC_000962.3_prot_NP_215758.1_1239	inf	up	vapC33	Virulence, detoxification and adaptation	Cytoplasmic
lcl|NC_000962.3_prot_NP_216478.1_1951	inf	up	vapC35	Virulence, detoxification and adaptation	Cytoplasmic
lcl|NC_000962.3_prot_NP_217010.1_2484	inf	up	vapC38	Virulence, detoxification and adaptation	Unknown
lcl|NC_000962.3_prot_NP_215109.1_602	inf	up	vapC4	Virulence, detoxification and adaptation	Cytoplasmic Membrane
lcl|NC_000962.3_prot_NP_217118.1_2594	inf	up	vapC41	Virulence, detoxification and adaptation	Cytoplasmic Membrane
lcl|NC_000962.3_prot_NP_215141.1_632	inf	up	vapC5	Virulence, detoxification and adaptation	Cytoplasmic
lcl|NC_000962.3_prot_NP_215475.1_963	inf	up	vapC9	Virulence, detoxification and adaptation	Unknown
lcl|NC_000962.3_prot_NP_217411.1_2882	-1.05284	down	viuB	intermediary metabolism and respiration	Cytoplasmic
lcl|NC_000962.3_prot_NP_216661.1_2134	3.12435	up	wag31	cell wall and cell processes	Cytoplasmic
lcl|NC_000962.3_prot_NP_215939.1_1421	-2.92083	down	whiA	Regulatory proteins	Cytoplasmic
lcl|NC_000962.3_prot_NP_214941.1_432	-1.71328	down	xthA	information pathways	Cytoplasmic
lcl|NC_000962.3_prot_NP_215243.1_737	-inf	down	xylB	intermediary metabolism and respiration	Cytoplasmic
lcl|NC_000962.3_prot_NP_214681.1_172	-inf	down	yrbE1A	Virulence, detoxification and adaptation	Cytoplasmic Membrane
lcl|NC_000962.3_prot_NP_215963.1_1445	-3.00575	down	zwf2	intermediary metabolism and respiration	Cytoplasmic

## Sheet: standart
Accession Number	gene name	dosR	RUS_B0_gel_bio1	RUS_B0_gel_bio2	RUS_B0_gel_bio3	RUS_B0_single_bio1	RUS_B0_single_bio2	RUS_B0_single_bio3	H37Rv_1	H37Rv_2	H37Rv_3	log2fc RUS_B0_gel/H37Rv	p_value RUS_B0_gel/H37Rv	log2fc RUS_B0_single/H37Rv	p_value RUS_B0_single/H37Rv
NP_214515.1	dnaA		3	9	5	0			14	22	10	-1.4361	0.0703735	-inf
NP_214516.1	dnaN		36	24	43	6	22	0	14	10	3	1.93161	0.0168032	0.0524674	0.965818
NP_214519.2	gyrB		20	15	78	7	2		33	24	18	0.59136	0.57336	-2.47393
NP_214520.1	gyrA		88	72	120	17	0		38	49	26	1.3091	0.0233886	-2.14775
NP_214521.1	Rv0007		2	0	2			0	1	1		0.415037		-inf
NP_214522.1	Rv0008c		14	22	14	8		11	6	5	7	1.47393	0.0174023	0.662965
NP_214523.1	ppiA		100	72	124	34	2	38	14	16	5	3.08017	0.00483821	1.08017	0.33544
NP_214528.1	pknB		37	29	50	16	5		5	6	3	3.05063	0.00532998	1.16993
NP_214529.1	pknA		6	6	15	3	0	0	2	3	1	2.16993	0.0837382	-1	0.435331
NP_214530.1	pbpA		1	2	6	0	1		4	5	4	-0.530515	0.441823	-3.11548
NP_214532.1	pstP		42	24	38	17	7		6	9	3	2.53051	0.00745285	1
NP_214533.1	fhaB		1	5	7	1	0	2	1	2	2	1.37851	0.211579	-0.736966	0.373901
NP_214534.1	fhaA		48	41	57	7	3	4	12	7	3	2.73039	0.00147148	-0.652077	0.405023
NP_214537.1	Rv0023		0		4	1		1		1		1		0
NP_214543.1	Rv0029			0	2				1	2	3	-1
NP_214548.1	Rv0034				0	0			1	1	3	-inf		-inf
NP_214550.1	Rv0036c		82	59	100	29		1	23	22	14	2.03025	0.00764138	-0.39079
NP_214552.1	Rv0038		0	2	9	1	0	0			0	inf		inf
NP_214555.1	leuS		41	22	63	8		7	8	17	8	1.93289	0.0642	-0.552541
NP_214556.1	Rv0042c		23	16	30	7		19	3	4	1	3.10852	0.00795489	2.2854
NP_214557.1	Rv0043c			0	7	0					1	1.80735		-inf
NP_214558.1	Rv0044c		4	8	11	1		0	4	6	1	1.06413	0.184074	-2.87447
NP_214559.1	Rv0045c		0		0	0			7	6	2	-inf		-inf
NP_214560.1	ino1		38	30	47	13	6		7	9	8	2.26053	0.00357747	0.247928
NP_214561.1	Rv0047c		1	5	6							inf		inf
NP_214562.1	Rv0048c		1	6	16	2	0		4	3	3	1.20163	0.382612	-1.73697
NP_214565.1	Rv0051		0		0							inf		inf
NP_214566.3	Rv0052		1		7	0				1		2		-inf
NP_214567.1	rpsF		11	41	46	6	5		5	3	4	3.02975	0.0588412	0.459432
NP_214568.1	ssb		170	233	284	56	52	86	21	23	10	3.66928	0.00314692	1.84503	0.0152181
NP_214570.1	rplI		18	31	57	8	8	19	8	10	5	2.20436	0.0748412	0.605721	0.367854
NP_214574.1	Rv0060		1	1	2	0			4	1	0	-0.321928	0.802482	-inf
NP_214579.1	vapC1		8	3	9	6	1					inf		inf
NP_214580.1	icd2		90	75	113	15	6	0	52	49	36	1.02091	0.0177388	-2.70571	0.0041571
NP_214581.1	Rv0067c		0	0	2	0		1				inf		inf
NP_214582.1	Rv0068		1	5	9	2	0		9	9	7	-0.736966	0.237796	-3.05889
NP_214583.1	sdaA				0			0	2	2	2	-inf		-inf
NP_214584.1	glyA2		0		0	0	0	0	2	1	1	-inf		-inf	0.0161301
NP_214586.1	Rv0072		0	0	0	0	0		7	7	5	-inf	0.000685233	-inf
NP_214587.1	Rv0073		7		10	2	0		7	8	6	0.280108		-2.80735
NP_214588.1	Rv0074		0	0	0	0			4	6		-inf		-inf
NP_214589.1	Rv0075		0	4	1				4	7	3	-1.48543	0.152317
NP_214591.1	Rv0077c		0	0	2	0	0		1	3	1	-1.32193	0.348641	-inf
NP_214592.1	Rv0078		0	5	4		0	3			0	inf		inf
NP_214593.1	Rv0079	Rv0079	15	11	27	4			15	13	4	0.72792	0.299566	-1.41504
NP_214594.1	Rv0080	Rv0080	1	1	2	0			5	2		-1.39232		-inf
NP_214595.1	Rv0081	Rv0081	6	4	10	0	1	0	3	2	1	1.73697	0.0657428	-2.58496	0.0667665
NP_214601.1	hycE			0	0	0			4	10	3	-inf		-inf
NP_214602.1	Rv0088		34	32	58	8	2	23	22	23	16	1.02346	0.0718189	-0.886343	0.23118
NP_214605.1	mtn		0	0	2	0	0		3	5	2	-2.32193	0.0733885	-inf
NP_214606.1	ctpA		0	0	0	0			1			-inf		-inf
NP_214613.1	fadD10		0	0	0		0		2	1		-inf		-inf
NP_214615.1	nrp		1	3	1	0	0	0	5	1	3	-0.847997	0.373901	-inf	0.0601698
NP_214617.1	ctpB		0	0	1	0	0		0			inf		inf
NP_214621.1	ctpI		10	2	3	3	0	0	1	4	5	0.584963	0.582285	-1.73697	0.209875
NP_214631.1	oxyS		0	0	0	0			6	3	2	-inf	0.0379966	-inf
NP_214632.1	oxcA		1	2	3	0	0	0				inf		inf
NP_214633.1	fadD7		0		0	0	0		33	30	26	-inf		-inf
NP_214634.1	fusA2		21	14	44	2			19	19	9	0.749192	0.331243	-2.96963
NP_214635.1	Rv0121c				1							inf		inf
NP_214637.1	Rv0123		0	2	2			0				inf		inf
NP_214639.1	pepA		10	8	2			1	1			2.73697		0
NP_214640.1	treS		8	3	19	5	1		9	8	2	0.658963	0.520143	-1.078
NP_214641.1	mak		23	17	48	12	20		12	20	8	1.1375	0.189271	0.263034
NP_214644.1	htdZ			0	0	0						inf		inf
NP_214645.1	fadE1		0	1	0	0	1		10	6	6	-4.45943	0.00701554	-3.87447
NP_214647.1	Rv0133		0		0		0			2		-inf		-inf
NP_214648.1	ephF		0	0	0	1	0		7	4	3	-inf	0.0177974	-3.22239
NP_214649.1	Rv0135c		2	6	14	0		4	1	2	1	2.45943	0.165651	0.584963
NP_214650.1	cyp138		0	0	0	0	0	0	5	5	5	-inf	0	-inf	0
NP_214651.1	msrA		0	2	5			1	1	1		1.22239		0
NP_214652.1	Rv0138		1	0	1	0	0					inf		inf
NP_214653.1	Rv0139		0	0	1	0			5	7	3	-3.90689	0.0177974	-inf
NP_214654.1	Rv0140		1	0								inf		inf
NP_214655.1	Rv0141c		0	1		0	0			1		-1		-inf
NP_214657.1	Rv0143c				0				1	1	1	-inf
NP_214658.1	Rv0144		1	4	6	0	0	1	7	9	4	-0.862496	0.218071	-4.32193	0.0131735
NP_214659.1	Rv0145		0	0	16	0			1	1	1	2.41504	0.462093	-inf
NP_214660.1	Rv0146		7	4	32	2		0	16	13	19	-0.158698	0.862743	-4
NP_214661.1	Rv0147		1	6	6	1	3		28	28	20	-2.54749	0.00261386	-3.66297
NP_214662.1	Rv0148		89	53	133	23	0	12	50	44	33	1.1146	0.105434	-1.8594	0.0209303
NP_214663.1	Rv0149								5	6	6
NP_214667.1	ptbB		31	26	19	10		4	1		1	4.66297		2.80735
NP_214668.1	fadE2		35	19	30	7	4		14	9	9	1.39232	0.0258416	-0.955606
NP_214669.1	pntAa		97	82	138	29	9	3	40	36	32	1.55345	0.014571	-1.39734	0.0526494
NP_214671.1	pntB		22	16	19	6			7	5	7	1.58496	0.00240994	-0.0780025
NP_214672.1	Rv0158		0	2	6	0		1	3	2	1	0.415037	0.737597	-2
NP_214675.1	Rv0161		1	1	2				8	8	9	-2.64386	0.000119761
NP_214677.1	Rv0163		1	8	7	1	1		1			2.41504		0
NP_214680.1	fadD5		1	2	0	1			3	5	2	-1.73697	0.0912602	-1.73697
NP_214681.1	yrbE1A		0		0	0	0		9	8	4	-inf		-inf
NP_214684.1	mce1B		53	42	45	18	1	3	35	35	25	0.559427	0.0327096	-2.11042	0.0182591
NP_214685.1	mce1C		88	83	68	23	23		40	40	35	1.05538	0.00268788	-0.736966
NP_214686.1	mce1D		121	103	87	20	28	1	51	55	38	1.11085	0.00736542	-1.55522	0.0291125
NP_214687.1	lprK		65	47	71	20	10	0	39	38	34	0.721284	0.0311998	-1.88753	0.0106504
NP_214688.1	mce1F		62	64	69	23	23		37	51	34	0.676593	0.012481	-0.822213
NP_214689.3	Rv0175		14	13	21	2		4				inf		inf
NP_214690.1	Rv0176		5		6	0			4	1	2	1.23704		-inf
NP_214691.1	Rv0177		2	6	11	0		0	1	1	1	2.66297	0.109866	-inf
NP_214692.1	Rv0178		6	6	13	1			6	2	1	1.47393	0.128395	-1.58496
NP_214693.1	lprO		0	0	0				2	3		-inf
NP_214694.1	Rv0180c		13	14	18	8	0	1	12	9	10	0.537657	0.0572352	-1.78427	0.0513744
NP_214696.1	sigG		1	1	4	0			1	2		0.415037		-inf
NP_214697.2	Rv0183		18	27	70	10	0	1	21	28	20	0.736966	0.398576	-2.64909	0.00885584
NP_214698.1	Rv0184		6	3	7	3		1	0	1		3.41504		2
NP_214699.1	Rv0185			0	1							inf		inf
NP_214700.1	bglS		3	2	7	1					1	2		0
NP_214701.1	Rv0187		6	5	9	0	0	1	1	6	2	1.152	0.132286	-3.16993	0.163279
NP_214703.1	ilvD		20	30	54	4	23		10	16	8	1.61298	0.0876563	0.252387
NP_214704.1	Rv0190		3	19	16	1	3	1	3	5	1	2.078	0.127804	-0.847997	0.373901
NP_214708.1	Rv0194		0	2	0	0	0	1				inf		inf
NP_214712.1	zmp1		18	15	60	2		0	8	3	5	2.53916	0.15354	-2.41504
NP_214713.1	Rv0199		7	6	8			5	1	2	2	2.07039	0.0013239	1.58496
NP_214715.1	Rv0201c		8	3	9	4		3	0			inf		inf
NP_214716.1	mmpL11		0	0	0	0			3		1	-inf		-inf
NP_214720.1	mmpL3		13	8	16	2			19	13	11	-0.216811	0.582643	-2.8413
NP_214721.1	Rv0207c		7	8	2	1			2	2	1	1.76553	0.101192	-0.736966
NP_214722.1	Rv0208c				1				1	2	2	-0.736966
NP_214725.1	pckA		39	34	71	17	12		36	38	13	0.726982	0.248937	-1
NP_214728.1	fadD4		0	0	0	0			2			-inf		-inf
NP_214730.1	Rv0216		9	14	3	1			2	4	1	1.89308	0.127376	-1.22239
NP_214731.1	lipW		0	0	0	0		0	1	1	2	-inf	0.0161301	-inf
NP_214734.1	lipC		0	0	0	0	0		2			-inf		-inf
NP_214735.1	Rv0221		0	0	0				6	8	4	-inf	0.00653338
NP_214736.1	echA1		10	5	20	5	0		6	8	5	0.881356	0.301257	-1.34104
NP_214737.1	Rv0223c		1	2	6	0	2		11	15	9	-1.95936	0.0205769	-3.54432
NP_214741.1	Rv0227c		32	18	44	8	11		12	11	7	1.6477	0.0496858	-0.0740006
NP_214743.2	Rv0229c			10	5		0					inf		inf
NP_214744.1	php		17	19	16	3			7	5	3	1.79355	0.00105609	-0.736966
NP_214745.1	fadE4		2	11	31	3	4		36	38	22	-1.12553	0.156102	-3.19265
NP_214746.1	Rv0232		0	0	0	0	0	0				inf		inf
NP_214747.1	nrdB		5	5	4	0		0				inf		inf
NP_214748.2	gabD2		27	24	58	10	14	1	26	27	21	0.558731	0.349644	-1.5656	0.0186779
NP_214750.1	aftD		0	1	0	0		0				inf		inf
NP_214752.1	Rv0238		1	10	8	0		2	1	4	1	1.66297	0.210174	-1
NP_214755.1	htdX		9	5	12	3		0	12	11	4	-0.0544478	0.922814	-2.58496
NP_214756.1	fabG4		191	142	204	57	64	3	90	86	55	1.21703	0.00957439	-0.897553	0.183746
NP_214757.1	fadA2		167	151	156	32	58	10	52	44	50	1.69892	3.26677e-05	-0.545968	0.337337
NP_214758.1	fadE5		26	23	40	0	2	0	23	27	20	0.34645	0.322607	-5.12928	0.00044508
NP_214761.1	Rv0247c		10	9	35	5	1	1	14	13	7	0.667425	0.490018	-2.28011	0.0245585
NP_214762.1	Rv0248c		109	81	102	17	12	1	55	68	45	0.797507	0.0182637	-2.48543	0.0048844
NP_214763.1	Rv0249c		2	3					3	3	1	0.0995357
NP_214764.1	Rv0250c		14	19	8	5	1	3	1		1	3.77259		1.58496
NP_214765.1	hsp		14	38	76	8	17	5	3	4		3.60768		1.51457
NP_214768.1	cobU			0		0				1	1	-inf		-inf
NP_214776.1	aac		0	2	2			0	1	2	3	-0.584963	0.491767	-inf
NP_214777.1	Rv0263c		0		2					1		0
NP_214780.1	oplA		0	0	5	1	0	0	4	6	6	-1.67807	0.11061	-4	0.00257026
NP_214783.1	Rv0269c		0	1	0	0						inf		inf
NP_214784.1	fadD2		109	100	138	29	16	5	88	80	56	0.631437	0.0518998	-2.1635	0.00808924
NP_214785.1	fadE6		12	11	25	1	0	0	30	49	24	-1.10154	0.105095	-6.6865	0.0107581
NP_214786.1	Rv0272c		0	1	3	0	2			2	2	-0.584963		-1
NP_214788.1	Rv0274		2	2	1	1		0				inf		inf
NP_214795.1	Rv0281		38	21	37	6	1		12	12	10	1.4975	0.0203816	-1.69515
NP_214796.1	eccA3		52	52	68	19	1	1	59	61	44	0.0687128	0.742237	-2.96523	0.00407192
NP_214797.1	eccB3		16	23	38	5	14		27	26	20	0.076962	0.855104	-1.35693
NP_214798.1	eccC3		49	39	86	17	5	8	100	73	59	-0.415037	0.35925	-2.95109	0.00584427
NP_214803.1	espG3		0	1	2	1	0		2	1	1	-0.415037	0.64333	-1.41504
NP_214804.1	eccD3		10	11	2	0			7	5	7	0.275634	0.672154	-inf
NP_214805.1	mycP3		4	6	2	1	3	0	15	20	13	-2	0.00727691	-3.58496	0.00291081
NP_214806.1	eccE3		9	9	15	4	1	1	12	13	9	-0.0430687	0.89331	-2.5025	0.00395542
NP_214809.1	Rv0295c		9	7	8	0			13	6	5	0	1	-inf
NP_214815.1	vapC2		3	12	11	2	4					inf		inf
NP_214821.1	Rv0307c		0	1	1			0				inf		inf
NP_214822.1	Rv0308		2	0	2							inf		inf
NP_214823.1	Rv0309								4	3	1
NP_214824.1	Rv0310c			6	1	0		1				inf		inf
NP_214825.1	Rv0311				0				3	3	3	-inf
NP_214827.1	Rv0313		2	2	6	0	0					inf		inf
NP_214829.1	Rv0315		3	4	8	2			6	5	6	-0.180572	0.691761	-1.5025
NP_214830.1	Rv0316		1	1	2	1						inf		inf
NP_214831.1	glpQ2		0	2	7	0	0		2	3	4	0	1	-inf
NP_214833.1	pcp		4	1	5	0	0	2				inf		inf
NP_214835.1	dcd		11	12	8	6		9	2	1		2.78427		2.32193
NP_214838.1	Rv0324		1	2	5	0	0	0		1		1.41504		-inf
NP_214842.1	Rv0328		10	9	11	4	1	5		1		3.32193		1.73697
NP_214845.1	Rv0331		10	15	4	2	1		7	3	2	1.27302	0.183472	-1.41504
NP_214846.1	Rv0332		9	7	6	3		0	5	9	5	0.211504	0.565533	-2.078
NP_214847.1	Rv0333		2	4	5	0	1		1	2	1	1.45943	0.0685871	-1.41504
NP_214848.1	rmlA			2	2	0			11	14	7	-2.41504		-inf
NP_214851.1	aspC			0	5	0			2	3	1	0.321928		-inf
NP_214852.1	Rv0338c		31	18	25	14	5		21	27	21	0.100929	0.7153	-1.27563
NP_214853.1	Rv0339c		0	0	1	0	0	0		1	1	-1.58496		-inf
NP_214855.1	iniB		34	21	17	5	10		16	13	12	0.812373	0.121469	-0.865699
NP_214856.1	iniA		7	1	13	4	0	0	15	16	9	-0.929611	0.196956	-3.32193	0.00940006
NP_214857.1	iniC		1	0	6	0	1	0	6	6	2	-1	0.364956	-3.80735	0.0344159
NP_214861.1	Rv0347		3	4	3	0			6	7	3	-0.678072	0.184074	-inf
NP_214862.1	Rv0348		1	1	3	0		1	1		0	1.73697		0
NP_214864.1	dnaK		1080	1037	1014	211	223	57	232	228	136	2.39324	2.14064e-05	-0.279589	0.602353
NP_214865.1	grpE		102	77	93	16	8	0	9	10	5	3.5025	0.000378863	0	1
NP_214867.1	hspR		0		2							inf		inf
NP_214870.1	Rv0356c		6	2	16	1		2		3	2	1.67807		-0.736966
NP_214871.1	purA		12	12	12	5	7		13	12	10	0.040642	0.724659	-0.959358
NP_214874.1	Rv0360c		3	6	1	0		4	4	3	2	0.152003	0.841596	-0.584963
NP_214875.1	Rv0361		3	6	7	0	1	5	1		1	2.41504		1
NP_214876.1	mgtE				1		0			0		inf		inf
NP_214877.1	fba		81	64	81	25	7	0	41	28	20	1.34445	0.00541419	-1.47573	0.119979
NP_214879.1	Rv0365c			1	0	0				5	4	-3.16993		-inf
NP_214897.1	Rv0383c		2	3	8	4			7	6	6	-0.547488	0.348641	-0.662965
NP_214898.1	clpB		522	425	641	142	28	9	47	49	32	3.633	0.00148415	0.483816	0.705547
NP_214903.1	purT		6	10	14	3	3		7	7	3	0.819428	0.179488	-0.917538
NP_214904.1	Rv0390		1	6	6	1	0			2		1.11548		-2
NP_214905.1	metZ		35	32	24	8	11		8	10	3	2.11548	0.00387673	0.440573
NP_214906.1	ndhA		0	0	1	0			14	15	15	-5.45943	6.96967e-06	-inf
NP_214908.1	Rv0394c		10	6	3	4		1	1	1	3	1.926	0.094066	0.584963
NP_214914.1	fadE7		10	28	7	3	0		13	17	7	0.2824	0.728905	-3.03953
NP_214918.1	fadD30		0		0	0			5	2	1	-inf		-inf
NP_214919.1	pks6		0	0	0	0	0		1	0	1	-inf	0.116117	-inf
NP_214920.1	Rv0406c		3	6	6	1		1	0	2	1	2.32193	0.0257214	0
NP_214921.1	fgd1		55	48	58	22		1	9	8	10	2.57603	0.000121409	0.353637
NP_214922.1	pta		1	2	24		0		2	2	1	2.43296	0.384288	-inf
NP_214923.1	ackA			0	0	0			2	2	2	-inf		-inf
NP_214924.1	pknG		22	25	70	7	0		17	18	10	1.37851	0.201696	-2.09954
NP_214925.1	glnH		1	3	14	1	3	0	8	8	4	-0.152003	0.883108	-2.32193	0.0289372
NP_214926.1	Rv0412c		4	13	24	5	0	1	3	2	2	2.5502	0.122046	-0.222392	0.841596
NP_214928.1	thiE		1	4	17	1		0				inf		inf
NP_214929.1	thiO		1	3	3	0			1	1		1.22239		-inf
NP_214931.1	thiG				0				0	0		inf		inf
NP_214932.1	lpqL		48	40	65	10	24		3	6	2	3.79796	0.00317362	2.21299
NP_214933.1	lpqM		0	0	5	0			5	3	6	-1.48543	0.186822	-inf
NP_214935.1	Rv0421c			1	9	0		1				inf		inf
NP_214936.1	thiD				0			0	2	0	2	-inf		-inf
NP_214937.1	thiC		2	3	9	2	4		5	5	1	0.347923	0.716026	-0.289507
NP_214939.1	ctpH		1	1	0	0	0		0	0		inf		inf
NP_214940.1	Rv0426c		0	3	2	0	0	0	1		1	0.736966		-inf
NP_214941.1	xthA		1	0	4			0	3	3	0	-0.263034	0.841596	-inf
NP_214942.1	Rv0428c		0		2				2	2	1	-0.736966
NP_214943.1	def		12	6	19	6		4	2	2	1	2.88753	0.0474207	1.58496
NP_214944.1	Rv0430			0	0							inf		inf
NP_214945.1	Rv0431		29	39	35	13	1	24	5	3	2	3.36457	0.000518907	1.926	0.236031
NP_214946.1	sodC		52	34	88	10		8	14	16	5	2.31366	0.0461795	-0.374396
NP_214947.1	Rv0433		1	2	7	1			3	3	3	0.152003	0.866194	-1.58496
NP_214948.1	Rv0434		2	1	3	1		1				inf		inf
NP_214949.1	Rv0435c		10	11	18	0		0	7	12	9	0.478047	0.275589	-inf
NP_214951.1	psd		2	0	6				6	5	5	-1	0.211579
NP_214953.1	Rv0439c		1	4	5	2	0	0	12	12	10	-1.76553	0.00433754	-4.08746	0.000347891
NP_214954.1	groEL2		1613	1603	1538	330	298	83	914	891	484	1.05442	0.00438974	-1.6868	0.0301381
NP_214955.1	Rv0441c			2	1				0	0		inf		inf
NP_214957.1	Rv0443		4	11	16	0		2	5	2	1	1.9542	0.105745	-1.41504
NP_214958.1	rskA		18	10	13	6			6	11	3	1.03562	0.101192	-0.152003
NP_214959.1	sigK		25	39	40	10	6	20	4	6	4	2.89308	0.00357162	1.36257	0.156975
NP_214964.1	mmpL4		26	12	5	5	0		6	6	3	1.51937	0.209875	-1
NP_214965.1	mmpS4			1	2				1			0.584963
NP_214966.1	Rv0452		2	1	1			1	1			0.415037		0
NP_214969.1	Rv0455c		6	12	19	3	2		2			2.62449		0.321928
NP_214970.1	echA2							0	2	3	2			-inf
NP_214971.1	Rv0457c		0		0	0	1		4	7	2	-inf		-3.11548
NP_214972.1	Rv0458		2	3	0	2	2		17	20	11	-3.26303	0.00679371	-3
NP_214976.1	lpdC		107	107	90	28	49	1	41	38	30	1.47974	0.000578567	-0.482782	0.509213
NP_214978.1	Rv0464c		0	2	5	0			7	11	5	-1.71621	0.0799153	-inf
NP_214980.1	Rv0466		44	18	70	17	0	0	11	9	6	2.34395	0.0791302	-0.612977	0.635097
NP_214982.1	fadB2		51	49	38	9	2	0	27	32	17	0.860597	0.0259328	-2.7885	0.0139368
NP_214986.1	Rv0472c		0	0	0	0		0	2	1	1	-inf	0.0161301	-inf
NP_214987.2	Rv0473		2	6	6	0	0	0			1	2.22239		-inf
NP_214988.1	Rv0474		16	14	34	13	4	1	1	3	1	3.67807	0.0370905	1.848	0.302737
NP_214989.1	hbhA		140	177	255	39	44	51	22	15	14	3.48745	0.00693509	1.39366	0.00298759
NP_214992.1	deoC		12	4	13	1		6		1		3.27302		1.80735
NP_214993.1	Rv0479c		3	1	11				23	20	18	-2.02385	0.0105571
NP_214994.2	Rv0480c		0	0	1	0			1	2	0	-1.58496	0.373901	-inf
NP_214995.1	Rv0481c			0								inf		inf
NP_214996.1	murB		0		2	0		0	2	1		-0.584963		-inf
NP_214997.1	lprQ		2	1	2		0	0	1	1	1	0.736966	0.116117	-inf
NP_214998.1	Rv0484c		8	4	9	3		0	6	8	7	0	1	-2.22239
NP_215000.1	mshA			0	0		0			0		inf		inf
NP_215001.1	Rv0487		0	0	1	0						inf		inf
NP_215004.1	senX3		0	1	3	1			1	3	2	-0.584963	0.561438	-1
NP_215005.1	regX3		27	16	30	5		3		2		3.60486		1
NP_215006.2	Rv0492c		0	0	0	0		0	2	9	3	-inf	0.0996484	-inf
NP_215007.1	Rv0493c		0		0				1	2	0	-inf
NP_215009.1	Rv0495c		0	1	3	0			1	1		0.415037		-inf
NP_215010.3	Rv0496		0	2	1				3	6	2	-1.87447	0.116117
NP_215011.1	Rv0497		10	4	8	0		1	4	3	1	1.45943	0.0771202	-2.41504
NP_215012.1	Rv0498		5	12	6	1		0				inf		inf
NP_215014.1	proC		44	31	30	15	2		12	17	14	1.28798	0.0120404	-0.753839
NP_215015.2	galE1		5	10	16	3			10	7	6	0.430634	0.476621	-1.35364
NP_215016.1	Rv0502		0		2	0			5	1	2	-1.41504		-inf
NP_215017.1	cmaA2		62	70	49	23	0	0	19	19	11	1.88514	0.00274337	-1.09115	0.345813
NP_215018.1	Rv0504c		21	30	33	4		15	8	4	2	2.58496	0.00435844	1.02554
NP_215023.1	hemA		0	0	1	0	0		2	1		-2.16993		-inf
NP_215024.1	hemC		16	19	18	7			1			4.14296		2.80735
NP_215025.2	cysG		0		0				1	1	7	-inf
NP_215026.1	hemB		14	21	7	5			1	1	0	4.39232	0.0302729	2.90689
NP_215027.1	Rv0513		1	1	7	0		0		1		1.58496		-inf
NP_215030.1	Rv0516c				2					0		inf		inf
NP_215037.1	Rv0523c		4	16	9	3		2	0		1	4.27302		2.32193
NP_215038.1	hemL		46	30	65	14	25	1	22	21	19	1.18536	0.0604731	-0.632268	0.353454
NP_215039.1	Rv0525		52	41	74	25		34	3	3	3	4.21378	0.00558378	3.29768
NP_215040.1	Rv0526		0	3	10			2				inf		inf
NP_215042.1	Rv0528		0		3		0					inf		inf
NP_215044.1	Rv0530		24	28	47	8	6	1	17	21	17	0.847997	0.111992	-1.87447	0.00571653
NP_215045.1	Rv0531			2	0			1	4	3	3	-1.73697		-1.73697
NP_215047.1	fabH		5	1	3	0			4	2	3	0	1	-inf
NP_215048.1	menA				0				1	1	1	-inf
NP_215050.2	galE2		0	0	0	0	0		6	7	4	-inf	0.00301638	-inf
NP_215051.1	Rv0537c			0	1	0						inf		inf
NP_215054.1	Rv0540				1			1	1	1	2	-0.415037		-0.415037
NP_215055.1	Rv0541c		0					0			1	-inf		-inf
NP_215056.1	menE		1	0	0	1	1		2	1	2	-2.32193	0.0474207	-0.736966
NP_215057.1	Rv0543c		0		4				1	0		2
NP_215060.1	Rv0546c		5	17	19	9	15				1	3.77259		3.58496
NP_215061.1	Rv0547c		33	31	31	9	0	8	11	10	9	1.66297	1.62897e-05	-0.819428	0.210174
NP_215062.1	menB		72	79	92	21	5	20	7	5	3	4.01792	0.00021966	1.61667	0.123105
NP_215063.1	vapC3		0		2			0			1	0		-inf
NP_215065.1	fadD8		0	0	0	0			4	5	10	-inf	0.0269653	-inf
NP_215066.1	Rv0552		0	0	1	0		0	0	2	1	-1.58496	0.373901	-inf
NP_215067.1	menC		0	1	0					1	2	-2.16993
NP_215068.1	bpoC		7	5	13	3	0		10	12	10	-0.356144	0.402532	-2.83007
NP_215069.1	menD		0	1	2				3	2	1	-1	0.287864
NP_215070.1	Rv0556			0	2	0			1	1		0		-inf
NP_215071.1	mgtA		0		1	0						inf		inf
NP_215073.1	Rv0559c		3	11	13	3	4					inf		inf
NP_215074.1	Rv0560c		1		3	1		0		1		1		-1
NP_215075.1	Rv0561c		0	0	0	0		0	3	0		-inf		-inf
NP_215076.1	grcC1		63	42	57	16	0	4	15	21	8	1.88042	0.00570285	-1.1375	0.259975
NP_215077.1	htpX		12	13	16	4		7	2	1		3.18763		1.87447
NP_215078.1	gpdA1		4	4	7				8	7	11	-0.793549	0.0789276
NP_215079.1	Rv0565c		0		0		0		2	2	1	-inf		-inf
NP_215080.1	Rv0566c		16	23	33	7		14	3	5	2	2.848	0.0145628	1.65535
NP_215081.1	Rv0567		0	1	0	0			1			-1.58496		-inf
NP_215082.1	cyp135B1		1	1	1	0	0	0	5	4	2	-1.87447	0.0390205	-inf	0.0141726
NP_215083.1	Rv0569	Rv0569	6	34	16	3	5		0	0	0	inf	0.0849169	inf
NP_215084.1	nrdZ	nrdZ	17	9	25	1	0	0	16	14	11	0.314873	0.529031	-5.35755	0.000864211
NP_215085.1	Rv0571c	Rv0571c	9	13	9	1	1	0	9	7	10	0.253757	0.35601	-3.70044	0.00105756
NP_215090.1	Rv0576		13	10	14	3		0	14	13	13	-0.112475	0.467605	-3.152
NP_215091.1	TB27.3		36	24	30	7			11	7	5	1.96829	0.00454921	-0.131245
NP_215094.1	Rv0580c		33	50	92	11	0	27	34	33	26	0.912052	0.197688	-1.29123	0.0899215
NP_215097.1	lpqN		14	10	11	2	0		3	1		2.54432		-1
NP_215100.1	mce2R		13	17	13	4	0	1	1	1	0	4.42626	0.000574363	1.32193	0.467605
NP_215106.1	mce2D		1	5	1		0				6	-1.36257		-inf
NP_215109.1	vapC4			3	1							inf		inf
NP_215111.1	Rv0597c		0	0	2	0		0		0	4	-1.58496		-inf
NP_215112.1	vapC27		7	16	11	4	3	0			1	3.5025		1.22239
NP_215113.1	vapB27			1	0							inf		inf
NP_215116.1	tcrA		0		1	0					0	inf		inf
NP_215118.1	lpqO		9	7	6	3	0		2	2	2	1.87447	0.00377202	-0.415037
NP_215127.1	Rv0613c		51	40	66	11	0	0	20	19	10	1.67991	0.0116753	-2.15528	0.0594293
NP_215131.1	vapC29			1	0							inf		inf
NP_215134.1	galK		0	1	0	0	0					inf		inf
NP_215138.1	vapC30			1	1	0						inf		inf
NP_215141.1	vapC5			1								inf		inf
NP_215144.1	recB		0	0	1	0	0		4	3	2	-3.16993	0.0161301	-inf
NP_215145.1	recC		0	0	0	0		0	7	4	7	-inf	0.00388254	-inf
NP_215146.1	echA3		83	76	62	16		83	22	15	11	2.20294	0.0011585	1.62936
NP_215147.1	Rv0633c		8	10	12	9		0	2	1	1	2.90689	0.00196074	1.75489
NP_215148.1	Rv0634c		8	9	7	1	0		0	2	2	2.58496	0.00164129	-1.41504
NP_215149.1	hadA		8	29	21	2		20	9	13	7	1	0.203641	0.186413
NP_215150.1	hadB		1	21	36	1	9		6	7	9	1.39855	0.30366	-0.552541
NP_215151.1	hadC		1	26	28	1	1	6	8	5	4	1.6939	0.222091	-1.08746	0.218071
NP_215153.1	nusG		46	35	57	22		3	12	14	8	2.02106	0.0062566	0.141356
NP_215154.1	rplK		8	14	25	5	5	1	3	2	2	2.74723	0.0556545	0.652077	0.386912
NP_215155.1	rplA		17	19	46	3	1	2	20	21	21	0.403356	0.515528	-3.36923	9.6791e-06
NP_215156.1	mmaA4		97	117	90	31	11	5	37	31	23	1.74013	0.00142541	-0.953206	0.172594
NP_215157.1	mmaA3		28	31	23	8			27	22	13	0.403356	0.2302	-1.36923
NP_215158.1	mmaA2		38	35	28	6	0	0	29	35	22	0.231947	0.354972	-3.8413	0.00330981
NP_215159.1	mmaA1		7	7	8	3	0		5	7	5	0.371969	0.0890093	-1.91754
NP_215160.1	lipG		1		3	0			3	3	5	-0.874469		-inf
NP_215161.1	Rv0647c		2	6	8		2		24	19	19	-1.9542	0.00320938	-3.36923
NP_215165.1	rplJ		78	76	106	17	4	38	17	22	11	2.37851	0.00235438	0.238787	0.787383
NP_215166.1	rplL		21	72	53	16	36	2	27	30	24	0.849975	0.221648	-0.584963	0.419714
NP_215168.1	Rv0654		1	3	4	0	0		4	2	2	0	1	-inf
NP_215169.1	mkl		33	22	32	7	10	0	18	23	12	0.715023	0.0749858	-1.64046	0.0507936
NP_215176.2	vapB7		1	0	0	0	0	0				inf		inf
NP_215177.1	atsD		57	50	81	16						inf		inf
NP_215181.1	rpoB		388	252	314	60	16	4	110	106	65	1.76342	0.00584882	-1.8125	0.0396789
NP_215182.1	rpoC		318	234	259	61	10	2	141	140	94	1.11281	0.0077361	-2.36092	0.0139908
NP_215183.1	Rv0669c		14	17	12	1	0	0	7	5	5	1.3388	0.00561189	-4.08746	0.00201873
NP_215184.1	end		61	49	52	16	0	1	3	3	1	4.5325	0.000147215	1.28011	0.557652
NP_215186.1	fadE8		28	23	23	6	9	0	13	14	7	1.12199	0.00833512	-1.18057	0.13872
NP_215187.1	echA4		0	0	0	0			1	1	1	-inf	0	-inf
NP_215190.1	mmpL5		0	1	0				7	9	4	-4.32193	0.0131735
NP_215192.1	Rv0678		8	9	19	1		7	4	4	3	1.71049	0.0774702	0.125531
NP_215195.1	Rv0681		0	0	6			0	3	2	2	-0.222392	0.87739	-inf
NP_215196.1	rpsL		12	7	11	5	0	0				inf		inf
NP_215197.1	rpsG		47	29	55	7	0	20	9	7	5	2.64111	0.00919732	0.36257	0.754535
NP_215199.1	tuf		359	321	394	68	135	26	437	364	205	0.0943637	0.767586	-2.13521	0.0265095
NP_215200.1	Rv0686		7	5	10	2		0	10	9	5	-0.125531	0.767644	-3
NP_215201.1	Rv0687						0			1				-inf
NP_215202.1	Rv0688		4	1	13	0	4		11	8	8	-0.584963	0.467605	-2.16993
NP_215204.1	Rv0690c		2	2	9	0			1			2.11548		-inf
NP_215208.1	lldD1		4	4	11	2	2	0	5	9	8	-0.211504	0.722574	-2.45943	0.012009
NP_215210.1	Rv0696		0	0	0	0	0	0	2	2	2	-inf	0	-inf	0
NP_215211.1	Rv0697				0				1		1	-inf
NP_215214.1	rpsJ		16	36	48	10	26	3	6	3		2.88897		1.53051
NP_215215.1	rplC		14	16	50	6	2	6	6	7	4	2.23447	0.147487	-0.280108	0.565533
NP_215216.1	rplD		14	13	46	3	0	8	21	17	10	0.604862	0.501899	-2.12553	0.036047
NP_215217.1	rplW		3	9	15	1	2	2	8	3	2	1.05445	0.30074	-1.37851	0.2302
NP_215218.1	rplB		14	2	15	3		1	9	8	6	0.430634	0.566037	-1.9386
NP_215219.1	rpsS		8	15	16	2	2		1	1	1	3.70044	0.008851	1
NP_215220.1	rplV		6	9	19	1		1	16	12	7	-0.0418202	0.947022	-3.54432
NP_215221.1	rpsC		40	27	79	11	2	4	17	23	9	1.57511	0.115708	-1.52725	0.0944926
NP_215222.1	rplP		24	13	57	6	0	8	7	10	7	1.96963	0.15323	-0.777608	0.269621
NP_215223.1	rpmC		11	8	22	4	5					inf		inf
NP_215224.1	rpsQ		10	23	21	6	2	11	5	4	2	2.29546	0.0256995	0.788496	0.386912
NP_215225.1	atsA		0	0	9	0			9	9	6	-1.41504	0.189004	-inf
NP_215226.1	Rv0712				1					2		-1
NP_215228.1	rplN		3	9	25	1	2	1	8	12	6	0.509014	0.618285	-2.70044	0.015033
NP_215229.1	rplX		5	25	20	7	12	5			1	4.05889		3
NP_215230.1	rplE		125	119	166	38	10	58	21	13	11	3.18763	0.0012823	1.23607	0.226818
NP_215232.1	rpsH		16	34	78	6	11	22	11	9	2	2.54057	0.130538	0.825971	0.357713
NP_215233.1	rplF		9	15	34	2	1	8	14	8	12	0.770518	0.359653	-1.62803	0.0524647
NP_215234.1	rplR		3	17	27	1	2	13		2	1	3.38466		1.83007
NP_215235.1	rpsE		16	11	31	6	0	8	10	11	2	1.33442	0.154223	-0.716207	0.465953
NP_215236.1	rpmD		2	2	3	0	0	0		0		inf		inf
NP_215237.1	rplO		14	20	30	6	3	10	9	8	4	1.60768	0.0432854	-0.14439	0.80582
NP_215238.1	sppA		20	28	75	11	6	3	20	24	30	0.733061	0.401045	-1.88753	0.00846185
NP_215243.1	xylB		0		0					2	1	-inf
NP_215244.1	Rv0730		14	10	18	5	0	1	13	14	10	0.182864	0.556883	-2.62449	0.00601993
NP_215245.1	Rv0731c		10	8	37	3			11	10	8	0.923379	0.40838	-1.68806
NP_215246.1	secY			0	0	0			1	5		-inf		-inf
NP_215247.1	adk		75	73	86	28		49	11	8	7	3.16993	8.00766e-05	2.15131
NP_215249.1	sigL		0	0	0	0						inf		inf
NP_215251.1	Rv0737		0		0						1	-inf
NP_215252.1	Rv0738		9	18	27	0		6	1	5	2	2.75489	0.0452402	0.169925
NP_215257.1	Rv0743c			0	1		0		1			-1		-inf
NP_215265.1	mmsB			1	1				4	3	2	-1.58496
NP_215266.1	fadE9		0		0	0			1	3		-inf		-inf
NP_215267.1	mmsA		38	24	40	5	23		26	19	12	0.839535	0.0808001	-0.440573
NP_215270.1	Rv0756c		12	11	19	6	0	5		1		3.80735		1.87447
NP_215271.1	phoP		50	40	79	14	0	3	19	19	12	1.75702	0.0292103	-1.55639	0.0860646
NP_215272.1	phoR		2	4	10	1	3		2	4	1	1.19265	0.306346	-0.222392
NP_215273.3	Rv0759c			0	6	0	0		1	1	0	2.16993		-inf
NP_215282.1	aldA		0		0	0			3	3	1	-inf		-inf
NP_215283.1	Rv0769		2	1	5			1	2	1	1	1	0.345271	-0.415037
NP_215285.1	Rv0771		0	0	4		0					inf		inf
NP_215286.1	purD		2	5	3	1	0		5	7	4	-0.678072	0.184074	-3.41504
NP_215287.1	ggtA		0	7	2		0	2	1	3	1	0.847997	0.574819	-0.736966
NP_215288.2	Rv0774c			0	0				1	1	2	-inf
NP_215289.1	Rv0775		1	2	3					2		0
NP_215291.1	purB		0	2	11	0	3		11	4	3	-0.469485	0.712807	-2
NP_215292.1	cyp126		0	2	1	0	1		3	2	0	-0.736966	0.561438	-1.73697
NP_215293.1	Rv0779c		0	0	0	0	0				1	-inf		-inf
NP_215294.1	purC		10	10	21	5		0	7	9	4	1.03562	0.15059	-1.41504
NP_215299.1	Rv0785		2	1	5	0	1		5	6	5	-1	0.0993007	-3.41504
NP_215300.2	Rv0786c		3	3	2	0				1		1.41504		-inf
NP_215303.1	purQ		27	14	44	8		14	6	7	2	2.5025	0.0572352	1.1375
NP_215306.1	Rv0791c				0				1	3		-inf
NP_215308.1	Rv0793		4	11	27	2	4					inf		inf
NP_215313.1	cfp29		119	97	158	37	1		14	18	11	3.12063	0.00355334	0.406625
NP_215314.1	Rv0799c		3	10	5	1			2	3	1	1.58496	0.137727	-1
NP_215315.1	pepC		7	14	5	5	3		2	2	3	1.89308	0.082567	0.777608
NP_215316.1	Rv0801		6	7	7	2	2		1		1	2.73697		1
NP_215317.1	Rv0802c				1	0			1	1	2	-0.415037		-inf
NP_215318.1	purL		13	12	27	2	0	0	15	14	9	0.452512	0.419027	-4.24793	0.00368696
NP_215322.1	Rv0807		0	0	3			1	1		1	0		0
NP_215323.1	purF		0	0	1	0	0		1	2	1	-2	0.101192	-inf
NP_215324.1	purM		6	8	8	0		0	7	14	7	-0.347923	0.456153	-inf
NP_215326.1	Rv0811c		3	2	7	2	4	0	2	4	2	0.584963	0.468527	-0.415037	0.64333
NP_215328.1	Rv0813c		2	2	17	0		5	2	2	1	2.07039	0.347173	0.584963
NP_215329.1	sseC2		8	11	22	4	2		6	6	2	1.5502	0.113747	-0.63743
NP_215330.1	cysA2		75	63	89	23	3	0	27	26	34	1.3836	0.00415495	-1.7425	0.0564064
NP_215333.1	Rv0818		24	20	40	14		1	3	4	2	3.22239	0.01518	1.32193
NP_215334.1	mshD		2	2	9	0			2	3	3	0.70044	0.518519	-inf
NP_215335.1	phoT		2	3	7	0				2	1	1.41504		-inf
NP_215336.1	phoY2		6	7	11	0	0	0	5	4	2	1.12553	0.069934	-inf	0.0141726
NP_215337.1	Rv0822c		0	0	0	0	0	0		0	1	-inf		-inf
NP_215338.1	Rv0823c		0	1	0	0	2		4	1	3	-3	0.0685871	-1.41504
NP_215340.1	Rv0825c		0	0	0	0	0		7	1	2	-inf	0.146912	-inf
NP_215341.1	Rv0826		0		0	0		0				inf		inf
NP_215343.1	Rv0828c			0	2			1				inf		inf
NP_215345.1	Rv0830		2		8	0			1	2		1.73697		-inf
NP_215346.1	Rv0831c		94	83	77	25	1	2	38	42	29	1.2205	0.00154198	-1.96083	0.0364823
NP_215354.1	Rv0839			2	1	0	0			1	1	0.584963		-inf
NP_215359.1	narL		0	0	0		0		1	3		-inf		-inf
NP_215360.1	Rv0845		1	0	0	0	0	0	1			-1.58496		-inf
NP_215361.1	Rv0846c		0		1							inf		inf
NP_215367.2	fadD16		0	0	1	0		1				inf		inf
NP_215368.1	pdc		0	1	7		1		10	10	6	-1.70044	0.0790837	-3.11548
NP_215369.1	Rv0854		13	8	10	4	0	7	2		1	2.78427		1.28951
NP_215373.1	dapC		2	1	2			0	1	2		0.152003		-inf
NP_215374.1	fadA		48	33	73	15	35	1	45	36	24	0.552541	0.282281	-1.04182	0.195374
NP_215375.1	fadB		129	99	185	27	5	1	106	92	65	0.651079	0.147879	-2.99452	0.00613221
NP_215376.3	ercc3			0	2		0		6	8	3	-2.5025		-inf
NP_215377.1	Rv0862c		1	0	8	0	0		4	6	6	-0.830075	0.420778	-inf
NP_215379.1	moaC2		6	22	12	2	4	14				inf		inf
NP_215380.1	mog		1	4	6		0	1	3	2		0.552541		-2.32193
NP_215381.1	moaE2		1	9	8	1	2					inf		inf
NP_215386.1	cspB		6	23	23	2	7	1	5	3		2.11548		-0.263034
NP_215388.1	fadE10		239	249	167	33	11	15	71	76	40	1.80846	0.00520197	-1.66425	0.0314333
NP_215390.1	Rv0875c			2	3							inf		inf
NP_215392.1	Rv0877		2	0	0				2	1		-1.16993
NP_215395.1	Rv0880		2	11	10	1	1	0			0	inf		inf
NP_215399.1	serC		76	55	69	18	31	2	28	30	21	1.34008	0.00394054	-0.631355	0.349595
NP_215400.1	Rv0885			0	0		0	0	4	1	3	-inf		-inf
NP_215401.1	fprB		0	1	1	0			1	6	2	-2.16993	0.209875	-inf
NP_215402.1	Rv0887c			1	1							inf		inf
NP_215403.1	Rv0888		0	0	0	0			8	8	4	-inf	0.00749043	-inf
NP_215404.1	citA		24	23	33	5	9	0	18	18	11	0.767339	0.049362	-1.74723	0.0346328
NP_215407.1	Rv0892		0	1	1	0						inf		inf
NP_215411.1	gltA2		249	269	287	66	114	22	63	69	45	2.18524	9.05289e-05	0.190606	0.777189
NP_215412.1	Rv0897c				0				2	1	4	-inf
NP_215414.1	ompA		8	6	12	3	0		0	2	2	2.70044	0.0177043	0.169925
NP_215416.1	Rv0901		5	1	6	2		0	1			2		0
NP_215417.1	prrB		5	12	15	2	1	2	8	2	5	1.09311	0.174045	-1.58496	0.131778
NP_215418.1	prrA		23	17	48	12		5	9	11	8	1.65208	0.103905	-0.13493
NP_215419.1	accD3		0	0	0	0			1	2	2	-inf	0.00749043	-inf
NP_215420.1	echA6		44	37	62	12	1	19	16	19	22	1.32698	0.0199509	-0.83289	0.205483
NP_215421.1	Rv0906		11	11	8	4			7	7	5	0.658963	0.0379966	-0.662965
NP_215422.1	Rv0907									2
NP_215423.1	ctpE		0	0	0	0			0	1	1	-inf	0.116117	-inf
NP_215425.1	Rv0910		0	2	2			0	2	4	4	-1.32193	0.101192	-inf
NP_215426.1	Rv0911		4	0	6	0		2	1	3	4	0.321928	0.752315	-1.41504
NP_215428.1	Rv0913c									2
NP_215429.1	Rv0914c		0	0	1	0			0	5		-2.90689		-inf
NP_215434.1	Rv0919		0		1			0				inf		inf
NP_215435.1	Rv0920c		0		0	0						inf		inf
NP_215438.1	Rv0923c		0		0	0	0				1	-inf		-inf
NP_215440.1	Rv0925c		23	10	35	10		3	7	5	5	2	0.078947	0.197939
NP_215441.1	Rv0926c		6	4	12	0			8	9	6	-0.0641303	0.902702	-inf
NP_215442.1	Rv0927c			0	0				10	11	7	-inf
NP_215446.1	pknD		54	52	112	18	5	13	52	40	22	0.935294	0.182491	-1.66297	0.0521423
NP_215448.1	pstB		9	9	10	3		1	7	13	6	0.106915	0.77805	-2.11548
NP_215452.1	mku		1	2	0				1	0		1
NP_215453.1	ligD		0	0	0	0		0		1		-inf		-inf
NP_215454.1	Rv0939		0	0	0	0			5	3	2	-inf	0.0194418	-inf
NP_215455.1	Rv0940c				2	0			3	2	3	-0.415037		-inf
NP_215460.1	Rv0945		0	0	8						1	1.41504
NP_215461.1	pgi		11	6	22	1	11		15	22	11	-0.29956	0.627406	-1.41504
NP_215466.1	sucC		65	57	102	20	34	0	43	33	26	1.13493	0.0506324	-0.917538	0.220518
NP_215467.1	sucD		49	35	63	8	1	1	34	36	24	0.645083	0.117954	-3.23266	0.00308514
NP_215468.1	Rv0953c		0		1				2			-2
NP_215471.1	purN		3	3	6	0		2	1	1		2		0
NP_215472.1	purH		6	8	12	3	7		19	11	10	-0.621488	0.236031	-1.41504
NP_215473.1	Rv0958		77	40	86	22	37		1	4	2	4.85798	0.00978774	3.66025
NP_215474.1	Rv0959		0	0	5	0	0	0	1	1	1	0.736966	0.709597	-inf	0
NP_215475.1	vapC9		0		0		0					inf		inf
NP_215481.2	Rv0966c		0	0	3			0				inf		inf
NP_215482.1	csoR		6	11	12	2	0	1		0		inf		inf
NP_215483.1	Rv0968		2	7	11	1	2	1	4	2	4	1	0.282631	-1.32193	0.0550406
NP_215484.3	ctpV		2	2	3	0	0	0	5	6	2	-0.893085	0.184074	-inf	0.022646
NP_215486.1	echA7		26	18	31	5						inf		inf
NP_215487.1	fadE12		29	26	41	8	9		3	4	1	3.58496	0.00327182	1.67243
NP_215488.1	accA2		46	32	80	21	0			0		inf		inf
NP_215489.1	accD2		0	1	1	0	0			1		-0.584963		-inf
NP_215490.1	fadE13		0	2	3	0	0					inf		inf
NP_215491.1	Rv0976c		1	0	1	0				0		inf		inf
NP_215496.2	mprA		8	9	12		0		3	7	5	0.95109	0.0488116	-inf
NP_215497.1	mprB		0	0	0			0	1	1	1	-inf	0	-inf
NP_215498.1	pepD		23	17	25	8	0		2	0	3	3.70044	0.00144954	1.26303
NP_215499.1	moaB2		10	44	38	9	19	1	24	30	20	0.314109	0.610446	-1.35147	0.0656656
NP_215500.1	mscL		7	17	23	3		8	3	3	4	2.23266	0.0578133	0.722466
NP_215501.1	Rv0986		5	2	11	0			3	3		1		-inf
NP_215502.1	Rv0987		0		0	0	0	0	1	2	1	-inf		-inf	0.0161301
NP_215503.1	Rv0988										1
NP_215504.1	grcC2		1	0	2	0			4	1	3	-1.41504	0.189004	-inf
NP_215507.1	Rv0992c		3	3	7	1		0	2		1	1.53051		-1.58496
NP_215508.1	galU		1	1	6	0	0		6	7	5	-1.16993	0.131778	-inf
NP_215513.1	Rv0998		0	0	1	0					0	inf		inf
NP_215514.1	Rv0999		0	0	5	0		0	4	2	2	-0.678072	0.607168	-inf
NP_215517.1	arcA		9	9	20	2	5		10	11	11	0.247928	0.615837	-1.60768
NP_215522.1	Rv1006		17	11	34	5	9		17	20	7	0.494765	0.491409	-1.06711
NP_215523.1	metS		15	11	61	6	10	0	8	10	13	1.48875	0.310971	-0.954196	0.198644
NP_215524.1	tatD		0	0	1	0		0	1	2	1	-2	0.101192	-inf
NP_215526.1	ksgA		0		0	0	0			2		-inf		-inf
NP_215527.1	ispE		0	0	1	0			2	3	1	-2.58496	0.0667665	-inf
NP_215529.1	pks16		1	6	5	0	0	0	8	4	6	-0.584963	0.355232	-inf	0.00653338
NP_215530.1	pth				1	0						inf		inf
NP_215531.1	rplY		8	8	3	0		1	6	6	6	0.0780025	0.851237	-3.58496
NP_215532.1	lpqT		0	1	0			1				inf		inf
NP_215533.1	prsA		57	40	67	10			22	27	18	1.29146	0.0176067	-1.1592
NP_215534.1	glmU		10	10	24	6	6		9	10	7	0.758992	0.275081	-0.530515
NP_215535.1	Rv1019			2	6			1	6	2	4	0		-2
NP_215536.1	mfd		0	0	5	0	0	0	4	1	4	-0.847997	0.530412	-inf	0.039942
NP_215537.1	Rv1021		12	11	13	1	0		9	6	3	1	0.0303197	-3.58496
NP_215539.1	eno		125	100	153	44	70	3	73	70	50	0.969785	0.0218949	-0.722092	0.290078
NP_215540.1	Rv1024		1	1	2	0		0	0			inf		inf
NP_215541.1	Rv1025		2	1		0						inf		inf
NP_215542.1	Rv1026		0	0	1					1		-1.58496
NP_215572.1	Rv1056				1	0			3	8	3	-2.22239		-inf
NP_215574.1	fadD14		2	2	6	2	0		5	7	4	-0.678072	0.279083	-2.41504
NP_215575.1	Rv1059		0	0	0	0	0		3	1		-inf		-inf
NP_215576.1	Rv1060		1	13	34	3	1	12		1		4		2.41504
NP_215577.1	Rv1061		0		1	0			1	2	1	-1.41504		-inf
NP_215579.1	Rv1063c		0	5	3	0	0	2	3	3		-0.169925		-2.16993
NP_215585.1	Rv1069c		0		0	0			2	4	4	-inf		-inf
NP_215586.1	echA8		36	24	43	11		8	8	9	9	1.98606	0.00989481	0.13245
NP_215587.1	echA9		6	5	18	0	1	0	10	12	5	0.103093	0.89331	-4.75489	0.0147206
NP_215590.1	fadA3		62	49	83	16	26	1	53	59	48	0.277985	0.337201	-1.89566	0.00794147
NP_215594.1	pra		34	41	30	4	6	0	18	15	14	1.15966	0.00488556	-2.23266	0.00445472
NP_215595.1	metB		16	22	35	4	13		12	10	14	1.0199	0.0975185	-0.4975
NP_215596.1	greA		10	24	24	0	0	0	2			3.27302		-inf
NP_215598.1	mca		25	9	17	5		0	6	1	1	2.67243	0.0432854	-0.0931094
NP_215600.1	Rv1084		0	0	4				2		1	-0.169925
NP_215602.1	Rv1086		0	2	9	1						inf		inf
NP_215608.1	coaA			0	0			0	7	3	2	-inf		-inf
NP_215610.1	desA2		70	66	84	10	4	4	43	41	34	0.898717	0.00508072	-2.71272	0.000595083
NP_215611.1	phoH2		0	0	1	0	0		8	5	5	-4.16993	0.00578456	-inf
NP_215612.1	Rv1096		0	3	9	3		1	2	3		0.678072		-0.321928
NP_215613.1	Rv1097c		22	18	26	8			5	3	6	2.23704	0.00217848	0.777608
NP_215614.1	fum		196	170	208	47	103	3	29	36	20	2.75552	0.000177612	0.847997	0.48241
NP_215615.3	glpX		58	40	34	16	19		10	15	7	2.04439	0.0117094	0.714246
NP_215616.1	Rv1100		24	20	31	8		20		0		inf		inf
NP_215617.1	Rv1101c				0	0		0	3	4	4	-inf		-inf
NP_215618.1	mazF3		2			0						inf		inf
NP_215622.1	Rv1106c		1	0	2	0			8	10	6	-3	0.0056089	-inf
NP_215624.1	xseA		0	0	3	0	0		1		0	1		-inf
NP_215625.1	Rv1109c		14	11	9	4			6	1	3	1.76553	0.017641	0.263034
NP_215628.1	Rv1112		11	11	19	1	4		7	5	4	1.35755	0.0412687	-1.09311
NP_215630.1	vapC32		0	1	3		1					inf		inf
NP_215633.1	Rv1117		0	0	0	0	0	0				inf		inf
NP_215634.1	Rv1118c		16	14	16	5		1	5	5	2	1.9386	0.00070509	-0.415037
NP_215638.1	gnd2		50	26	58	10	1		6	8	1	3.1592	0.0157055	0.137504
NP_215640.1	ephC		4	5	10	0		0	8	6	1	0.341037	0.657541	-inf
NP_215642.1	Rv1126c		4	6	13	0		4	3	3	2	1.52356	0.14304	-0.415037
NP_215643.1	ppdK		0	0	2	0	0	0				inf		inf
NP_215645.1	Rv1129c		0		4	0	0		1	0		2		-inf
NP_215646.1	prpD		0	0	16		12		7	5	4	0	1	1.16993
NP_215647.1	prpC		0		1	0	0	0	1	1	1	-1		-inf	0
NP_215648.1	Rv1132		0	0	0			0	2	1		-inf		-inf
NP_215649.1	metE		900	924	1237	152	170	70	329	354	205	1.78537	0.00356234	-1.17971	0.0405693
NP_215656.1	Rv1140				0							inf		inf
NP_215657.1	echA11		0	0	2				5	2	1	-2	0.219307
NP_215658.1	echA10		0		1							inf		inf
NP_215659.1	mcr		0	0	1	0			4	3	2	-3.16993	0.0161301	-inf
NP_215660.1	Rv1144		8	13	29	4		0	16	11	6	0.599462	0.461248	-2.45943
NP_215664.1	Rv1148c		0	1	3	0	0	0				inf		inf
NP_215667.1	Rv1151c			1	3				1			1
NP_215668.1	Rv1152		1	1	6		1					inf		inf
NP_215671.1	Rv1155		0	5	3				2		1	0.830075
NP_215672.1	Rv1156		16	15	19	9		0	1	2		3.47393		1.58496
NP_215676.1	mutT2		0		0							inf		inf
NP_215677.1	narG		67	39	28	10	0		23	24	16	1.08881	0.117141	-2.07039
NP_215678.1	narH		7	12	6	0	1		10	8	4	0.184425	0.716026	-3.87447
NP_215681.1	typA		0	0	1		0		12	10	5	-4.75489	0.0147206	-inf
NP_215682.1	lpqW		12	7	22	1	0		1	1	1	3.77259	0.0453529	-1
NP_215683.1	Rv1167c		1	0	8	0		1	1			1.58496		-1
NP_215686.1	mshB		6	5	6	6			7	5	5	0	1	0.0824622
NP_215689.1	fbiC		0	0	0	0	0	0	7	3	0	-inf	0.175523	-inf	0.175523
NP_215691.1	fadH		1	1	7	0			16	15	9	-2.152	0.0251737	-inf
NP_215693.1	fdxC		5	4	6	0		4	3	2		1		-0.321928
NP_215694.1	Rv1178		3	4	3	1	2		2	6	2	0	1	-1.152
NP_215695.1	Rv1179c		0	0	0	0			17	16	10	-inf	0.00279713	-inf
NP_215696.1	pks3		0	0	0	0			18	19	10	-inf	0.00532486	-inf
NP_215697.1	pks4		24	20	32	3		0	143	134	116	-2.37046	0.000262023	-6.44846
NP_215698.1	papA3				0				3	1	1	-inf
NP_215699.1	mmpL10		0	0	0	0			1	2		-inf		-inf
NP_215701.1	fadD21		7	10	31	1	2		24	22	12	-0.273018	0.712174	-3.68806
NP_215703.1	rocA		0	0	1				1	1	4	-2.58496	0.189004
NP_215704.1	Rv1188		0		0				4	5	2	-inf
NP_215706.1	Rv1190		0	1	0	0			4	5	7	-4	0.00607361	-inf
NP_215707.1	Rv1191		27	26	42	3		4	12	10	11	1.52546	0.0165505	-1.65208
NP_215708.1	Rv1192		2	1	3	0	0	0	6	12	9	-2.16993	0.0185536	-inf	0.00653338
NP_215709.1	fadD36		1	0	4	0	0		7	3	4	-1.48543	0.152317	-inf
NP_215710.1	Rv1194c		0	1	5				11	16	22	-3.02975	0.0153094
NP_215714.1	esxL		4						16	15	6	-1.62449
NP_215717.1	dapD		36	32	38	10	0	0	17	12	13	1.3356	0.000794251	-2.07039	0.0437179
NP_215720.1	Rv1204c		1	0	0	0		0		0		inf		inf
NP_215722.1	fadD6		0	1	1	1			26	26	17	-5.10852	0.00177975	-4.52356
NP_215723.1	folP2		3	2	6	0		0	0	1	2	1.87447	0.116117	-inf
NP_215724.1	gpgS		0	0	0	0		0				inf		inf
NP_215725.1	Rv1209		7	9	28	3	6	2	1			3.87447		1.87447
NP_215728.1	glgA		0	0	0	0	0					inf		inf
NP_215729.1	glgC		1	0	1				1	2	1	-1	0.2302
NP_215731.1	Rv1215c		1	2	1	0	0		9	7	8	-2.58496	0.000562004	-inf
NP_215734.1	Rv1218c		1	0	10	1	0		7	3	3	-0.241008	0.856108	-3.11548
NP_215735.1	Rv1219c				0			1				inf		inf
NP_215736.1	Rv1220c		13	8	21	3		7	7	6	4	1.30485	0.0986733	-0.180572
NP_215739.2	htrA		189	141	201	55	33	3	9	14	3	4.35213	0.000826684	1.80735	0.232242
NP_215740.1	tatB			0	1	0	0	0				inf		inf
NP_215741.1	Rv1225c		0		0	0		0	1	1		-inf		-inf
NP_215745.1	mrp		5	8	19	2	0		7	5	7	0.752072	0.371345	-2.66297
NP_215747.1	Rv1231c		9	11	11	0	0	7	1			3.36923		1.22239
NP_215748.1	Rv1232c		0	1	2				9	7	8	-3	0.00101666
NP_215750.1	Rv1234		1	24	26	4	1	4	5	2	2	2.5025	0.158302	0	1
NP_215751.1	lpqY		1	2	8	1	1		5	6	1	-0.125531	0.906554	-2
NP_215754.1	sugC		8	5	9	1	2		8	4	5	0.371969	0.382319	-1.91754
NP_215755.1	corA		0	0					5	4	2	-inf
NP_215756.1	mdh		211	187	197	52	14	13	60	48	53	1.88583	4.92781e-05	-1.02714	0.109052
NP_215757.1	vapB33		1	0	0	0	0					inf		inf
NP_215758.1	vapC33			1	3	0			0			inf		inf
NP_215761.1	Rv1245c		37	31	45	13	0	1	14	11	13	1.57225	0.00382579	-1.44057	0.134196
NP_215762.1	relE				1						1	0
NP_215764.2	Rv1248c		128	82	130	32	0	1	43	48	21	1.60204	0.0127954	-1.76296	0.120496
NP_215765.1	Rv1249c		0	0	0	0					1	-inf		-inf
NP_215767.1	Rv1251c		0	0	0	0	0	0			0	inf		inf
NP_215768.1	lprE		0	1	0	1						inf		inf
NP_215769.1	deaD		0	0	3	0		0	2	2	0	-0.415037	0.795255	-inf
NP_215771.1	Rv1255c			1	0	0		1				inf		inf
NP_215773.1	Rv1257c		1	1	3		1		9	4	4	-1.76553	0.0897759	-2.5025
NP_215775.1	udgB		0		0	0				2		-inf		-inf
NP_215776.1	Rv1260		0	4	7	0	0	0	5	6	9	-0.862496	0.272039	-inf	0.00516687
NP_215777.1	Rv1261c		14	15	29	5		5	4	5		2.10309		0.152003
NP_215779.1	amiB2		0	0	8	0	1	0	4	7	4	-0.906891	0.458628	-3.90689	0.0114469
NP_215780.1	Rv1264		3	5	9	1	0	0	2	5	2	0.917538	0.258771	-3.16993	0.0646769
NP_215781.1	Rv1265		1	4	12	0	0	1	3	3	3	0.917538	0.462207	-3.16993	0.0013239
NP_215782.1	pknH		2	4	9	1			4	6	4	0.0995357	0.886177	-2.22239
NP_215783.1	embR		3	2	6	0	1		12	13	7	-1.54057	0.0339921	-4.41504
NP_215786.1	lprA		38	34	27	12		23	9	9	9	1.87447	0.0017201	0.959358
NP_215790.1	lprB		4	15	16	4	1	4	1	1		3.54432		1.58496
NP_215791.1	lprC		19	48	65	25	39	23	7	2	2	3.58496	0.0407139	2.98351	0.00878789
NP_215792.1	Rv1276c		0	0	7					1		1.22239
NP_215794.1	Rv1278		0	0	0	0	0	0	3	3	1	-inf	0.0248962	-inf	0.0248962
NP_215795.1	Rv1279		16	13	10	2	3		11	6	7	0.70044	0.0963411	-1.67807
NP_215796.1	oppA		9	4	31	1	3	0	7	6	3	1.45943	0.327784	-2	0.0550406
NP_215797.1	oppD		0	0	0	0			10	14	11	-inf	0.000630447	-inf
NP_215800.1	canA		10	26	23	7	1	14	7	6	5	1.71272	0.05063	0.289507	0.743418
NP_215801.1	cysD		0	0	0				2	4	2	-inf	0.0161301
NP_215802.1	cysN		0	1	0	0	0		8	3	6	-4.08746	0.0232152	-inf
NP_215803.1	Rv1287		1	8	9	0			2			1.58496		-inf
NP_215804.1	Rv1288		3	4	3	0	1		5	6	5	-0.678072	0.0132356	-3.41504
NP_215806.1	Rv1290c		0	1	0	0	0	2		1	1	-1.58496		-0.584963
NP_215808.1	argS		21	22	44	10	25	0	10	15	16	1.08539	0.118367	-0.228269	0.802861
NP_215809.1	lysA		4	10	12	3	2		6	7	9	0.241008	0.630035	-1.55254
NP_215810.1	thrA		56	50	86	21	35	0	16	19	13	2	0.0130608	0.222392	0.8088
NP_215811.1	thrC		73	50	54	14	3		15	11	6	2.46761	0.00306862	-0.327575
NP_215812.1	thrB		5	6	9	0			1	4	2	1.51457	0.0438145	-inf
NP_215813.1	rho		202	153	262	54	14	2	45	39	31	2.42364	0.00623085	-0.716207	0.407798
NP_215814.1	rpmE		0	3	2	0	0		1		1	0.736966		-inf
NP_215815.1	prfA		3	4	3	1	0	1	3	4	4	-0.137504	0.518519	-2.45943	0.00312559
NP_215817.1	Rv1301		8	5	19	0		3	9	7	1	0.912537	0.364143	-1.91754
NP_215818.1	rfe			0	0							inf		inf
NP_215820.1	atpB		2	0	2				2	2	2	-0.584963	0.373901
NP_215822.1	atpF		51	86	93	7	5	46	12	7	5	3.26053	0.00643207	1.27302	0.448654
NP_215823.1	atpH		224	195	239	39	98	12	47	48	34	2.35072	0.000208827	0.207941	0.808777
NP_215824.1	atpA		303	273	349	59	79	22	174	168	116	1.01411	0.00564979	-1.51728	0.0161821
NP_215825.1	atpG		112	100	147	42	1	1	43	53	41	1.38981	0.00710207	-1.6386	0.0937975
NP_215826.1	atpD		621	557	526	112	236	28	132	123	81	2.34239	0.0001423	0.162271	0.84131
NP_215827.1	atpC		3	17	16	0	7	1	8	5	6	0.921997	0.28498	-1.24793	0.194775
NP_215828.1	Rv1312				1							inf		inf
NP_215830.1	Rv1314c		21	28	13	3		11	4	4	3	2.49476	0.0173715	0.932886
NP_215831.1	murA		1	1	1				14	11	7	-3.41504	0.00885584
NP_215832.1	ogt		2	5	11	2		0	1		1	2.58496		0
NP_215833.1	alkA		0	0	0	0			4	4	2	-inf	0.00749043	-inf
NP_215834.1	Rv1318c		2		1	1		0				inf		inf
NP_215835.1	Rv1319c		2	2	2	1	0			0		inf		inf
NP_215836.1	Rv1320c		2		1	1			1			0.584963		0
NP_215837.1	Rv1321				1	0				1	1	0		-inf
NP_215839.1	fadA4		135	145	113	29	63	0	18	17	9	3.15895	0.000296677	1.06413	0.434227
NP_215840.1	Rv1324		105	94	89	29		1	17	22	15	2.41504	0.000111976	-0.263034
NP_215842.1	glgB		3	1	15	0			6	6	4	0.247928	0.832183	-inf
NP_215843.2	glgE		5	6	24	0	0	0	9	10	9	0.321928	0.725036	-inf	9.6791e-06
NP_215844.1	glgP		80	72	148	17	2		36	39	19	1.67423	0.0509817	-1.7217
NP_215845.1	dinG		0	0	0	0	0	0		2	2	-inf		-inf
NP_215846.2	pncB1		0	0	1	0		0	2	0	1	-1.58496	0.373901	-inf
NP_215847.1	Rv1331		0		0		0		0			inf		inf
NP_215848.1	Rv1332		1	1	4	0			0	1		2		-inf
NP_215849.1	Rv1333			0	2						1	0
NP_215850.1	mec		1	0	0							inf		inf
NP_215851.1	cysO		1	1			1					inf		inf
NP_215852.1	cysM		11	5	14	2		0		1	0	4.32193		1
NP_215854.1	murI		22	13	23	6			3		1	3.27302		1.58496
NP_215855.1	Rv1339		19	15	26	9				2		3.32193		2.16993
NP_215856.1	rphA		4	5	13	0	0		23	20	11	-1.29546	0.0810012	-inf
NP_215857.1	Rv1341		5	5	16	1						inf		inf
NP_215861.1	mbtM		0	0	0	0			0	1		-inf		-inf
NP_215863.1	mbtK		9	7	6	6	0	4				inf		inf
NP_215864.1	irtA		0	0	0	0		0	0			inf		inf
NP_215866.1	fabG2		0	1	7	0	0			1		1.41504		-inf
NP_215870.1	Rv1354c		0		1	0						inf		inf
NP_215871.1	moeY		0	0	0	0		1	0		0	inf		inf
NP_215873.1	Rv1357c		0		0	0		0				inf		inf
NP_215876.1	Rv1360				0				2	7	4	-inf
NP_215878.1	Rv1362c		2		3				2	2	2	0.321928
NP_215879.1	Rv1363c		1	1	1			1	3	3	2	-1.41504	0.00749043	-1.41504
NP_215883.1	Rv1367c			0	2	0	0		7	2	1	-1.73697		-inf
NP_215884.1	lprF		11	7	8	5		5	3	5	1	1.53051	0.0272773	0.736966
NP_215889.1	Rv1373		0		1	0	0					inf		inf
NP_215893.1	Rv1377c		4	6	9	1		5	0			inf		inf
NP_215894.1	Rv1378c		0	0	0	0	0					inf		inf
NP_215895.1	pyrR		33	32	49	14	0	25	1	1		5.24793		3.70044
NP_215896.1	pyrB		11	7	9	0			3	3	2	1.75489	0.00621361	-inf
NP_215897.1	pyrC		19	11	17	4	13		3	6	5	1.74723	0.0126834	0.86507
NP_215898.1	Rv1382			0	1					0		inf		inf
NP_215899.1	carA		1	1	12	0			5	6	3	0	1	-inf
NP_215901.1	pyrF		5	5	8	1						inf		inf
NP_215904.1	mihF		47	118	121	33	55	15	22	14	13	2.54516	0.031541	1.07179	0.205286
NP_215905.1	gmk		1		3			1		0		inf		inf
NP_215906.1	rpoZ		1	1	3				2	2	0	0.321928	0.741521
NP_215907.1	dfp		7	7	13	1	1	0	7	7	8	0.295456	0.457253	-3.45943	0.000145128
NP_215908.1	metK		213	171	276	54	125	6	62	58	48	1.974	0.00598321	0.139064	0.878597
NP_215909.1	Rv1393c		0		0			0	1	2	4	-inf		-inf
NP_215913.1	vapC10		2	13	6	0	2	2	1	1	0	3.39232	0.121596	1	0.421648
NP_215914.1	vapB10		0	1	1	0	1					inf		inf
NP_215916.1	lipI		0		5	0			7	3	3	-0.793549		-inf
NP_215920.1	Rv1404		44	42	76	17	0	27	9	6	1	3.33985	0.0124253	1.45943	0.31957
NP_215922.1	fmt		0		2			0	1	2		-0.584963		-inf
NP_215923.1	fmu		0	0	0	0	0		2	2	2	-inf	0	-inf
NP_215925.1	ribG		15	7	8	6		0	9	18	9	-0.263034	0.636421	-2
NP_215926.1	Rv1410c		0	2	0	0	0	0	7	12	5	-3.58496	0.0284373	-inf	0.0184111
NP_215927.1	lprG		47	35	48	11	0	28	11	14	8	1.97797	0.00202348	0.241008	0.821989
NP_215928.1	ribC		0	0	1	1	0	1	4	3	7	-3.80735	0.0254815	-2.80735	0.0326779
NP_215931.1	ribA2		0	3	0	0	0		2	5	2	-1.58496	0.2302	-inf
NP_215932.2	ribH		14	43	32	16	13	8	1	5	3	3.30581	0.0353262	2.03953	0.0230638
NP_215933.1	Rv1417			1	4		1	2			1	1.32193		0.584963
NP_215934.1	lprH			1	2			1	2			-0.415037		-1
NP_215936.1	uvrC		0	0	0	0			3	3	2	-inf	0.0013239	-inf
NP_215937.1	Rv1421		6	7	10	4			4	6	6	0.523562	0.164789	-0.415037
NP_215938.1	Rv1422		0	1	2				0	1	0	1.58496	0.373901
NP_215939.1	whiA		6	2	5	1	0		7	16	12	-1.42884	0.0628076	-4.54432
NP_215940.1	Rv1424c		1		1	0		2				inf		inf
NP_215941.1	Rv1425		0	0	0	1		0	1		1	-inf		-1
NP_215942.1	lipO		0	0	0	0		0	2	2	2	-inf	0	-inf
NP_215943.1	fadD12		2		2	0			4	2	5	-0.874469		-inf
NP_215944.1	Rv1428c		2	4	8	1				3		0.63743		-1.58496
NP_215945.1	Rv1429		1		0	0	0		4	4	4	-3		-inf
NP_215947.1	Rv1431		0		0		0		2	2	2	-inf		-inf
NP_215948.1	Rv1432		0		0		0		2	4	1	-inf		-inf
NP_215952.1	gap		250	197	259	77	33	17	66	68	38	2.03726	0.00118896	-0.43758	0.502653
NP_215953.1	pgk		50	28	63	14	12		34	26	32	0.615989	0.194568	-1.23816
NP_215954.1	tpi		24	19	36	12			8	10	10	1.49643	0.0288057	0.36257
NP_215958.1	bisC		0	0	2	0		0		1		-0.584963		-inf
NP_215959.1	Rv1443c		20	23	26	6	2	14	3	3	1	3.30117	0.000370094	1.65208	0.236125
NP_215960.1	Rv1444c		2	1	0	0	0		1	2	1	-0.415037	0.64333	-inf
NP_215961.1	devB			1	5				5	3	3	-0.289507
NP_215962.1	opcA		0	1	1				8	4	5	-3.08746	0.016011
NP_215963.1	zwf2		1		6	0			11	12	3	-1.30812		-inf
NP_215964.1	tal		87	57	95	20	53	0	22	35	12	1.79234	0.0131999	0.0813001	0.940645
NP_215965.1	tkt		130	110	153	22	8		36	46	19	1.96017	0.00270635	-1.16636
NP_215970.1	qor		7	5	12	0			14	16	10	-0.736966	0.122294	-inf
NP_215971.1	Rv1455		9	7	1	0	0		2	1		1.91754		-inf
NP_215972.1	Rv1456c		0	0	1	0			3	1	1	-2.32193	0.148148	-inf
NP_215974.1	Rv1458c			0	3				3	4	3	-1.152
NP_215977.1	Rv1461		0	0	0	0	0	0	2	2	2	-inf	0	-inf	0
NP_215978.1	Rv1462		2	6	13	0	2		2	4	2	1.39232	0.257322	-1.41504
NP_215979.1	Rv1463		8	17	33	4	2	0	5	5	3	2.15754	0.110523	-1.11548	0.155016
NP_215980.1	csd		8	11	15	1	0		7	5	3	1.18057	0.0533006	-3.32193
NP_215981.1	Rv1465			3	2			0				inf		inf
NP_215982.1	Rv1466		1	3	1	0			1	1		0.736966		-inf
NP_215983.1	fadE15		4	1	4	1	0	0	10	14	11	-1.95936	0.00517963	-5.12928	0.000813236
NP_215988.1	echA12		0		0		0					inf		inf
NP_215989.1	Rv1473		0	0	0	0	0	0		1		-inf		-inf
NP_215990.1	Rv1474c		1	3	2	0	0	0				inf		inf
NP_215991.1	acn		159	121	325	55	18	5	110	124	75	0.969328	0.199743	-1.98606	0.0211145
NP_215992.1	Rv1476		7	8	13	4	2	2		1		3.22239		1.41504
NP_215993.1	ripA		2	1	3	0	0	3				inf		inf
NP_215996.1	Rv1480		18	17	48	7			12	12	4	1.56768	0.156176	-0.415037
NP_215997.1	Rv1481		14	13	42	6			9	7	4	1.7866	0.164592	-0.152003
NP_215999.1	fabG1		13	21	70	2	0	0	18	10	11	1.41504	0.294923	-4.2854	0.00905477
NP_216000.1	inhA		59	64	284	13	8	8	15	21	15	2.99646	0.185042	-0.814444	0.0479834
NP_216001.1	hemZ		0	0	5	0			1		1	0.736966		-inf
NP_216002.2	Rv1486c				5							inf		inf
NP_216004.1	Rv1488		52	30	116	15	1	2	60	66	54	0.137504	0.828982	-3.32193	0.000686178
NP_216008.1	mutA		5	3	7	0	0		3	3	2	0.906891	0.12417	-inf
NP_216009.1	mutB		1	1	1	0		0	2	2	3	-1.22239	0.0161301	-inf
NP_216011.1	mazF4		0	1	1		0					inf		inf
NP_216012.1	Rv1496		1	1	3	0		0	3	3	1	-0.485427	0.518519	-inf
NP_216014.1	Rv1498c		4	2	9	1		0	3	4		0.514573		-2.80735
NP_216023.1	Rv1507c								6	4	3
NP_216024.1	Rv1508c		2	2	3	1		0	3	4	2	-0.36257	0.373901	-2.58496
NP_216025.1	Rv1509			0	0			0				inf		inf
NP_216027.1	gmdA		18	16	17	3			13	10	5	0.86507	0.0332313	-1.63743
NP_216028.1	epiA		6	2	7	1			4	5	2	0.447459	0.491767	-1.87447
NP_216029.1	Rv1513		1	0	4	0			8	11	8	-2.43296	0.00937485	-inf
NP_216030.1	Rv1514c		0		0				2	0	1	-inf
NP_216032.2	Rv1516c		0		3	0				1	2	0		-inf
NP_216037.1	fadD25		31	33	49	8	6		21	18	9	1.23522	0.0324638	-1.19265
NP_216039.1	Rv1523		3	7	6	2	0		3		2	1.09311		-1.32193
NP_216043.1	pks5		38	21	22	8	0	0	9	15	7	1.38565	0.0501509	-1.9542	0.0995905
NP_216045.1	fadD24		23		25				9	9		1.41504
NP_216046.1	adh		0	0	0	0	0		3	5	3	-inf	0.00532813	-inf
NP_216047.1	Rv1531		1	1	8			0	6	2	3	-0.137504	0.905069	-inf
NP_216049.1	Rv1533		4	5	15	0	1		5	6	4	0.678072	0.446723	-3.32193
NP_216050.1	Rv1534		4	1	9	1		4	1	1	1	2.22239	0.19118	1.32193
NP_216052.1	ileS		31	22	22	7		0	32	32	21	-0.180572	0.520482	-3.01707
NP_216054.1	ansA				0			0	2	3	2	-inf		-inf
NP_216059.1	Rv1543		65	66	97	13	2	13	36	38	44	0.950247	0.0272074	-2.07529	0.0023869
NP_216060.1	Rv1544		56	48	120	26		9	28	30	25	1.43232	0.108616	-0.660794
NP_216062.1	Rv1546		2	16	10	0	0	3	3	3	3	1.63743	0.193366	-1.58496	0.116117
NP_216063.1	dnaE1		0	0	6	0			5	1	3	-0.584963	0.687332	-inf
NP_216071.1	frdD				0							inf		inf
NP_216072.1	Rv1556		7	10	15	2		5	3	6	5	1.19265	0.0739262	-0.415037
NP_216074.1	Rv1558		16	21	41	7	7	0	3	2		3.37851		0.900464
NP_216075.1	ilvA		2	2	4	0	0		8	6	6	-1.32193	0.0132356	-inf
NP_216077.1	vapC11		0	3	3	0	0	0		0		inf		inf
NP_216082.1	Rv1566c		4	2	1	0			3	3	1	0	1	-inf
NP_216086.1	bioD			0	4	0		0	1	1	1	1		-inf
NP_216087.1	Rv1571		0	5	4	0		2			1	1.58496		0
NP_216092.1	Rv1576c		0		1	0	0		2	1	1	-1.41504		-inf
NP_216097.1	Rv1581c											inf		inf
NP_216102.1	Rv1586c		1	0	0	0		0	2	1	1	-2	0.101192	-inf
NP_216105.1	bioB			0	1		0		2	4	1	-2.22239		-inf
NP_216107.1	Rv1591			0	0				2	1		-inf
NP_216108.1	Rv1592c		1	0	0		0		3	1	3	-2.80735	0.0550406	-inf
NP_216109.1	Rv1593c		7	4	16	2	0		14	11	9	-0.332575	0.580693	-3.5025
NP_216110.1	nadA		5	5	9	0	0		16	13	10	-1.03747	0.0380293	-inf
NP_216111.1	nadB		3	4	6	0	1		2	2		1.11548		-2
NP_216112.1	nadC		56	46	35	14		0	34	28	16	0.81263	0.0709379	-1.89308
NP_216113.1	Rv1597		4	5	6	0		0	1	1		2.32193		-inf
NP_216114.1	Rv1598c		1	6	8	0		1	4	2	2	0.906891	0.345894	-2.41504
NP_216115.1	hisD		1	0	0	0		0	3	5	2	-3.32193	0.0334717	-inf
NP_216117.1	hisB		7	4	8	2		3	1	1	0	3.24793	0.0104697	1.90689
NP_216118.1	hisH			4	4			2	1	5		0.415037		-0.584963
NP_216119.1	hisA		8	8	20	3		4	5	2	1	2.16993	0.0891502	0.392317
NP_216121.1	hisF		15	11	30	5	0		3	5	2	2.48543	0.058732	-0.415037
NP_216124.1	bcpB		10	11	21	3		5	8	2	1	1.93289	0.0669058	0.125531
NP_216125.1	trpE		13	6	29	1	12		11	11	6	0.777608	0.39532	-0.521953
NP_216127.1	trpC		128	101	143	36	1	7	24	16	5	3.04731	0.00126606	-0.0324215	0.979391
NP_216128.1	trpB		52	77	48	19	18	0	16	18	10	2.00817	0.00915148	-0.249978	0.742455
NP_216129.1	trpA		66	60	106	24	0	5	21	22	16	1.97534	0.0166553	-1.02466	0.255544
NP_216130.1	lgt		15	10	15	7			7	7	5	1.074	0.0175474	0.14439
NP_216131.1	Rv1615		1		0							inf		inf
NP_216133.1	pykA		28	27	43	9	20		32	26	22	0.292782	0.369213	-0.878985
NP_216134.1	tesB1			0	1							inf		inf
NP_216136.1	cydC		0	0	0	0	0		3	6	6	-inf	0.00749043	-inf
NP_216137.1	cydD		0	0	0	0	0	0	4	7	9	-inf	0.0101197	-inf	0.0101197
NP_216141.2	cya				0	0			0			inf		inf
NP_216142.1	Rv1626		83	54	83	31	3	24	13	17	11	2.42381	0.00371593	0.500429	0.545767
NP_216143.1	Rv1627c		4	3	3	1	1		11	8	6	-1.32193	0.0284602	-3.05889
NP_216144.1	Rv1628c		3	4	9			3		1	1	2.41504		1.58496
NP_216145.1	polA		27	17	73	8	1		26	22	15	0.893085	0.362799	-2.22239
NP_216146.1	rpsA		228	186	244	54	80	19	48	42	21	2.56753	0.000677147	0.462972	0.512007
NP_216147.1	coaE		5	3	12	3	3		3	3	1	1.51457	0.197744	0.36257
NP_216149.3	uvrB		0	0	11	0	0	0	5	8	1	-0.347923	0.823093	-inf	0.0827945
NP_216152.1	TB15.3		15	32	28	9	15		7	10	6	1.70526	0.0302505	0.646363
NP_216153.1	Rv1637c		4	5	5	3		2	6	3	1	0.485427	0.421648	-0.415037
NP_216154.1	uvrA		8	4	47	3	0		21	21	9	0.210218	0.861017	-3.5025
NP_216156.1	lysX		0	1	0	0	0		5	3	3	-3.45943	0.0110565	-inf
NP_216157.1	infC		27	16	51	8	1	16	6	2	2	3.23266	0.0548058	1.32193	0.331992
NP_216159.1	rplT		22	36	31	6	10	19	6	7	4	2.38827	0.00459906	1.04182	0.202837
NP_216163.1	Rv1647		0	6	9	0		0	0	1	1	2.90689	0.179488	-inf
NP_216165.3	pheS		42	20	58	13	0		3	3	1	4.09954	0.0269458	1.47805
NP_216166.1	pheT		23	19	56	9	0		23	30	12	0.592342	0.439933	-2.26748
NP_216168.1	argC		22	21	25	5			7	9	4	1.76553	0.00105756	-0.415037
NP_216169.1	argJ			2	4	0	0	3				inf		inf
NP_216170.1	argB		10	11	39	5			11	12	10	0.862496	0.398082	-1.1375
NP_216171.1	argD		25	27	22	6	3		7	5	4	2.20945	0.00034067	-0.245112
NP_216172.1	argF		1	2	3	0			3	1	1	0.263034	0.724659	-inf
NP_216173.1	argR		0		2							inf		inf
NP_216174.1	argG		6	8	14	2	0		21	12	14	-0.747234	0.156522	-3.96963
NP_216175.1	argH		5	4	16	5	3		8	14	6	-0.163499	0.836232	-1.22239
NP_216177.1	pks7		0	0	0	0	0	0	5	2	2	-inf	0.039942	-inf	0.039942
NP_216180.1	pks9		0	0	2	0					1	-0.584963		-inf
NP_216181.1	pks11		18	13	5	3		0	3	3	1	2.36257	0.0657327	-0.63743
NP_216182.1	cyp139		0		0	0			1		2	-inf		-inf
NP_216192.1	Rv1676		20	26	33	4	7	14	5	1	2	3.30378	0.00388113	1.64386	0.151021
NP_216193.1	dsbF		5	8	11	4	0	9				inf		inf
NP_216195.1	fadE16		4	3	1	0			6	8	4	-1.16993	0.083474	-inf
NP_216196.1	Rv1680			2	1				5	5	3	-1.53051
NP_216197.1	moeX		0	0	1	0	0	0	1			-1.58496		-inf
NP_216198.1	Rv1682			1	0		0					inf		inf
NP_216199.1	Rv1683		30	27	52	9	1		31	38	22	0.26039	0.547414	-2.6009
NP_216205.1	tyrS		0	2	4	0	0	0	3	6	7	-1.41504	0.116117	-inf	0.011355
NP_216207.1	Rv1691		6	7	11	2	0	0			2	2		-1.58496
NP_216208.1	Rv1692		0	2	0	0						inf		inf
NP_216211.1	ppnK		4	4	4	0	1		2		4	0.415037		-2.58496
NP_216212.1	recN		4	2	18	1	1	0	1	3	2	2	0.301853	-1.58496	0.116117
NP_216213.1	Rv1697		8	7	3	1	0		2	2		1.58496		-2
NP_216214.1	mctB		0		1							inf		inf
NP_216215.1	pyrG		16	15	24	3	0	0	7	5	2	1.974	0.0129034	-2.22239	0.106166
NP_216219.4	Rv1703c		13	9	36	3		0	30	31	26	-0.584963	0.321444	-4.27302
NP_216223.1	Rv1707		0	1					1	3	1	-1.73697
NP_216224.1	Rv1708		45	37	57	17		1	4	7	4	3.21205	0.00218172	0.847997
NP_216226.1	scpB		7	3	1	0		0	4	2	3	0.289507	0.737597	-inf
NP_216227.1	Rv1711		2	4	11	2			1	3	1	1.76553	0.227514	0.263034
NP_216228.1	cmk				9	0			1	1	1	3.16993		-inf
NP_216229.1	engA		0	0	0	0	0		6	7	4	-inf	0.00301638	-inf
NP_216235.1	Rv1719		2	1	5	1			4	2	1	0.192645	0.834019	-1.22239
NP_216237.2	vapB12		5		2							inf		inf
NP_216238.1	Rv1722		0		1			0	1	3		-2		-inf
NP_216245.1	Rv1729c		0	0	10	0						inf		inf
NP_216247.2	gabD1		104	90	119	33	40	5	25	24	18	2.22393	0.000692075	0.219313	0.75378
NP_216248.1	Rv1732c		12	14	5	6		9	3	1	2	2.36923	0.040415	1.90689
NP_216252.1	narX	narX	5	0	2				5	7	2	-1	0.31957
NP_216253.1	narK2	narK2			0				6	3	2	-inf
NP_216254.1	Rv1738	Rv1738	16	33	29	8	10	1	4	7	1	2.70044	0.0153232	0.662965	0.510249
NP_216258.1	Rv1742		0		0	0				0	2	-inf		-inf
NP_216259.1	pknE		3	1	5	1			4	4	1	0	1	-1.58496
NP_216262.1	pknF		4	2	1	2	1		1	2		0.63743		0
NP_216263.1	Rv1747		3	0	3	0	0		4	2	3	-0.584963	0.435331	-inf
NP_216264.1	Rv1748		6	7	21	2		5	1	0	2	3.5025	0.101443	1.80735
NP_216265.1	Rv1749c		4	2						1	1	1.58496
NP_216266.1	fadD1			0	0	0			3	1	4	-inf		-inf
NP_216267.1	Rv1751		14	30	94	15	14	0	21	38	25	0.716207	0.510926	-1.53434	0.0601426
NP_216270.1	Rv1754c		1	1	1	1	0		8	5	4	-2.5025	0.0177974	-3.5025
NP_216276.1	Rv1760				0	0						inf		inf
NP_216278.1	Rv1762c		0		0		0		1	2	2	-inf		-inf
NP_216283.1	Rv1767		0	1	4							inf		inf
NP_216285.1	Rv1769		3	4	8	1	0		9	5	6	-0.415037	0.439512	-3.73697
NP_216286.1	Rv1770		5	11	11	2	11		19	20	9	-0.830075	0.158302	-1.29956
NP_216287.1	Rv1771		40	46	74	14	11	8	27	23	20	1.19265	0.0482615	-1.08489	0.00984407
NP_216289.1	Rv1773c		0	0	1	0						inf		inf
NP_216290.1	Rv1774		0	0			0					inf		inf
NP_216292.1	Rv1776c		0	1	0							inf		inf
NP_216294.1	Rv1778c		5	12	20	5	9		3	4	4	1.75002	0.1169	0.932886
NP_216295.1	Rv1779c		0		0	0			2	0	9	-inf		-inf
NP_216296.1	Rv1780		9	14	16	1		7	10	12	15	0.0759489	0.80582	-1.62449
NP_216297.1	malQ		0	0	0	0	0		2	0	0	-inf	0.373901	-inf
NP_216298.1	eccB5		9	8	15	0	2		11	8	7	0.29956	0.467605	-3.11548
NP_216301.1	cyp143		0	0	0	0	0					inf		inf
NP_216310.1	Rv1794		22	12	42	6			21	24	12	0.415037	0.542589	-1.66297
NP_216311.1	eccD5		10	7	3	3	0		4	4	1	1.152	0.180152	-1
NP_216312.1	mycP5		5	5	2	0	0		2	0	1	2	0.0601698	-inf
NP_216313.1	eccE5		4	2	1	2			7	10	5	-1.65208	0.0423157	-1.87447
NP_216314.1	eccA5		4	4	8	0	0	0	9	5	4	-0.169925	0.758802	-inf	0.017133
NP_216328.1	Rv1812c	Rv1812c	0	1	1				5	4	5	-2.80735	0.00105756
NP_216329.1	Rv1813c	Rv1813c	1	5	1		2					inf		inf
NP_216332.1	Rv1816		0		0				1		1	-inf
NP_216333.1	Rv1817		0	1	1							inf		inf
NP_216335.1	bacA		1		0				5	8	3	-3.41504
NP_216336.1	ilvG			0	0		0	0	19	18	11	-inf		-inf
NP_216337.1	secA2		67	60	145	24	5	2	35	28	21	1.69515	0.0852097	-1.43812	0.0914043
NP_216338.1	pgsA2		0	0	0				3	2	3	-inf	0.0013239
NP_216341.1	Rv1825		1	3	7	0	0		4	2	2	0.459432	0.623958	-inf
NP_216342.1	gcvH		4	1	1	0	1		1	2	1	0.584963	0.561438	-1.41504
NP_216343.1	garA		88	100	129	26	16	46	15	14	12	2.95079	0.00165743	1.10188	0.151861
NP_216344.1	Rv1828		0	0	3	0	0	0	2	3	1	-1	0.435331	-inf	0.0257214
NP_216345.1	Rv1829		15	12	11	4		4	0	4		2.66297		1
NP_216346.1	Rv1830		2	3	5	0		0	1		1	1.73697		-inf
NP_216348.1	gcvB		15	6	47	1			14	20	9	0.661198	0.551738	-3.8413
NP_216349.1	Rv1833c		10	5	13	2	0	0	14	12	10	-0.36257	0.363597	-4.16993	0.00105058
NP_216351.1	Rv1835c		0		0					2	1	-inf
NP_216352.1	Rv1836c		51	32	70	11	16	1	13	10	9	2.25739	0.0216768	-0.192645	0.784997
NP_216353.1	glcB		251	250	311	77	19	1	61	54	33	2.45588	0.000534936	-0.609541	0.524738
NP_216354.1	vapC13				2				1	1	1	1
NP_216358.1	Rv1842c				0					2	1	-inf
NP_216359.1	guaB1		130	117	126	40	65	0	29	57	36	1.61229	0.000827665	-0.216492	0.797972
NP_216363.1	Rv1847			1	1	0	0		1	0		1		-inf
NP_216366.1	ureC				0	0			1	0	2	-inf		-inf
NP_216368.1	ureG		2	1	4	1			3	4	1	-0.192645	0.802482	-1.41504
NP_216370.1	ndh		0	0	9	0	0		3	7	6	-0.830075	0.510249	-inf
NP_216371.1	Rv1855c		31	24	48	7	0		18	15	12	1.19465	0.0577998	-2.09954
NP_216372.1	Rv1856c		62	62	81	19	1	37	10	8	5	3.15592	0.000732701	1.30933	0.340895
NP_216380.1	Rv1864c		0	0	0				8	6	4	-inf	0.00653338
NP_216381.1	Rv1865c		0	0	0	0	1		2	4	3	-inf	0.00653338	-2.58496
NP_216382.3	Rv1866		0	0	3	0	0		1	1	3	-0.736966	0.608653	-inf
NP_216383.1	Rv1867		0	0	1			0	3	1		-2.58496		-inf
NP_216384.1	Rv1868		1	0	0	0	0					inf		inf
NP_216385.1	Rv1869c		20	12	27	6	14		23	25	17	-0.139725	0.707149	-1.11548
NP_216387.1	Rv1871c		5	9	11	3	5		10	7	3	0.321928	0.568728	-0.736966
NP_216388.1	lldD2		236	279	201	58	97	30	288	318	208	-0.185069	0.458205	-2.1375	0.00534134
NP_216390.3	Rv1874			3	5	2		1	4	5	4	-0.115477		-1.53051
NP_216391.1	Rv1875		1	11	16	0	1		3	2	2	2	0.188604	-2.22239
NP_216392.1	bfrA		63	65	78	18	7	32	6	4	5	3.77961	0.00017736	1.926	0.125942
NP_216394.1	glnA3		0	0	0		0		2	9	7	-inf	0.0449088	-inf
NP_216396.3	cyp140		0	1	3				9	12	6	-2.75489	0.0168963
NP_216397.1	lppE									2
NP_216398.1	Rv1882c		0	0	1	0			2	1	1	-2	0.101192	-inf
NP_216399.1	Rv1883c		11	14	23	8	1	11				inf		inf
NP_216401.1	Rv1885c		1	4	2	1		1				inf		inf
NP_216402.1	fbpB		32	21	30	11			23	27	11	0.444302	0.280261	-0.886343
NP_216409.1	Rv1893		3	1	0	0	3					inf		inf
NP_216410.1	Rv1894c		1	1	0	0		0	4	3	2	-2.16993	0.0248962	-inf
NP_216412.1	Rv1896c		1	2	2	2	1		4	3	2	-0.847997	0.116117	-1
NP_216414.1	Rv1898		3	2	2		3					inf		inf
NP_216415.1	lppD		24	22	52	10	2	24	14	12	16	1.22239	0.128148	-0.222392	0.774738
NP_216416.1	lipJ		0		0	0			2	2	3	-inf		-inf
NP_216417.1	cinA		2	5	2				9	13	11	-1.87447	0.00635226
NP_216421.1	aao		7	4	6	2	0	0	1	2		1.91754		-1.16993
NP_216424.1	katG		165	137	186	50	12		134	134	104	0.391579	0.0899034	-2
NP_216428.1	fadB5		28	26	20	6			4	0	2	3.62449	0.00105058	1.58496
NP_216430.1	Rv1914c								3	5	1
NP_216431.1	aceAa		38	38	61	8	2	0				inf		inf
NP_216432.1	aceAb		51	41	83	9	4	1				inf		inf
NP_216435.1	Rv1919c		42	38	57	13	1	29	9	3	3	3.19114	0.00266136	1.51937	0.326435
NP_216436.1	Rv1920		0	4	4	0			3	2	1	0.415037	0.67018	-inf
NP_216438.1	Rv1922		0	1	2	0	0			2	1	-0.584963		-inf
NP_216439.1	lipD		0	0	11	0	3		3	3	3	0.289507	0.864567	-1
NP_216440.1	Rv1924c											inf		inf
NP_216441.2	fadD31		133	106	163	24	19	0	61	79	44	1.12749	0.0197411	-2.0973	0.0196319
NP_216442.1	mpt63		5	9	10	1	8	1			1	3		1.73697
NP_216444.1	Rv1928c		0	1	0	0				2		-2.58496		-inf
NP_216448.1	tpx		14	40	23	9	1	22	9	14	5	1.45943	0.112515	0.192645	0.85087
NP_216458.1	mazF5		0	1	1	0						inf		inf
NP_216470.1	Rv1954c		0	0	1	0	0					inf		inf
NP_216472.1	higA		0	0	2							inf		inf
NP_216473.1	Rv1957				5				1	1		2.32193
NP_216478.1	vapC35			1	1							inf		inf
NP_216479.1	mce3R		0	2	1	0		0	1			0		-inf
NP_216492.1	Rv1976c			1	0							inf		inf
NP_216493.1	Rv1977		3	5	3	0	0	0	2	1		1.28951		-inf
NP_216494.1	Rv1978		0		0		0		8	7	8	-inf		-inf
NP_216496.1	mpt64		38	28	20	14	0	14		1		4.8413		3.22239
NP_216503.1	Rv1987		0	5	3	0			1		1	1.41504		-inf
NP_216504.1	erm(37)		0	0	0	0	0	0				inf		inf
NP_216505.1	Rv1989c		0	2	0			1				inf		inf
NP_216506.1	Rv1990c				0							inf		inf
NP_216507.1	mazF6			1	2						0	inf		inf
NP_216509.1	Rv1993c		2	11	16	4	3					inf		inf
NP_216512.1	Rv1996	Rv1996	43	48	66	16	2	1	15	19	11	1.80277	0.0071045	-1.24393	0.181493
NP_216513.1	ctpF	ctpF	0	0	0	0			4	4	2	-inf	0.00749043	-inf
NP_216516.1	Rv2000				0	0	0		4	3	5	-inf		-inf
NP_216517.1	Rv2001		0	0	3	0			2	1	1	-0.415037	0.767644	-inf
NP_216518.1	fabG3		4	7	7	0	0		1	2		2		-inf
NP_216519.1	Rv2003c	Rv2003c	6	8	12	3		0	3	3	2	1.70044	0.0287683	-0.830075
NP_216520.1	Rv2004c	Rv2004c	2	7	9	2	0		22	21	18	-1.76081	0.00397146	-4.34577
NP_216521.1	Rv2005c	Rv2005c	42	39	43	11	0	1	49	37	22	0.199309	0.536728	-3.16993	0.0201772
NP_216523.1	fdxA	fdxA						0	5	1	2			-inf
NP_216524.1	Rv2008c		0	0	2				4	2	1	-1.80735	0.206151
NP_216527.1	Rv2011c			3	1	0						inf		inf
NP_216531.1	Rv2015c			0	0	0	0					inf		inf
NP_216534.1	Rv2018		10	10	29	2		2		2		3.02975		0
NP_216538.1	Rv2022c		3	4	5	1	2			1		2		0.584963
NP_216542.1	Rv2026c				0				1	3	1	-inf
NP_216544.1	Rv2028c	Rv2028c	12	8	16	2			6	7	6	0.921997	0.0720921	-1.66297
NP_216545.1	pfkB	pfkB	3	5	2	2			4	3		-0.0703893		-0.807355
NP_216546.1	Rv2030c	Rv2030c	38	31	74	24	6	0	63	51	28	0.0101242	0.985137	-2.24286	0.0409282
NP_216547.1	hspX	hspX	78	182	105	34	73	12	122	99	35	0.511753	0.421401	-1.10518	0.221361
NP_216548.1	acg	acg	27	34	39	9	1	4	35	32	17	0.251539	0.462207	-2.58496	0.0180686
NP_216551.1	Rv2035		0	7	9	0		2	1			2.41504		0
NP_216553.1	Rv2037c		13	10	20	2			12	11	8	0.472068	0.279083	-2.36923
NP_216557.1	Rv2041c		0	0	1				1		1	-1.58496
NP_216558.1	Rv2042c		0		0	0			4	5	2	-inf		-inf
NP_216563.1	Rv2047c		0	0	0	0		0	3	1	2	-inf	0.0257214	-inf
NP_216564.2	pks12		0	2	0	0	0	0	27	33	16	-5.24793	0.00797755	-inf	0.00703471
NP_216566.1	Rv2050		5	6	4	1	2		1	1		2.32193		0.584963
NP_216567.1	ppm1		9	9	27	1		0	12	13	7	0.491853	0.528158	-4.41504
NP_216568.1	Rv2052c		0	0	2	0	0		2	1		-1.16993		-inf
NP_216570.1	Rv2054		59	37	83	19		33	11	12	5	2.67646	0.0201394	1.47805
NP_216577.1	Rv2061c		3	8	15	2	1	3	9	13	5	-0.0544478	0.940223	-2.16993	0.0423643
NP_216578.1	cobN		0	0	0	0	0	0	5	7	4	-inf	0.00377202	-inf	0.00377202
NP_216580.1	cobG		1	0	2	0		0	2	0	1	0	1	-inf
NP_216581.1	cobH		0		1	0	0	0	2	4	2	-2.41504		-inf	0.0161301
NP_216582.1	cobI		0	0	0	0		0	6	4	2	-inf	0.0257214	-inf
NP_216583.1	Rv2067c		0	0	0	0	0		5	6	3	-inf	0.00612226	-inf
NP_216584.1	blaC		5	2	5	4			7	6	8	-0.807355	0.0601698	-0.807355
NP_216589.1	Rv2073c		0	0	0					1	1	-inf
NP_216590.1	Rv2074		8	22	29	11	8	0	2	1		3.71272		2.078
NP_216598.1	Rv2082		0	0	0	0		0		0		inf		inf
NP_216604.1	pknJ		0	0	0	0	0			4		-inf		-inf
NP_216605.1	pepE		0	0	0	0	0	0				inf		inf
NP_216606.1	Rv2090		3	4	4	0	1		1	1	1	1.87447	0.0013239	-1
NP_216607.1	Rv2091c		9	19	23	3	5	1	12	6	11	0.814444	0.182943	-1.68806	0.0380293
NP_216608.1	helY		0	0	0	0	0		3	3	2	-inf	0.0013239	-inf
NP_216610.1	tatA		7	4	12	1	0	0	1	2		2.35364		-2.16993
NP_216611.1	pafC		9	6	9	3			8	4	10	0.125531	0.758802	-1.28951
NP_216612.1	pafB		4	0	9	1			3	4	1	0.70044	0.577017	-1.41504
NP_216613.1	pafA		23	18	43	11	8	1	14	15	10	1.10692	0.126422	-0.963474	0.130239
NP_216617.2	helZ		2	0	6	1			5	3	1	-0.169925	0.882028	-1.58496
NP_216619.1	vapC37		0	5	2		0		0	1		2.22239		-inf
NP_216625.1	prcA		45	30	36	9	0	1	8	8	9	2.15056	0.00279713	-1.32193	0.156159
NP_216626.1	prcB		76	57	86	26	1	44	16	7	8	2.82059	0.00220749	1.19555	0.35601
NP_216627.1	pup		6	5	17	1	1		7	9	7	0.283793	0.69124	-2.9386
NP_216628.1	dop		14	21	47	7	16	0	14	22	12	0.77259	0.340895	-1.0614	0.207483
NP_216629.1	Rv2113		0		0				2	4	1	-inf
NP_216630.1	Rv2114		2	2	3			2	2	4	1	0	1	-0.222392
NP_216631.1	mpa		45	34	56	14	0		9	11	2	2.61738	0.00550888	-0.0671142
NP_216632.1	lppK		3	2	5	1		0				inf		inf
NP_216634.1	Rv2118c		17	16	10	7			4	3	5	1.8413	0.0102553	0.807355
NP_216637.1	hisG		1	4	2	1			4	5	3	-0.777608	0.189004	-2
NP_216638.2	hisI		1	2	1	0						inf		inf
NP_216640.1	metH		4	3	11	2	0		5	5	3	0.469485	0.556883	-2.11548
NP_216641.1	Rv2125		2	3	2	0	0		1	1		1.22239		-inf
NP_216645.1	Rv2129c		3	11	11	4			22	22	14	-1.21412	0.0433813	-2.27302
NP_216646.1	mshC		0	2	0		0		8	9	1	-3.16993	0.109866	-inf
NP_216647.1	cysQ		35	20	70	13			3	6	2	3.50635	0.0628508	1.82597
NP_216650.1	Rv2134c		1	2	1	1		0	1	1		0.415037		-1
NP_216651.1	Rv2135c		10	8	17	3	1		1		1	3.54432		1
NP_216654.1	lppL			1	3			0	1			1		-inf
NP_216655.1	pyrD		5	7	11	1	1			3		1.35364		-1.58496
NP_216656.1	TB18.6		1	20	18			9	10	12	8	0.378512	0.650564	-0.152003
NP_216658.1	parE2		1	2		0						inf		inf
NP_216661.1	wag31		276	195	194	75	8	26	14	11	6	4.42301	0.00149341	1.81399	0.266575
NP_216663.1	Rv2147c		1	4	2	0	0	0			1	1.22239		-inf
NP_216664.1	Rv2148c		8	8	5	1				1		2.80735		0
NP_216665.1	yfiH		6	7	14	2			2	3	2	1.94753	0.0584227	-0.222392
NP_216666.1	ftsZ		43	26	18	14	5	0	14	15	7	1.27302	0.0944698	-0.921997	0.303831
NP_216667.1	ftsQ		9	10	18	4	3	1	1	1		3.62449		1.41504
NP_216668.1	murC		0	2	1	0			3	2	2	-1.22239	0.116117	-inf
NP_216669.1	murG		0	1	2	0	1		1	1	2	-0.415037	0.64333	-1.41504
NP_216671.3	murD		5	2	11	1	1		10	12	5	-0.584963	0.423217	-3.16993
NP_216673.1	murF		1	1	3	1		0	12	19	14	-3.16993	0.00365413	-4.90689
NP_216674.1	murE		12	6	26	2	10		15	17	12	0	1	-1.28951
NP_216675.1	Rv2159c		1		6	2	0	0	153	154	127	-5.36923		-7.76155	8.3978e-05
NP_216677.1	Rv2161c			0	0				12	21	6	-inf
NP_216681.4	Rv2165c		2	3	7	0			4	6	1	0.125531	0.882028	-inf
NP_216682.1	Rv2166c		15	20	46	5	1	18	1		1	4.75489		3
NP_216685.1	Rv2169c		1	2	1							inf		inf
NP_216686.1	Rv2170				2	0	0		1	1		1		-inf
NP_216687.1	lppM		16	19	18	2		9	1	2		3.558		1.87447
NP_216688.1	Rv2172c		76	41	69	20		1	21	20	10	1.86673	0.0161522	-0.695145
NP_216689.1	idsA2		2	3	5	1						inf		inf
NP_216691.1	Rv2175c		1	0	1	0				1		-0.584963		-inf
NP_216694.1	aroG		75	51	93	21	36	0	14	20	10	2.31536	0.00956266	0.373458	0.709694
NP_216695.1	Rv2179c			1	3	0		0				inf		inf
NP_216698.1	Rv2182c		0	0	3			0	4	5	0	-1.58496	0.334852	-inf
NP_216699.1	Rv2183c		3	7	7	2		2				inf		inf
NP_216700.1	Rv2184c		0	0	0					5	1	-inf
NP_216701.1	TB16.3		8	25	14	2	1	6	23	18	11	-0.145851	0.797358	-2.53051	0.0195816
NP_216702.1	Rv2186c		0	1	2		1	0				inf		inf
NP_216703.1	fadD15		63	69	60	18	11	5	34	32	27	1.0458	0.000607106	-1.4517	0.0101889
NP_216704.2	pimB		0	0	0	0	0	1				inf		inf
NP_216708.1	trpD		0	0	2	0			5	5	3	-2.70044	0.0177043	-inf
NP_216709.1	ctaE		2		1	0						inf		inf
NP_216710.1	qcrC		30	33	51	8	4	12	1	2	1	4.83289	0.0050428	2.58496	0.0460622
NP_216711.1	qcrA		63	71	111	10	21	5	19	8	7	2.84918	0.0101384	0.0824622	0.918128
NP_216712.1	qcrB		9	6	7	3			1	5	1	1.65208	0.0352629	0.36257
NP_216713.1	Rv2197c		0	1	0	0	0					inf		inf
NP_216714.1	mmpS3		15	14	15	1			4	4	1	2.28951	0.000378971	-1.58496
NP_216716.1	ctaC		115	98	95	32	3	3	7	3	4	4.45943	0.000102365	1.44057	0.457624
NP_216717.1	asnB		0	0	0	0	0		7	5	5	-inf	0.00105058	-inf
NP_216718.1	adoK		20	25	32	4	2	0	30	30	21	-0.0730635	0.786093	-3.75489	0.00147386
NP_216719.1	Rv2203		3	10	12	2		1	4	5	2	1.18442	0.178967	-1.28951
NP_216720.1	Rv2204c		30	72	83	19	36	13	10	6	5	3.13906	0.0280391	1.69515	0.0905577
NP_216721.2	Rv2205c		0	0	0	0			2	1		-inf		-inf
NP_216722.2	Rv2206		0	1	5	0		1		1	1	1		-1
NP_216723.1	cobT		14	14	16	4			2	3	2	2.65208	7.81238e-05	0.777608
NP_216726.1	ilvE		5	13	11	2			19	17	10	-0.665581	0.194144	-2.9386
NP_216727.1	gcvT		19	15	26	5			6	8	3	1.81943	0.0153094	-0.180572
NP_216728.1	Rv2212		2	3	4	0			4	2	3	0	1	-inf
NP_216729.1	pepB		76	68	84	17	31	5	26	29	21	1.58496	0.000609814	-0.520007	0.384971
NP_216730.1	ephD		17	26	27	9	3	5	20	10	9	0.843881	0.0946226	-1.19794	0.135454
NP_216731.1	dlaT		534	460	493	109	31	13	97	77	71	2.60155	5.41053e-05	-0.67925	0.371452
NP_216732.1	Rv2216		10	7	24	7			21	19	16	-0.449803	0.409769	-1.41504
NP_216734.1	lipA		1	0	2	0		0	1	1	1	0	1	-inf
NP_216735.1	Rv2219		14	9	15	2	0	7	4	4	2	1.926	0.00908487	-0.152003	0.886177
NP_216736.1	glnA1		180	150	237	50	112	0	127	111	86	0.807355	0.0452042	-1	0.192797
NP_216737.1	glnE		2	0	3	0	0		8	5	6	-1.926	0.0200921	-inf
NP_216738.1	glnA2		22	23	46	8	26		26	25	13	0.507795	0.368232	-0.327575
NP_216739.1	Rv2223c		0	0	0	0			2	2	3	-inf	0.00219213	-inf
NP_216740.1	caeA		117	80	79	25	56		12	11	5	3.30117	0.00286899	2.11746
NP_216741.1	panB		4	6	4	1				1	1	2.22239		0
NP_216742.1	Rv2226		97	74	86	30	23	2	16	12	10	2.7577	0.000444552	0.533432	0.545767
NP_216744.1	Rv2228c			3	3	0			5	3	2	-0.152003		-inf
NP_216745.1	Rv2229c		26	22	29	10		1	5	7	1	2.56635	0.0013635	0.343954
NP_216746.1	Rv2230c		13	6	12	2			1	2	3	2.36923	0.0210917	0
NP_216747.1	cobC		0		1							inf		inf
NP_216748.2	ptkA		2	1	1	0				1	0	1.41504		-inf
NP_216750.1	ptpA		0	5	2	0		2				inf		inf
NP_216751.1	Rv2235		0		1				2	2	0	-1.41504
NP_216753.1	Rv2237		0	0	0	0	0	1	3	6		-inf		-3.75489
NP_216754.1	ahpE		2	13	16	5	1	2	3	4	1	1.9542	0.1525	0	1
NP_216755.1	Rv2239c			1	5				1			1.58496
NP_216756.2	Rv2240c		6	8	7	3		6	1			2.80735		2.16993
NP_216757.3	aceE		83	73	131	15	0	0	47	44	36	1.17622	0.0427932	-3.08179	0.00335813
NP_216758.1	Rv2242		0	0	2	0	0		2	3	5	-2.32193	0.0733885	-inf
NP_216759.1	fabD		12	14	13	1			9	11	4	0.70044	0.0816234	-3
NP_216760.1	acpM		85	78	105	23	35	6	40	27	10	1.7993	0.00583141	-0.266787	0.738189
NP_216761.1	kasA		199	129	210	47	92	6	108	106	54	1.00537	0.0436355	-0.88618	0.249821
NP_216762.1	kasB		66	65	102	18	43	1	116	111	56	-0.280472	0.504415	-2.19046	0.0317932
NP_216763.1	accD6		31	31	37	8	14	0	23	18	11	0.928917	0.017495	-1.24101	0.134621
NP_216765.1	glpD1		0	1	0	1	1	0		2	0	-1.58496		-0.584963
NP_216767.1	Rv2251		1	2	15	0	3		5	4	4	0.469485	0.731102	-1.53051
NP_216768.1	Rv2252		1	0	0	0			3	1		-2.58496		-inf
NP_216772.1	Rv2256c				1							inf		inf
NP_216773.1	Rv2257c		3	8	12	1			3	3	2	1.52356	0.12949	-1.41504
NP_216774.1	Rv2258c		13	15	26	5			16	17	14	0.200299	0.602828	-1.6477
NP_216775.1	mscR		2	4	4	2	0	0	11	11	10	-1.67807	0.000598504	-4	0.000178521
NP_216776.1	Rv2260		5	5	2	0		0	0			inf		inf
NP_216779.1	Rv2263		0	0	0	0			6	6	3	-inf	0.00749043	-inf
NP_216782.1	cyp124		0	0	0	1						inf		inf
NP_216784.1	cyp128		0	1	0	0	0	0				inf		inf
NP_216787.1	Rv2271		1	6	1		0		2	3	2	0.192645	0.85408	-inf
NP_216788.1	Rv2272		0	1	0	0	0	0				inf		inf
NP_216791.1	Rv2275		0		0							inf		inf
NP_216793.1	Rv2277c			1	1							inf		inf
NP_216798.1	Rv2282c		0	0	0	0		0	1	2	2	-inf	0.00749043	-inf
NP_216800.1	lipM		1	2	14	1	0		6	6	5	0	1	-3.5025
NP_216801.1	Rv2285		0	0	0				6	8	6	-inf	0.000562004
NP_216805.1	cdh		0		0	0			11	9	7	-inf		-inf
NP_216807.1	sseB				1	0			5	4	3	-2		-inf
NP_216810.1	Rv2294		11	13	14	5	3	1	24	19	20	-0.729352	0.00914076	-2.80735	0.000713721
NP_216812.1	Rv2296		114	88	130	30	1	14	17	13	9	3.08964	0.00142817	0.206451	0.829433
NP_216813.1	Rv2297								1	0	2
NP_216814.1	Rv2298		96	95	133	34	4	4	30	19	20	2.23133	0.00281705	-0.716207	0.443627
NP_216815.1	htpG		48	31	102	17	4	0	44	55	30	0.488619	0.485742	-2.61891	0.0153628
NP_216816.1	Rv2300c		1	0	0	0		0				inf		inf
NP_216817.2	cut2		5	3		1		2	4	6	5	-0.321928		-1.73697
NP_216818.1	Rv2302		1	1	3		0					inf		inf
NP_216819.1	Rv2303c		0	0	0	0			2	3	2	-inf	0.00219213	-inf
NP_216821.1	Rv2305		8	8	15	2	5		14	7	8	0.0962153	0.845015	-1.46566
NP_216829.1	Rv2313c		0		3	0	0				1	0.584963		-inf
NP_216830.1	Rv2314c		12	10	14	4	9	0	8	8	14	0.263034	0.435331	-1.20645	0.15941
NP_216831.1	Rv2315c		4	8	11	1	2	0	8	14	12	-0.563901	0.244167	-3.5025	0.00509754
NP_216835.1	Rv2319c		0		0	0			2	5	5	-inf		-inf
NP_216842.1	Rv2326c		3	1	2	1			4	2	3	-0.584963	0.287864	-1.58496
NP_216843.1	Rv2327		2	3	6	2		0		1	1	1.87447		0
NP_216846.1	lppP		1	2	3		0					inf		inf
NP_216848.2	mez		0	0	0	0	0		1	1	1	-inf	0	-inf
NP_216854.1	moeW		0	0	0	0			2	5	1	-inf	0.0907332	-inf
NP_216855.1	mmpL9		0	0	2	0	0	0				inf		inf
NP_216859.1	dnaG		0	0	0	0		0	8	5	4	-inf	0.00920589	-inf
NP_216860.1	dgt		10	15	17	3	5	0	3	1		2.80735		0.415037
NP_216861.1	Rv2345		73	60	104	18	4		22	17	10	2.27403	0.00973764	-0.570316
NP_216862.1	esxO		3						13	13	3	-1.68806
NP_216863.1	esxP		3	1	1				2	0	1	0.736966	0.491767
NP_216865.1	plcC		0		0					3	1	-inf
NP_216866.1	plcB			1					6	3	3	-2
NP_216873.1	glyS		4	8	28	5	8	0	16	13	8	0.112475	0.903951	-1.50901	0.0724204
NP_216874.1	smtB		0	7	2	1			1			1.58496		0
NP_216876.1	Rv2360c		1	9	11	0	0					inf		inf
NP_216877.1	Rv2361c				0	0			2	1	3	-inf		-inf
NP_216879.1	amiA2		7	3	13	2	6	0	8	8	8	-0.0614005	0.914204	-1.58496	0.0390205
NP_216882.1	Rv2366c		2	0	0		0					inf		inf
NP_216885.1	Rv2369c		0			0						inf		inf
NP_216889.1	dnaJ2		44	39	67	19	18	1	9	6	7	2.76939	0.00791194	0.788496	0.417621
NP_216890.1	hrcA		0	1	1				6	5	4	-2.90689	0.00289001
NP_216891.1	Rv2375				0							inf		inf
NP_216896.3	mbtE		0	1	0	0	0	0	1	0		-0.584963		-inf
NP_216897.1	mbtD		0	0	0	0		0		1		-inf		-inf
NP_216899.1	mbtB		2	1	1	1	0	0	2	2		-0.584963		-2.58496
NP_216903.1	Rv2387								1	1	1
NP_216907.1	sirA		104	73	86	29	23		13	14	8	2.90964	0.00116057	1.15612
NP_216908.1	cysH		4	4	4	0			4	5	1	0.263034	0.608653	-inf
NP_216910.1	ggtB		7	2	13	2	1	4	6	6	5	0.371969	0.629697	-1.28011	0.0241101
NP_216916.1	subI		1	1	3	0	0		2	1	3	-0.263034	0.724659	-inf
NP_216918.3	Rv2402		3	2	9	0	0		4	8	7	-0.440573	0.540614	-inf
NP_216919.1	lppR		0		0					1	2	-inf
NP_216920.1	lepA		0	0	5	0	0		5	3	2	-1	0.426686	-inf
NP_216921.1	Rv2405			0	3	0			2			-0.415037		-inf
NP_216922.1	Rv2406c		1	6	4	0	2	0	3	6	3	-0.125531	0.859308	-2.58496	0.0501509
NP_216923.1	Rv2407		0	2	3	0	0					inf		inf
NP_216925.1	Rv2409c		0		0				3	2	3	-inf
NP_216926.1	Rv2410c		16	19	18	5	0	0	11	13	9	0.683526	0.0101197	-2.72247	0.010007
NP_216927.1	Rv2411c		4	2	5	1	1		13	6	7	-1.24101	0.101192	-3.11548
NP_216928.1	rpsT		1	6	3	1	2	1	3	1	1	1	0.35601	-0.321928	0.677869
NP_216929.3	Rv2413c		4	4	6	0			4	5	5	0	1	-inf
NP_216932.2	eis		31	32	12	3	2	0	14	12	7	1.18442	0.109766	-2.72247	0.0145131
NP_216933.1	Rv2417c		0	0	0	0	0		1	3	1	-inf	0.0667665	-inf
NP_216934.1	Rv2418c		2	2	6	0		0	1	2	2	1	0.291974	-inf
NP_216935.1	gpgP		1	0	6	0		0		2		0.222392		-inf
NP_216937.1	nadD		0	1	6	0		3	2	1		0.63743		0
NP_216941.1	Rv2425c		0	0	0	0	0	0				inf		inf
NP_216942.1	Rv2426c		4	3	6	2			2	3		0.793549		-0.321928
NP_216943.1	proA		96	71	94	25	37	0	15	11	8	2.94044	0.000793171	0.866733	0.447216
NP_216944.1	ahpC		133	131	217	41	12	44	11	11	5	4.15501	0.00597805	1.84503	0.0882203
NP_216945.1	ahpD		30	36	64	8	0	19		4	3	3.63005		1.36257
NP_216951.1	Rv2435c		0	0	0	0		0				inf		inf
NP_216954.2	nadE		10	6	25	0	0	0	7	8	7	0.89812	0.335678	-inf	2.5264e-05
NP_216955.1	proB		0	0	0	0	0		6	7	5	-inf	0.000484128	-inf
NP_216956.1	obg		1	0	1	0	0		1			-0.584963		-inf
NP_216957.1	rpmA		0	0	3				3	3	1	-1.22239	0.32946
NP_216958.1	rplU		1	1	4		0		6	7	6	-1.66297	0.0147206	-inf
NP_216960.1	rne		26	19	16	4	0	1	14	13	8	0.801454	0.0682841	-2.80735	0.0106366
NP_216961.1	ndkA		44	117	145	30	76	5	9	9	3	3.86507	0.0345591	2.4021	0.224295
NP_216963.1	folC		2	2	11	0	0	0	2	3	2	1.09954	0.426893	-inf	0.00219213
NP_216964.1	valS		44	25	88	11		0	28	21	23	1.1247	0.205747	-2.12553
NP_216965.1	Rv2449c		1	2	13	1	0		16	14	16	-1.52356	0.0624346	-4.9386
NP_216969.1	mobA		23	19	45	11		14	6	4	3	2.7425	0.0386399	1.52838
NP_216970.1	Rv2454c		12	8	15	2	2	0	24	24	20	-0.95818	0.010554	-4.08746	0.000138511
NP_216971.1	Rv2455c		9	11	27	4	0	4	34	33	18	-0.854802	0.175117	-3.40939	0.00862844
NP_216973.1	clpX		21	11	18	10	10		17	21	8	0.120294	0.797136	-0.616671
NP_216976.1	clpP2		29	31	50	10	1	13	24	29	24	0.514573	0.185916	-1.68182	0.011267
NP_216978.1	tig		91	60	97	34	38		48	55	26	0.942969	0.0512764	-0.25634
NP_216982.1	Rv2466c		11	3	18	3		4	1			3.41504		1.80735
NP_216984.1	Rv2468c		8	24	37	5	8		6	5	2	2.40808	0.0923135	0.584963
NP_216986.1	glbO		0	5	8		0		1	0		3.11548		-inf
NP_216989.1	Rv2473		11	8	10	5		11	5	6	2	1.15754	0.0232152	0.884523
NP_216990.1	Rv2474c				3							inf		inf
NP_216991.1	Rv2475c		1	21	8	1	10	1	2	1	2	2.58496	0.228656	1.26303	0.482651
NP_216992.1	gdh		128	95	130	27	0	0	112	133	89	0.0798201	0.728925	-3.62882	0.00277385
NP_216993.1	Rv2477c		41	27	126	16	23	0	12	23	14	1.9852	0.195309	-0.329308	0.683648
NP_216998.1	plsB2		0		0	0	0	0	7	9	9	-inf		-inf	0.000235616
NP_216999.1	plsC		0	0	2	0	0		7	7	6	-3.32193	0.00129298	-inf
NP_217000.1	Rv2484c		1		6				1	3		0.807355
NP_217001.1	lipQ		0	0	1	0	0	1				inf		inf
NP_217002.1	echA14		0	4	11	0		2	3	4	2	0.736966	0.573392	-1.58496
NP_217010.1	vapC38			2	0		0					inf		inf
NP_217011.1	bkdC		44	46	65	12	12	17	6	8	5	3.0282	0.00255836	1.10962	0.0177043
NP_217012.1	bkdB		2	2	6	0			3	3	2	0.321928	0.652994	-inf
NP_217013.1	bkdA		4	7	42	4		0	2	2	3	2.92057	0.277269	-0.222392
NP_217014.1	citE		68	57	95	25	0	21	3	2		4.87447		2.61667
NP_217015.1	Rv2499c		9	8	8	2	0	5		1		3.05889		1.22239
NP_217016.1	fadE19		0	1	4	0	0		2	4	3	-0.847997	0.373901	-inf
NP_217017.1	accA1		0	0	5	0		0	7	4		-1.72247		-inf
NP_217018.1	accD1		0	0	0	0	0		2	2	1	-inf	0.00749043	-inf
NP_217019.1	scoB		1	0	5	0		0				inf		inf
NP_217020.1	scoA		1	7	11				2	3	1	1.66297	0.217397
NP_217021.1	fadD35		0	0	0	0		0	1			-inf		-inf
NP_217022.1	Rv2506				2							inf		inf
NP_217025.1	Rv2509		8	9	43	3			12	17	10	0.621488	0.58158	-2.11548
NP_217026.1	Rv2510c		3	1	6	0	0	0	6	5	4	-0.584963	0.34649	-inf	0.000978089
NP_217027.1	orn		12	6	17	6	0	0	1	4	2	2.32193	0.0474207	-0.222392	0.886177
NP_217030.1	Rv2514c			1	2							inf		inf
NP_217032.2	Rv2516c		2	1	1	0				1	1	0.415037		-inf
NP_217033.1	Rv2517c		0	0	4	0		0				inf		inf
NP_217034.1	ldtB		0	0	1	0	0		4	7	5	-4	0.00607361	-inf
NP_217036.1	Rv2520c		13	25	61	10	15	2	2	2	2	4.04439	0.0980406	2.16993	0.138158
NP_217037.1	bcp			12	8	0	0		4	2	1	2.09954		-inf
NP_217038.1	Rv2522c		4	2	5	3	1	0	3		1	0.874469		-0.584963
NP_217039.1	acpS		2	4	3		0					inf		inf
NP_217040.1	fas		346	237	200	62	5	0	153	149	84	1.02041	0.0546688	-2.52637	0.0237297
NP_217041.1	Rv2525c		0	0	0	0		0	3	1	1	-inf	0.0667665	-inf
NP_217044.1	mrr		12	9	18	3	0		10	5	11	0.584963	0.25105	-2.53051
NP_217045.1	Rv2529				0	0			3	3	3	-inf		-inf
NP_217048.1	Rv2532c		0	5	6	0		1	2	1	0	1.87447	0.241982	-1
NP_217049.1	nusB		1	1	7	0		1	3	3	2	0.169925	0.87739	-2.41504
NP_217050.1	efp		12	16	14	0		6	1	1	1	3.80735	0.00035461	1.58496
NP_217051.1	pepQ		61	53	62	23	0	0	19	16	10	1.96758	0.000357718	-0.968291	0.417026
NP_217052.1	Rv2536		42	30	27	5	0		2	1		4.45943		0.736966
NP_217053.1	aroD		9	19	23	5	8		2			3.08746		1.70044
NP_217054.1	aroB		4	5	7	0			9	6	2	-0.0874628	0.887465	-inf
NP_217056.1	aroF		2	1	18	2	0	1	6	7	1	0.584963	0.708593	-2.22239	0.132286
NP_217068.1	aroE		0	2	2	0						inf		inf
NP_217069.1	Rv2553c		3	4	8	0	0		5	4	6	0	1	-inf
NP_217070.1	Rv2554c		4	10	3	0	0	4	3	2		1.18057		-0.906891
NP_217071.1	alaS		77	39	127	27	0	0	25	25	19	1.81629	0.0858095	-1.35364	0.2035
NP_217072.1	Rv2556c		1	6	5	1	1					inf		inf
NP_217073.1	Rv2557		0	3	1	1		6				inf		inf
NP_217074.1	Rv2558		1	2	1			1	0			inf		inf
NP_217075.1	Rv2559c				0			0	1	2	0	-inf		-inf
NP_217076.1	Rv2560		1	3	2				1	2		0.415037
NP_217079.1	Rv2563		7	1	17	3		0	17	18	10	-0.847997	0.27702	-3.32193
NP_217080.1	glnQ		24	18	34	7			14	18	13	0.756074	0.103138	-1.09954
NP_217081.1	Rv2565		1	0	7	1	1	0	12	13	16	-2.35755	0.0116023	-4.35755	0.000478584
NP_217082.1	Rv2566		0	0	0	0	0	0	13	18	10	-inf	0.0042403	-inf	0.0042403
NP_217083.1	Rv2567		0	0	5	0	0	0	5	5	2	-1.26303	0.296181	-inf	0.0161301
NP_217084.1	Rv2568c				0				1	0		-inf
NP_217085.1	Rv2569c			0	0	0			1	1	1	-inf		-inf
NP_217087.1	Rv2571c								1	4	2
NP_217088.1	aspS		3	4	12	0	0		6	11	5	-0.211504	0.783259	-inf
NP_217090.1	Rv2574		1	5	3	2	0	3	2	5	3	-0.152003	0.829799	-1	0.252401
NP_217091.1	Rv2575				1				1		1	0
NP_217096.1	hisS		8	8	18	6	3		3	3	0	2.5025	0.0551189	1.16993
NP_217097.1	Rv2581c		23	24	47	9	0	16	3	2	1	3.96963	0.020261	2.05889	0.246264
NP_217098.1	ppiB		33	17	30	6	3		8	14	7	1.46395	0.0340895	-1.10309
NP_217099.1	relA		0	0	3	0	0		2	3	3	-1.41504	0.189004	-inf
NP_217100.1	apt		0		1	0		0	5	2	1	-2.41504		-inf
NP_217101.1	Rv2585c		0	0	5	0		0		2	1	0.152003		-inf
NP_217102.1	secF		6	2	2	1			3	4	2	0.152003	0.829799	-1.58496
NP_217103.1	secD		35	23	41	12	0	19	3	4	2	3.45943	0.00487752	1.78427	0.258906
NP_217104.1	yajC		6	25	18	2	2	13	3	3	3	2.44478	0.0740853	0.917538	0.507341
NP_217105.1	gabT		61	58	67	24	32	0	7	5	4	3.53916	3.46395e-05	1.80735	0.239431
NP_217106.1	fadD9		2	0	2	0	0		27	24	24	-4.22882	3.92261e-05	-inf
NP_217108.1	ruvB		2	0	1	0			1			0		-inf
NP_217109.1	ruvA		4	35	21	3	1	7				inf		inf
NP_217113.1	Rv2597		1		6			3	1		2	1.22239		1
NP_217118.1	vapC41			2	1			0				inf		inf
NP_217119.1	Rv2603c		13	9	14	3	0	0	2	2	1	2.848	0.00271652	-0.736966	0.561438
NP_217120.1	snoP		7	18	12	1		13	1			3.62449		2.80735
NP_217121.1	tesB2		1	1	7	0			5	5	2	-0.415037	0.677869	-inf
NP_217122.1	snzP		165	90	165	40	3	10	16	16	16	3.12928	0.00770611	0.142958	0.890341
NP_217123.1	pdxH		28	20	25	15		21	2			3.60486		3.16993
NP_217125.1	Rv2609c		0	2	9	0	0		2	1	1	1.45943	0.443767	-inf
NP_217126.1	pimA		0	0	1	0	0		1			-1.58496		-inf
NP_217127.1	Rv2611c		6	10	8	3			2	3	6	1.12553	0.0600481	-0.289507
NP_217129.1	Rv2613c		7	8	8	1		2	2	3		1.61667		-0.736966
NP_217130.1	thrS		37	39	50	10		0	6	9	2	2.88982	0.00130173	-0.180572
NP_217132.1	Rv2616		0							1	2	-inf
NP_217135.1	Rv2619c		3	5	6	2	2					inf		inf
NP_217136.1	Rv2620c		1	1								inf		inf
NP_217138.1	Rv2622		6	4	17	0		0	1	3	2	2.16993	0.16156	-inf
NP_217139.1	TB31.7	TB31.7	360	344	291	83	33	25	82	76	44	2.30034	0.000383518	-0.51866	0.400684
NP_217140.1	Rv2624c	Rv2624c	30	20	48	9		2	13	10	4	1.85982	0.0514203	-0.710493
NP_217141.1	Rv2625c	Rv2625c	1	2	0	0	0		8	3	2	-2.11548	0.161495	-inf
NP_217142.1	hrp1	hrp1	23	25	52	13	10		17	14	7	1.39593	0.102856	-0.139403
NP_217143.1	Rv2627c	Rv2627c	77	78	110	21	27	5	19	21	17	2.21696	0.00312967	-0.10497	0.851237
NP_217145.1	Rv2629	Rv2629	57	39	76	22	14	9	40	35	15	0.934412	0.105848	-1	0.153281
NP_217146.1	Rv2630	Rv2630	0	1	4	1	0					inf		inf
NP_217148.1	Rv2632c		6	9	5	1	0		4	1	3	1.32193	0.0550406	-2.41504
NP_217157.1	cadI		0	4	1		0	0				inf		inf
NP_217166.1	Rv2650c		0	0	0	0	0					inf		inf
NP_217186.1	Rv2670c		0	0	0	0			2	2		-inf		-inf
NP_217187.1	ribD		0	1	2	0	0				1	0		-inf
NP_217188.1	Rv2672		26	7	23	6	18		8	2	6	1.80735	0.096227	1.16993
NP_217189.1	aftC		2	1	0				2	1	3	-1	0.287864
NP_217190.1	msrB		2	2	1	1						inf		inf
NP_217191.1	Rv2675c		6	5	8	1				3	1	1.66297		-1
NP_217192.1	Rv2676c		28	38	60	12		33	6	6	1	3.27684	0.0171802	2.37638
NP_217194.1	hemE		7	3	15	0			4	1	3	1.64386	0.194144	-inf
NP_217195.1	echA15		11	9	16	5				2	2	2.58496		1.32193
NP_217196.1	Rv2680		14	14	8	3			3	4	3	1.848	0.0129052	-0.152003
NP_217197.1	Rv2681		0	0	2		0			1		-0.584963		-inf
NP_217199.1	Rv2683		4	4	10	1	2	0				inf		inf
NP_217206.1	Rv2690c		1	1	0	0	0	1	1		2	-1.16993		-2.16993
NP_217210.1	Rv2694c			1	0				1	1	0	-0.415037
NP_217212.1	Rv2696c		12	14	28	4	0	8	3	2	0	3.43296	0.0330137	1.26303	0.398676
NP_217213.1	dut		6	25	23	2		6				inf		inf
NP_217215.1	Rv2699c		2	2	0	1						inf		inf
NP_217216.1	Rv2700		3	5	8	0	0	7				inf		inf
NP_217217.1	suhB		0	1	3	0			2	3	3	-1	0.2302	-inf
NP_217218.1	ppgK			2	6	2					1	2		1
NP_217219.1	sigA		162	112	124	27	7	0	27	22	13	2.68243	0.00200156	-0.866733	0.361505
NP_217220.1	Rv2704			0	2			0				inf		inf
NP_217226.1	sigB		11	7	9	4	1		5	1	2	1.75489	0.0191037	-0.0931094
NP_217227.1	ideR		73	62	102	24	5	13	16	12	5	2.84435	0.00531601	0.347923	0.662547
NP_217229.1	sthA		0		0	0			8	8	5	-inf		-inf
NP_217230.1	Rv2714		35	24	14	4			6	5	3	2.38247	0.0326145	-0.222392
NP_217231.1	Rv2715		1	0	2				15	12	14	-3.77259	0.000274934
NP_217232.1	Rv2716		6	5	2	0			2	3	2	0.893085	0.184074	-inf
NP_217234.1	nrdR		0	19	21	1		2	4	5	0	2.152	0.206654	-1
NP_217236.2	lexA		9	7	9	0		0	10	8	4	0.184425	0.623958	-inf
NP_217237.1	Rv2721c		101	63	95	25	17		23	24	12	2.13417	0.00579145	0.0946369
NP_217240.1	fadE20			0	0	0	0	0	3	1		-inf		-inf
NP_217241.1	hflX		0	0	0	0			8	5	2	-inf	0.0447086	-inf
NP_217242.1	dapF		0	0	0				1	2	2	-inf	0.00749043
NP_217244.1	Rv2728c		2	1	4			0	3	1		0.222392		-inf
NP_217247.1	Rv2731		17	11	15	5	10	0	10	14	4	0.61891	0.215285	-0.900464	0.349747
NP_217248.1	Rv2732c		0	0	0	0	0		2	2	1	-inf	0.00749043	-inf
NP_217253.1	recA		0	0	1	0	0	0	4	5	3	-3.58496	0.00532813	-inf	0.00227843
NP_217255.1	Rv2739c			3	2				3	6	5	-0.900464
NP_217256.1	ephG		11	15	23	0		17	9	10	7	0.91427	0.102675	-0.0280144
NP_217258.1	Rv2742c		0	0	0	0						inf		inf
NP_217259.1	Rv2743c		0	0	0	0	0		0	1		-inf		-inf
NP_217263.1	argA		0		0		0					inf		inf
NP_217264.1	ftsK		2	0	8	1	0	0	0	2		1.73697		-1.58496
NP_217266.1	Rv2750		1	1	5	0						inf		inf
NP_217267.1	Rv2751		2		1		0		13	7	8	-2.63743		-inf
NP_217268.1	Rv2752c		3	2	1	0			3	0	1	0.584963	0.561438	-inf
NP_217269.1	dapA		99	63	81	18	0		12	10	5	3.16993	0.00245226	0
NP_217270.1	thyX		0	1	2	0			1	5	1	-1.22239	0.41072	-inf
NP_217272.1	hsdM		11	7	33	6	0			2		3.08746		0.584963
NP_217276.1	vapB42		1	0	0	0						inf		inf
NP_217277.1	hsdS		0		0		0					inf		inf
NP_217279.1	dfrA		2	5	4	1		1	1	1	1	1.87447	0.0390205	0
NP_217280.1	thyA		0	1	2							inf		inf
NP_217281.1	Rv2765		3	2	10	0			1	2	1	1.90689	0.222136	-inf
NP_217287.1	Rv2771c		0	1	0		0					inf		inf
NP_217288.1	Rv2772c		1	3	1							inf		inf
NP_217289.1	dapB		19	12	21	3		0	10	3	6	1.45251	0.0317967	-2.078
NP_217291.3	Rv2775			1	2			0	7	7	2	-1.83007		-inf
NP_217294.1	Rv2778c		23	21	29	4	2	14	3	4	0	3.38247	0.0012128	1.51457	0.328976
NP_217296.1	ald		13	18	8	3			12	12	6	0.378512	0.441113	-1.73697
NP_217297.1	Rv2781c		2	5	3	3		0		2		0.736966		-0.415037
NP_217298.1	pepR		1	3	2	0	1					inf		inf
NP_217299.1	gpsI		258	235	332	60	18	10	82	97	41	1.90689	0.00392507	-1.32193	0.126033
NP_217301.1	rpsO		15	29	43	11	16	5	4	6	4	2.63559	0.0399309	1.19265	0.138508
NP_217302.1	ribF		0	0	0	0			3	4	2	-inf	0.00653338	-inf
NP_217304.1	sirR		0	3	7	0	0		2			0.736966		-inf
NP_217305.1	fadE21		1	7	7	0	1		2	11		-0.378512		-3.70044
NP_217306.3	ltp1		1	3	2		1		4	3	6	-1.11548	0.0912602	-2.11548
NP_217309.1	truB		0		1		0				0	inf		inf
NP_217313.1	Rv2797c		1	0	0	0						inf		inf
NP_217316.1	Rv2800			0	0	1	0					inf		inf
NP_217317.1	mazF9			4	2							inf		inf
NP_217318.1	Rv2802c		0	0	0	0	0	0		1	2	-inf		-inf
NP_217325.1	Rv2809		0		0							inf		inf
NP_217327.1	Rv2811		0	0	0	0						inf		inf
NP_217334.1	Rv2818c		0		1				3	5	3	-2.87447
NP_217337.1	Rv2821c		0	0	0				1		2	-inf
NP_217341.1	Rv2825c		0	0	1	0			1		2	-2.16993		-inf
NP_217347.1	echA16		76	62	75	25		9	10	15	7	2.73471	0.000287199	0.672425
NP_217349.1	ugpB		0		0							inf		inf
NP_217353.1	Rv2837c		0	0	4	0			3	4	1	-1	0.451161	-inf
NP_217354.1	rbfA		19	14	34	7	3	7	2	4	1	3.25873	0.0301326	1.28011	0.105408
NP_217355.1	infB		27	20	73	10	4	0	46	54	27	-0.0817941	0.90547	-3.18133	0.0114928
NP_217357.1	nusA		1	3	6	0		0	4	4	6	-0.485427	0.451161	-inf
NP_217359.1	Rv2843		4	4	4	0		1				inf		inf
NP_217360.1	Rv2844		2	4	3		0	0		1		1.58496		-inf
NP_217361.1	proS		9	8	28	4		0	13	13	5	0.537657	0.543202	-2.36923
NP_217362.1	efpA		0	0	0				1			-inf
NP_217366.1	Rv2850c		0	0	1					1		-1.58496
NP_217367.1	Rv2851c		0	0	0	0		0	1	1		-inf		-inf
NP_217368.1	mqo		0	0	10	0	1		4	5	3	-0.263034	0.853384	-3
NP_217370.1	Rv2854		0	0	0	0			1	5		-inf		-inf
NP_217373.1	Rv2857c		3	2	1	1			1	2		0.415037		-0.584963
NP_217374.1	aldC		1	2	11	0	2		8	15	8	-1.14684	0.224144	-3.36923
NP_217375.1	Rv2859c		5	2	7	0				1		2.22239		-inf
NP_217376.1	glnA4			0	1	0	0		9	11	8	-4.22239		-inf
NP_217384.1	gcpE		32	28	59	10	4	0	35	38	27	0.250962	0.570957	-2.8365	0.00282741
NP_217385.1	rip		0						1		2	-inf
NP_217386.2	dxr		0		0		0			1	2	-inf		-inf
NP_217389.1	mpt83		18	13	21	6		6	1		1	4.11548		2.58496
NP_217391.1	mpt70		4	5	6	1		0				inf		inf
NP_217394.1	mpt53		4	1	2	1			0			inf		inf
NP_217398.1	frr		70	28	62	14		32	12	8	2	2.8625	0.0252365	1.64909
NP_217399.1	pyrH		21	13	46	10		2	10	13	7	1.41504	0.173869	-0.736966
NP_217401.1	Rv2885c		1	1	1	0						inf		inf
NP_217403.1	Rv2887		3	7	11	6	1	2		1		2.80735		1.58496
NP_217404.1	amiC		8	11	11	1	9	0	19	16	13	-0.678072	0.039942	-2.26303	0.0191037
NP_217405.1	tsf		108	77	145	21	1	6	34	40	37	1.57191	0.0208416	-1.98706	0.011476
NP_217406.1	rpsB		164	116	158	32	17	16	18	22	11	3.10236	0.00112148	0.349942	0.486356
NP_217409.1	Rv2893		0	1	2	1	0		1		1	0		-1
NP_217411.1	viuB		4	7	4	1			5	5	4	0.0995357	0.767644	-2.22239
NP_217416.1	fdhF		2	0	0	0	0		1		0	0.415037		-inf
NP_217417.1	Rv2901c		3	11	4		2		2	1	3	1.58496	0.196261	0
NP_217419.1	lepB		6	5	20	1			1	4	1	2.36923	0.167173	-1
NP_217420.1	rplS		8	14	20	4	2	2	6	5	4	1.48543	0.0624575	-0.906891	0.0572352
NP_217424.1	Rv2908c		19	12	26	7	7	0	1	1		4.24793		2.22239
NP_217425.1	rpsP		34	29	38	6	2	16	9	11	2	2.19878	0.00221257	0.125531	0.899926
NP_217430.1	pknI		0	0	0	0	0		1	1	0	-inf	0.116117	-inf
NP_217431.1	Rv2915c		2	1	3		1					inf		inf
NP_217432.1	ffh		75	60	103	25	31		26	25	17	1.80735	0.0118152	0.304855
NP_217435.1	glnB		2	6	14	0	0		2	1		2.28951		-inf
NP_217437.1	ftsY		6	5	27	3	5		17	14	12	-0.178337	0.831013	-1.8413
NP_217438.2	smc		21	9	24	7	0		19	21	14	0	1	-2.36257
NP_217439.1	Rv2923c		0		0	0						inf		inf
NP_217441.1	rnc		18	28	21	6		11	6	3	2	2.60666	0.00429017	1.21299
NP_217442.1	Rv2926c		0		4			0			0	inf		inf
NP_217443.1	Rv2927c		57	37	34	15	0	2	14	8	2	2.41504	0.0123538	-0.4975	0.70993
NP_217444.1	tesA		22	15	39	4			17	23	12	0.547488	0.363206	-2.11548
NP_217446.2	fadD26		14	12	38	2	1		17	21	8	0.476438	0.549678	-3.35364
NP_217447.1	ppsA		42	24	85	9	0	0	20	20	20	1.33151	0.168987	-2.73697	0.00478251
NP_217448.1	ppsB		12	7	26	2	0	0	29	24	13	-0.552541	0.397374	-5.04439	0.0110751
NP_217449.1	ppsC		49	26	62	7	0	0	45	45	27	0.227667	0.611416	-4.06301	0.00469494
NP_217450.1	ppsD		5	3	20	0	0	0	21	18	12	-0.86507	0.269186	-inf	0.00301638
NP_217451.1	ppsE		125	91	121	27	3	2	69	72	41	0.88881	0.0239306	-2.50779	0.0175162
NP_217452.1	drrA		7	9	18	0			9	13	6	0.280108	0.638768	-inf
NP_217453.1	drrB		0	0	0	0	0					inf		inf
NP_217456.1	mas		420	320	413	67	19	4	128	134	101	1.66735	0.00146239	-2.01197	0.0134283
NP_217457.1	fadD28		71	60	95	16	17	2	26	24	13	1.8429	0.00806216	-0.847997	0.213013
NP_217458.1	mmpL7		10	4	8	2	0	0	6	10	5	0.0671142	0.89331	-3.39232	0.0191037
NP_217461.1	lppX		78	86	73	35	1	46	16	8	7	2.93455	0.000131743	1.40336	0.286667
NP_217462.1	pks1		7	11	12	1				0	1	4.32193		1
NP_217463.1	pks15				0	0		0	3	3		-inf		-inf
NP_217464.1	fadD22		25	10	45	6	3	2	5	5	1	2.8625	0.0877097	0	1
NP_217465.1	Rv2949c		2	6	22	1		2	3	2	2	2.09954	0.278491	-0.63743
NP_217466.3	fadD29		2	0	5	1			2	4	3	-0.36257	0.691761	-1.58496
NP_217467.1	Rv2951c		50	36	91	11	14	1	32	33	32	0.867693	0.181488	-1.89947	0.00388113
NP_217468.1	Rv2952		0	0	5		0		9	8		-2.3505		-inf
NP_217469.1	Rv2953		9	12	45	7	11		23	27	16	0	1	-1.28951
NP_217470.1	Rv2954c		2	2	5	0		0	4	6	6	-0.830075	0.12417	-inf
NP_217471.1	Rv2955c		4	2	7	0		0	7	10	11	-1.10692	0.0568837	-inf
NP_217472.1	Rv2956		2	1	9			0	4	5	2	0.125531	0.906554	-inf
NP_217473.1	Rv2957		0	0	1	0				1		-1.58496		-inf
NP_217474.1	Rv2958c		1	0	4		0		3	8	4	-1.58496	0.161495	-inf
NP_217475.1	Rv2959c		6	4	15	1			5	6	3	0.836501	0.353454	-2.22239
NP_217479.1	Rv2963		0	0	1							inf		inf
NP_217480.1	purU		3	2	1	0						inf		inf
NP_217481.1	kdtB		0	7	1		0			1	0	2.41504		-inf
NP_217483.1	pca		11	1	23	2	0		36	31	26	-1.40988	0.0504245	-4.9542
NP_217485.1	Rv2969c		59	53	51	10	0	20	13	13	10	2.1788	8.36998e-05	-0.263034	0.750033
NP_217486.1	lipN		20	18	52	4	1	1	27	25	18	0.36257	0.588448	-3.54432	0.00183299
NP_217487.1	Rv2971		74	63	84	30	0	3	17	12	14	2.36164	0.000681212	-0.381871	0.747162
NP_217489.1	recG		0	0	0	0	0	0				inf		inf
NP_217490.1	Rv2974c		0		0							inf		inf
NP_217492.1	ung		20	22	17	3		9	5	2	1	2.88264	0.000838231	1.16993
NP_217493.1	thiL				1				2	1	2	-0.736966
NP_217496.1	Rv2980				1			0				inf		inf
NP_217497.1	ddlA		14	6	22	5		0	11	10	7	0.584963	0.383537	-1.90046
NP_217498.1	gpdA2			1	4				2	9	3	-0.900464
NP_217499.1	Rv2983		0		3	0			1	1		0.584963		-inf
NP_217500.1	ppk1		22	15	32	7	0		9	10	8	1.35364	0.0478838	-1.36257
NP_217501.1	mutT1		3	1	1	0			3	2		-0.584963		-inf
NP_217502.1	hupB		105	132	80	22	23	10	42	32	22	1.72338	0.0101882	-0.803603	0.12758
NP_217503.1	leuD		15	20	21	10		20	13	8	11	0.807355	0.0274258	0.491853
NP_217504.1	leuC		1	0	2	0	0		2	9	4	-2.32193	0.137727	-inf
NP_217505.1	Rv2989		2	2	4	0		1	2	3	3	0	1	-2.41504
NP_217506.1	Rv2990c		0	0	0	0	0	0				inf		inf
NP_217507.1	Rv2991				0				1	2	1	-inf
NP_217509.3	Rv2993c		15	17	27	5		0	9	6	4	1.63472	0.0287028	-1.34104
NP_217511.1	leuB		70	52	68	20	5		10	10	11	2.61566	0.00074725	0.274622
NP_217515.1	lppY		8	6	16	3			3	2		2		0.263034
NP_217517.3	ilvC		43	35	51	10	2	0	30	35	18	0.636188	0.0884351	-2.79008	0.0159547
NP_217518.1	ilvN		26	41	71	13	6	20	6	8	10	2.52356	0.0458531	0.70044	0.299996
NP_217522.1	lppZ		15	8	23	3			14	13	12	0.23816	0.621799	-2.11548
NP_217523.1	Rv3007c		2	1	3	2		1				inf		inf
NP_217525.1	gatB		18	17	28	4	9	0	19	20	11	0.333424	0.392147	-1.94342	0.0330167
NP_217526.1	pfkA		7	14	8	1			3	9	5	0.770518	0.227514	-2.5025
NP_217527.2	gatA		16	12	29	2	15		5	10	5	1.51096	0.0842398	0.350497
NP_217528.1	gatC		1	2	1							inf		inf
NP_217529.1	Rv3013		0	0	2	0		0	2	2		-1.58496		-inf
NP_217530.1	ligA		0	1	9	1	0		8	9	8	-1.32193	0.156159	-4.05889
NP_217531.1	Rv3015c		2	0	3	2			9	7	5	-2.07039	0.0213789	-1.80735
NP_217540.1	trmU		0	0	0	0			6	3	1	-inf	0.083474	-inf
NP_217541.1	iscS		0		2				1	2	1	-0.415037
NP_217544.1	fixB		222	274	305	65	19	29	141	161	111	0.95566	0.0101839	-1.86982	0.00769756
NP_217545.1	fixA		158	150	174	29	5	6	49	43	28	2.006	0.00021427	-1.58496	0.0563457
NP_217547.1	Rv3031		1	0	7	0	2			2	0	1.41504		0
NP_217549.1	Rv3033			1	0							inf		inf
NP_217550.1	Rv3034c		1	1	3				3	3	2	-0.678072	0.250815
NP_217554.1	Rv3038c		21	13	27	9	0	0	2	3		3.02385		0.263034
NP_217555.1	echA17		16	15	23	7	0	6	1	1		4.16993		2.11548
NP_217556.1	Rv3040c		6	4	12	2			11	9	7	-0.295456	0.565856	-2.16993
NP_217557.1	Rv3041c		1	1	7	1			6	6	4	-0.830075	0.33046	-2.41504
NP_217558.1	serB2		2	5	9	3	0		14	14	11	-1.2854	0.0275004	-3.11548
NP_217559.1	ctaD		47	31	25	8	1	1	6	9	1	2.6865	0.0141249	-0.678072	0.577166
NP_217560.1	fecB		4	6	12	1	1		6	7	6	0.211504	0.701406	-2.66297
NP_217561.1	adhC		31	20	23	10	1	0	27	28	19	0	1	-2.75002	0.00793239
NP_217562.1	Rv3046c		5		0	1						inf		inf
NP_217565.1	Rv3049c		0		0				4	3		-inf
NP_217566.1	Rv3050c		37	23	43	5			2	2	1	4.36457	0.00531337	1.58496
NP_217567.1	nrdE		18	8	57	5	0	0	30	32	18	0.0531113	0.951885	-4	0.00591126
NP_217570.1	Rv3054c		12	14	20	4		7				inf		inf
NP_217573.1	Rv3057c		1	0	0	0	0		6	9	6	-4.39232	0.0031982	-inf
NP_217574.1	Rv3058c				6				7	9	6	-0.289507
NP_217577.1	fadE22		0	0	2	0	0		10	10	7	-3.75489	0.00227161	-inf
NP_217578.1	ligB		0	0	0			0	1		1	-inf		-inf
NP_217582.1	Rv3066		2	8	8	1	0	3				inf		inf
NP_217584.1	pgmA		0	0	4	0	1		5	5	5	-1.90689	0.0513744	-3.32193
NP_217587.1	Rv3071		0	0	0			0		1	2	-inf		-inf
NP_217591.1	Rv3075c		65	43	58	19	0		5	10	2	3.28758	0.00196989	0.745427
NP_217592.1	Rv3076		2	8	8	0	0	1	1	1		2.58496		-1.58496
NP_217595.1	Rv3079c		0	0	0				1	4		-inf
NP_217596.1	pknK		0	0	0	0			3	2	2	-inf	0.00219213	-inf
NP_217597.1	Rv3081			1	2	0	0			1		0.584963		-inf
NP_217599.1	Rv3083		0	1	3	1	0					inf		inf
NP_217603.1	Rv3087		1	2	3	0				1		1		-inf
NP_217604.1	tgs4		0	0	0	0	0		5	4	8	-inf	0.00920589	-inf
NP_217605.1	fadD13		0	0	2	0	0	0		4	2	-2.16993		-inf
NP_217606.1	Rv3090		22	24	43	3		0	14	14	12	1.15381	0.0720712	-3.152
NP_217607.1	Rv3091		2	1	8	0			7	14	8	-1.39855	0.124236	-inf
NP_217610.1	Rv3094c		3	6	7	2	0	0	1	4	1	1.41504	0.099982	-1.58496	0.32946
NP_217611.1	Rv3095		0	2	2	0		0				inf		inf
NP_217615.1	Rv3099c		32	26	49	11			14	9	8	1.78727	0.023772	0.0901978
NP_217617.1	ftsX		0	0	0	0		0	2			-inf		-inf
NP_217618.1	ftsE		42	27	75	13		2	8	15	8	2.21573	0.0587048	-0.462343
NP_217620.1	Rv3104c		0	2	5				1	1	1	1.22239	0.41072
NP_217621.1	prfB		21	15	20	7	9	1	9	10	4	1.28379	0.0137954	-0.436099	0.546141
NP_217622.1	fprA		7	8	24	5	3	0	4	4	3	1.82597	0.165993	-0.459432	0.53908
NP_217623.1	agpS		0						3	5	3	-inf
NP_217636.1	Rv3120			1	2							inf		inf
NP_217637.1	cyp141		0	1	2	0				0		inf		inf
NP_217643.1	Rv3127	Rv3127	46	67	74	12	10	9	30	28	15	1.35707	0.0169203	-1.23563	0.0429731
NP_217646.1	tgs1	tgs1	24	40	38	10	6	4	49	59	25	-0.382857	0.411245	-2.73335	0.0212443
NP_217647.3	Rv3131	Rv3131	52	38	82	19	5	4	30	21	15	1.38187	0.061278	-1.23704	0.123772
NP_217648.1	devS	devS	159	140	169	27	21	1	21	23	13	3.03747	0.000110373	-0.21818	0.767644
NP_217649.1	devR	devR	104	110	87	27	9	47	46	32	16	1.67903	0.0033755	-0.179549	0.806115
NP_217650.1	Rv3134c	Rv3134c	10	13	16	3		2	7	11	3	0.893085	0.106208	-1.48543
NP_217653.1	Rv3137		1	3	4	0		0	8	7	3	-1.16993	0.131778	-inf
NP_217655.1	fadE24		6	8	17	1	6		26	20	23	-1.15433	0.0290292	-2.71621
NP_217656.1	fadE23		17	15	20	5	7		22	13	15	0.0565835	0.839799	-1.47393
NP_217657.1	fadB4		12	18	23	10	0	2	16	20	21	-0.10497	0.724659	-2.24793	0.0117684
NP_217659.1	Rv3143		10	15	23	7	9		3		1	3		2
NP_217662.1	nuoB		3	12	12	2	0	5	8	2	4	0.947533	0.281031	-1	0.364956
NP_217663.1	nuoC		8	7	24	0		4	5	3	2	1.96347	0.158112	-0.736966
NP_217664.1	nuoD		0	4	6	1	2		18	18	15	-2.3505	0.00252485	-3.5025
NP_217665.1	nuoE		4	9	12	1	0	0	7	2	4	0.943416	0.219307	-3.70044	0.0550406
NP_217666.1	nuoF		7	3	10	1	7		12	8	8	-0.485427	0.333516	-1.22239
NP_217667.1	nuoG		19	17	48	8	0	0	25	23	15	0.415037	0.54045	-2.97728	0.0106504
NP_217669.1	nuoI		17	18	21	9	0	5	5	5	2	2.22239	0.000719417	0.222392	0.822819
NP_217670.1	nuoJ				0			0	3	3	3	-inf		-inf
NP_217672.1	nuoL		2	2	1							inf		inf
NP_217673.1	nuoM		0	0	0	0	0		2	4	2	-inf	0.0161301	-inf
NP_217674.1	nuoN		1		0	0			3	2	1	-2		-inf
NP_217676.1	Rv3160c				0	0						inf		inf
NP_217677.1	Rv3161c		21	22	15	8	2		17	15	6	0.610053	0.173224	-1.34104
NP_217680.1	moxR3			0	0	0		0	1		1	-inf		-inf
NP_217684.1	Rv3168		0	0	0				4	4	3	-inf	0.000388171
NP_217685.1	Rv3169		9	13	10	4	0	2	8	3	4	1.09311	0.0434395	-1.32193	0.192249
NP_217689.1	Rv3173c		7	3	10	0		6				inf		inf
NP_217704.1	Rv3188		0	2	2							inf		inf
NP_217705.1	Rv3189		0	1	4	0		1				inf		inf
NP_217709.1	Rv3193c		42	25	57	10		0	29	22	22	0.764372	0.149132	-2.28293
NP_217710.1	Rv3194c			0	1				5	2	2	-2.58496
NP_217713.1	Rv3197		9	5	14	2	4		19	18	16	-0.920566	0.0387161	-2.558
NP_217714.1	uvrD2		0	0	0	0	0		1	1		-inf		-inf
NP_217716.1	Rv3200c		15	12	26	9		6	9	11	8	0.920566	0.127651	-0.315502
NP_217719.1	lipV		0	0	3	0	1		6	5	2	-2.11548	0.099982	-3.11548
NP_217721.1	Rv3205c		5	9	16	2		0	9	9	3	0.514573	0.47247	-2.80735
NP_217724.1	Rv3208		1	2	7			1	1	1		1.73697		0
NP_217726.1	Rv3210c		5	4	12			4	3	3	4	1.07039	0.222136	0.263034
NP_217727.1	rhlE		29	9	15	5	0		8	5	3	1.72792	0.113301	-1.09311
NP_217728.1	Rv3212		0	2	5	0			2	4	1	0	1	-inf
NP_217729.1	Rv3213c		56	48	99	15	0	3	3	3		4.49541		1
NP_217731.1	entC		0	1	3	0			6	9	8	-2.52356	0.00709081	-inf
NP_217734.1	Rv3218		0		0		0		3	6	3	-inf		-inf
NP_217736.1	Rv3220c		0	0	4	0		0	5	7	5	-2.08746	0.0438145	-inf
NP_217739.1	sigH		26	15	25	7			2	4	2	3.04439	0.00566	1.39232
NP_217740.1	Rv3224		55	25	75	11	2	4	29	27	22	0.990722	0.155262	-2.19794	0.00406592
NP_217743.1	Rv3226c		1	2	4	2						inf		inf
NP_217744.1	aroA		0	0	14	0	1		9	11	6	-0.893085	0.459084	-4.11548
NP_217745.1	Rv3228		0	1	3	0				2	1	-0.169925		-inf
NP_217747.1	Rv3230c				0				5	6	5	-inf
NP_217749.1	ppk2		1	1	4	0			6	7	10	-1.9386	0.0222699	-inf
NP_217751.1	tgs3		1	2	1							inf		inf
NP_217754.1	Rv3237c		0	3	5			1	1	2	1	1	0.421648	-0.415037
NP_217761.1	lpqB		2	2	8	0	1	0	3	2		0.678072		-2.90689
NP_217762.1	mtrB		1	0	3	1	0		2	1	1	0	1	-1.41504
NP_217763.1	mtrA		33	30	62	12			22	30	16	0.878321	0.158598	-0.917538
NP_217764.1	tmk		0		0				0			inf		inf
NP_217765.1	sahH		397	377	250	60	94	6	55	55	35	2.82009	0.00324515	0.142019	0.859396
NP_217766.1	Rv3249c		1	4	4	0		1				inf		inf
NP_217771.1	Rv3254		0	0	0	0		0		3	5	-inf		-inf
NP_217772.1	manA		10	5	14	3	6		10	12	8	-0.0489096	0.912469	-1.152
NP_217773.1	Rv3256c		7	7	1	2			4	6	7	-0.180572	0.77558	-1.5025
NP_217774.1	pmmA		18	9	31	4	10		6	5	5	1.85798	0.0937547	0.392317
NP_217776.1	Rv3259		1	4	5		0		0		0	inf		inf
NP_217778.1	fbiA		1	5	0	0			1	3		0		-inf
NP_217779.1	fbiB		0	3	10	0	0	0	4	5	3	0.115477	0.917386	-inf	0.00227843
NP_217783.1	rmlD		0		2	0		0	1		2	-0.584963		-inf
NP_217784.1	Rv3267		0	0	0	0	0				1	-inf		-inf
NP_217785.3	Rv3268		4	3	5				1			2
NP_217786.1	Rv3269		6	32	48	7	12	4	5	2	1	3.42626	0.101995	1.52356	0.12949
NP_217787.1	ctpC		23	13	18	3	0	0	7	11	3	1.36257	0.0409203	-2.80735	0.0756464
NP_217789.1	Rv3272						0		5	6	3			-inf
NP_217790.1	Rv3273		23	18	41	10			17	18	13	0.77259	0.188088	-0.678072
NP_217791.1	fadE25		115	75	118	35	46	5	39	42	16	1.66687	0.0120092	-0.173648	0.815918
NP_217792.1	purE		4	5	10	0		6	3	1	2	1.66297	0.0896625	0.584963
NP_217793.1	purK		10	9	7	1	0		7	12	6	0.0565835	0.878996	-4.05889
NP_217795.1	Rv3278c		1	10	8	2		4	3	3	1	1.44057	0.227514	0.36257
NP_217796.1	birA		0	1	2	0					1	0		-inf
NP_217797.1	accD5		82	71	127	24	31		31	30	12	1.93946	0.0192788	0.176498
NP_217798.1	accE5		3	1	3	0			1	1		1.22239		-inf
NP_217800.1	sseA				0				14	15	11	-inf
NP_217801.1	Rv3284		3	5	7	2	2		2	2		1.32193		0
NP_217802.1	accA3		229	198	312	57	78	5	110	103	69	1.38988	0.0137476	-1.01027	0.132645
NP_217803.1	sigF		6	1	2	1			1	1	1	1.58496	0.260575	0
NP_217804.4	rsbW		0	6	3	0	0	1	1	1	1	1.58496	0.3125	-1.58496	0.116117
NP_217807.1	lat		1	4	7	0	4	0	7	7	3	-0.5025	0.488251	-2.08746	0.0831129
NP_217808.1	lrpA		1	2	6	0		2		1	1	1.58496		0
NP_217809.1	Rv3292		1	1	7	0	1	0	5	8	5	-1	0.250815	-4.16993	0.00578456
NP_217812.1	Rv3295		27	14	25	3		11	8	5	2	2.1375	0.0180502	0.485427
NP_217813.1	lhr		0	0	0	0	0	0	3	4	3	-inf	0.000562004	-inf	0.000562004
NP_217815.1	lpqC			0	0				1		4	-inf
NP_217816.1	atsB		8	5	10	0	0	0	6	9	4	0.275634	0.551786	-inf	0.0120725
NP_217818.1	phoY1		18	11	25	6		1	3	6	2	2.29546	0.0272912	-0.0671142
NP_217819.1	glpD2		1	1	0	0			20	18	18	-4.80735	1.74409e-05	-inf
NP_217820.1	lpdA		10	6	5	2	1		1			2.80735		0.584963
NP_217821.1	Rv3304			2	4		0					inf		inf
NP_217824.1	deoD		2	4	11	0		1		1		2.5025		-1
NP_217825.1	pmmB		0	0	0	0		0		1	1	-inf		-inf
NP_217826.1	upp		2	2	7					0		inf		inf
NP_217828.1	Rv3311		35	22	33	2	14		13	15	13	1.1343	0.016298	-0.77259
NP_217830.1	add		3	6	3	2			3	2	1	1	0.158302	0
NP_217831.1	deoA		0	0	1	0			3	2	3	-3	0.0077626	-inf
NP_217832.1	cdd		1	1	1				1		1	0
NP_217834.1	sdhD		0	1	2			0				inf		inf
NP_217835.1	sdhA		36	29	16	11	1		11	17	8	1.16993	0.0799765	-1
NP_217836.1	sdhB		9	8	5	1		0	4	8	8	0.137504	0.729182	-3.73697
NP_217841.3	moaC3		0	9	0	0	0	2				inf		inf
NP_217844.1	Rv3327		1	0	0	0		0				inf		inf
NP_217845.1	sigJ		0	0	1	0			4	2	3	-3.16993	0.0161301	-inf
NP_217846.3	Rv3329		42	28	31	7	4		2	3	1	4.07325	0.00180306	1.45943
NP_217847.1	dacB1		2	3	1				1	1	1	1	0.158302
NP_217849.1	nagA		0	0	0				3	4	1	-inf	0.0390205
NP_217850.1	Rv3333c		1		0							inf		inf
NP_217852.1	Rv3335c		1		0	0				0		inf		inf
NP_217853.1	trpS		39	28	31	8		1	8	4	7	2.36678	0.00166359	-0.49304
NP_217856.1	icd1			1	3	0	0		2	2	1	0.263034		-inf
NP_217857.1	metC		10	7	17	2	6		10	7	9	0.387023	0.436975	-1.11548
NP_217858.1	metA		0	0	0	0	0	0	0			inf		inf
NP_217859.1	Rv3342		12	10	23	3	0	0	7	5	2	1.6845	0.0738689	-2.22239	0.106166
NP_217873.1	folD		29	25	18	13		0	3	7	3	2.46949	0.00483025	0.584963
NP_217875.1	relK				1		0					inf		inf
NP_217877.1	Rv3360		0		0							inf		inf
NP_217881.1	Rv3364c				2				3	2	2	-0.222392
NP_217882.1	Rv3365c		0	0	0	1	0		9	8	5	-inf	0.00365026	-3.87447
NP_217883.1	spoU		2	2	4	3	1	2				inf		inf
NP_217885.1	Rv3368c		24	23	30	6		13	6	2	4	2.68182	0.000934206	1.24793
NP_217886.1	Rv3369		2	7	8	0	4		4	5	7	0.0874628	0.878996	-1.41504
NP_217887.3	dnaE2		0	0	1	0						inf		inf
NP_217889.1	otsB2		0	0	0	0	0	0		1	1	-inf		-inf
NP_217890.1	echA18				1							inf		inf
NP_217892.1	amiD		2	4	5	1	0					inf		inf
NP_217893.1	Rv3376		25	22	31	9	0	15	1	3	0	4.2854	0.000902168	2.58496	0.20823
NP_217894.1	Rv3377c		0		0				1	1	0	-inf
NP_217901.1	vapC46		1	6	5	0	1	0	1	0	1	2.58496	0.099982	-1	0.518519
NP_217906.1	htdY		76	71	111	26	6	3	20	26	15	2.08049	0.00718253	-0.801454	0.333587
NP_217907.1	lpqD		24	26	22	7		15	6	6	4	2.16993	0.000151011	1.04439
NP_217908.1	acrA1		0	0	0	0		0	3	4	4	-inf	0.000388171	-inf
NP_217909.1	cmaA1		35	47	40				18	17	13	1.34577	0.00290618
NP_217910.1	iunH		0	0	1							inf		inf
NP_217913.1	guaA		50	48	83	14	28	2	24	25	21	1.37056	0.0316037	-0.669851	0.318255
NP_217916.1	Rv3399		5	3	18	3		0	3	3	3	1.53051	0.294584	-1
NP_217917.1	Rv3400		7	9	44	3	0	0	9	6	9	1.32193	0.375879	-3	0.0077626
NP_217918.1	Rv3401		15	11	30	6			21	21	15	-0.0255351	0.95917	-1.66297
NP_217920.1	Rv3403c		0		0	0	0					inf		inf
NP_217921.1	Rv3404c		1	0	6	0	0		7	9	5	-1.58496	0.0996484	-inf
NP_217922.1	Rv3405c		1	10	5			2	1			2.41504		1
NP_217924.1	vapB47		0	0	1				1	1		-1.58496
NP_217925.1	vapC47			2	1					1	1	0.584963
NP_217926.1	choD		0	1	4	0	0		5	2	3	-1	0.326164	-inf
NP_217927.1	guaB3		9	10	28	2			19	17	11	0	1	-2.96963
NP_217928.1	guaB2		8	14	29	1	5		19	20	7	0.148863	0.835305	-2.35364
NP_217934.1	groEL1		456	405	444	104	137	15	142	110	84	1.95752	0.000143321	-0.392317	0.54252
NP_217935.1	groES		136	267	296	47	127	26	37	26	19	3.0916	0.0141993	1.2863	0.276112
NP_217936.1	gcp		1	2	3	0	0		0			inf		inf
NP_217939.1	Rv3422c		0	0	1	0		0		1		-1.58496		-inf
NP_217940.1	alr		25	34	18	6	0		1	2	1	4.26679	0.00633553	1.16993
NP_217944.1	Rv3427c		1	0	3	0						inf		inf
NP_217949.1	gadB		0	0	0			1	8	5	5	-inf	0.00388254	-2.58496
NP_217950.1	Rv3433c		0		0	0				2		-inf		-inf
NP_217953.1	glmS		8	12	18	0	4	0	30	26	23	-1.05585	0.0181944	-4.30378	0.000500793
NP_217955.1	Rv3438		0	0	2			0	9	9	7	-3.64386	0.0012441	-inf
NP_217958.1	mrsA		17	11	38	6	11		9	8	5	1.58496	0.150944	0.212994
NP_217959.1	rpsI		9	20	34	0	0	9	7	4		1.93289		-0.874469
NP_217960.1	rplM		31	32	55	9	6	25	13	10	2	2.23879	0.0218146	0.678072	0.499946
NP_217964.1	eccC4		0	0	1	0	0	0	0		0	inf		inf
NP_217972.3	truA		0		2		0		2	1	2	-0.736966		-inf
NP_217973.1	rplQ		52	59	82	14	8	30	9	7	5	3.20014	0.00328984	1.30812	0.196074
NP_217974.1	rpoA		161	140	219	26	76	4	60	53	40	1.76498	0.00735427	-0.529467	0.517397
NP_217975.1	rpsD		84	77	126	16	4	43	20	20	8	2.57994	0.00729518	0.392317	0.703074
NP_217976.1	rpsK		9	14	26	2	0	13	2	1	1	3.61471	0.0412582	1.90689	0.417026
NP_217977.1	rpsM		14	34	54	5	5	23	10	13	2	2.02857	0.0993036	0.400538	0.716484
NP_217978.1	rpmJ		1	3		0	0					inf		inf
NP_217979.1	infA		13	11	26	8	15		1	2	1	3.64386	0.031296	3.10852
NP_217980.1	Rv3463		13	8	17	3			2	3	2	2.44057	0.0170025	0.36257
NP_217981.1	rmlB		17	13	23	6		0	7	6	9	1.26849	0.0272098	-1.28951
NP_217982.1	rmlC		0	0	4	0		3	2			-0.584963		-0.415037
NP_217983.1	Rv3466		1	1	1	0						inf		inf
NP_217987.1	ilvB2		0	0	1	0	0	0			0	inf		inf
NP_217989.1	Rv3472			1	0				2	2	2	-2
NP_217990.1	bpoA		0		0	0	0					inf		inf
NP_217996.2	Rv3479		0		0	0		0		1		-inf		-inf
NP_217999.1	Rv3482c		0		0		0			3	2	-inf		-inf
NP_218001.1	cpsA		0	1	0	0			1	1	0	-1	0.518519	-inf
NP_218002.1	Rv3485c		1	2	2	1	0	0	3	6	4	-1.37851	0.0474207	-3.70044	0.0132356
NP_218004.3	lipF				0				1	3	1	-inf
NP_218006.1	Rv3489		1									inf		inf
NP_218007.1	otsA		2	3	17	1	1	0	6	3	4	0.758992	0.575082	-2.70044	0.0177043
NP_218009.1	Rv3492c		0	0		0			2	3		-inf		-inf
NP_218010.1	Rv3493c		1	1	3			1	1			0.736966		0
NP_218011.1	mce4F		9	5	14	1			1	1	3	2.48543	0.0462647	-0.736966
NP_218012.1	lprN		4	4	4	0	1		8	7	9	-1	0.00227843	-4
NP_218013.1	mce4D		4	4	2	1	1	0	6	5	4	-0.584963	0.131778	-2.90689	0.00289001
NP_218014.1	mce4C		3	4	6	0	0		8	13	2	-0.823122	0.369564	-inf
NP_218015.1	mce4B				0	0			12	11	8	-inf		-inf
NP_218019.1	Rv3502c		1	1	3	1		0	3	7	5	-1.58496	0.0667665	-3.32193
NP_218021.1	fadE26		0	0	1	0			1	0		-0.584963		-inf
NP_218022.1	fadE27				0				1	3	3	-inf
NP_218026.1	ilvX		104	75	81	23	55	1	45	40	47	0.977974	0.00931512	-0.740613	0.326523
NP_218027.1	Rv3510c		2	3	4	0						inf		inf
NP_218033.1	echA19		8	7	3	4			1	0		3.58496		3
NP_218035.1	cyp142		3	2	1			0	6	5	3	-1.22239	0.0646769	-inf
NP_218036.1	Rv3519		11	7	25	3	0	1	3	3	7	1.72583	0.149654	-1.70044	0.133801
NP_218037.1	Rv3520c		11	12	19	2	0		16	16	8	0.0703893	0.864567	-3.73697
NP_218039.1	ltp4		0	1	6	0				0		inf		inf
NP_218040.1	ltp3		0	1	1		0		0			inf		inf
NP_218043.1	kshA		0	0	1						1	-1.58496
NP_218045.1	Rv3528c		9	5	15	3		2	8	6	5	0.610053	0.333998	-1.34104
NP_218051.1	hsaF		8	5	6	1	0		2			1.66297		-2
NP_218052.1	hsaG		7	3	11	3	0		1	1		2.80735		0.584963
NP_218053.1	hsaE			0	4				1		1	1
NP_218060.1	fadE29		0	1	0			0				inf		inf
NP_218061.1	fadE28			0	0				1	2	1	-inf
NP_218062.1	cyp125		0	0	1					2		-2.58496
NP_218063.1	fadA5		4	5	4	3	0		1	1	1	2.11548	0.000562004	0.584963
NP_218064.1	ddn		60	54	107	22	12	40	5	7	3	3.88101	0.0149968	2.30256	0.0762229
NP_218065.1	Rv3548c		0		1	0			1	2	1	-1.41504		-inf
NP_218067.1	echA20		0	1	3	0			1		0	1.41504		-inf
NP_218071.1	fdxB		0		0	0			1	4	4	-inf		-inf
NP_218073.1	fadA6		25	17	10	8	4	0	6	7	4	1.61298	0.0576874	-0.5025	0.53714
NP_218076.1	Rv3559c		0	0	1	0	0	0	1			-1.58496		-inf
NP_218079.1	fadE31		0	0	0	0			3	1	1	-inf	0.0667665	-inf
NP_218080.1	fadE32		2	1	2			1	0			inf		inf
NP_218085.1	hsaC		26	35	18	3			1	2	2	3.98185	0.00742763	0.847997
NP_218086.1	hsaD		56	48	42	20		1	1	1	1	5.60486	0.000299682	3.39232
NP_218087.1	hsaA		6	4	16	0	5	0	9	12	8	-0.157541	0.810356	-2.53605	0.017641
NP_218088.1	kshB		0	0	2	0	0	0			1	-0.584963		-inf
NP_218091.3	kstR		1	3	6	0	0	5				inf		inf
NP_218092.1	Rv3575c		20	11	30	1	0	0	7	7	6	1.60881	0.0677748	-4.32193	0.000177551
NP_218096.1	Rv3579c		0	0	0	0	0		3	3	2	-inf	0.0013239	-inf
NP_218098.1	ispF		7	18	14	5	4	4	3	4	3	1.96347	0.0402935	0.378512	0.101192
NP_218099.1	ispD		22	13	59	5		4	5	5	3	2.85415	0.127841	0.0544478
NP_218100.1	Rv3583c		12	22	17	3	0	11	5	6	1	2.08746	0.0163954	0.222392	0.86288
NP_218101.1	lpqE		12	37	61	9	15	3	7	7	4	2.61143	0.0966222	0.584963	0.45217
NP_218103.1	Rv3586		1	5	7	0	0		12	5	3	-0.621488	0.512356	-inf
NP_218104.1	Rv3587c		2	3		1		0		1		1.32193		-1
NP_218105.1	canB		3	10	8	4		4	1	1		2.80735		2
NP_218108.1	Rv3591c		0		1					0		inf		inf
NP_218109.1	mhuD		5	9	8	2	5		1	1	2	2.45943	0.00858092	1.39232
NP_218114.1	lsr2		20	13	29	8	9	10	7	6	3	1.9542	0.0327453	0.754888	0.0513744
NP_218115.1	lysS		4	1	21	3	1		5	7	9	0.308122	0.805428	-1.80735
NP_218117.1	Rv3600c		10	16	3	1			2	6	6	1.05063	0.278008	-2.22239
NP_218119.1	panC		1	0	3				8	7	5	-2.32193	0.0128867
NP_218120.1	Rv3603c		0	0	2	0		0	1	7	3	-2.45943	0.186822	-inf
NP_218121.2	Rv3604c		0	4	0	0		0	1	1	1	0.415037	0.814902	-inf
NP_218123.1	folK		2	6	7	0		3	1			2.32193		0.584963
NP_218126.1	folE		3	6	14	3		2	0	1	1	3.52356	0.101192	1.90689
NP_218127.1	ftsH		25	23	82	8	2	0	9	7	1	2.9349	0.125448	-0.765535	0.530178
NP_218131.1	espD				11	0			6	4	2	1.45943		-inf
NP_218133.1	espA				0				15	9	10	-inf
NP_218140.1	lpqG		18	17	30	7		22	13	10	8	1.06817	0.0624496	0.488747
NP_218141.1	hpt				9			1	1	2		2.58496		-0.584963
NP_218142.1	mesJ		1	0	0	1	1		2		1	-2.16993		-0.584963
NP_218143.1	Rv3626c		2	3	6	0	0	1			1	1.87447		-1.58496
NP_218144.1	Rv3627c		17	10	36	3	4		4	6	6	1.97728	0.114855	-0.607683
NP_218145.1	ppa		37	42	44	9	2	26	7	7	4	2.77259	0.000110503	1.03953	0.428478
NP_218148.1	Rv3631		3	5	10				2	1	1	2.16993	0.0912602
NP_218149.1	Rv3632		0	0	0	0						inf		inf
NP_218150.1	Rv3633		7	5	8	5			4	1	4	1.152	0.0513744	0.736966
NP_218161.1	Rv3644c		0	0	0	0			8	4	2	-inf	0.0572352	-inf
NP_218162.1	Rv3645		3	1	2	0	0		3	2	2	-0.222392	0.64333	-inf
NP_218163.1	topA		28	12	67	6	0	2	27	32	13	0.571542	0.536925	-3.16993	0.0230993
NP_218164.1	Rv3647c		0	3	2	0		0			2	-0.263034		-inf
NP_218165.1	cspA		7	10	12	2	6		3	1	2	2.27302	0.00802312	1
NP_218168.1	Rv3651		36	20	68	11	4	0	7	3	1	3.49476	0.0570556	0.447459	0.734534
NP_218178.1	Rv3661			0	6				3	3	2	0.169925
NP_218179.1	Rv3662c		0	2	4	0			0			inf		inf
NP_218180.1	dppD		0	0	0	0			1	2	1	-inf	0.0161301	-inf
NP_218183.1	dppA		0	0	0					3	2	-inf
NP_218184.1	acs		8	2	11	2	0		17	16	17	-1.25154	0.0222583	-4.05889
NP_218186.1	Rv3669		24	18	17	4	0	6		0		inf		inf
NP_218187.1	ephE		0	0	0		0		2		2	-inf		-inf
NP_218188.1	Rv3671c		15	15	26	7			8	10	5	1.28379	0.049362	-0.131245
NP_218189.1	Rv3672c		1	0	4	0		0	3	1		-0.263034		-inf
NP_218191.2	nth				3				10	9	3	-1.28951
NP_218193.1	crp		104	115	189	24	6	42	25	24	20	2.5639	0.0134028	0.0614005	0.928733
NP_218194.1	Rv3677c		0	0	1	1						inf		inf
NP_218195.1	Rv3678c		11	24	36	9	5	10	13	16	9	0.90182	0.216265	-0.662965	0.139876
NP_218196.1	Rv3679		16	18	24	6			17	14	12	0.431716	0.149654	-1.25634
NP_218197.1	Rv3680		11	16	19	5	2		15	17	11	0.0972972	0.749647	-2.03395
NP_218200.1	Rv3683		3	0	1	0		0	5	5	4	-1.80735	0.0241101	-inf
NP_218201.3	Rv3684		33	34	28	10	0		4	7	4	2.66297	0.00022492	0
NP_218204.1	rsfB			0	2				1	1	1	0
NP_218205.1	Rv3688c		7	7	9	2		7	2	6	4	0.938599	0.0513744	0.169925
NP_218207.1	Rv3690		13	15	18	3		9				inf		inf
NP_218208.1	Rv3691		0	0	2	0			1	1	1	-0.584963	0.64333	-inf
NP_218209.1	moxR2		39	30	52	16	6	1	16	23	7	1.3953	0.0338796	-1	0.296714
NP_218210.1	Rv3693		0	0	3	0			2		0	0		-inf
NP_218211.1	Rv3694c		0	0	0	0	0				1	-inf		-inf
NP_218212.1	Rv3695		1	2	3	0	0		3	2	3	-0.415037	0.373901	-inf
NP_218213.1	glpK		11	11	10	3	1		2	1	1	3	3.8391e-05	0.584963
NP_218216.1	Rv3699		31	17	37	6	0	5	8	8	7	1.88583	0.0252998	-1.06413	0.101192
NP_218217.1	Rv3700c		0		1				2		2	-2
NP_218218.1	Rv3701c		0	0	0	0		0	1	1		-inf		-inf
NP_218219.1	Rv3702c		0	0	1		0	0	2	3	0	-2.32193	0.2302	-inf
NP_218222.1	Rv3705c			0	0	0			0			inf		inf
NP_218225.1	asd		48	30	94	14	2	1	22	20	26	1.3388	0.144294	-2	0.0199541
NP_218226.1	ask		23	34	42	9	9	10	29	15	18	0.67516	0.151091	-1.14684	0.0566879
NP_218227.3	leuA		39	28	77	10	6		12	13	10	2.04064	0.0709456	-0.544321
NP_218229.1	Rv3712		0	0	0	0			3	3	4	-inf	0.000562004	-inf
NP_218230.1	cobQ2			1	6				2	3	2	0.584963
NP_218232.1	recR		6	9	6	0	0	5	1	3	0	2.39232	0.0131581	0.321928	0.868274
NP_218233.1	Rv3716c		10	20	25	5	8	1	10	6	5	1.38904	0.0720921	-0.584963	0.410031
NP_218234.1	Rv3717		22	9	14	12		10	0			inf		inf
NP_218235.1	Rv3718c		5	15	28	0	6	2	3	1	2	3	0.104267	0.415037	0.737597
NP_218236.1	Rv3719		1	2	10	0	1		15	18	12	-1.79141	0.0329008	-4.90689
NP_218237.3	Rv3720		25	32	41	11	8	0	32	27	30	0.138976	0.569952	-2.22781	0.0028911
NP_218238.1	dnaZX		2	1	17	5	0		13	12	6	-0.632268	0.549544	-2.04731
NP_218239.2	Rv3722c		119	91	95	38	57		21	17	9	2.69808	0.000801369	1.60023
NP_218240.1	Rv3723		14	7	7	4			4	4	4	1.22239	0.084254	0
NP_218242.1	Rv3725		4	4	9	1	0				1	2.5025		-1
NP_218243.1	Rv3726		0	0	1	0		0	12	17	12	-5.35755	0.00142631	-inf
NP_218245.1	Rv3728		0	0	0	0	0			0		inf		inf
NP_218247.1	Rv3730c		0	1	2	0		0	1	1		0		-inf
NP_218248.1	ligC				0				1		1	-inf
NP_218249.1	Rv3732		1		1				5	4	2	-1.87447
NP_218251.1	tgs2		59	38	81	12	35	2	26	26	21	1.28591	0.0490965	-0.575115	0.464809
NP_218253.1	Rv3736		0		0	1	0		1			-inf		-1
NP_218264.1	Rv3747		2	17	16	0	3	0	0	2	1	3.54432	0.0939566	0	1
NP_218270.3	Rv3753c		8	1	1	2		6	3	1	1	1	0.529953	1.26303
NP_218271.3	tyrA		6	4	7	1			2	1	3	1.5025	0.0253864	-1
NP_218272.1	Rv3755c								1	1	1
NP_218275.1	proV		0		0	0			4	6	4	-inf		-inf
NP_218276.1	proX				1						1	0
NP_218278.1	fadE36		8	10	13	1			6	2	2	1.63227	0.0238061	-1.73697
NP_218280.1	lpqH		19	21	20	4		13	9	6	4	1.65896	0.000943818	0.424498
NP_218281.1	tcrY		0	0	3	0		0				inf		inf
NP_218284.1	Rv3767c		6	10	17	1			8	8	6	0.584963	0.326603	-2.87447
[truncated: 233 more rows]

## Sheet: normalazed
Accession Number	RUS_B0_gel_bio1	1947_gel_bio2	RUS_B0_gel_bio3	RUS_B0_single_bio1	RUS_B0_single_bio2	RUS_B0_single_bio3	H37Rv_1	H37Rv_2	H37Rv_3	log2f RUS_B0_gel/H37Rv	p_value RUS_B0_gel/H37Rv	log2fc RUS_B0_single/H37Rv	p_value RUS_B0_single/H37Rv
lcl|NC_000962.3_prot_NP_214515.1_1	0.145098	0.456469	0.197484	0			1.17379	1.85859	1.16575	-2.39338	0.0104117	-inf
lcl|NC_000962.3_prot_NP_214516.1_2	1.74118	1.21725	1.69836	0.990227	3.23699	0	1.17379	0.844812	0.349725	0.975469	0.0595598	0.835841	0.564241
lcl|NC_000962.3_prot_NP_214519.2_5	0.967322	0.760782	3.08075	1.15526	0.294272		2.76679	2.02755	2.09835	-0.519373	0.422312	-1.66451
lcl|NC_000962.3_prot_NP_214520.1_6	4.25621	3.65175	4.73962	2.80564	0		3.186	4.13958	3.03095	0.288322	0.178163	-1.29918
lcl|NC_000962.3_prot_NP_214521.1_7	0.0967322	0	0.0789937			0	0.0838421	0.0844812		-0.522871		-inf
lcl|NC_000962.3_prot_NP_214522.1_8	0.677125	1.11581	0.552956	1.3203		2.45781	0.503053	0.422406	0.816025	0.429821	0.38905	1.70231
lcl|NC_000962.3_prot_NP_214523.1_9	4.83661	3.65175	4.89761	5.61129	0.294272	8.49062	1.17379	1.3517	0.582875	2.10649	0.00184343	2.21146	0.193775
lcl|NC_000962.3_prot_NP_214528.1_14	1.78954	1.47085	1.97484	2.6406	0.735681		0.419211	0.506887	0.349725	2.03683	0.00101917	1.98897
lcl|NC_000962.3_prot_NP_214529.1_15	0.290196	0.304313	0.592453	0.495113	0	0	0.167684	0.253444	0.116575	1.14239	0.111387	-0.11905	0.937386
lcl|NC_000962.3_prot_NP_214530.1_16	0.0483661	0.101438	0.236981	0	0.147136		0.335368	0.422406	0.4663	-1.66209	0.0148532	-2.47151
lcl|NC_000962.3_prot_NP_214532.1_18	2.03138	1.21725	1.50088	2.80564	1.02995		0.503053	0.760331	0.349725	1.55793	0.0173065	1.83457
lcl|NC_000962.3_prot_NP_214533.1_19	0.0483661	0.253594	0.276478	0.165038	0	0.446875	0.0838421	0.168962	0.23315	0.251341	0.733526	0.332505	0.775236
lcl|NC_000962.3_prot_NP_214534.1_20	2.32157	2.07947	2.25132	1.15526	0.441408	0.89375	1.00611	0.591368	0.349725	1.77247	0.00155996	0.354991	0.557376
lcl|NC_000962.3_prot_NP_214537.1_23	0		0.157987	0.165038		0.223438		0.0844812		-0.0968923		1.20112
lcl|NC_000962.3_prot_NP_214543.1_29		0	0.0789937				0.0838421	0.168962	0.349725	-2.34626
lcl|NC_000962.3_prot_NP_214548.1_33			0	0			0.0838421	0.0844812	0.349725	-inf		-inf
lcl|NC_000962.3_prot_NP_214550.1_35	3.96602	2.99241	3.94969	4.7861		0.223438	1.92837	1.85859	1.63205	1.0093	0.00540779	0.471611
lcl|NC_000962.3_prot_NP_214552.1_37	0	0.101438	0.355472	0.165038	0	0			0	inf		inf
lcl|NC_000962.3_prot_NP_214555.1_40	1.98301	1.11581	2.4883	1.3203		1.56406	0.670737	1.43618	0.932601	0.878264	0.138239	0.509374
lcl|NC_000962.3_prot_NP_214556.1_41	1.11242	0.811501	1.18491	1.15526		4.24531	0.251526	0.337925	0.116575	2.13858	0.00364519	3.52028
lcl|NC_000962.3_prot_NP_214557.1_42		0	0.276478	0					0.116575	0.245905		-inf
lcl|NC_000962.3_prot_NP_214558.1_43	0.193464	0.405751	0.434465	0.165038		0	0.335368	0.506887	0.116575	0.108442	0.863502	-1.95352
lcl|NC_000962.3_prot_NP_214559.1_44	0		0	0			0.586895	0.506887	0.23315	-inf		-inf
lcl|NC_000962.3_prot_NP_214560.1_45	1.83791	1.52156	1.85635	2.14549	0.882817		0.586895	0.760331	0.932601	1.19397	0.00267938	0.994551
lcl|NC_000962.3_prot_NP_214561.1_46	0.0483661	0.253594	0.236981							inf		inf
lcl|NC_000962.3_prot_NP_214562.1_47	0.0483661	0.304313	0.63195	0.330076	0		0.335368	0.253444	0.349725	0.0691657	0.932936	-0.922655
lcl|NC_000962.3_prot_NP_214565.1_50	0		0							inf		inf
lcl|NC_000962.3_prot_NP_214566.3_51	0.0483661		0.276478	0				0.0844812		0.943045		-inf
lcl|NC_000962.3_prot_NP_214567.1_52	0.532027	2.07947	1.81686	0.990227	0.735681		0.419211	0.253444	0.4663	1.95906	0.0854642	1.18461
lcl|NC_000962.3_prot_NP_214568.1_53	8.22223	11.8175	11.2171	9.24212	7.65108	19.2156	1.76068	1.94307	1.16575	2.68232	0.00150104	2.89051	0.0454064
lcl|NC_000962.3_prot_NP_214570.1_55	0.870589	1.57228	2.25132	1.3203	1.17709	4.24531	0.670737	0.844812	0.582875	1.16157	0.100054	1.68402	0.19748
lcl|NC_000962.3_prot_NP_214574.1_59	0.0483661	0.0507188	0.0789937	0			0.335368	0.0844812	0	-1.23736	0.470365	-inf
lcl|NC_000962.3_prot_NP_214579.1_66	0.386929	0.152156	0.355472	0.990227	0.147136					inf		inf
lcl|NC_000962.3_prot_NP_214580.1_67	4.35295	3.80391	4.46314	2.47557	0.882817	0	4.35979	4.13958	4.1967	-0.00866984	0.911512	-1.91854	0.0128553
lcl|NC_000962.3_prot_NP_214581.1_68	0	0	0.0789937	0		0.223438				inf		inf
lcl|NC_000962.3_prot_NP_214582.1_69	0.0483661	0.253594	0.355472	0.330076	0		0.754579	0.760331	0.816025	-1.826	0.00379752	-2.23508
lcl|NC_000962.3_prot_NP_214583.1_70			0			0	0.167684	0.168962	0.23315	-inf		-inf
lcl|NC_000962.3_prot_NP_214584.1_71	0		0	0	0	0	0.167684	0.0844812	0.116575	-inf		-inf	0.00711326
lcl|NC_000962.3_prot_NP_214586.1_73	0	0	0	0	0		0.586895	0.591368	0.582875	-inf	1.82852e-09	-inf
lcl|NC_000962.3_prot_NP_214587.1_74	0.338563		0.394969	0.330076	0		0.586895	0.675849	0.69945	-0.834576		-1.98664
lcl|NC_000962.3_prot_NP_214588.1_75	0	0	0	0			0.335368	0.506887		-inf		-inf
lcl|NC_000962.3_prot_NP_214589.1_76	0	0.202875	0.0394969				0.335368	0.591368	0.349725	-2.39685	0.0292644
lcl|NC_000962.3_prot_NP_214591.1_78	0	0	0.0789937	0	0		0.0838421	0.253444	0.116575	-2.52244	0.0984645	-inf
lcl|NC_000962.3_prot_NP_214592.1_79	0	0.253594	0.157987		0	0.670312			0	inf		inf
lcl|NC_000962.3_prot_NP_214593.1_82	0.725491	0.557907	1.06641	0.660151			1.25763	1.09826	0.4663	-0.264268	0.609067	-0.510983
lcl|NC_000962.3_prot_NP_214594.1_83	0.0483661	0.0507188	0.0789937	0			0.419211	0.168962		-2.30869		-inf
lcl|NC_000962.3_prot_NP_214595.1_84	0.290196	0.202875	0.394969	0	0.147136	0	0.251526	0.168962	0.116575	0.725532	0.160545	-1.86794	0.107414
lcl|NC_000962.3_prot_NP_214601.1_90		0	0	0			0.335368	0.844812	0.349725	-inf		-inf
lcl|NC_000962.3_prot_NP_214602.1_91	1.64445	1.623	2.29082	1.3203	0.294272	5.13906	1.84453	1.94307	1.8652	-0.0243294	0.893595	0.2567	0.815698
lcl|NC_000962.3_prot_NP_214605.1_94	0	0	0.0789937	0	0		0.251526	0.422406	0.23315	-3.52142	0.013722	-inf
lcl|NC_000962.3_prot_NP_214606.1_95	0	0	0	0			0.0838421			-inf		-inf
lcl|NC_000962.3_prot_NP_214613.1_102	0	0	0		0		0.167684	0.0844812		-inf		-inf
lcl|NC_000962.3_prot_NP_214615.1_104	0.0483661	0.152156	0.0394969	0	0	0	0.419211	0.0844812	0.349725	-1.8301	0.131823	-inf	0.0493481
lcl|NC_000962.3_prot_NP_214617.1_106	0	0	0.0394969	0	0		0			inf		inf
lcl|NC_000962.3_prot_NP_214621.1_110	0.483661	0.101438	0.118491	0.495113	0	0	0.0838421	0.337925	0.582875	-0.513877	0.626235	-1.02085	0.481455
lcl|NC_000962.3_prot_NP_214631.1_121	0	0	0	0			0.503053	0.253444	0.23315	-inf	0.0190836	-inf
lcl|NC_000962.3_prot_NP_214632.1_122	0.0483661	0.101438	0.118491	0	0	0				inf		inf
lcl|NC_000962.3_prot_NP_214633.1_123	0		0	0	0		2.76679	2.53444	3.03095	-inf		-inf
lcl|NC_000962.3_prot_NP_214634.1_124	1.01569	0.710063	1.73786	0.330076			1.593	1.60514	1.04918	-0.294275	0.503322	-2.10072
lcl|NC_000962.3_prot_NP_214635.1_125			0.0394969							inf		inf
lcl|NC_000962.3_prot_NP_214637.1_127	0	0.101438	0.0789937			0				inf		inf
lcl|NC_000962.3_prot_NP_214639.1_129	0.483661	0.405751	0.0789937			0.223438	0.0838421			1.9449		1.41412
lcl|NC_000962.3_prot_NP_214640.1_130	0.386929	0.152156	0.75044	0.825189	0.147136		0.754579	0.675849	0.23315	-0.36745	0.627993	-0.189817
lcl|NC_000962.3_prot_NP_214641.1_131	1.11242	0.86222	1.89585	1.98045	2.94272		1.00611	1.68962	0.932601	0.0932102	0.847572	1.02525
lcl|NC_000962.3_prot_NP_214644.1_134		0	0	0						inf		inf
lcl|NC_000962.3_prot_NP_214645.1_135	0	0.0507188	0	0	0.147136		0.838421	0.506887	0.69945	-5.33327	0.00242922	-3.21174
lcl|NC_000962.3_prot_NP_214647.1_137	0		0		0			0.168962		-inf		-inf
lcl|NC_000962.3_prot_NP_214648.1_138	0	0	0	0.165038	0		0.586895	0.337925	0.349725	-inf	0.00634501	-2.36415
lcl|NC_000962.3_prot_NP_214649.1_139	0.0967322	0.304313	0.552956	0		0.89375	0.0838421	0.168962	0.116575	1.36889	0.220077	1.85973
lcl|NC_000962.3_prot_NP_214650.1_140	0	0	0	0	0	0	0.419211	0.422406	0.582875	-inf	0.000924605	-inf	0.000924605
lcl|NC_000962.3_prot_NP_214651.1_141	0	0.101438	0.197484			0.223438	0.0838421	0.0844812		0.243571		1.40864
lcl|NC_000962.3_prot_NP_214652.1_142	0.0483661	0	0.0394969	0	0					inf		inf
lcl|NC_000962.3_prot_NP_214653.1_143	0	0	0.0394969	0			0.419211	0.591368	0.349725	-5.10605	0.00381374	-inf
lcl|NC_000962.3_prot_NP_214654.1_144	0.0483661	0								inf		inf
lcl|NC_000962.3_prot_NP_214655.1_145	0	0.0507188		0	0			0.0844812		-1.73611		-inf
lcl|NC_000962.3_prot_NP_214657.1_147			0				0.0838421	0.0844812	0.116575	-inf
lcl|NC_000962.3_prot_NP_214658.1_148	0.0483661	0.202875	0.236981	0	0	0.223438	0.586895	0.760331	0.4663	-1.89319	0.0128388	-3.02085	0.00945116
lcl|NC_000962.3_prot_NP_214659.1_149	0	0	0.63195	0			0.0838421	0.0844812	0.116575	1.14936	0.612553	-inf
lcl|NC_000962.3_prot_NP_214660.1_150	0.338563	0.202875	1.2639	0.330076		0	1.34147	1.09826	2.21493	-1.36641	0.116448	-3.23284
lcl|NC_000962.3_prot_NP_214661.1_151	0.0483661	0.304313	0.236981	0.165038	0.441408		2.34758	2.36547	2.3315	-3.57855	9.87244e-06	-2.95309
lcl|NC_000962.3_prot_NP_214662.1_152	4.30458	2.6881	5.25308	3.79587	0	2.68125	4.19211	3.71717	3.84698	0.0588537	0.84093	-0.860004	0.196085
lcl|NC_000962.3_prot_NP_214663.1_153							0.419211	0.506887	0.69945
lcl|NC_000962.3_prot_NP_214667.1_157	1.49935	1.31869	0.75044	1.65038		0.89375	0.0838421		0.116575	3.56927		3.66609
lcl|NC_000962.3_prot_NP_214668.1_158	1.69281	0.963658	1.18491	1.15526	0.588544		1.17379	0.760331	1.04918	0.364716	0.313271	-0.189703
lcl|NC_000962.3_prot_NP_214669.1_159	4.69151	4.15894	5.45057	4.7861	1.32422	0.670312	3.35368	3.04132	3.7304	0.498138	0.0305164	-0.578488	0.436973
lcl|NC_000962.3_prot_NP_214671.1_161	1.06405	0.811501	0.75044	0.990227			0.586895	0.422406	0.816025	0.52471	0.148029	0.702639
lcl|NC_000962.3_prot_NP_214672.1_163	0	0.101438	0.236981	0		0.223438	0.251526	0.168962	0.116575	-0.666284	0.44958	-0.68026
lcl|NC_000962.3_prot_NP_214675.1_166	0.0483661	0.0507188	0.0789937				0.670737	0.675849	1.04918	-3.7499	0.00417673
lcl|NC_000962.3_prot_NP_214677.1_168	0.0483661	0.405751	0.276478	0.165038	0.147136		0.0838421			1.53836		0.896603
lcl|NC_000962.3_prot_NP_214680.1_171	0.0483661	0.101438	0	0.165038			0.251526	0.422406	0.23315	-2.59816	0.0196454	-0.873475
lcl|NC_000962.3_prot_NP_214681.1_172	0		0	0	0		0.754579	0.675849	0.4663	-inf		-inf
lcl|NC_000962.3_prot_NP_214684.1_175	2.5634	2.13019	1.77736	2.97068	0.147136	0.670312	2.93447	2.95684	2.91438	-0.444459	0.0268095	-1.21695	0.126052
lcl|NC_000962.3_prot_NP_214685.1_176	4.25621	4.20966	2.68579	3.79587	3.38413		3.35368	3.37925	4.08013	0.0444841	0.852218	-0.00575654
lcl|NC_000962.3_prot_NP_214686.1_177	5.8523	5.22404	3.43623	3.30076	4.11981	0.223438	4.27595	4.64646	4.42985	0.120217	0.625052	-0.804684	0.185355
lcl|NC_000962.3_prot_NP_214687.1_178	3.14379	2.38378	2.80428	3.30076	1.47136	0	3.26984	3.21028	3.96355	-0.32592	0.0975092	-1.12993	0.12733
lcl|NC_000962.3_prot_NP_214688.1_179	2.9987	3.246	2.72528	3.79587	3.38413		3.10216	4.30854	3.96355	-0.342594	0.108411	-0.0787533
lcl|NC_000962.3_prot_NP_214689.3_180	0.677125	0.659345	0.829434	0.330076		0.89375				inf		inf
lcl|NC_000962.3_prot_NP_214690.1_181	0.24183		0.236981	0			0.335368	0.0844812	0.23315	0.137338		-inf
lcl|NC_000962.3_prot_NP_214691.1_182	0.0967322	0.304313	0.434465	0		0	0.0838421	0.0844812	0.116575	1.55221	0.137179	-inf
lcl|NC_000962.3_prot_NP_214692.1_183	0.290196	0.304313	0.513459	0.165038			0.503053	0.168962	0.116575	0.490569	0.492054	-0.671517
lcl|NC_000962.3_prot_NP_214693.1_184	0	0	0				0.167684	0.253444		-inf
lcl|NC_000962.3_prot_NP_214694.1_185	0.628759	0.710063	0.710943	1.3203	0	0.223438	1.00611	0.760331	1.16575	-0.516518	0.0719405	-0.925547	0.337066
lcl|NC_000962.3_prot_NP_214696.1_187	0.0483661	0.0507188	0.157987	0			0.0838421	0.168962		-0.56081		-inf
lcl|NC_000962.3_prot_NP_214697.2_188	0.870589	1.36941	2.76478	1.65038	0	0.223438	1.76068	2.36547	2.3315	-0.367705	0.464726	-1.78503	0.0506668
lcl|NC_000962.3_prot_NP_214698.1_189	0.290196	0.152156	0.276478	0.495113		0.223438	0	0.0844812		2.50399		3.08839
lcl|NC_000962.3_prot_NP_214699.1_190		0	0.0394969							inf		inf
lcl|NC_000962.3_prot_NP_214700.1_191	0.145098	0.101438	0.276478	0.165038					0.116575	0.580627		0.501537
lcl|NC_000962.3_prot_NP_214701.1_193	0.290196	0.253594	0.355472	0	0	0.223438	0.0838421	0.506887	0.23315	0.126309	0.853265	-1.88256	0.238362
lcl|NC_000962.3_prot_NP_214703.1_195	0.967322	1.52156	2.13283	0.660151	3.38413		0.838421	1.3517	0.932601	0.565625	0.250063	0.958042
lcl|NC_000962.3_prot_NP_214704.1_196	0.145098	0.963658	0.63195	0.165038	0.441408	0.223438	0.251526	0.422406	0.116575	1.13882	0.279858	0.0701302	0.919555
lcl|NC_000962.3_prot_NP_214708.1_200	0	0.101438	0	0	0	0.223438				inf		inf
lcl|NC_000962.3_prot_NP_214712.1_204	0.870589	0.760782	2.36981	0.330076		0	0.670737	0.253444	0.582875	1.40869	0.194706	-1.6059
lcl|NC_000962.3_prot_NP_214713.1_205	0.338563	0.304313	0.315975			1.11719	0.0838421	0.168962	0.23315	0.980484	0.0237856	2.78594
lcl|NC_000962.3_prot_NP_214715.1_207	0.386929	0.152156	0.355472	0.660151		0.670312	0			inf		inf
lcl|NC_000962.3_prot_NP_214716.1_208	0	0	0	0			0.251526		0.116575	-inf		-inf
lcl|NC_000962.3_prot_NP_214720.1_212	0.628759	0.405751	0.63195	0.330076			1.593	1.09826	1.28233	-1.25365	0.00911262	-2.00461
lcl|NC_000962.3_prot_NP_214721.1_213	0.338563	0.405751	0.0789937	0.165038			0.167684	0.168962	0.116575	0.861213	0.289449	0.127542
lcl|NC_000962.3_prot_NP_214722.1_214			0.0394969				0.0838421	0.168962	0.23315	-2.03605
lcl|NC_000962.3_prot_NP_214725.1_217	1.88628	1.72444	2.80428	2.80564	1.76563		3.01832	3.21028	1.51548	-0.271646	0.5223	-0.175534
lcl|NC_000962.3_prot_NP_214728.1_220	0	0	0	0			0.167684			-inf		-inf
lcl|NC_000962.3_prot_NP_214730.1_221	0.435295	0.710063	0.118491	0.165038			0.167684	0.337925	0.116575	1.02241	0.308648	-0.329582
lcl|NC_000962.3_prot_NP_214731.1_222	0	0	0	0		0	0.0838421	0.0844812	0.23315	-inf	0.0543955	-inf
lcl|NC_000962.3_prot_NP_214734.1_225	0	0	0	0	0		0.167684			-inf		-inf
lcl|NC_000962.3_prot_NP_214735.1_226	0	0	0				0.503053	0.675849	0.4663	-inf	0.0010558
lcl|NC_000962.3_prot_NP_214736.1_227	0.483661	0.253594	0.789937	0.825189	0		0.503053	0.675849	0.582875	-0.20615	0.656812	-0.509273
lcl|NC_000962.3_prot_NP_214737.1_228	0.0483661	0.101438	0.236981	0	0.294272		0.922263	1.26722	1.04918	-3.06579	0.00118138	-2.87521
lcl|NC_000962.3_prot_NP_214741.1_232	1.54771	0.912939	1.73786	1.3203	1.6185		1.00611	0.929293	0.816025	0.609701	0.131995	0.680011
lcl|NC_000962.3_prot_NP_214743.2_234		0.507188	0.197484		0					inf		inf
lcl|NC_000962.3_prot_NP_214744.1_235	0.822223	0.963658	0.63195	0.495113			0.586895	0.422406	0.349725	0.83114	0.0412973	0.12822
lcl|NC_000962.3_prot_NP_214745.1_236	0.0967322	0.557907	1.2244	0.495113	0.588544		3.01832	3.21028	2.56465	-2.2264	0.00370249	-2.43553
lcl|NC_000962.3_prot_NP_214746.1_237	0	0	0	0	0	0				inf		inf
lcl|NC_000962.3_prot_NP_214747.1_238	0.24183	0.253594	0.157987	0		0				inf		inf
lcl|NC_000962.3_prot_NP_214748.2_1730	1.30588	1.21725	2.29082	1.65038	2.05991	0.223438	2.1799	2.28099	2.44808	-0.521247	0.118889	-0.812575	0.152421
lcl|NC_000962.3_prot_NP_214750.1_241	0	0.0507188	0	0		0				inf		inf
lcl|NC_000962.3_prot_NP_214752.1_244	0.0483661	0.507188	0.315975	0		0.446875	0.0838421	0.337925	0.116575	0.695026	0.513672	0.316311
lcl|NC_000962.3_prot_NP_214755.1_247	0.435295	0.253594	0.473962	0.495113		0	1.00611	0.929293	0.4663	-1.04639	0.085555	-1.69326
lcl|NC_000962.3_prot_NP_214756.1_248	9.23792	7.20207	8.05736	9.40715	9.41671	0.670312	7.54579	7.26538	6.41163	0.207011	0.184572	-0.122572	0.853868
lcl|NC_000962.3_prot_NP_214757.1_249	8.07713	7.65854	6.16151	5.28121	8.53389	2.23438	4.35979	3.71717	5.82875	0.655067	0.0355034	0.206848	0.729064
lcl|NC_000962.3_prot_NP_214758.1_250	1.25752	1.16653	1.57987	0	0.294272	0	1.92837	2.28099	2.3315	-0.708066	0.00902437	-4.47426	0.000202751
lcl|NC_000962.3_prot_NP_214761.1_253	0.483661	0.456469	1.38239	0.825189	0.147136	0.223438	1.17379	1.09826	0.816025	-0.411015	0.473836	-1.36877	0.0586238
lcl|NC_000962.3_prot_NP_214762.1_254	5.2719	4.10822	4.02868	2.80564	1.76563	0.223438	4.61132	5.74472	5.24588	-0.218542	0.231496	-1.70221	0.0116882
lcl|NC_000962.3_prot_NP_214763.1_255	0.0967322	0.152156					0.251526	0.253444	0.116575	-0.735396
lcl|NC_000962.3_prot_NP_214764.1_256	0.677125	0.963658	0.315975	0.825189	0.147136	0.670312	0.0838421		0.116575	2.70242		2.44997
lcl|NC_000962.3_prot_NP_214765.1_257	0.677125	1.92732	3.00176	1.3203	2.50131	1.11719	0.251526	0.337925		2.66462		2.48176
lcl|NC_000962.3_prot_NP_214768.1_260		0		0				0.0844812	0.116575	-inf		-inf
lcl|NC_000962.3_prot_NP_214776.1_268	0	0.101438	0.0789937			0	0.0838421	0.168962	0.349725	-1.73958	0.170083	-inf
lcl|NC_000962.3_prot_NP_214777.1_269	0		0.0789937					0.0844812		-1.09689
lcl|NC_000962.3_prot_NP_214780.1_272	0	0	0.197484	0.165038	0	0	0.335368	0.506887	0.69945	-2.96472	0.022524	-3.22366	0.0180455
lcl|NC_000962.3_prot_NP_214783.1_275	0	0.0507188	0	0						inf		inf
lcl|NC_000962.3_prot_NP_214784.1_276	5.2719	5.07188	5.45057	4.7861	2.35418	1.11719	7.37811	6.75849	6.5282	-0.387767	0.00419394	-1.32341	0.0202003
lcl|NC_000962.3_prot_NP_214785.1_277	0.580393	0.557907	0.987421	0.165038	0	0	2.51526	4.13958	2.7978	-2.15277	0.00933775	-5.83985	0.0035628
lcl|NC_000962.3_prot_NP_214786.1_278	0	0.0507188	0.118491	0	0.294272			0.168962	0.23315	-1.83375		-0.450448
lcl|NC_000962.3_prot_NP_214788.1_280	0.0967322	0.101438	0.0394969	0.165038		0				inf		inf
lcl|NC_000962.3_prot_NP_214795.1_287	1.83791	1.0651	1.46138	0.990227	0.147136		1.00611	1.01377	1.16575	0.454201	0.161471	-0.900924
lcl|NC_000962.3_prot_NP_214796.1_288	2.51504	2.63738	2.68579	3.13572	0.147136	0.223438	4.94669	5.15335	5.1293	-0.958259	7.56036e-06	-2.11884	0.0166271
lcl|NC_000962.3_prot_NP_214797.1_289	0.773857	1.16653	1.50088	0.825189	2.05991		2.26374	2.19651	2.3315	-0.980842	0.0063986	-0.650202
lcl|NC_000962.3_prot_NP_214798.1_290	2.36994	1.97803	3.39673	2.80564	0.735681	1.7875	8.38421	6.16713	6.87793	-1.4683	0.00423516	-2.00769	0.00374323
lcl|NC_000962.3_prot_NP_214803.1_295	0	0.0507188	0.0789937	0.165038	0		0.167684	0.0844812	0.116575	-1.50729	0.0760071	-0.574847
lcl|NC_000962.3_prot_NP_214804.1_296	0.483661	0.557907	0.0789937	0			0.586895	0.422406	0.816025	-0.703933	0.278582	-inf
lcl|NC_000962.3_prot_NP_214805.1_297	0.193464	0.304313	0.0789937	0.165038	0.441408	0	1.25763	1.68962	1.51548	-2.95186	0.000787041	-2.87948	0.0020252
lcl|NC_000962.3_prot_NP_214806.1_298	0.435295	0.456469	0.592453	0.660151	0.147136	0.223438	1.00611	1.09826	1.04918	-1.08727	0.000574984	-1.61331	0.0119914
lcl|NC_000962.3_prot_NP_214809.1_301	0.435295	0.355032	0.315975	0			1.08995	0.506887	0.582875	-0.978392	0.12726	-inf
lcl|NC_000962.3_prot_NP_214815.1_307	0.145098	0.608626	0.434465	0.330076	0.588544					inf		inf
lcl|NC_000962.3_prot_NP_214821.1_313	0	0.0507188	0.0394969			0				inf		inf
lcl|NC_000962.3_prot_NP_214822.1_314	0.0967322	0	0.0789937							inf		inf
lcl|NC_000962.3_prot_NP_214823.1_315							0.335368	0.253444	0.116575
lcl|NC_000962.3_prot_NP_214824.1_316		0.304313	0.0394969	0		0.223438				inf		inf
lcl|NC_000962.3_prot_NP_214825.1_317			0				0.251526	0.253444	0.349725	-inf
lcl|NC_000962.3_prot_NP_214827.1_319	0.0967322	0.101438	0.236981	0	0					inf		inf
lcl|NC_000962.3_prot_NP_214829.1_321	0.145098	0.202875	0.315975	0.330076			0.503053	0.422406	0.69945	-1.29122	0.0292699	-0.714528
lcl|NC_000962.3_prot_NP_214830.1_322	0.0483661	0.0507188	0.0789937	0.165038						inf		inf
lcl|NC_000962.3_prot_NP_214831.1_323	0	0.101438	0.276478	0	0		0.167684	0.253444	0.4663	-1.23157	0.229903	-inf
lcl|NC_000962.3_prot_NP_214833.1_325	0.193464	0.0507188	0.197484	0	0	0.446875				inf		inf
lcl|NC_000962.3_prot_NP_214835.1_327	0.532027	0.608626	0.315975	0.990227		2.01094	0.167684	0.0844812		1.94523		3.57308
lcl|NC_000962.3_prot_NP_214838.1_330	0.0483661	0.101438	0.197484	0	0	0		0.0844812		0.454468		-inf
lcl|NC_000962.3_prot_NP_214842.1_334	0.483661	0.456469	0.434465	0.660151	0.147136	1.11719		0.0844812		2.43927		2.92473
lcl|NC_000962.3_prot_NP_214845.1_337	0.483661	0.760782	0.157987	0.330076	0.147136		0.586895	0.253444	0.23315	0.385622	0.626871	-0.584643
lcl|NC_000962.3_prot_NP_214846.1_338	0.435295	0.355032	0.236981	0.495113		0	0.419211	0.760331	0.582875	-0.778687	0.0982541	-1.24676
lcl|NC_000962.3_prot_NP_214847.1_339	0.0967322	0.202875	0.197484	0	0.147136		0.0838421	0.168962	0.116575	0.428408	0.373156	-0.74299
lcl|NC_000962.3_prot_NP_214848.1_340		0.101438	0.0789937	0			0.922263	1.18274	0.816025	-3.43199		-inf
lcl|NC_000962.3_prot_NP_214851.1_343		0	0.197484	0			0.167684	0.253444	0.116575	-0.860109		-inf
lcl|NC_000962.3_prot_NP_214852.1_344	1.49935	0.912939	0.987421	2.31053	0.735681		1.76068	2.28099	2.44808	-0.932753	0.0205385	-0.506186
lcl|NC_000962.3_prot_NP_214853.1_345	0	0	0.0394969	0	0	0		0.0844812	0.116575	-2.93275		-inf
lcl|NC_000962.3_prot_NP_214855.1_347	1.64445	1.0651	0.671446	0.825189	1.47136		1.34147	1.09826	1.3989	-0.183147	0.634832	-0.156161
lcl|NC_000962.3_prot_NP_214856.1_348	0.338563	0.0507188	0.513459	0.660151	0	0	1.25763	1.3517	1.04918	-2.01887	0.00475312	-2.47039	0.0136081
lcl|NC_000962.3_prot_NP_214857.1_349	0.0483661	0	0.236981	0	0.147136	0	0.503053	0.506887	0.23315	-2.12314	0.0511605	-3.07871	0.0238935
lcl|NC_000962.3_prot_NP_214861.1_353	0.145098	0.202875	0.118491	0			0.503053	0.591368	0.349725	-1.63038	0.0121238	-inf
lcl|NC_000962.3_prot_NP_214862.1_354	0.0483661	0.0507188	0.118491	0		0.223438	0.0838421		0	0.790806		1.41412
lcl|NC_000962.3_prot_NP_214864.1_356	52.2354	52.5954	40.0498	34.823	32.8114	12.7359	19.4514	19.2617	15.8542	1.40876	0.00216357	0.558625	0.295171
lcl|NC_000962.3_prot_NP_214865.1_357	4.93334	3.90535	3.67321	2.6406	1.17709	0	0.754579	0.844812	0.582875	2.5194	0.000951561	0.806874	0.51681
lcl|NC_000962.3_prot_NP_214867.1_359	0		0.0789937							inf		inf
lcl|NC_000962.3_prot_NP_214870.1_362	0.290196	0.101438	0.63195	0.165038		0.446875		0.253444	0.23315	0.487877		0.330609
lcl|NC_000962.3_prot_NP_214871.1_363	0.580393	0.608626	0.473962	0.825189	1.02995		1.08995	1.01377	1.16575	-0.975286	0.000874112	-0.232566
lcl|NC_000962.3_prot_NP_214874.1_366	0.145098	0.304313	0.0394969	0		0.89375	0.335368	0.253444	0.23315	-0.749509	0.252344	0.705762
lcl|NC_000962.3_prot_NP_214875.1_367	0.145098	0.304313	0.276478	0	0.147136	1.11719	0.0838421		0.116575	1.27178		2.07233
lcl|NC_000962.3_prot_NP_214876.1_368			0.0394969		0			0		inf		inf
lcl|NC_000962.3_prot_NP_214877.1_369	3.91765	3.246	3.19924	4.12595	1.02995	0	3.43753	2.36547	2.3315	0.349302	0.15988	-0.65783	0.485039
lcl|NC_000962.3_prot_NP_214879.1_371		0.0507188	0	0				0.422406	0.4663	-4.13111		-inf
lcl|NC_000962.3_prot_NP_214897.1_389	0.0967322	0.152156	0.315975	0.660151			0.586895	0.506887	0.69945	-1.66659	0.0090148	0.143269
lcl|NC_000962.3_prot_NP_214898.1_390	25.2471	21.5555	25.3175	23.4354	4.11981	2.01094	3.94058	4.13958	3.7304	2.61032	8.688e-05	1.32387	0.434349
lcl|NC_000962.3_prot_NP_214903.1_393	0.290196	0.507188	0.552956	0.495113	0.441408		0.586895	0.591368	0.349725	-0.17831	0.630133	-0.121287
lcl|NC_000962.3_prot_NP_214904.1_394	0.0483661	0.304313	0.236981	0.165038	0			0.168962		0.218219		-1.03391
lcl|NC_000962.3_prot_NP_214905.1_395	1.69281	1.623	0.947924	1.3203	1.6185		0.670737	0.844812	0.349725	1.19273	0.0453334	1.2408
lcl|NC_000962.3_prot_NP_214906.1_396	0	0	0.0394969	0			1.17379	1.26722	1.74863	-6.72894	0.00149608	-inf
lcl|NC_000962.3_prot_NP_214908.1_398	0.483661	0.304313	0.118491	0.660151		0.223438	0.0838421	0.0844812	0.349725	0.807163	0.400195	1.35525
lcl|NC_000962.3_prot_NP_214914.1_405	0.483661	1.42013	0.276478	0.495113	0		1.08995	1.43618	0.816025	-0.616274	0.382271	-2.16998
lcl|NC_000962.3_prot_NP_214918.1_409	0		0	0			0.419211	0.168962	0.116575	-inf		-inf
lcl|NC_000962.3_prot_NP_214919.1_410	0	0	0	0	0		0.0838421	0	0.116575	-inf	0.126617	-inf
lcl|NC_000962.3_prot_NP_214920.1_411	0.145098	0.304313	0.236981	0.165038		0.223438	0	0.168962	0.116575	1.26535	0.120824	1.02911
lcl|NC_000962.3_prot_NP_214921.1_412	2.66013	2.4345	2.29082	3.63083		0.223438	0.754579	0.675849	1.16575	1.5083	0.00101377	1.15503
lcl|NC_000962.3_prot_NP_214922.1_413	0.0483661	0.101438	0.947924		0		0.167684	0.168962	0.116575	1.27623	0.502594	-inf
lcl|NC_000962.3_prot_NP_214923.1_414		0	0	0			0.167684	0.168962	0.23315	-inf		-inf
lcl|NC_000962.3_prot_NP_214924.1_415	1.06405	1.26797	2.76478	1.15526	0		1.42532	1.52066	1.16575	0.309848	0.580367	-1.24656
lcl|NC_000962.3_prot_NP_214925.1_416	0.0483661	0.152156	0.552956	0.165038	0.441408	0	0.670737	0.675849	0.4663	-1.26665	0.104318	-1.57984	0.0512359
lcl|NC_000962.3_prot_NP_214926.1_417	0.193464	0.659345	0.947924	0.825189	0	0.223438	0.251526	0.168962	0.23315	1.46202	0.158958	0.681935	0.623169
lcl|NC_000962.3_prot_NP_214928.1_419	0.0483661	0.202875	0.671446	0.165038		0				inf		inf
lcl|NC_000962.3_prot_NP_214929.1_420	0.0483661	0.152156	0.118491	0			0.0838421	0.0844812		0.337418		-inf
lcl|NC_000962.3_prot_NP_214931.1_422			0				0	0		inf		inf
lcl|NC_000962.3_prot_NP_214932.1_423	2.32157	2.02875	2.5673	1.65038	3.53127		0.251526	0.506887	0.23315	2.8025	0.000383194	2.9706
lcl|NC_000962.3_prot_NP_214933.1_424	0	0	0.197484	0			0.419211	0.253444	0.69945	-2.79658	0.0549758	-inf
lcl|NC_000962.3_prot_NP_214935.1_426		0.0507188	0.355472	0		0.223438				inf		inf
lcl|NC_000962.3_prot_NP_214936.1_427			0			0	0.167684	0	0.23315	-inf		-inf
lcl|NC_000962.3_prot_NP_214937.1_428	0.0967322	0.152156	0.355472	0.330076	0.588544		0.419211	0.422406	0.116575	-0.664905	0.410105	0.524117
lcl|NC_000962.3_prot_NP_214939.1_430	0.0483661	0.0507188	0	0	0		0	0		inf		inf
lcl|NC_000962.3_prot_NP_214940.1_431	0	0.152156	0.0789937	0	0	0	0.0838421		0.116575	-0.379138		-inf
lcl|NC_000962.3_prot_NP_214941.1_432	0.0483661	0	0.157987			0	0.251526	0.253444	0	-1.29108	0.359565	-inf
lcl|NC_000962.3_prot_NP_214942.1_433	0		0.0789937				0.167684	0.168962	0.116575	-1.93544
lcl|NC_000962.3_prot_NP_214943.1_434	0.580393	0.304313	0.75044	0.990227		0.89375	0.167684	0.168962	0.116575	1.85113	0.0397692	2.64045
lcl|NC_000962.3_prot_NP_214944.1_435		0	0							inf		inf
lcl|NC_000962.3_prot_NP_214945.1_436	1.40262	1.97803	1.38239	2.14549	0.147136	5.3625	0.419211	0.253444	0.23315	2.39461	0.00323725	3.07916	0.213026
lcl|NC_000962.3_prot_NP_214946.1_437	2.51504	1.72444	3.47572	1.65038		1.7875	1.17379	1.3517	0.582875	1.31155	0.0510409	0.730325
lcl|NC_000962.3_prot_NP_214947.1_438	0.0483661	0.101438	0.276478	0.165038			0.251526	0.253444	0.349725	-1.0036	0.134047	-0.787651
lcl|NC_000962.3_prot_NP_214948.1_439	0.0967322	0.0507188	0.118491	0.165038		0.223438				inf		inf
lcl|NC_000962.3_prot_NP_214949.1_440	0.483661	0.557907	0.710943	0		0	0.586895	1.01377	1.04918	-0.596484	0.140258	-inf
lcl|NC_000962.3_prot_NP_214951.1_442	0.0967322	0	0.236981				0.503053	0.422406	0.582875	-2.17627	0.00916513
lcl|NC_000962.3_prot_NP_214953.1_444	0.0483661	0.202875	0.197484	0.330076	0	0	1.00611	1.01377	1.16575	-2.82767	0.000230353	-3.27071	0.00144199
lcl|NC_000962.3_prot_NP_214954.1_445	78.0145	81.3023	60.7462	54.4625	43.8466	18.5453	76.6317	75.2727	56.4223	0.0790678	0.690052	-0.834137	0.0711315
lcl|NC_000962.3_prot_NP_214955.1_446		0.101438	0.0394969				0	0		inf		inf
lcl|NC_000962.3_prot_NP_214957.1_448	0.193464	0.557907	0.63195	0		0.446875	0.419211	0.168962	0.116575	0.972956	0.241294	-0.0722737
lcl|NC_000962.3_prot_NP_214958.1_449	0.870589	0.507188	0.513459	0.990227			0.503053	0.929293	0.349725	0.0857752	0.871401	0.737239
lcl|NC_000962.3_prot_NP_214959.1_450	1.20915	1.97803	1.57987	1.65038	0.882817	4.46875	0.335368	0.506887	0.4663	1.86512	0.00719436	2.41978	0.157037
lcl|NC_000962.3_prot_NP_214964.1_455	1.25752	0.608626	0.197484	0.825189	0		0.503053	0.506887	0.349725	0.601932	0.494958	-0.135492
lcl|NC_000962.3_prot_NP_214965.1_456		0.0507188	0.0789937				0.0838421			-0.370429
lcl|NC_000962.3_prot_NP_214966.1_457	0.0967322	0.0507188	0.0394969			0.223438	0.0838421			-0.428074		1.41412
lcl|NC_000962.3_prot_NP_214969.1_459	0.290196	0.608626	0.75044	0.495113	0.294272		0.167684			1.71304		1.23498
lcl|NC_000962.3_prot_NP_214970.1_460						0	0.167684	0.253444	0.23315			-inf
lcl|NC_000962.3_prot_NP_214971.1_463	0		0	0	0.147136		0.335368	0.591368	0.23315	-inf		-2.3938
lcl|NC_000962.3_prot_NP_214972.1_464	0.0967322	0.152156	0	0.330076	0.294272		1.42532	1.68962	1.28233	-4.14303	0.000407873	-2.23122
lcl|NC_000962.3_prot_NP_214976.1_468	5.17517	5.42691	3.55472	4.62106	7.20967	0.223438	3.43753	3.21028	3.49725	0.480717	0.0871949	0.248754	0.770778
lcl|NC_000962.3_prot_NP_214978.1_470	0	0.101438	0.197484	0			0.586895	0.929293	0.582875	-2.81191	0.00944037	-inf
lcl|NC_000962.3_prot_NP_214980.1_472	2.12811	0.912939	2.76478	2.80564	0	0	0.922263	0.760331	0.69945	1.2853	0.105376	0.236131	0.88758
lcl|NC_000962.3_prot_NP_214982.1_474	2.46667	2.48522	1.50088	1.48534	0.294272	0	2.26374	2.7034	1.98178	-0.106868	0.691118	-1.96522	0.026191
lcl|NC_000962.3_prot_NP_214986.1_479	0	0	0	0		0	0.167684	0.0844812	0.116575	-inf	0.00711326	-inf
lcl|NC_000962.3_prot_NP_214987.2_480	0.0967322	0.304313	0.236981	0	0	0			0.116575	0.867394		-inf
lcl|NC_000962.3_prot_NP_214988.1_481	0.773857	0.710063	1.34289	2.14549	0.588544	0.223438	0.0838421	0.253444	0.116575	2.63886	0.018984	2.70404	0.231186
lcl|NC_000962.3_prot_NP_214989.1_482	6.77125	8.97723	10.0717	6.43647	6.47399	11.3953	1.84453	1.26722	1.63205	2.44439	0.00204428	2.35719	0.0169715
lcl|NC_000962.3_prot_NP_214992.1_485	0.580393	0.202875	0.513459	0.165038		1.34062		0.0844812		2.35514		3.15562
lcl|NC_000962.3_prot_NP_214993.1_486	0.145098	0.0507188	0.434465				1.92837	1.68962	2.09835	-3.18102	0.000511577
lcl|NC_000962.3_prot_NP_214994.2_487	0	0	0.0394969	0			0.0838421	0.168962	0	-2.67821	0.232068	-inf
lcl|NC_000962.3_prot_NP_214995.1_488		0								inf		inf
lcl|NC_000962.3_prot_NP_214996.1_489	0		0.0789937	0		0	0.167684	0.0844812		-1.67456		-inf
lcl|NC_000962.3_prot_NP_214997.1_490	0.0967322	0.0507188	0.0789937		0	0	0.0838421	0.0844812	0.116575	-0.331289	0.32091	-inf
lcl|NC_000962.3_prot_NP_214998.1_491	0.386929	0.202875	0.355472	0.495113		0	0.503053	0.675849	0.816025	-1.07753	0.0306824	-1.42554
lcl|NC_000962.3_prot_NP_215000.1_493		0	0		0			0		inf		inf
lcl|NC_000962.3_prot_NP_215001.1_494	0	0	0.0394969	0						inf		inf
lcl|NC_000962.3_prot_NP_215004.1_497	0	0.0507188	0.118491	0.165038			0.0838421	0.253444	0.23315	-1.75326	0.103092	-0.204305
lcl|NC_000962.3_prot_NP_215005.1_498	1.30588	0.811501	1.18491	0.825189		0.670312		0.168962		2.70373		2.14586
lcl|NC_000962.3_prot_NP_215006.2_499	0	0	0	0		0	0.167684	0.760331	0.349725	-inf	0.07198	-inf
lcl|NC_000962.3_prot_NP_215007.1_501	0		0				0.0838421	0.168962	0	-inf
lcl|NC_000962.3_prot_NP_215009.1_503	0	0.0507188	0.118491	0			0.0838421	0.0844812		-0.577388		-inf
lcl|NC_000962.3_prot_NP_215010.3_504	0	0.101438	0.0394969				0.251526	0.506887	0.23315	-2.81468	0.0382472
lcl|NC_000962.3_prot_NP_215011.1_505	0.483661	0.202875	0.315975	0		0.223438	0.335368	0.253444	0.116575	0.507131	0.393069	-1.07358
lcl|NC_000962.3_prot_NP_215012.1_506	0.24183	0.608626	0.236981	0.165038		0				inf		inf
lcl|NC_000962.3_prot_NP_215014.1_508	2.12811	1.57228	1.18491	2.47557	0.294272		1.00611	1.43618	1.63205	0.261881	0.459077	0.0281997
lcl|NC_000962.3_prot_NP_215015.2_3617	0.24183	0.507188	0.63195	0.495113			0.838421	0.591368	0.69945	-0.624658	0.139348	-0.519545
lcl|NC_000962.3_prot_NP_215016.1_511	0		0.0789937	0			0.419211	0.0844812	0.23315	-2.63658		-inf
lcl|NC_000962.3_prot_NP_215017.1_512	2.9987	3.55032	1.93535	3.79587	0	0	1.593	1.60514	1.28233	0.921156	0.0514492	-0.239219	0.866103
lcl|NC_000962.3_prot_NP_215018.1_513	1.01569	1.52156	1.3034	0.660151		3.35156	0.670737	0.337925	0.23315	1.6289	0.0117425	2.27673
lcl|NC_000962.3_prot_NP_215023.1_518	0	0	0.0394969	0	0		0.167684	0.0844812		-3.25952		-inf
lcl|NC_000962.3_prot_NP_215024.1_519	0.773857	0.963658	0.710943	1.15526			0.0838421			3.28309		3.7844
lcl|NC_000962.3_prot_NP_215025.2_2835	0		0				0.0838421	0.0844812	0.816025	-inf
lcl|NC_000962.3_prot_NP_215026.1_521	0.677125	1.0651	0.276478	0.825189			0.0838421	0.0844812	0	3.58412	0.0547216	3.87845
lcl|NC_000962.3_prot_NP_215027.1_522	0.0483661	0.0507188	0.276478	0		0		0.0844812		0.56739		-inf
lcl|NC_000962.3_prot_NP_215030.1_525			0.0789937					0		inf		inf
lcl|NC_000962.3_prot_NP_215037.1_530	0.193464	0.811501	0.355472	0.495113		0.446875	0		0.116575	2.95978		3.01445
lcl|NC_000962.3_prot_NP_215038.1_531	2.22484	1.52156	2.5673	2.31053	3.6784	0.223438	1.84453	1.7741	2.21493	0.11411	0.659436	0.0907676	0.906887
lcl|NC_000962.3_prot_NP_215039.1_532	2.51504	2.07947	2.92277	4.12595		7.59687	0.251526	0.253444	0.349725	3.13673	0.000829065	4.36273
lcl|NC_000962.3_prot_NP_215040.1_533	0	0.152156	0.394969			0.446875				inf		inf
lcl|NC_000962.3_prot_NP_215042.1_535	0		0.118491		0					inf		inf
lcl|NC_000962.3_prot_NP_215044.1_537	1.16079	1.42013	1.85635	1.3203	0.882817	0.223438	1.42532	1.7741	1.98178	-0.223615	0.394037	-1.09437	0.0621992
lcl|NC_000962.3_prot_NP_215045.1_539		0.101438	0			0.223438	0.335368	0.253444	0.349725	-2.62486		-0.48558
lcl|NC_000962.3_prot_NP_215047.1_541	0.24183	0.0507188	0.118491	0			0.335368	0.168962	0.349725	-1.05505	0.140832	-inf
lcl|NC_000962.3_prot_NP_215048.1_542			0				0.0838421	0.0844812	0.116575	-inf
lcl|NC_000962.3_prot_NP_215050.2_510	0	0	0	0	0		0.503053	0.591368	0.4663	-inf	0.000150257	-inf
lcl|NC_000962.3_prot_NP_215051.1_545		0	0.0394969	0						inf		inf
lcl|NC_000962.3_prot_NP_215054.1_548			0.0394969			0.223438	0.0838421	0.0844812	0.23315	-1.76053		0.739529
lcl|NC_000962.3_prot_NP_215055.1_549	0					0			0.116575	-inf		-inf
lcl|NC_000962.3_prot_NP_215056.1_550	0.0483661	0	0	0.165038	0.147136		0.167684	0.0844812	0.23315	-3.32686	0.0338448	-0.0516107
lcl|NC_000962.3_prot_NP_215057.1_551	0		0.157987				0.0838421	0		0.914062
lcl|NC_000962.3_prot_NP_215060.1_554	0.24183	0.86222	0.75044	1.48534	2.20704				0.116575	2.40673		3.98522
lcl|NC_000962.3_prot_NP_215061.1_555	1.59608	1.57228	1.2244	1.48534	0	1.7875	0.922263	0.844812	1.04918	0.641354	0.017258	0.216767	0.797703
lcl|NC_000962.3_prot_NP_215062.1_556	3.48236	4.00679	3.63371	3.46579	0.735681	4.46875	0.586895	0.422406	0.349725	3.03288	4.47877e-05	2.6735	0.0946851
lcl|NC_000962.3_prot_NP_215063.1_557	0		0.0789937			0			0.116575	-1.56145		-inf
lcl|NC_000962.3_prot_NP_215065.1_559	0	0	0	0			0.335368	0.422406	1.16575	-inf	0.0717166	-inf
lcl|NC_000962.3_prot_NP_215066.1_560	0	0	0.0394969	0		0	0	0.168962	0.116575	-2.85387	0.187449	-inf
lcl|NC_000962.3_prot_NP_215067.1_561	0	0.0507188	0					0.0844812	0.23315	-3.23172
lcl|NC_000962.3_prot_NP_215068.1_562	0.338563	0.253594	0.513459	0.495113	0		0.838421	1.01377	1.16575	-1.44872	0.00633828	-2.02277
lcl|NC_000962.3_prot_NP_215069.1_563	0	0.0507188	0.0789937				0.251526	0.168962	0.116575	-2.04978	0.0407612
lcl|NC_000962.3_prot_NP_215070.1_564		0	0.0789937	0			0.0838421	0.0844812		-1.09143		-inf
lcl|NC_000962.3_prot_NP_215071.1_565	0		0.0394969	0						inf		inf
lcl|NC_000962.3_prot_NP_215073.1_567	0.145098	0.557907	0.513459	0.495113	0.588544					inf		inf
lcl|NC_000962.3_prot_NP_215074.1_568	0.0483661		0.118491	0.165038		0		0.0844812		-0.0180928		-0.0339053
lcl|NC_000962.3_prot_NP_215075.1_569	0	0	0	0		0	0.251526	0		-inf		-inf
lcl|NC_000962.3_prot_NP_215076.1_570	3.04706	2.13019	2.25132	2.6406	0	0.89375	1.25763	1.7741	0.932601	0.906006	0.0377844	-0.165633	0.868662
lcl|NC_000962.3_prot_NP_215077.1_571	0.580393	0.659345	0.63195	0.660151		1.56406	0.167684	0.0844812		2.30693		3.14085
lcl|NC_000962.3_prot_NP_215078.1_572	0.193464	0.202875	0.276478				0.670737	0.591368	1.28233	-1.91906	0.0469878
lcl|NC_000962.3_prot_NP_215079.1_573	0		0		0		0.167684	0.168962	0.116575	-inf		-inf
lcl|NC_000962.3_prot_NP_215080.1_574	0.773857	1.16653	1.3034	1.15526		3.12812	0.251526	0.422406	0.23315	1.83837	0.0101188	2.82441
lcl|NC_000962.3_prot_NP_215081.1_575	0	0.0507188	0	0			0.0838421			-2.31012		-inf
lcl|NC_000962.3_prot_NP_215082.1_576	0.0483661	0.0507188	0.0394969	0	0	0	0.419211	0.337925	0.23315	-2.83711	0.00624959	-inf	0.00358976
lcl|NC_000962.3_prot_NP_215083.1_577	0.290196	1.72444	0.63195	0.495113	0.735681		0	0	0	inf	0.110988	inf
lcl|NC_000962.3_prot_NP_215084.1_578	0.822223	0.456469	0.987421	0.165038	0	0	1.34147	1.18274	1.28233	-0.748258	0.0348754	-4.52761	7.22227e-05
lcl|NC_000962.3_prot_NP_215085.1_579	0.435295	0.659345	0.355472	0.165038	0.147136	0	0.754579	0.591368	1.16575	-0.7925	0.141559	-3.00824	0.0148194
lcl|NC_000962.3_prot_NP_215090.1_584	0.628759	0.507188	0.552956	0.495113		0	1.17379	1.09826	1.51548	-1.16517	0.00628203	-2.35046
lcl|NC_000962.3_prot_NP_215091.1_585	1.74118	1.21725	1.18491	1.15526			0.922263	0.591368	0.582875	0.982805	0.0323785	0.725198
lcl|NC_000962.3_prot_NP_215094.1_588	1.59608	2.53594	3.63371	1.81542	0	6.03281	2.85063	2.78788	3.03095	-0.158821	0.638346	-0.143576	0.885759
lcl|NC_000962.3_prot_NP_215097.1_591	0.677125	0.507188	0.434465	0.330076	0		0.251526	0.0844812		1.68338		-0.0256971
lcl|NC_000962.3_prot_NP_215100.1_594	0.628759	0.86222	0.513459	0.660151	0	0.223438	0.0838421	0.0844812	0	3.57389	0.0045218	2.39214	0.290424
lcl|NC_000962.3_prot_NP_215106.1_599	0.0483661	0.253594	0.0394969		0				0.69945	-2.61948		-inf
lcl|NC_000962.3_prot_NP_215109.1_602		0.152156	0.0394969							inf		inf
lcl|NC_000962.3_prot_NP_215111.1_604	0	0	0.0789937	0		0		0	0.4663	-3.14641		-inf
lcl|NC_000962.3_prot_NP_215112.1_605	0.338563	0.811501	0.434465	0.660151	0.441408	0			0.116575	2.17976		1.65525
lcl|NC_000962.3_prot_NP_215113.1_606		0.0507188	0							inf		inf
lcl|NC_000962.3_prot_NP_215116.1_609	0		0.0394969	0					0	inf		inf
lcl|NC_000962.3_prot_NP_215118.1_611	0.435295	0.355032	0.236981	0.495113	0		0.167684	0.168962	0.23315	0.850349	0.0682751	0.382274
lcl|NC_000962.3_prot_NP_215127.1_620	2.46667	2.02875	2.60679	1.81542	0	0	1.67684	1.60514	1.16575	0.675198	0.0200385	-1.29277	0.233562
lcl|NC_000962.3_prot_NP_215131.1_624		0.0507188	0							inf		inf
lcl|NC_000962.3_prot_NP_215134.1_625	0	0.0507188	0	0	0					inf		inf
lcl|NC_000962.3_prot_NP_215138.1_629		0.0507188	0.0394969	0						inf		inf
lcl|NC_000962.3_prot_NP_215141.1_632		0.0507188								inf		inf
lcl|NC_000962.3_prot_NP_215144.1_635	0	0	0.0394969	0	0		0.335368	0.253444	0.23315	-4.37926	0.00153615	-inf
lcl|NC_000962.3_prot_NP_215145.1_636	0	0	0	0		0	0.586895	0.337925	0.816025	-inf	0.01366	-inf
lcl|NC_000962.3_prot_NP_215146.1_637	4.01438	3.85463	2.4488	2.6406		18.5453	1.84453	1.26722	1.28233	1.23151	0.0206777	2.85444
lcl|NC_000962.3_prot_NP_215147.1_638	0.386929	0.507188	0.473962	1.48534		0	0.167684	0.0844812	0.116575	1.89147	0.00153219	2.59508
lcl|NC_000962.3_prot_NP_215148.1_639	0.386929	0.456469	0.276478	0.165038	0		0	0.168962	0.23315	1.47767	0.0514876	-0.69984
lcl|NC_000962.3_prot_NP_215149.1_642	0.386929	1.47085	0.829434	0.330076		4.46875	0.754579	1.09826	0.816025	0.00988457	0.986183	1.43142
lcl|NC_000962.3_prot_NP_215150.1_643	0.0483661	1.0651	1.42189	0.165038	1.32422		0.503053	0.591368	1.04918	0.24215	0.78374	0.0595274
lcl|NC_000962.3_prot_NP_215151.1_644	0.0483661	1.31869	1.10591	0.165038	0.147136	1.34062	0.670737	0.422406	0.4663	0.665212	0.489101	0.0838803	0.942048
lcl|NC_000962.3_prot_NP_215153.1_646	2.22484	1.77516	2.25132	3.63083		0.670312	1.00611	1.18274	0.932601	1.00195	0.00368315	1.04747
lcl|NC_000962.3_prot_NP_215154.1_647	0.386929	0.710063	0.987421	0.825189	0.735681	0.223438	0.251526	0.168962	0.23315	1.67308	0.052962	1.4488	0.117065
lcl|NC_000962.3_prot_NP_215155.1_648	0.822223	0.963658	1.81686	0.495113	0.147136	0.446875	1.67684	1.7741	2.44808	-0.711383	0.124064	-2.43731	0.00380795
lcl|NC_000962.3_prot_NP_215156.1_649	4.69151	5.9341	3.55472	5.11617	1.6185	1.11719	3.10216	2.61892	2.68123	0.755034	0.0520585	-0.0977508	0.891853
lcl|NC_000962.3_prot_NP_215157.1_650	1.35425	1.57228	0.908428	1.3203			2.26374	1.85859	1.51548	-0.55592	0.1082	-0.509301
lcl|NC_000962.3_prot_NP_215158.1_651	1.83791	1.77516	1.10591	0.990227	0	0	2.43142	2.95684	2.56465	-0.753008	0.0188188	-3.00565	0.00316117
lcl|NC_000962.3_prot_NP_215159.1_652	0.338563	0.355032	0.315975	0.495113	0		0.419211	0.591368	0.582875	-0.658418	0.0271473	-1.10136
lcl|NC_000962.3_prot_NP_215160.1_653	0.0483661		0.118491	0			0.251526	0.253444	0.582875	-2.11983		-inf
lcl|NC_000962.3_prot_NP_215161.1_654	0.0967322	0.304313	0.315975		0.294272		2.01221	1.60514	2.21493	-3.02397	0.000904675	-2.72387
lcl|NC_000962.3_prot_NP_215165.1_658	3.77255	3.85463	4.18667	2.80564	0.588544	8.49062	1.42532	1.85859	1.28233	1.3714	0.000354505	1.38004	0.359601
lcl|NC_000962.3_prot_NP_215166.1_659	1.01569	3.65175	2.09333	2.6406	5.2969	0.446875	2.26374	2.53444	2.7978	-0.168046	0.739358	0.142469	0.861278
lcl|NC_000962.3_prot_NP_215168.1_661	0.0483661	0.152156	0.157987	0	0		0.335368	0.168962	0.23315	-1.04059	0.103558	-inf
lcl|NC_000962.3_prot_NP_215169.1_662	1.59608	1.11581	1.2639	1.15526	1.47136	0	1.50916	1.94307	1.3989	-0.287077	0.252709	-0.885109	0.195055
lcl|NC_000962.3_prot_NP_215176.2_669	0.0483661	0	0	0	0	0				inf		inf
lcl|NC_000962.3_prot_NP_215177.1_670	2.75687	2.53594	3.19924	2.6406						inf		inf
lcl|NC_000962.3_prot_NP_215181.1_674	18.766	12.7811	12.402	9.90227	2.35418	0.89375	9.22263	8.955	7.57738	0.770983	0.0460933	-0.969769	0.212802
lcl|NC_000962.3_prot_NP_215182.1_675	15.3804	11.8682	10.2297	10.0673	1.47136	0.446875	11.8217	11.8274	10.9581	0.114985	0.569529	-1.52978	0.0696203
lcl|NC_000962.3_prot_NP_215183.1_676	0.677125	0.86222	0.473962	0.165038	0	0	0.586895	0.422406	0.582875	0.338567	0.32265	-3.27013	0.00352169
lcl|NC_000962.3_prot_NP_215184.1_677	2.95033	2.48522	2.05384	2.6406	0	0.223438	0.251526	0.253444	0.116575	3.59092	0.00095627	2.20412	0.427158
lcl|NC_000962.3_prot_NP_215186.1_679	1.35425	1.16653	0.908428	0.990227	1.32422	0	1.08995	1.18274	0.816025	0.150872	0.540361	-0.416334	0.565522
lcl|NC_000962.3_prot_NP_215187.1_680	0	0	0	0			0.0838421	0.0844812	0.116575	-inf	0.000924605	-inf
lcl|NC_000962.3_prot_NP_215190.1_683	0	0.0507188	0				0.586895	0.760331	0.4663	-5.16013	0.00250511
lcl|NC_000962.3_prot_NP_215192.1_685	0.386929	0.456469	0.75044	0.165038		1.56406	0.335368	0.337925	0.349725	0.639673	0.163086	1.34215
lcl|NC_000962.3_prot_NP_215195.1_688	0	0	0.236981			0	0.251526	0.168962	0.23315	-1.46372	0.169031	-inf
lcl|NC_000962.3_prot_NP_215196.1_689	0.580393	0.355032	0.434465	0.825189	0	0				inf		inf
lcl|NC_000962.3_prot_NP_215197.1_690	2.27321	1.47085	2.17233	1.15526	0	4.46875	0.754579	0.591368	0.582875	1.61699	0.00677651	1.54388	0.41013
lcl|NC_000962.3_prot_NP_215199.1_692	17.3634	16.2807	15.5618	11.2226	19.8634	5.80937	36.639	30.7511	23.8979	-0.891594	0.0195671	-1.30699	0.0301121
lcl|NC_000962.3_prot_NP_215200.1_693	0.338563	0.253594	0.394969	0.330076		0	0.838421	0.760331	0.582875	-1.1441	0.00982777	-2.13957
lcl|NC_000962.3_prot_NP_215201.1_694					0			0.0844812				-inf
lcl|NC_000962.3_prot_NP_215202.1_695	0.193464	0.0507188	0.513459	0	0.588544		0.922263	0.675849	0.932601	-1.73996	0.0211569	-1.51936
lcl|NC_000962.3_prot_NP_215204.1_697	0.0967322	0.101438	0.355472	0			0.0838421			1.13824		-inf
lcl|NC_000962.3_prot_NP_215208.1_702	0.193464	0.202875	0.434465	0.330076	0.294272	0	0.419211	0.760331	0.932601	-1.34612	0.0660926	-1.75828	0.0539895
lcl|NC_000962.3_prot_NP_215210.1_704	0	0	0	0	0	0	0.167684	0.168962	0.23315	-inf	0.000924605	-inf	0.000924605
lcl|NC_000962.3_prot_NP_215211.1_705			0				0.0838421		0.116575	-inf
lcl|NC_000962.3_prot_NP_215214.1_708	0.773857	1.82588	1.89585	1.65038	3.82554	0.670312	0.503053	0.253444		1.98614		2.43733
lcl|NC_000962.3_prot_NP_215215.1_709	0.677125	0.811501	1.97484	0.990227	0.294272	1.34062	0.503053	0.591368	0.4663	1.15	0.2	0.750173	0.315871
lcl|NC_000962.3_prot_NP_215216.1_710	0.677125	0.659345	1.81686	0.495113	0	1.7875	1.76068	1.43618	1.16575	-0.468319	0.39128	-0.934507	0.283313
lcl|NC_000962.3_prot_NP_215217.1_711	0.145098	0.456469	0.592453	0.165038	0.294272	0.446875	0.670737	0.253444	0.23315	0.0450263	0.952902	-0.352924	0.637055
lcl|NC_000962.3_prot_NP_215218.1_712	0.677125	0.101438	0.592453	0.495113		0.223438	0.754579	0.675849	0.69945	-0.635527	0.23471	-0.982647
lcl|NC_000962.3_prot_NP_215219.1_713	0.386929	0.760782	0.63195	0.330076	0.294272		0.0838421	0.0844812	0.116575	2.64308	0.0106396	1.71687
lcl|NC_000962.3_prot_NP_215220.1_714	0.290196	0.456469	0.75044	0.165038		0.223438	1.34147	1.01377	0.816025	-1.08289	0.0520831	-2.44421
lcl|NC_000962.3_prot_NP_215221.1_715	1.93464	1.36941	3.12025	1.81542	0.294272	0.89375	1.42532	1.94307	1.04918	0.54029	0.311052	-0.556634	0.409907
lcl|NC_000962.3_prot_NP_215222.1_716	1.16079	0.659345	2.25132	0.990227	0	1.7875	0.586895	0.844812	0.816025	0.857073	0.271484	0.305435	0.752688
lcl|NC_000962.3_prot_NP_215223.1_717	0.532027	0.405751	0.868931	0.660151	0.735681					inf		inf
lcl|NC_000962.3_prot_NP_215224.1_718	0.483661	1.16653	0.829434	0.990227	0.294272	2.45781	0.419211	0.337925	0.23315	1.32421	0.0720344	1.91801	0.225011
lcl|NC_000962.3_prot_NP_215225.1_719	0	0	0.355472	0			0.754579	0.760331	0.69945	-2.63908	0.00669523	-inf
lcl|NC_000962.3_prot_NP_215226.1_720			0.0394969					0.168962		-2.09689
lcl|NC_000962.3_prot_NP_215228.1_722	0.145098	0.456469	0.987421	0.165038	0.294272	0.223438	0.670737	1.01377	0.69945	-0.585252	0.380869	-1.80394	0.00812349
lcl|NC_000962.3_prot_NP_215229.1_723	0.24183	1.26797	0.789937	1.15526	1.76563	1.11719			0.116575	2.71718		3.52938
lcl|NC_000962.3_prot_NP_215230.1_724	6.04576	6.03554	6.55648	6.27144	1.47136	12.9594	1.76068	1.09826	1.28233	2.17009	5.07107e-05	2.32164	0.173419
lcl|NC_000962.3_prot_NP_215232.1_726	0.773857	1.72444	3.08075	0.990227	1.6185	4.91562	0.922263	0.760331	0.23315	1.54212	0.15646	1.97366	0.204635
lcl|NC_000962.3_prot_NP_215233.1_727	0.435295	0.760782	1.34289	0.330076	0.147136	1.7875	1.17379	0.675849	1.3989	-0.355548	0.525804	-0.520464	0.590372
lcl|NC_000962.3_prot_NP_215234.1_728	0.145098	0.86222	1.06641	0.165038	0.294272	2.90469		0.168962	0.116575	2.27552		2.97346
lcl|NC_000962.3_prot_NP_215235.1_729	0.773857	0.557907	1.2244	0.990227	0	1.7875	0.838421	0.929293	0.23315	0.353359	0.562797	0.473281	0.668509
lcl|NC_000962.3_prot_NP_215236.1_730	0.0967322	0.101438	0.118491	0	0	0		0		inf		inf
lcl|NC_000962.3_prot_NP_215237.1_731	0.677125	1.01438	1.18491	0.990227	0.441408	2.23438	0.754579	0.675849	0.4663	0.600754	0.130814	0.950697	0.334025
lcl|NC_000962.3_prot_NP_215238.1_732	0.967322	1.42013	2.96226	1.81542	0.882817	0.670312	1.67684	2.02755	3.49725	-0.428865	0.494388	-1.0962	0.124649
lcl|NC_000962.3_prot_NP_215243.1_737	0		0					0.168962	0.116575	-inf
lcl|NC_000962.3_prot_NP_215244.1_738	0.677125	0.507188	0.710943	0.825189	0	0.223438	1.08995	1.18274	1.16575	-0.859359	0.00174829	-1.71325	0.0325478
lcl|NC_000962.3_prot_NP_215245.1_739	0.483661	0.405751	1.46138	0.495113			0.922263	0.844812	0.932601	-0.199637	0.750073	-0.861993
lcl|NC_000962.3_prot_NP_215246.1_740		0	0	0			0.0838421	0.422406		-inf		-inf
lcl|NC_000962.3_prot_NP_215247.1_741	3.62746	3.70247	3.39673	4.62106		10.9484	0.922263	0.675849	0.816025	2.15162	1.84858e-05	3.2741
lcl|NC_000962.3_prot_NP_215249.1_743	0	0	0	0						inf		inf
lcl|NC_000962.3_prot_NP_215251.1_745	0		0						0.116575	-inf
lcl|NC_000962.3_prot_NP_215252.1_746	0.435295	0.912939	1.06641	0		1.34062	0.0838421	0.422406	0.23315	1.70739	0.0592997	1.44344
lcl|NC_000962.3_prot_NP_215257.1_750		0	0.0394969		0		0.0838421			-2.08594		-inf
lcl|NC_000962.3_prot_NP_215265.1_759		0.0507188	0.0394969				0.335368	0.253444	0.23315	-2.60266
lcl|NC_000962.3_prot_NP_215266.1_760	0		0	0			0.0838421	0.253444		-inf		-inf
lcl|NC_000962.3_prot_NP_215267.1_761	1.83791	1.21725	1.57987	0.825189	3.38413		2.1799	1.60514	1.3989	-0.161468	0.568658	0.284501
lcl|NC_000962.3_prot_NP_215270.1_764	0.580393	0.557907	0.75044	0.990227	0	1.11719		0.0844812		2.89769		3.05574
lcl|NC_000962.3_prot_NP_215271.1_765	2.4183	2.02875	3.12025	2.31053	0	0.670312	1.593	1.60514	1.3989	0.719074	0.0386093	-0.624987	0.478289
lcl|NC_000962.3_prot_NP_215272.1_766	0.0967322	0.202875	0.394969	0.165038	0.441408		0.167684	0.337925	0.116575	0.158791	0.837065	0.548001
lcl|NC_000962.3_prot_NP_215273.3_767		0	0.236981	0	0		0.0838421	0.0844812	0	1.0785		-inf
lcl|NC_000962.3_prot_NP_215282.1_776	0		0	0			0.251526	0.253444	0.116575	-inf		-inf
lcl|NC_000962.3_prot_NP_215283.1_777	0.0967322	0.0507188	0.197484			0.223438	0.167684	0.0844812	0.116575	-0.0962804	0.88077	0.862228
lcl|NC_000962.3_prot_NP_215285.1_779	0	0	0.157987		0					inf		inf
lcl|NC_000962.3_prot_NP_215286.1_780	0.0967322	0.253594	0.118491	0.165038	0		0.419211	0.591368	0.4663	-1.65546	0.0091021	-2.57672
lcl|NC_000962.3_prot_NP_215287.1_781	0	0.355032	0.0789937		0	0.446875	0.0838421	0.253444	0.116575	-0.06447	0.958531	0.562584
lcl|NC_000962.3_prot_NP_215288.2_782		0	0				0.0838421	0.0844812	0.23315	-inf
lcl|NC_000962.3_prot_NP_215289.1_783	0.0483661	0.101438	0.118491					0.168962		-0.917848
lcl|NC_000962.3_prot_NP_215291.1_785	0	0.101438	0.434465	0	0.441408		0.922263	0.337925	0.349725	-1.58694	0.199621	-1.28183
lcl|NC_000962.3_prot_NP_215292.1_786	0	0.101438	0.0394969	0	0.147136		0.251526	0.168962	0	-1.57704	0.307208	-0.929953
lcl|NC_000962.3_prot_NP_215293.1_787	0	0	0	0	0				0.116575	-inf		-inf
lcl|NC_000962.3_prot_NP_215294.1_788	0.483661	0.507188	0.829434	0.825189		0	0.586895	0.760331	0.4663	0.00536543	0.987972	-0.551038
lcl|NC_000962.3_prot_NP_215299.1_791	0.0967322	0.0507188	0.197484	0	0.147136		0.419211	0.506887	0.582875	-2.12917	0.00376783	-2.77338
lcl|NC_000962.3_prot_NP_215300.2_792	0.145098	0.152156	0.0789937	0				0.0844812		0.570021		-inf
lcl|NC_000962.3_prot_NP_215303.1_795	1.30588	0.710063	1.73786	1.3203		3.12812	0.503053	0.591368	0.23315	1.49957	0.0631337	2.32947
lcl|NC_000962.3_prot_NP_215306.1_798			0				0.0838421	0.253444		-inf
lcl|NC_000962.3_prot_NP_215308.1_800	0.193464	0.557907	1.06641	0.330076	0.588544					inf		inf
lcl|NC_000962.3_prot_NP_215313.1_803	5.75556	4.91973	6.2405	6.1064	0.147136		1.17379	1.52066	1.28233	2.0887	0.000415903	1.23803
lcl|NC_000962.3_prot_NP_215314.1_804	0.145098	0.507188	0.197484	0.165038			0.167684	0.253444	0.116575	0.660264	0.43433	-0.11905
lcl|NC_000962.3_prot_NP_215315.1_805	0.338563	0.710063	0.197484	0.825189	0.441408		0.167684	0.168962	0.349725	0.86037	0.319798	1.46886
lcl|NC_000962.3_prot_NP_215316.1_806	0.290196	0.355032	0.276478	0.330076	0.294272		0.0838421		0.116575	1.61634		1.63934
lcl|NC_000962.3_prot_NP_215317.1_807			0.0394969	0			0.0838421	0.0844812	0.23315	-1.76053		-inf
lcl|NC_000962.3_prot_NP_215318.1_808	0.628759	0.608626	1.06641	0.330076	0	0	1.25763	1.18274	1.04918	-0.599023	0.070436	-3.40217	0.00111303
lcl|NC_000962.3_prot_NP_215322.1_812	0	0	0.118491			0.223438	0.0838421		0.116575	-1.3432		1.15687
lcl|NC_000962.3_prot_NP_215323.1_813	0	0	0.0394969	0	0		0.0838421	0.168962	0.116575	-3.22529	0.0172832	-inf
lcl|NC_000962.3_prot_NP_215324.1_814	0.290196	0.405751	0.315975	0		0	0.586895	1.18274	0.816025	-1.35343	0.0414186	-inf
lcl|NC_000962.3_prot_NP_215326.1_816	0.145098	0.101438	0.276478	0.330076	0.588544	0	0.167684	0.337925	0.23315	-0.498255	0.376102	0.314364	0.752369
lcl|NC_000962.3_prot_NP_215328.1_818	0.0967322	0.101438	0.671446	0		1.11719	0.167684	0.168962	0.116575	0.940162	0.508852	1.88655
lcl|NC_000962.3_prot_NP_215329.1_819 (+1)	0.386929	0.557907	0.868931	0.660151	0.294272		0.503053	0.506887	0.23315	0.545058	0.319974	0.203733
lcl|NC_000962.3_prot_NP_215330.1_820 (+1)	3.62746	3.19529	3.51522	3.79587	0.441408	0	2.26374	2.19651	3.96355	0.295409	0.342115	-0.991334	0.353488
lcl|NC_000962.3_prot_NP_215333.1_823	1.16079	1.01438	1.57987	2.31053		0.223438	0.251526	0.337925	0.23315	2.19056	0.00478331	2.20809
lcl|NC_000962.3_prot_NP_215334.1_824	0.0967322	0.101438	0.355472	0			0.167684	0.253444	0.349725	-0.477504	0.510519	-inf
lcl|NC_000962.3_prot_NP_215335.1_825	0.0967322	0.152156	0.276478	0				0.168962	0.116575	0.294682		-inf
lcl|NC_000962.3_prot_NP_215336.1_826	0.290196	0.355032	0.434465	0	0	0	0.419211	0.337925	0.23315	0.124706	0.68434	-inf	0.00358976
lcl|NC_000962.3_prot_NP_215337.1_827	0	0	0	0	0	0		0	0.116575	-inf		-inf
lcl|NC_000962.3_prot_NP_215338.1_828	0	0.0507188	0	0	0.294272		0.335368	0.0844812	0.349725	-3.92347	0.0524312	-0.801948
lcl|NC_000962.3_prot_NP_215340.1_830	0	0	0	0	0		0.586895	0.0844812	0.23315	-inf	0.113053	-inf
lcl|NC_000962.3_prot_NP_215341.1_831	0		0	0		0				inf		inf
lcl|NC_000962.3_prot_NP_215343.1_833		0	0.0789937			0.223438				inf		inf
lcl|NC_000962.3_prot_NP_215345.1_834	0.0967322		0.315975	0			0.0838421	0.168962		0.707096		-inf
lcl|NC_000962.3_prot_NP_215346.1_835	4.54641	4.20966	3.04126	4.12595	0.147136	0.446875	3.186	3.54821	3.38068	0.22198	0.296871	-1.09963	0.233802
lcl|NC_000962.3_prot_NP_215354.1_843		0.101438	0.0394969	0	0			0.0844812	0.116575	-0.512574		-inf
lcl|NC_000962.3_prot_NP_215359.1_848	0	0	0		0		0.0838421	0.253444		-inf		-inf
lcl|NC_000962.3_prot_NP_215360.1_849	0.0483661	0	0	0	0	0	0.0838421			-2.37864		-inf
lcl|NC_000962.3_prot_NP_215361.1_850	0		0.0394969							inf		inf
lcl|NC_000962.3_prot_NP_215367.2_855	0	0	0.0394969	0		0.223438				inf		inf
lcl|NC_000962.3_prot_NP_215368.1_856	0	0.0507188	0.276478		0.147136		0.838421	0.844812	0.69945	-2.86436	0.00214503	-2.4324
lcl|NC_000962.3_prot_NP_215369.1_857	0.628759	0.405751	0.394969	0.660151	0	1.56406	0.167684		0.116575	1.74525		2.38305
lcl|NC_000962.3_prot_NP_215373.1_861	0.0967322	0.0507188	0.0789937			0	0.0838421	0.168962		-0.743826		-inf
lcl|NC_000962.3_prot_NP_215374.1_862	2.32157	1.67372	2.88327	2.47557	5.14976	0.223438	3.7729	3.04132	2.7978	-0.482732	0.116388	-0.292373	0.706664
lcl|NC_000962.3_prot_NP_215375.1_863	6.23922	5.02116	7.30692	4.45602	0.735681	0.223438	8.88727	7.77227	7.57738	-0.384442	0.071616	-2.16214	0.0108367
lcl|NC_000962.3_prot_NP_215376.3_864		0	0.0789937		0		0.503053	0.675849	0.349725	-3.68939		-inf
lcl|NC_000962.3_prot_NP_215377.1_865	0.0483661	0	0.315975	0	0		0.335368	0.506887	0.69945	-2.08117	0.0526141	-inf
lcl|NC_000962.3_prot_NP_215379.1_867	0.290196	1.11581	0.473962	0.330076	0.588544	3.12812				inf		inf
lcl|NC_000962.3_prot_NP_215380.1_868	0.0483661	0.202875	0.236981		0	0.223438	0.251526	0.168962		-0.369491		-0.912196
lcl|NC_000962.3_prot_NP_215381.1_869	0.0483661	0.456469	0.315975	0.165038	0.294272					inf		inf
lcl|NC_000962.3_prot_NP_215386.1_874	0.290196	1.16653	0.908428	0.330076	1.02995	0.223438	0.419211	0.253444		1.22904		0.650186
lcl|NC_000962.3_prot_NP_215388.1_876	11.5595	12.629	6.59597	5.44625	1.6185	3.35156	5.95279	6.42057	4.663	0.853585	0.0765977	-0.709773	0.146022
lcl|NC_000962.3_prot_NP_215390.1_878		0.101438	0.118491							inf		inf
lcl|NC_000962.3_prot_NP_215392.1_880	0.0967322	0	0				0.167684	0.0844812		-1.96727
lcl|NC_000962.3_prot_NP_215395.1_883	0.0967322	0.557907	0.394969	0.165038	0.147136	0			0	inf		inf
lcl|NC_000962.3_prot_NP_215399.1_887	3.67582	2.78954	2.72528	2.97068	4.56122	0.446875	2.34758	2.53444	2.44808	0.326334	0.11725	0.122336	0.865661
lcl|NC_000962.3_prot_NP_215400.1_888		0	0		0	0	0.335368	0.0844812	0.349725	-inf		-inf
lcl|NC_000962.3_prot_NP_215401.1_889	0	0.0507188	0.0394969	0			0.0838421	0.506887	0.23315	-3.19098	0.121663	-inf
lcl|NC_000962.3_prot_NP_215402.1_890		0.0507188	0.0394969							inf		inf
lcl|NC_000962.3_prot_NP_215403.1_891	0	0	0	0			0.670737	0.675849	0.4663	-inf	0.000937645	-inf
lcl|NC_000962.3_prot_NP_215404.1_892	1.16079	1.16653	1.3034	0.825189	1.32422	0	1.50916	1.52066	1.28233	-0.248152	0.0661065	-1.00446	0.141149
lcl|NC_000962.3_prot_NP_215407.1_895	0	0.0507188	0.0394969	0						inf		inf
lcl|NC_000962.3_prot_NP_215411.1_899	12.0432	13.6434	11.3356	10.8925	16.7735	4.91562	5.28205	5.8292	5.24588	1.17847	0.000625658	0.994139	0.189816
lcl|NC_000962.3_prot_NP_215412.1_900			0				0.167684	0.0844812	0.4663	-inf
lcl|NC_000962.3_prot_NP_215414.1_902	0.386929	0.304313	0.473962	0.495113	0		0	0.168962	0.23315	1.53491	0.0403105	0.885122
lcl|NC_000962.3_prot_NP_215416.1_904	0.24183	0.0507188	0.236981	0.330076		0	0.0838421			1.074		0.977049
lcl|NC_000962.3_prot_NP_215417.1_905	0.24183	0.608626	0.592453	0.330076	0.147136	0.446875	0.670737	0.168962	0.582875	0.0204759	0.974015	-0.622404	0.402455
lcl|NC_000962.3_prot_NP_215418.1_906	1.11242	0.86222	1.89585	1.98045		1.11719	0.754579	0.929293	0.932601	0.564893	0.257521	0.828509
lcl|NC_000962.3_prot_NP_215419.1_907	0	0	0	0			0.0838421	0.168962	0.23315	-inf	0.020017	-inf
lcl|NC_000962.3_prot_NP_215420.1_908	2.12811	1.8766	2.4488	1.98045	0.147136	4.24531	1.34147	1.60514	2.56465	0.227699	0.483229	0.209566	0.828486
lcl|NC_000962.3_prot_NP_215421.1_909	0.532027	0.557907	0.315975	0.660151			0.586895	0.591368	0.582875	-0.325005	0.197676	0.169323
lcl|NC_000962.3_prot_NP_215422.1_910								0.168962
lcl|NC_000962.3_prot_NP_215423.1_911	0	0	0	0			0	0.0844812	0.116575	-inf	0.126152	-inf
lcl|NC_000962.3_prot_NP_215425.1_913	0	0.101438	0.0789937			0	0.167684	0.337925	0.4663	-2.42937	0.0452793	-inf
lcl|NC_000962.3_prot_NP_215426.1_914	0.193464	0	0.236981	0		0.446875	0.0838421	0.253444	0.4663	-0.900622	0.400899	-0.261618
lcl|NC_000962.3_prot_NP_215428.1_916								0.168962
lcl|NC_000962.3_prot_NP_215429.1_917	0	0	0.0394969	0			0	0.422406		-4.00378		-inf
lcl|NC_000962.3_prot_NP_215434.1_922	0		0.0394969			0				inf		inf
lcl|NC_000962.3_prot_NP_215435.1_923	0		0	0						inf		inf
lcl|NC_000962.3_prot_NP_215438.1_926	0		0	0	0				0.116575	-inf		-inf
lcl|NC_000962.3_prot_NP_215440.1_928	1.11242	0.507188	1.38239	1.65038		0.670312	0.586895	0.422406	0.582875	0.914923	0.150099	1.12852
lcl|NC_000962.3_prot_NP_215441.1_929	0.290196	0.202875	0.473962	0			0.670737	0.760331	0.69945	-1.13957	0.009962	-inf
lcl|NC_000962.3_prot_NP_215442.1_930		0	0				0.838421	0.929293	0.816025	-inf
lcl|NC_000962.3_prot_NP_215446.1_934	2.61177	2.63738	4.42365	2.97068	0.735681	2.90469	4.35979	3.37925	2.56465	-0.0911564	0.803988	-0.64021	0.242846
lcl|NC_000962.3_prot_NP_215448.1_936	0.435295	0.456469	0.394969	0.495113		0.223438	0.586895	1.09826	0.69945	-0.890035	0.079104	-1.14562
lcl|NC_000962.3_prot_NP_215452.1_940	0.0483661	0.101438	0				0.0838421	0		0.252364
lcl|NC_000962.3_prot_NP_215453.1_941	0	0	0	0		0		0.0844812		-inf		-inf
lcl|NC_000962.3_prot_NP_215454.1_942	0	0	0	0			0.419211	0.253444	0.23315	-inf	0.00686879	-inf
lcl|NC_000962.3_prot_NP_215455.1_943			0.0789937	0			0.251526	0.168962	0.349725	-1.70049		-inf
lcl|NC_000962.3_prot_NP_215460.1_948	0	0	0.315975						0.116575	-0.146412
lcl|NC_000962.3_prot_NP_215461.1_949	0.532027	0.304313	0.868931	0.165038	1.6185		1.25763	1.85859	1.28233	-1.36703	0.0246865	-0.717324
lcl|NC_000962.3_prot_NP_215466.1_953	3.14379	2.89097	4.02868	3.30076	5.00263	0	3.60521	2.78788	3.03095	0.0947066	0.639704	-0.182647	0.814195
lcl|NC_000962.3_prot_NP_215467.1_954	2.36994	1.77516	2.4883	1.3203	0.147136	0.223438	2.85063	3.04132	2.7978	-0.389568	0.0421586	-2.36154	0.00378463
lcl|NC_000962.3_prot_NP_215468.1_955	0		0.0394969				0.167684			-3.08594
lcl|NC_000962.3_prot_NP_215471.1_958	0.145098	0.152156	0.236981	0		0.446875	0.0838421	0.0844812		1.08128		1.40864
lcl|NC_000962.3_prot_NP_215472.1_959	0.290196	0.405751	0.473962	0.495113	1.02995		1.593	0.929293	1.16575	-1.65646	0.0140773	-0.689022
lcl|NC_000962.3_prot_NP_215473.1_960	3.72419	2.02875	3.39673	3.63083	5.44404		0.0838421	0.337925	0.23315	3.80434	0.00569555	4.37746
lcl|NC_000962.3_prot_NP_215474.1_961	0	0	0.197484	0	0	0	0.0838421	0.0844812	0.116575	-0.52871	0.684806	-inf	0.000924605
lcl|NC_000962.3_prot_NP_215475.1_963	0		0		0					inf		inf
lcl|NC_000962.3_prot_NP_215481.2_969	0	0	0.118491			0				inf		inf
lcl|NC_000962.3_prot_NP_215482.1_970	0.290196	0.557907	0.473962	0.330076	0	0.223438		0		inf		inf
lcl|NC_000962.3_prot_NP_215483.1_971	0.0967322	0.355032	0.434465	0.165038	0.294272	0.223438	0.335368	0.168962	0.4663	-0.131243	0.843278	-0.507571	0.364125
lcl|NC_000962.3_prot_NP_215484.3_972	0.0967322	0.101438	0.118491	0	0	0	0.419211	0.506887	0.23315	-1.87218	0.025618	-inf	0.00872405
lcl|NC_000962.3_prot_NP_215486.1_974	1.25752	0.912939	1.2244	0.825189						inf		inf
lcl|NC_000962.3_prot_NP_215487.1_975	1.40262	1.31869	1.61937	1.3203	1.32422		0.251526	0.337925	0.116575	2.62013	0.000390769	2.49018
lcl|NC_000962.3_prot_NP_215488.1_976	2.22484	1.623	3.15975	3.46579	0			0		inf		inf
lcl|NC_000962.3_prot_NP_215489.1_977	0	0.0507188	0.0394969	0	0			0.0844812		-1.49021		-inf
lcl|NC_000962.3_prot_NP_215490.1_978	0	0.101438	0.118491	0	0					inf		inf
lcl|NC_000962.3_prot_NP_215491.1_979	0.0483661	0	0.0394969	0				0		inf		inf
lcl|NC_000962.3_prot_NP_215496.2_985	0.386929	0.456469	0.473962		0		0.251526	0.591368	0.582875	-0.114091	0.769063	-inf
lcl|NC_000962.3_prot_NP_215497.1_986	0	0	0			0	0.0838421	0.0844812	0.116575	-inf	0.000924605	-inf
lcl|NC_000962.3_prot_NP_215498.1_987	1.11242	0.86222	0.987421	1.3203	0		0.167684	0	0.349725	2.51722	0.00278772	1.93645
lcl|NC_000962.3_prot_NP_215499.1_988	0.483661	2.23163	1.50088	1.48534	2.79559	0.223438	2.01221	2.53444	2.3315	-0.706087	0.168869	-0.610697	0.355448
lcl|NC_000962.3_prot_NP_215500.1_989	0.338563	0.86222	0.908428	0.495113		1.7875	0.251526	0.253444	0.4663	1.11876	0.125266	1.8177
lcl|NC_000962.3_prot_NP_215501.1_990	0.24183	0.101438	0.434465	0			0.251526	0.253444		0.0381158		-inf
lcl|NC_000962.3_prot_NP_215502.1_991	0		0	0	0	0	0.0838421	0.168962	0.116575	-inf		-inf	0.00766844
lcl|NC_000962.3_prot_NP_215503.1_992									0.116575
lcl|NC_000962.3_prot_NP_215504.1_993	0.0483661	0	0.0789937	0			0.335368	0.0844812	0.349725	-2.59515	0.0742305	-inf
lcl|NC_000962.3_prot_NP_215507.1_996	0.145098	0.152156	0.276478	0.165038		0	0.167684		0.116575	0.428208		-0.784411
lcl|NC_000962.3_prot_NP_215508.1_997	0.0483661	0.0507188	0.236981	0	0		0.503053	0.591368	0.582875	-2.31932	0.00285003	-inf
lcl|NC_000962.3_prot_NP_215513.1_1003	0	0	0.0394969	0					0	inf		inf
lcl|NC_000962.3_prot_NP_215514.1_1004	0	0	0.197484	0		0	0.335368	0.168962	0.23315	-1.90087	0.0924313	-inf
lcl|NC_000962.3_prot_NP_215517.1_1006	0.435295	0.456469	0.789937	0.330076	0.735681		0.838421	0.929293	1.28233	-0.858907	0.0620386	-0.931988
lcl|NC_000962.3_prot_NP_215522.1_1011	0.822223	0.557907	1.34289	0.825189	1.32422		1.42532	1.68962	0.816025	-0.529674	0.309859	-0.285978
lcl|NC_000962.3_prot_NP_215523.1_1012	0.725491	0.557907	2.40931	0.990227	1.47136	0	0.670737	0.844812	1.51548	0.284873	0.749536	-0.300216	0.725541
lcl|NC_000962.3_prot_NP_215524.1_1013	0	0	0.0394969	0		0	0.0838421	0.168962	0.116575	-3.22529	0.0172832	-inf
lcl|NC_000962.3_prot_NP_215526.1_1015	0		0	0	0			0.168962		-inf		-inf
lcl|NC_000962.3_prot_NP_215527.1_1016	0	0	0.0394969	0			0.167684	0.253444	0.116575	-3.767	0.0168208	-inf
lcl|NC_000962.3_prot_NP_215529.1_1018	0.0483661	0.304313	0.197484	0	0	0	0.670737	0.337925	0.69945	-1.63447	0.0486882	-inf	0.00800053
lcl|NC_000962.3_prot_NP_215530.1_1019			0.0394969	0						inf		inf
lcl|NC_000962.3_prot_NP_215531.1_1020	0.386929	0.405751	0.118491	0		0.223438	0.503053	0.506887	0.69945	-0.90769	0.0784498	-2.35058
lcl|NC_000962.3_prot_NP_215532.1_1021	0	0.0507188	0			0.223438				inf		inf
lcl|NC_000962.3_prot_NP_215533.1_1022	2.75687	2.02875	2.64629	1.65038			1.84453	2.28099	2.09835	0.255921	0.195653	-0.330053
lcl|NC_000962.3_prot_NP_215534.1_1023	0.483661	0.507188	0.947924	0.990227	0.882817		0.754579	0.844812	0.816025	-0.317128	0.358591	0.218075
lcl|NC_000962.3_prot_NP_215535.1_1024		0.101438	0.236981			0.223438	0.503053	0.168962	0.4663	-1.16506		-0.763995
lcl|NC_000962.3_prot_NP_215536.1_1025	0	0	0.197484	0	0	0	0.335368	0.0844812	0.4663	-2.16581	0.152013	-inf	0.0577689
lcl|NC_000962.3_prot_NP_215537.1_1026	0.580393	0.557907	0.513459	0.165038	0		0.754579	0.506887	0.349725	0.0358753	0.915336	-2.7023
lcl|NC_000962.3_prot_NP_215539.1_1028	6.04576	5.07188	6.04302	7.26166	10.2995	0.670312	6.12047	5.91368	5.82875	-0.0578622	0.523837	0.0294663	0.967605
lcl|NC_000962.3_prot_NP_215540.1_1029	0.0483661	0.0507188	0.0789937	0		0	0			inf		inf
lcl|NC_000962.3_prot_NP_215541.1_1030	0.0967322	0.0507188		0						inf		inf
lcl|NC_000962.3_prot_NP_215542.1_1031	0	0	0.0394969					0.0844812		-2.68185
lcl|NC_000962.3_prot_NP_215572.1_1055			0.0394969	0			0.251526	0.675849	0.349725	-3.43003		-inf
lcl|NC_000962.3_prot_NP_215574.1_1057	0.0967322	0.101438	0.236981	0.330076	0		0.419211	0.591368	0.4663	-1.76296	0.00729995	-1.57672
lcl|NC_000962.3_prot_NP_215575.1_1058	0	0	0	0	0		0.251526	0.0844812		-inf		-inf
lcl|NC_000962.3_prot_NP_215576.1_1059	0.0483661	0.659345	1.34289	0.495113	0.147136	2.68125		0.0844812		3.01631		3.71297
lcl|NC_000962.3_prot_NP_215577.1_1060	0		0.0394969	0			0.0838421	0.168962	0.116575	-2.64033		-inf
lcl|NC_000962.3_prot_NP_215579.1_1062	0	0.253594	0.118491	0	0	0.446875	0.251526	0.253444		-1.02553		-0.761289
lcl|NC_000962.3_prot_NP_215585.1_1068	0		0	0			0.167684	0.337925	0.4663	-inf		-inf
lcl|NC_000962.3_prot_NP_215586.1_1069	1.74118	1.21725	1.69836	1.81542		1.7875	0.670737	0.760331	1.04918	0.908856	0.0233286	1.12365
lcl|NC_000962.3_prot_NP_215587.1_1070	0.290196	0.253594	0.710943	0	0.147136	0	0.838421	1.01377	0.582875	-0.956582	0.110889	-4.04874	0.00475568
lcl|NC_000962.3_prot_NP_215590.1_1073	2.9987	2.48522	3.27824	2.6406	3.82554	0.223438	4.44363	4.98439	5.5956	-0.777875	0.00677405	-1.16725	0.0667221
lcl|NC_000962.3_prot_NP_215594.1_1077	1.64445	2.07947	1.18491	0.660151	0.882817	0	1.50916	1.26722	1.63205	0.155113	0.582953	-1.51456	0.0288183
lcl|NC_000962.3_prot_NP_215595.1_1078	0.773857	1.11581	1.38239	0.660151	1.91277		1.00611	0.844812	1.63205	-0.0901176	0.824948	0.148052
lcl|NC_000962.3_prot_NP_215596.1_1079	0.483661	1.21725	0.947924	0	0	0	0.167684			2.39658		-inf
lcl|NC_000962.3_prot_NP_215598.1_1081	1.20915	0.456469	0.671446	0.825189		0	0.503053	0.0844812	0.116575	1.73083	0.105494	0.813888
lcl|NC_000962.3_prot_NP_215600.1_1083	0	0	0.157987				0.167684		0.116575	-1.43236
lcl|NC_000962.3_prot_NP_215602.1_1085	0	0.101438	0.355472	0.165038						inf		inf
lcl|NC_000962.3_prot_NP_215608.1_1090		0	0			0	0.586895	0.253444	0.23315	-inf		-inf
lcl|NC_000962.3_prot_NP_215610.1_1092	3.38563	3.34744	3.31774	1.65038	0.588544	0.89375	3.60521	3.46373	3.96355	-0.134448	0.0946393	-1.81629	0.00165143
lcl|NC_000962.3_prot_NP_215611.1_1093	0	0	0.0394969	0	0		0.670737	0.422406	0.582875	-5.40716	0.00179397	-inf
lcl|NC_000962.3_prot_NP_215612.1_1094	0	0.152156	0.355472	0.495113		0.223438	0.167684	0.253444		-0.315449		0.770832
lcl|NC_000962.3_prot_NP_215613.1_1095	1.06405	0.912939	1.02692	1.3203			0.419211	0.253444	0.69945	1.13045	0.0168844	1.52944
lcl|NC_000962.3_prot_NP_215614.1_1096	9.47975	8.6222	8.21534	7.75678	15.155	0.670312	2.43142	3.04132	2.3315	1.75368	0.00014166	1.59536	0.277497
lcl|NC_000962.3_prot_NP_215615.3_1097	2.80523	2.02875	1.34289	2.6406	2.79559		0.838421	1.26722	0.816025	1.08009	0.072262	1.48077
lcl|NC_000962.3_prot_NP_215616.1_1098	1.16079	1.01438	1.2244	1.3203		4.46875		0		inf		inf
lcl|NC_000962.3_prot_NP_215617.1_1099			0	0		0	0.251526	0.337925	0.4663	-inf		-inf
lcl|NC_000962.3_prot_NP_215618.1_1100	0.0967322			0						inf		inf
lcl|NC_000962.3_prot_NP_215622.1_1102	0.0483661	0	0.0789937	0			0.670737	0.844812	0.69945	-4.12032	0.000287628	-inf
lcl|NC_000962.3_prot_NP_215624.1_1104	0	0	0.118491	0	0		0.0838421		0	-0.0859376		-inf
lcl|NC_000962.3_prot_NP_215625.1_1105	0.677125	0.557907	0.355472	0.660151			0.503053	0.0844812	0.349725	0.762964	0.230646	1.07931
lcl|NC_000962.3_prot_NP_215628.1_1108	0.532027	0.557907	0.75044	0.165038	0.588544		0.586895	0.422406	0.4663	0.318696	0.224223	-0.384503
lcl|NC_000962.3_prot_NP_215630.1_1110	0	0.0507188	0.118491		0.147136					inf		inf
lcl|NC_000962.3_prot_NP_215633.1_1113	0	0	0	0	0	0				inf		inf
lcl|NC_000962.3_prot_NP_215634.1_1114	0.773857	0.710063	0.63195	0.825189		0.223438	0.419211	0.422406	0.23315	0.977228	0.0097452	0.54944
lcl|NC_000962.3_prot_NP_215638.1_1118	2.4183	1.31869	2.29082	1.65038	0.147136		0.503053	0.675849	0.116575	2.21815	0.014834	1.05748
lcl|NC_000962.3_prot_NP_215640.1_1120	0.193464	0.253594	0.394969	0		0	0.670737	0.506887	0.116575	-0.620121	0.437361	-inf
lcl|NC_000962.3_prot_NP_215642.1_1122	0.193464	0.304313	0.513459	0		0.89375	0.251526	0.253444	0.23315	0.454193	0.387817	0.860978
lcl|NC_000962.3_prot_NP_215643.1_1123	0	0	0.0789937	0	0	0				inf		inf
lcl|NC_000962.3_prot_NP_215645.1_1125	0		0.157987	0	0		0.0838421	0		0.914062		-inf
lcl|NC_000962.3_prot_NP_215646.1_1126	0	0	0.63195		1.76563		0.586895	0.422406	0.4663	-1.22342	0.263438	1.84385
lcl|NC_000962.3_prot_NP_215647.1_1127	0		0.0394969	0	0	0	0.0838421	0.0844812	0.116575	-2.26568		-inf	0.000924605
lcl|NC_000962.3_prot_NP_215648.1_1128	0	0	0			0	0.167684	0.0844812		-inf		-inf
lcl|NC_000962.3_prot_NP_215649.1_1129	43.5295	46.8642	48.8576	25.0857	25.0131	15.6406	27.5841	29.9063	23.8979	0.774797	0.00118162	-0.30806	0.220009
lcl|NC_000962.3_prot_NP_215656.1_1135			0							inf		inf
lcl|NC_000962.3_prot_NP_215657.1_1136	0	0	0.0789937				0.419211	0.168962	0.116575	-3.1573	0.0979945
lcl|NC_000962.3_prot_NP_215658.1_1137	0		0.0394969							inf		inf
lcl|NC_000962.3_prot_NP_215659.1_1138	0	0	0.0394969	0			0.335368	0.253444	0.23315	-4.37926	0.00153615	-inf
lcl|NC_000962.3_prot_NP_215660.1_1139	0.386929	0.659345	1.14541	0.660151		0	1.34147	0.929293	0.69945	-0.43853	0.422402	-1.58474
lcl|NC_000962.3_prot_NP_215664.1_1143	0	0.0507188	0.118491	0	0	0				inf		inf
lcl|NC_000962.3_prot_NP_215667.1_1145		0.0507188	0.118491				0.0838421			0.0130623
lcl|NC_000962.3_prot_NP_215668.1_1146	0.0483661	0.0507188	0.236981		0.147136					inf		inf
lcl|NC_000962.3_prot_NP_215671.1_1149	0	0.253594	0.118491				0.167684		0.116575	-0.196539
lcl|NC_000962.3_prot_NP_215672.1_1151	0.773857	0.760782	0.75044	1.48534		0	0.0838421	0.168962		2.59119		2.5547
lcl|NC_000962.3_prot_NP_215676.1_1156	0		0							inf		inf
lcl|NC_000962.3_prot_NP_215677.1_1157	3.24053	1.97803	1.10591	1.65038	0		1.92837	2.02755	1.8652	0.119649	0.80052	-1.23354
lcl|NC_000962.3_prot_NP_215678.1_1158	0.338563	0.608626	0.236981	0	0.147136		0.838421	0.675849	0.4663	-0.742041	0.161079	-3.16573
lcl|NC_000962.3_prot_NP_215681.1_1161	0	0	0.0394969		0		1.00611	0.844812	0.582875	-5.94532	0.00299958	-inf
lcl|NC_000962.3_prot_NP_215682.1_1162	0.580393	0.355032	0.868931	0.165038	0		0.0838421	0.0844812	0.116575	2.66296	0.0273627	-0.202688
lcl|NC_000962.3_prot_NP_215683.1_1163	0.0483661	0	0.315975	0		0.223438	0.0838421			0.534579		0.414124
lcl|NC_000962.3_prot_NP_215686.1_1166	0.290196	0.253594	0.236981	0.990227			0.586895	0.422406	0.582875	-1.02803	0.00868	0.899794
lcl|NC_000962.3_prot_NP_215689.1_1169	0	0	0	0	0	0	0.586895	0.253444	0	-inf	0.174647	-inf	0.174647
lcl|NC_000962.3_prot_NP_215691.1_1171	0.0483661	0.0507188	0.276478	0			1.34147	1.26722	1.04918	-3.28388	0.00070056	-inf
lcl|NC_000962.3_prot_NP_215693.1_1173	0.24183	0.202875	0.236981	0		0.89375	0.251526	0.168962		0.112079		1.0878
lcl|NC_000962.3_prot_NP_215694.1_1174	0.145098	0.202875	0.118491	0.165038	0.294272		0.167684	0.506887	0.23315	-0.960484	0.240618	-0.397819
lcl|NC_000962.3_prot_NP_215695.1_1175	0	0	0	0			1.42532	1.3517	1.16575	-inf	6.99397e-05	-inf
lcl|NC_000962.3_prot_NP_215696.1_1176	0	0	0	0			1.50916	1.60514	1.16575	-inf	0.000432779	-inf
lcl|NC_000962.3_prot_NP_215697.1_1177	1.16079	1.01438	1.2639	0.495113		0	11.9894	11.3205	13.5227	-3.4209	7.0669e-05	-5.63212
lcl|NC_000962.3_prot_NP_215698.1_1178			0				0.251526	0.0844812	0.116575	-inf
lcl|NC_000962.3_prot_NP_215699.1_1179	0	0	0	0			0.0838421	0.168962		-inf		-inf
lcl|NC_000962.3_prot_NP_215701.1_1181	0.338563	0.507188	1.2244	0.165038	0.294272		2.01221	1.85859	1.3989	-1.34798	0.0313812	-2.93522
lcl|NC_000962.3_prot_NP_215703.1_1183	0	0	0.0394969				0.0838421	0.0844812	0.4663	-4.00609	0.196282
lcl|NC_000962.3_prot_NP_215704.1_1184	0		0				0.335368	0.422406	0.23315	-inf
lcl|NC_000962.3_prot_NP_215706.1_1186	0	0.0507188	0	0			0.335368	0.422406	0.816025	-4.95559	0.0269948	-inf
lcl|NC_000962.3_prot_NP_215707.1_1187	1.30588	1.31869	1.65887	0.495113		0.89375	1.00611	0.844812	1.28233	0.451114	0.0900589	-0.588789
lcl|NC_000962.3_prot_NP_215708.1_1188	0.0967322	0.0507188	0.118491	0	0	0	0.503053	1.01377	1.04918	-3.27034	0.012469	-inf	0.00835261
lcl|NC_000962.3_prot_NP_215709.1_1189	0.0483661	0	0.157987	0	0		0.586895	0.253444	0.4663	-2.66267	0.0274622	-inf
lcl|NC_000962.3_prot_NP_215710.1_1190	0	0.0507188	0.197484				0.922263	1.3517	2.56465	-4.285	0.036604
lcl|NC_000962.3_prot_NP_215714.1_1194	0.193464						1.34147	1.26722	0.69945	-2.51092
lcl|NC_000962.3_prot_NP_215717.1_1197	1.74118	1.623	1.50088	1.65038	0	0	1.42532	1.01377	1.51548	0.298939	0.147462	-1.26072	0.250056
lcl|NC_000962.3_prot_NP_215720.1_1200	0.0483661	0	0	0		0		0		inf		inf
lcl|NC_000962.3_prot_NP_215722.1_1202	0	0.0507188	0.0394969	0.165038			2.1799	2.19651	1.98178	-6.13909	7.79408e-06	-3.68278
lcl|NC_000962.3_prot_NP_215723.1_1203	0.145098	0.101438	0.236981	0		0	0	0.0844812	0.23315	0.606213	0.522501	-inf
lcl|NC_000962.3_prot_NP_215724.1_1204	0	0	0	0		0				inf		inf
lcl|NC_000962.3_prot_NP_215725.1_1205	0.338563	0.456469	1.10591	0.495113	0.882817	0.446875	0.0838421			2.91793		2.85896
lcl|NC_000962.3_prot_NP_215728.1_1208	0	0	0	0	0					inf		inf
lcl|NC_000962.3_prot_NP_215729.1_1209	0.0483661	0	0.0394969				0.0838421	0.168962	0.116575	-2.07178	0.0314819
lcl|NC_000962.3_prot_NP_215731.1_1211	0.0483661	0.101438	0.0394969	0	0		0.754579	0.591368	0.932601	-3.58936	0.00226971	-inf
lcl|NC_000962.3_prot_NP_215734.1_1214	0.0483661	0	0.394969	0.165038	0		0.586895	0.253444	0.349725	-1.42457	0.192577	-2.26521
lcl|NC_000962.3_prot_NP_215735.1_1215			0			0.223438				inf		inf
lcl|NC_000962.3_prot_NP_215736.1_1216	0.628759	0.405751	0.829434	0.495113		1.56406	0.586895	0.506887	0.4663	0.256736	0.471067	0.985408
lcl|NC_000962.3_prot_NP_215739.2_1219	9.14119	7.15135	7.93887	9.07708	4.85549	0.670312	0.754579	1.18274	0.349725	3.40532	0.000307778	2.6747	0.16759
lcl|NC_000962.3_prot_NP_215740.1_1220		0	0.0394969	0	0	0				inf		inf
lcl|NC_000962.3_prot_NP_215741.1_1221	0		0	0		0	0.0838421	0.0844812		-inf		-inf
lcl|NC_000962.3_prot_NP_215745.1_1226	0.24183	0.405751	0.75044	0.330076	0		0.586895	0.422406	0.816025	-0.384768	0.491702	-1.88232
lcl|NC_000962.3_prot_NP_215747.1_1228	0.435295	0.557907	0.434465	0	0	1.56406	0.0838421			2.50488		2.63652
lcl|NC_000962.3_prot_NP_215748.1_1229	0	0.0507188	0.0789937				0.754579	0.591368	0.932601	-4.13473	0.00210381
lcl|NC_000962.3_prot_NP_215750.1_1231	0.0483661	1.21725	1.02692	0.660151	0.147136	0.89375	0.419211	0.168962	0.23315	1.48092	0.255443	1.05039	0.27651
lcl|NC_000962.3_prot_NP_215751.1_1232	0.0483661	0.101438	0.315975	0.165038	0.147136		0.419211	0.506887	0.116575	-1.16257	0.252044	-1.1549
lcl|NC_000962.3_prot_NP_215754.1_1235	0.386929	0.253594	0.355472	0.165038	0.294272		0.670737	0.337925	0.582875	-0.676211	0.138255	-1.20792
lcl|NC_000962.3_prot_NP_215755.1_1236	0	0					0.419211	0.337925	0.23315	-inf
lcl|NC_000962.3_prot_NP_215756.1_1237	10.2052	9.48442	7.78088	8.58197	2.05991	2.90469	5.03053	4.0551	6.17848	0.847743	0.0125931	-0.172216	0.802088
lcl|NC_000962.3_prot_NP_215757.1_1238	0.0483661	0	0	0	0					inf		inf
lcl|NC_000962.3_prot_NP_215758.1_1239		0.0507188	0.118491	0			0			inf		inf
lcl|NC_000962.3_prot_NP_215761.1_1242	1.78954	1.57228	1.77736	2.14549	0	0.223438	1.17379	0.929293	1.51548	0.506125	0.0511401	-0.61118	0.584801
lcl|NC_000962.3_prot_NP_215762.1_1243			0.0394969						0.116575	-1.56145
lcl|NC_000962.3_prot_NP_215764.2_1245	6.19086	4.15894	5.13459	5.28121	0	0.223438	3.60521	4.0551	2.44808	0.615262	0.0771027	-0.87683	0.439502
lcl|NC_000962.3_prot_NP_215765.1_1246	0	0	0	0					0.116575	-inf		-inf
lcl|NC_000962.3_prot_NP_215767.1_1248	0	0	0	0	0	0			0	inf		inf
lcl|NC_000962.3_prot_NP_215768.1_1249	0	0.0507188	0	0.165038						inf		inf
lcl|NC_000962.3_prot_NP_215769.1_1250	0	0	0.118491	0		0	0.167684	0.168962	0	-1.50646	0.348995	-inf
lcl|NC_000962.3_prot_NP_215771.1_1252		0.0507188	0	0		0.223438				inf		inf
lcl|NC_000962.3_prot_NP_215773.1_1254	0.0483661	0.0507188	0.118491		0.147136		0.754579	0.337925	0.4663	-2.84085	0.0234299	-1.82025
lcl|NC_000962.3_prot_NP_215775.1_1256	0		0	0				0.168962		-inf		-inf
lcl|NC_000962.3_prot_NP_215776.1_1257	0	0.202875	0.276478	0	0	0	0.419211	0.506887	1.04918	-2.04289	0.0799094	-inf	0.028779
lcl|NC_000962.3_prot_NP_215777.1_1258	0.677125	0.760782	1.14541	0.825189		1.11719	0.335368	0.422406		1.18442		1.35798
lcl|NC_000962.3_prot_NP_215779.1_1260	0	0	0.315975	0	0.147136	0	0.335368	0.591368	0.4663	-2.14035	0.0492983	-3.24301	0.0094332
lcl|NC_000962.3_prot_NP_215780.1_1261	0.145098	0.253594	0.355472	0.165038	0	0	0.167684	0.422406	0.23315	-0.126435	0.82505	-2.31852	0.0801623
lcl|NC_000962.3_prot_NP_215781.1_1262	0.0483661	0.202875	0.473962	0	0	0.223438	0.251526	0.253444	0.349725	-0.237024	0.753898	-1.93554	0.0606546
lcl|NC_000962.3_prot_NP_215782.1_1263	0.0967322	0.202875	0.355472	0.165038			0.335368	0.506887	0.4663	-0.998234	0.075291	-1.40214
lcl|NC_000962.3_prot_NP_215783.1_1264	0.145098	0.101438	0.236981	0	0.147136		1.00611	1.09826	0.816025	-2.59452	0.000915627	-3.72597
lcl|NC_000962.3_prot_NP_215786.1_1267	1.83791	1.72444	1.06641	1.98045		5.13906	0.754579	0.760331	1.04918	0.852183	0.0568038	2.0583
lcl|NC_000962.3_prot_NP_215790.1_1271	0.193464	0.760782	0.63195	0.660151	0.147136	0.89375	0.0838421	0.0844812		2.6513		2.75215
lcl|NC_000962.3_prot_NP_215791.1_1272	0.918955	2.4345	2.5673	4.12595	5.73831	5.13906	0.586895	0.168962	0.23315	2.58173	0.039184	3.92316	0.000666152
lcl|NC_000962.3_prot_NP_215792.1_1273	0	0	0.276478					0.0844812		0.1255
lcl|NC_000962.3_prot_NP_215794.1_1275	0	0	0	0	0	0	0.251526	0.253444	0.116575	-inf	0.0102385	-inf	0.0102385
lcl|NC_000962.3_prot_NP_215795.1_1276	0.773857	0.659345	0.394969	0.330076	0.441408		0.922263	0.506887	0.816025	-0.296428	0.453662	-0.956158
lcl|NC_000962.3_prot_NP_215796.1_1277	0.435295	0.202875	1.2244	0.165038	0.441408	0	0.586895	0.506887	0.349725	0.367718	0.68213	-1.25113	0.129365
lcl|NC_000962.3_prot_NP_215797.1_1278	0	0	0	0			0.838421	1.18274	1.28233	-inf	0.00121163	-inf
lcl|NC_000962.3_prot_NP_215800.1_1281	0.483661	1.31869	0.908428	1.15526	0.147136	3.12812	0.586895	0.506887	0.582875	0.693119	0.228177	1.40189	0.353738
lcl|NC_000962.3_prot_NP_215801.1_1282	0	0	0				0.167684	0.337925	0.23315	-inf	0.00766844
lcl|NC_000962.3_prot_NP_215802.1_1283	0	0.0507188	0	0	0		0.670737	0.253444	0.69945	-5.00056	0.0224937	-inf
lcl|NC_000962.3_prot_NP_215803.1_1284	0.0483661	0.405751	0.355472	0			0.167684			0.686479		-inf
lcl|NC_000962.3_prot_NP_215804.1_1285	0.145098	0.202875	0.118491	0	0.147136		0.419211	0.506887	0.582875	-1.69373	0.00288658	-2.77338
lcl|NC_000962.3_prot_NP_215806.1_1287	0	0.0507188	0	0	0	0.446875		0.0844812	0.116575	-2.57197		0.56731
lcl|NC_000962.3_prot_NP_215808.1_1290	1.01569	1.11581	1.73786	1.65038	3.6784	0	0.838421	1.26722	1.8652	-0.0373481	0.932236	0.424361	0.702964
lcl|NC_000962.3_prot_NP_215809.1_1291	0.193464	0.507188	0.473962	0.495113	0.294272		0.503053	0.591368	1.04918	-0.867846	0.175288	-0.856269
lcl|NC_000962.3_prot_NP_215810.1_1292	2.7085	2.53594	3.39673	3.46579	5.14976	0	1.34147	1.60514	1.51548	0.953506	0.00706878	0.949224	0.413327
lcl|NC_000962.3_prot_NP_215811.1_1293	3.53072	2.53594	2.13283	2.31053	0.441408		1.25763	0.929293	0.69945	1.50628	0.0165097	0.516151
lcl|NC_000962.3_prot_NP_215812.1_1294	0.24183	0.304313	0.355472	0			0.0838421	0.337925	0.23315	0.461199	0.365896	-inf
lcl|NC_000962.3_prot_NP_215813.1_1295	9.76995	7.75998	10.3482	8.91204	2.05991	0.446875	3.7729	3.29477	3.61383	1.38402	0.00197854	0.0963011	0.929202
lcl|NC_000962.3_prot_NP_215814.1_1296	0	0.152156	0.0789937	0	0		0.0838421		0.116575	-0.379138		-inf
lcl|NC_000962.3_prot_NP_215815.1_1297	0.145098	0.202875	0.118491	0.165038	0	0.223438	0.251526	0.337925	0.4663	-1.17843	0.0430767	-1.44238	0.0718781
lcl|NC_000962.3_prot_NP_215817.1_1299	0.386929	0.253594	0.75044	0		0.670312	0.754579	0.591368	0.116575	-0.0723748	0.926285	-0.54059
lcl|NC_000962.3_prot_NP_215818.1_1300		0	0							inf		inf
lcl|NC_000962.3_prot_NP_215820.1_1302	0.0967322	0	0.0789937				0.167684	0.168962	0.23315	-1.69712	0.0232992
lcl|NC_000962.3_prot_NP_215822.1_1304	2.46667	4.36182	3.67321	1.15526	0.735681	10.2781	1.00611	0.591368	0.582875	2.26799	0.00830256	2.48059	0.345524
lcl|NC_000962.3_prot_NP_215823.1_1305	10.834	9.89017	9.43975	6.43647	14.4193	2.68125	3.94058	4.0551	3.96355	1.3347	0.00012401	0.97681	0.327309
lcl|NC_000962.3_prot_NP_215824.1_1306	14.6549	13.8462	13.7844	9.73723	11.6238	4.91562	14.5885	14.1928	13.5227	-0.000631551	0.988948	-0.687018	0.0574004
lcl|NC_000962.3_prot_NP_215825.1_1307	5.417	5.07188	5.80604	6.93159	0.147136	0.223438	3.60521	4.4775	4.77958	0.341275	0.0496202	-0.816752	0.461215
lcl|NC_000962.3_prot_NP_215826.1_1308	30.0353	28.2504	20.7753	18.4842	34.7241	6.25625	11.0672	10.3912	9.44258	1.35532	0.00504633	0.944381	0.313162
lcl|NC_000962.3_prot_NP_215827.1_1309	0.145098	0.86222	0.63195	0	1.02995	0.223438	0.670737	0.422406	0.69945	-0.128997	0.834296	-0.516213	0.609622
lcl|NC_000962.3_prot_NP_215828.1_1310			0.0394969							inf		inf
lcl|NC_000962.3_prot_NP_215830.1_1312	1.01569	1.42013	0.513459	0.495113		2.45781	0.335368	0.337925	0.349725	1.52753	0.070588	2.11428
lcl|NC_000962.3_prot_NP_215831.1_1313	0.0483661	0.0507188	0.0394969				1.17379	0.929293	0.816025	-4.39672	0.00092998
lcl|NC_000962.3_prot_NP_215832.1_1314	0.0967322	0.253594	0.434465	0.330076		0	0.0838421		0.116575	1.38434		0.71979
lcl|NC_000962.3_prot_NP_215833.1_1315	0	0	0	0			0.335368	0.337925	0.23315	-inf	0.000937645	-inf
lcl|NC_000962.3_prot_NP_215834.1_1316	0.0967322		0.0394969	0.165038		0				inf		inf
lcl|NC_000962.3_prot_NP_215835.1_1317	0.0967322	0.101438	0.0789937	0.165038	0			0		inf		inf
lcl|NC_000962.3_prot_NP_215836.1_1318	0.0967322		0.0394969	0.165038			0.0838421			-0.299713		0.977049
lcl|NC_000962.3_prot_NP_215837.1_1319			0.0394969	0				0.0844812	0.116575	-1.34779		-inf
lcl|NC_000962.3_prot_NP_215839.1_1322	6.52942	7.35423	4.46314	4.7861	9.26957	0	1.50916	1.43618	1.04918	2.19944	0.00536759	1.81506	0.27901
lcl|NC_000962.3_prot_NP_215840.1_1323	5.07844	4.76757	3.51522	4.7861		0.223438	1.42532	1.85859	1.74863	1.4087	0.00496986	0.578356
lcl|NC_000962.3_prot_NP_215842.1_1325	0.145098	0.0507188	0.592453	0			0.503053	0.506887	0.4663	-0.905166	0.243009	-inf
lcl|NC_000962.3_prot_NP_215843.2_1326	0.24183	0.304313	0.947924	0	0	0	0.754579	0.844812	1.04918	-0.825966	0.186867	-inf	0.000534378
lcl|NC_000962.3_prot_NP_215844.1_1327	3.86929	3.65175	5.84553	2.80564	0.294272		3.01832	3.29477	2.21493	0.648349	0.104068	-0.875018
lcl|NC_000962.3_prot_NP_215845.1_1328	0	0	0	0	0	0		0.168962	0.23315	-inf		-inf
lcl|NC_000962.3_prot_NP_215846.2_1329	0	0	0.0394969	0		0	0.167684	0	0.116575	-2.8474	0.187209	-inf
lcl|NC_000962.3_prot_NP_215847.1_1330	0		0		0		0			inf		inf
lcl|NC_000962.3_prot_NP_215848.1_1331	0.0483661	0.0507188	0.157987	0			0	0.0844812		1.02051		-inf
lcl|NC_000962.3_prot_NP_215849.1_1332		0	0.0789937						0.116575	-1.56145
lcl|NC_000962.3_prot_NP_215850.1_1333	0.0483661	0	0							inf		inf
lcl|NC_000962.3_prot_NP_215851.1_1334	0.0483661	0.0507188			0.147136					inf		inf
lcl|NC_000962.3_prot_NP_215852.1_1335	0.532027	0.253594	0.552956	0.330076		0		0.0844812	0	3.40096		1.96609
lcl|NC_000962.3_prot_NP_215854.1_1337	1.06405	0.659345	0.908428	0.990227			0.251526		0.116575	2.25293		2.42766
lcl|NC_000962.3_prot_NP_215855.1_1338	0.918955	0.760782	1.02692	1.48534				0.168962		2.41678		3.13602
lcl|NC_000962.3_prot_NP_215856.1_1339	0.193464	0.253594	0.513459	0	0		1.92837	1.68962	1.28233	-2.35099	0.00349065	-inf
lcl|NC_000962.3_prot_NP_215857.1_1340	0.24183	0.253594	0.63195	0.165038						inf		inf
lcl|NC_000962.3_prot_NP_215861.1_1344	0	0	0	0			0	0.0844812		-inf		-inf
lcl|NC_000962.3_prot_NP_215863.1_1346	0.435295	0.355032	0.236981	0.990227	0	0.89375				inf		inf
lcl|NC_000962.3_prot_NP_215864.1_1347	0	0	0	0		0	0			inf		inf
lcl|NC_000962.3_prot_NP_215866.1_1349	0	0.0507188	0.276478	0	0			0.0844812		0.368494		-inf
lcl|NC_000962.3_prot_NP_215870.1_1353	0		0.0394969	0						inf		inf
lcl|NC_000962.3_prot_NP_215871.1_1354	0	0	0	0		0.223438	0		0	inf		inf
lcl|NC_000962.3_prot_NP_215873.1_1356	0		0	0		0				inf		inf
lcl|NC_000962.3_prot_NP_215876.1_1359			0				0.167684	0.591368	0.4663	-inf
lcl|NC_000962.3_prot_NP_215878.1_1361	0.0967322		0.118491				0.167684	0.168962	0.23315	-0.819655
lcl|NC_000962.3_prot_NP_215879.1_1362	0.0483661	0.0507188	0.0394969			0.223438	0.251526	0.253444	0.23315	-2.41312	1.0678e-05	-0.139022
lcl|NC_000962.3_prot_NP_215883.1_1367		0	0.0789937	0	0		0.586895	0.168962	0.116575	-2.88027		-inf
lcl|NC_000962.3_prot_NP_215884.1_1368	0.532027	0.355032	0.315975	0.825189		1.11719	0.251526	0.422406	0.116575	0.605826	0.281926	1.88193
lcl|NC_000962.3_prot_NP_215889.1_1371	0		0.0394969	0	0					inf		inf
lcl|NC_000962.3_prot_NP_215893.1_1375	0.193464	0.304313	0.355472	0.165038		1.11719	0			inf		inf
lcl|NC_000962.3_prot_NP_215894.1_1376	0	0	0	0	0					inf		inf
lcl|NC_000962.3_prot_NP_215895.1_1377	1.59608	1.623	1.93535	2.31053	0	5.58594	0.0838421	0.0844812		4.35154		4.96694
lcl|NC_000962.3_prot_NP_215896.1_1378	0.532027	0.355032	0.355472	0			0.251526	0.253444	0.23315	0.751354	0.047041	-inf
lcl|NC_000962.3_prot_NP_215897.1_1379	0.918955	0.557907	0.671446	0.660151	1.91277		0.251526	0.506887	0.582875	0.679582	0.13981	1.52475
lcl|NC_000962.3_prot_NP_215898.1_1380		0	0.0394969					0		inf		inf
lcl|NC_000962.3_prot_NP_215899.1_1381	0.0483661	0.0507188	0.473962	0			0.419211	0.506887	0.349725	-1.1547	0.19006	-inf
lcl|NC_000962.3_prot_NP_215901.1_1383	0.24183	0.253594	0.315975	0.165038						inf		inf
lcl|NC_000962.3_prot_NP_215904.1_1386	2.27321	5.98482	4.77912	5.44625	8.09249	3.35156	1.84453	1.18274	1.51548	1.52099	0.0632027	1.89456	0.0410658
lcl|NC_000962.3_prot_NP_215905.1_1387	0.0483661		0.118491			0.223438		0		inf		inf
lcl|NC_000962.3_prot_NP_215906.1_1388	0.0483661	0.0507188	0.118491				0.167684	0.168962	0	-0.629719	0.548482
lcl|NC_000962.3_prot_NP_215907.1_1389	0.338563	0.355032	0.513459	0.165038	0.147136	0	0.586895	0.591368	0.932601	-0.806344	0.0771852	-2.75741	0.00888331
lcl|NC_000962.3_prot_NP_215908.1_1390	10.302	8.67292	10.9011	8.91204	18.392	1.34062	5.19821	4.89991	5.5956	0.9288	0.00244787	0.86808	0.431226
lcl|NC_000962.3_prot_NP_215909.1_1391	0		0			0	0.0838421	0.168962	0.4663	-inf		-inf
lcl|NC_000962.3_prot_NP_215913.1_1395	0.0967322	0.659345	0.236981	0	0.294272	0.446875	0.0838421	0.0844812	0	2.56064	0.183984	2.13853	0.22762
lcl|NC_000962.3_prot_NP_215914.1_1396	0	0.0507188	0.0394969	0	0.147136					inf		inf
lcl|NC_000962.3_prot_NP_215916.1_1398	0		0.197484	0			0.586895	0.253444	0.349725	-2.00627		-inf
lcl|NC_000962.3_prot_NP_215920.1_1402	2.12811	2.13019	3.00176	2.80564	0	6.03281	0.754579	0.506887	0.116575	2.39736	0.0047373	2.68118	0.228966
lcl|NC_000962.3_prot_NP_215922.1_1404	0		0.0789937			0	0.0838421	0.168962		-1.67821		-inf
lcl|NC_000962.3_prot_NP_215923.1_1405	0	0	0	0	0		0.167684	0.168962	0.23315	-inf	0.000924605	-inf
lcl|NC_000962.3_prot_NP_215925.1_1407	0.725491	0.355032	0.315975	0.990227		0	0.754579	1.52066	1.04918	-1.25129	0.0677444	-1.16231
lcl|NC_000962.3_prot_NP_215926.1_1408	0	0.101438	0	0	0	0	0.586895	1.01377	0.582875	-4.42801	0.00914338	-inf	0.00702657
lcl|NC_000962.3_prot_NP_215927.1_1409	2.27321	1.77516	1.89585	1.81542	0	6.25625	0.922263	1.18274	0.932601	0.968554	0.0049375	1.40993	0.418036
lcl|NC_000962.3_prot_NP_215928.1_1410	0	0	0.0394969	0.165038	0	0.223438	0.335368	0.253444	0.816025	-5.15252	0.0609178	-1.85451	0.145557
lcl|NC_000962.3_prot_NP_215931.1_1413	0	0.152156	0	0	0		0.167684	0.422406	0.23315	-2.43576	0.0712097	-inf
lcl|NC_000962.3_prot_NP_215932.2_1414	0.677125	2.18091	1.2639	2.6406	1.91277	1.7875	0.0838421	0.422406	0.349725	2.26768	0.0726193	2.88904	0.0030412
lcl|NC_000962.3_prot_NP_215933.1_1415		0.0507188	0.157987		0.147136	0.446875			0.116575	-0.159786		1.34923
lcl|NC_000962.3_prot_NP_215934.1_1416		0.0507188	0.0789937			0.223438	0.167684			-1.37043		0.414124
lcl|NC_000962.3_prot_NP_215936.1_1418	0	0	0	0			0.251526	0.253444	0.23315	-inf	2.85356e-06	-inf
lcl|NC_000962.3_prot_NP_215937.1_1419	0.290196	0.355032	0.394969	0.660151			0.335368	0.506887	0.69945	-0.567671	0.201556	0.361303
lcl|NC_000962.3_prot_NP_215938.1_1420	0	0.0507188	0.0789937				0	0.0844812	0	0.618616	0.700186
lcl|NC_000962.3_prot_NP_215939.1_1421	0.290196	0.101438	0.197484	0.165038	0		0.586895	1.3517	1.3989	-2.50214	0.0270523	-3.75293
lcl|NC_000962.3_prot_NP_215940.1_1422	0.0483661		0.0394969	0		0.446875				inf		inf
lcl|NC_000962.3_prot_NP_215941.1_1423	0	0	0	0.165038		0	0.0838421		0.116575	-inf		-0.28021
lcl|NC_000962.3_prot_NP_215942.1_1424	0	0	0	0		0	0.167684	0.168962	0.23315	-inf	0.000924605	-inf
lcl|NC_000962.3_prot_NP_215943.1_1425	0.0967322		0.0789937	0			0.335368	0.168962	0.582875	-2.04426		-inf
lcl|NC_000962.3_prot_NP_215944.1_1426	0.0967322	0.202875	0.315975	0.165038				0.253444		-0.304675		-0.618868
lcl|NC_000962.3_prot_NP_215945.1_1427	0.0483661		0	0	0		0.335368	0.337925	0.4663	-3.97342		-inf
lcl|NC_000962.3_prot_NP_215947.1_1429	0		0		0		0.167684	0.168962	0.23315	-inf		-inf
lcl|NC_000962.3_prot_NP_215948.1_1430	0		0		0		0.167684	0.337925	0.116575	-inf		-inf
lcl|NC_000962.3_prot_NP_215952.1_1434	12.0915	9.99161	10.2297	12.7079	4.85549	3.79844	5.53358	5.74472	4.42985	1.04059	0.00207338	0.443522	0.543209
lcl|NC_000962.3_prot_NP_215953.1_1435	2.4183	1.42013	2.4883	2.31053	1.76563		2.85063	2.19651	3.7304	-0.472357	0.220109	-0.521643
lcl|NC_000962.3_prot_NP_215954.1_1436	1.16079	0.963658	1.42189	1.98045			0.670737	0.844812	1.16575	0.403394	0.21626	1.14786
lcl|NC_000962.3_prot_NP_215958.1_1440	0	0	0.0789937	0		0		0.0844812		-1.68185		-inf
lcl|NC_000962.3_prot_NP_215959.1_1441	0.967322	1.16653	1.02692	0.990227	0.294272	3.12812	0.251526	0.253444	0.116575	2.34635	0.000340742	2.82771	0.21297
lcl|NC_000962.3_prot_NP_215960.1_1442	0.0967322	0.0507188	0	0	0		0.0838421	0.168962	0.116575	-1.32487	0.118705	-inf
lcl|NC_000962.3_prot_NP_215961.1_1443		0.0507188	0.197484				0.419211	0.253444	0.349725	-1.45738
lcl|NC_000962.3_prot_NP_215962.1_1444	0	0.0507188	0.0394969				0.670737	0.337925	0.582875	-4.1409	0.00766943
lcl|NC_000962.3_prot_NP_215963.1_1445	0.0483661		0.236981	0			0.922263	1.01377	0.349725	-2.41692		-inf
lcl|NC_000962.3_prot_NP_215964.1_1446	4.20785	2.89097	3.7522	3.30076	7.79821	0	1.84453	2.95684	1.3989	0.807428	0.0619397	0.840023	0.518123
lcl|NC_000962.3_prot_NP_215965.1_1447	6.28759	5.57907	6.04302	3.63083	1.17709		3.01832	3.88613	2.21493	0.973732	0.00506691	-0.33856
lcl|NC_000962.3_prot_NP_215970.1_1452	0.338563	0.253594	0.473962	0			1.17379	1.3517	1.16575	-1.79174	0.000582562	-inf
lcl|NC_000962.3_prot_NP_215971.1_1453	0.435295	0.355032	0.0394969	0	0		0.167684	0.0844812		1.13347		-inf
lcl|NC_000962.3_prot_NP_215972.1_1454	0	0	0.0394969	0			0.251526	0.0844812	0.116575	-3.51837	0.0596915	-inf
lcl|NC_000962.3_prot_NP_215974.1_1456		0	0.118491				0.251526	0.337925	0.349725	-2.40166
lcl|NC_000962.3_prot_NP_215977.1_1459	0	0	0	0	0	0	0.167684	0.168962	0.23315	-inf	0.000924605	-inf	0.000924605
lcl|NC_000962.3_prot_NP_215978.1_1460	0.0967322	0.304313	0.513459	0	0.294272		0.167684	0.337925	0.23315	0.307886	0.675868	-0.74299
lcl|NC_000962.3_prot_NP_215979.1_1461	0.386929	0.86222	1.3034	0.660151	0.294272	0	0.419211	0.422406	0.349725	1.09935	0.162859	-0.319886	0.702515
lcl|NC_000962.3_prot_NP_215980.1_1462	0.386929	0.557907	0.592453	0.165038	0		0.586895	0.422406	0.349725	0.177815	0.564197	-2.45674
lcl|NC_000962.3_prot_NP_215981.1_1463		0.152156	0.0789937			0				inf		inf
lcl|NC_000962.3_prot_NP_215982.1_1464	0.0483661	0.152156	0.0394969	0			0.0838421	0.0844812		-0.0730465		-inf
lcl|NC_000962.3_prot_NP_215983.1_1465	0.193464	0.0507188	0.157987	0.165038	0	0	0.838421	1.18274	1.28233	-3.03811	0.0023757	-4.32312	0.00197202
lcl|NC_000962.3_prot_NP_215988.1_1470	0		0		0					inf		inf
lcl|NC_000962.3_prot_NP_215989.1_1471	0	0	0	0	0	0		0.0844812		-inf		-inf
lcl|NC_000962.3_prot_NP_215990.1_1473	0.0483661	0.152156	0.0789937	0	0	0				inf		inf
lcl|NC_000962.3_prot_NP_215991.1_1474	7.69021	6.13698	12.8365	9.07708	2.64845	1.11719	9.22263	10.4757	8.74313	-0.0931192	0.790779	-1.14704	0.105304
lcl|NC_000962.3_prot_NP_215992.1_1475	0.338563	0.405751	0.513459	0.660151	0.294272	0.446875		0.0844812		2.31113		2.46703
lcl|NC_000962.3_prot_NP_215993.1_1476	0.0967322	0.0507188	0.118491	0	0	0.670312				inf		inf
lcl|NC_000962.3_prot_NP_215996.1_1479	0.870589	0.86222	1.89585	1.15526			1.00611	1.01377	0.4663	0.545505	0.381992	0.479255
lcl|NC_000962.3_prot_NP_215997.1_1480	0.677125	0.659345	1.65887	0.990227			0.754579	0.591368	0.4663	0.724938	0.311394	0.713013
lcl|NC_000962.3_prot_NP_215999.1_1482	0.628759	1.0651	2.76478	0.330076	0	0	1.50916	0.844812	1.28233	0.294132	0.707534	-3.4616	0.00791347
lcl|NC_000962.3_prot_NP_216000.1_1483	2.8536	3.246	11.2171	2.14549	1.17709	1.7875	1.25763	1.7741	1.74863	1.85697	0.200591	0.0962259	0.755035
lcl|NC_000962.3_prot_NP_216001.1_1484	0	0	0.197484	0			0.0838421		0.116575	-0.606231		-inf
lcl|NC_000962.3_prot_NP_216002.2_1485			0.197484							inf		inf
lcl|NC_000962.3_prot_NP_216004.1_1487	2.51504	1.52156	4.58163	2.47557	0.147136	0.446875	5.03053	5.57576	6.29505	-0.971673	0.0469571	-2.46103	0.00487369
lcl|NC_000962.3_prot_NP_216008.1_1492	0.24183	0.152156	0.276478	0	0		0.251526	0.253444	0.23315	-0.138694	0.580997	-inf
lcl|NC_000962.3_prot_NP_216009.1_1493	0.0483661	0.0507188	0.0394969	0		0	0.167684	0.168962	0.349725	-2.30825	0.0393603	-inf
lcl|NC_000962.3_prot_NP_216011.1_1495	0	0.0507188	0.0394969		0					inf		inf
lcl|NC_000962.3_prot_NP_216012.1_1496	0.0483661	0.0507188	0.118491	0		0	0.251526	0.253444	0.116575	-1.51434	0.0569611	-inf
lcl|NC_000962.3_prot_NP_216014.1_1498	0.193464	0.101438	0.355472	0.165038		0	0.251526	0.337925		-0.443066		-1.83658
lcl|NC_000962.3_prot_NP_216023.1_1506							0.503053	0.337925	0.349725
lcl|NC_000962.3_prot_NP_216024.1_1508	0.0967322	0.101438	0.118491	0.165038		0	0.251526	0.337925	0.23315	-1.37726	0.00690935	-1.73243
lcl|NC_000962.3_prot_NP_216025.1_1510		0	0			0				inf		inf
lcl|NC_000962.3_prot_NP_216027.1_1512	0.870589	0.811501	0.671446	0.495113			1.08995	0.844812	0.582875	-0.0972385	0.746432	-0.761276
lcl|NC_000962.3_prot_NP_216028.1_1513	0.290196	0.101438	0.276478	0.165038			0.335368	0.422406	0.23315	-0.568685	0.258452	-1.00102
lcl|NC_000962.3_prot_NP_216029.1_1514	0.0483661	0	0.157987	0			0.670737	0.929293	0.932601	-3.61745	0.00140904	-inf
lcl|NC_000962.3_prot_NP_216030.1_1515	0		0				0.167684	0	0.116575	-inf
lcl|NC_000962.3_prot_NP_216032.2_1517	0		0.118491	0				0.0844812	0.23315	-1.42258		-inf
lcl|NC_000962.3_prot_NP_216037.1_1522	1.49935	1.67372	1.93535	1.3203	0.882817		1.76068	1.52066	1.04918	0.238335	0.348509	-0.390031
lcl|NC_000962.3_prot_NP_216039.1_1524	0.145098	0.355032	0.236981	0.330076	0		0.251526		0.23315	0.0198974		-0.554226
lcl|NC_000962.3_prot_NP_216043.1_1528	1.83791	1.0651	0.868931	1.3203	0	0	0.754579	1.26722	0.816025	0.410521	0.407861	-1.10392	0.341338
lcl|NC_000962.3_prot_NP_216045.1_1530	1.11242		0.987421				0.754579	0.760331		0.471048
lcl|NC_000962.3_prot_NP_216046.1_1531	0	0	0	0	0		0.251526	0.422406	0.349725	-inf	0.00232392	-inf
lcl|NC_000962.3_prot_NP_216047.1_1532	0.0483661	0.0507188	0.315975			0	0.503053	0.168962	0.349725	-1.29964	0.198048	-inf
lcl|NC_000962.3_prot_NP_216049.1_1534	0.193464	0.253594	0.592453	0	0.147136		0.419211	0.506887	0.4663	-0.421666	0.40592	-2.65739
lcl|NC_000962.3_prot_NP_216050.1_1535	0.193464	0.0507188	0.355472	0.165038		0.89375	0.0838421	0.0844812	0.116575	1.07368	0.302342	2.47886
lcl|NC_000962.3_prot_NP_216052.1_1537	1.49935	1.11581	0.868931	1.15526		0	2.68295	2.7034	2.44808	-1.16904	0.00195239	-2.17664
lcl|NC_000962.3_prot_NP_216054.1_1539			0			0	0.167684	0.253444	0.23315	-inf		-inf
lcl|NC_000962.3_prot_NP_216059.1_1544	3.14379	3.34744	3.83119	2.14549	0.294272	2.90469	3.01832	3.21028	5.1293	-0.137914	0.64966	-1.08758	0.122765
lcl|NC_000962.3_prot_NP_216060.1_1545	2.7085	2.4345	4.73962	4.29098		2.01094	2.34758	2.53444	2.91438	0.342088	0.403954	0.277948
lcl|NC_000962.3_prot_NP_216062.1_1547	0.0967322	0.811501	0.394969	0	0	0.670312	0.251526	0.253444	0.349725	0.608579	0.515451	-0.350576	0.798927
lcl|NC_000962.3_prot_NP_216063.1_1548	0	0	0.236981	0			0.419211	0.0844812	0.349725	-1.84848	0.186416	-inf
lcl|NC_000962.3_prot_NP_216071.1_1555			0							inf		inf
lcl|NC_000962.3_prot_NP_216072.1_1556	0.338563	0.507188	0.592453	0.330076		1.11719	0.251526	0.506887	0.582875	0.100648	0.808719	0.69467
lcl|NC_000962.3_prot_NP_216074.1_1558	0.773857	1.0651	1.61937	1.15526	1.02995	0	0.251526	0.168962		2.45497		1.79268
lcl|NC_000962.3_prot_NP_216075.1_1559	0.0967322	0.101438	0.157987	0	0		0.670737	0.506887	0.69945	-2.3979	0.00130435	-inf
lcl|NC_000962.3_prot_NP_216077.1_1561	0	0.152156	0.118491	0	0	0		0		inf		inf
lcl|NC_000962.3_prot_NP_216082.1_1566	0.193464	0.101438	0.0394969	0			0.251526	0.253444	0.116575	-0.894289	0.207165	-inf
lcl|NC_000962.3_prot_NP_216086.1_1570		0	0.157987	0		0	0.0838421	0.0844812	0.116575	-0.265675		-inf
lcl|NC_000962.3_prot_NP_216087.1_1571	0	0.253594	0.157987	0		0.446875			0.116575	0.234956		0.938612
lcl|NC_000962.3_prot_NP_216092.1_1575	0		0.0394969	0	0		0.167684	0.0844812	0.116575	-2.63783		-inf
lcl|NC_000962.3_prot_NP_216097.1_1580										inf		inf
lcl|NC_000962.3_prot_NP_216102.1_1585	0.0483661	0	0	0		0	0.167684	0.0844812	0.116575	-2.93054	0.0213967	-inf
lcl|NC_000962.3_prot_NP_216105.1_1588		0	0.0394969		0		0.167684	0.337925	0.116575	-3.39257		-inf
lcl|NC_000962.3_prot_NP_216107.1_1590		0	0				0.167684	0.0844812		-inf
lcl|NC_000962.3_prot_NP_216108.1_1591	0.0483661	0	0		0		0.251526	0.0844812	0.349725	-3.82558	0.0548616	-inf
lcl|NC_000962.3_prot_NP_216109.1_1592	0.338563	0.202875	0.63195	0.330076	0		1.17379	0.929293	1.04918	-1.42571	0.010416	-2.67055
lcl|NC_000962.3_prot_NP_216110.1_1593	0.24183	0.253594	0.355472	0	0		1.34147	1.09826	1.16575	-2.08314	0.000344827	-inf
lcl|NC_000962.3_prot_NP_216111.1_1594	0.145098	0.202875	0.236981	0	0.147136		0.167684	0.168962		0.212127		-1.19408
lcl|NC_000962.3_prot_NP_216112.1_1595	2.7085	2.33307	1.38239	2.31053		0	2.85063	2.36547	1.8652	-0.140554	0.67575	-1.03083
lcl|NC_000962.3_prot_NP_216113.1_1596	0.193464	0.253594	0.236981	0		0	0.0838421	0.0844812		1.43788		-inf
lcl|NC_000962.3_prot_NP_216114.1_1597	0.0483661	0.304313	0.315975	0		0.223438	0.335368	0.168962	0.23315	-0.141346	0.82957	-1.13777
lcl|NC_000962.3_prot_NP_216115.1_1598	0.0483661	0	0	0		0	0.251526	0.422406	0.23315	-4.22917	0.010115	-inf
lcl|NC_000962.3_prot_NP_216117.1_1600	0.338563	0.202875	0.315975	0.330076		0.670312	0.0838421	0.0844812	0	2.34875	0.0104202	3.15622
lcl|NC_000962.3_prot_NP_216118.1_1601		0.202875	0.157987			0.446875	0.0838421	0.422406		-0.488394		0.820027
lcl|NC_000962.3_prot_NP_216119.1_1602	0.386929	0.405751	0.789937	0.495113		0.89375	0.419211	0.168962	0.116575	1.16713	0.14353	1.56369
lcl|NC_000962.3_prot_NP_216121.1_1604	0.725491	0.557907	1.18491	0.825189	0		0.251526	0.422406	0.23315	1.44421	0.0573744	0.448454
lcl|NC_000962.3_prot_NP_216124.1_1607	0.483661	0.557907	0.829434	0.495113		1.11719	0.670737	0.168962	0.116575	0.968314	0.212101	1.33859
lcl|NC_000962.3_prot_NP_216125.1_1608	0.628759	0.304313	1.14541	0.165038	1.76563		0.922263	0.929293	0.69945	-0.295537	0.572049	0.182998
lcl|NC_000962.3_prot_NP_216127.1_1610	6.19086	5.1226	5.64805	5.94136	0.147136	1.56406	2.01221	1.3517	0.582875	2.10351	0.00109098	0.955264	0.528557
lcl|NC_000962.3_prot_NP_216128.1_1611	2.51504	3.90535	1.89585	3.13572	2.64845	0	1.34147	1.52066	1.16575	1.04591	0.0767502	0.522087	0.582285
lcl|NC_000962.3_prot_NP_216129.1_1612	3.19216	3.04313	4.18667	3.96091	0	1.11719	1.76068	1.85859	1.8652	0.926202	0.0102981	-0.111065	0.914106
lcl|NC_000962.3_prot_NP_216130.1_1613	0.725491	0.507188	0.592453	1.15526			0.586895	0.591368	0.582875	0.0514926	0.754057	0.976678
lcl|NC_000962.3_prot_NP_216131.1_1614	0.0483661		0							inf		inf
lcl|NC_000962.3_prot_NP_216133.1_1616	1.35425	1.36941	1.69836	1.48534	2.94272		2.68295	2.19651	2.56465	-0.751393	0.00547482	-0.164461
lcl|NC_000962.3_prot_NP_216134.1_1617		0	0.0394969							inf		inf
lcl|NC_000962.3_prot_NP_216136.1_1619	0	0	0	0	0		0.251526	0.506887	0.69945	-inf	0.020017	-inf
lcl|NC_000962.3_prot_NP_216137.1_1620	0	0	0	0	0	0	0.335368	0.591368	1.04918	-inf	0.0343613	-inf	0.0343613
lcl|NC_000962.3_prot_NP_216141.2_1624			0	0			0			inf		inf
lcl|NC_000962.3_prot_NP_216142.1_1625	4.01438	2.73882	3.27824	5.11617	0.441408	5.3625	1.08995	1.43618	1.28233	1.39725	0.0056324	1.51971	0.21351
lcl|NC_000962.3_prot_NP_216143.1_1626	0.193464	0.152156	0.118491	0.165038	0.147136		0.922263	0.675849	0.69945	-2.30756	0.00168718	-2.29472
lcl|NC_000962.3_prot_NP_216144.1_1627	0.145098	0.202875	0.355472			0.670312		0.0844812	0.116575	1.22188		2.73723
lcl|NC_000962.3_prot_NP_216145.1_1628	1.30588	0.86222	2.88327	1.3203	0.147136		2.1799	1.85859	1.74863	-0.196166	0.715534	-1.39458
lcl|NC_000962.3_prot_NP_216146.1_1629	11.0275	9.4337	9.63723	8.91204	11.7709	4.24531	4.02442	3.54821	2.44808	1.5867	0.000613516	1.3148	0.0910119
lcl|NC_000962.3_prot_NP_216147.1_1630	0.24183	0.152156	0.473962	0.495113	0.441408		0.251526	0.253444	0.116575	0.481752	0.481869	1.17642
lcl|NC_000962.3_prot_NP_216149.3_1632	0	0	0.434465	0	0	0	0.419211	0.675849	0.116575	-1.47964	0.29855	-inf	0.066854
lcl|NC_000962.3_prot_NP_216152.1_1635	0.725491	1.623	1.10591	1.48534	2.20704		0.586895	0.844812	0.69945	0.6968	0.17842	1.37788
lcl|NC_000962.3_prot_NP_216153.1_1636	0.193464	0.253594	0.197484	0.495113		0.446875	0.503053	0.253444	0.116575	-0.437824	0.543232	0.694572
lcl|NC_000962.3_prot_NP_216154.1_1637	0.386929	0.202875	1.85635	0.495113	0		1.76068	1.7741	1.04918	-0.90608	0.283246	-2.6258
lcl|NC_000962.3_prot_NP_216156.1_1640	0	0.0507188	0	0	0		0.419211	0.253444	0.349725	-4.33327	0.00313781	-inf
lcl|NC_000962.3_prot_NP_216157.1_1641	1.30588	0.811501	2.01434	1.3203	0.147136	3.575	0.503053	0.168962	0.23315	2.19049	0.0416904	2.47787	0.244259
lcl|NC_000962.3_prot_NP_216159.1_1643	1.06405	1.82588	1.2244	0.990227	1.47136	4.24531	0.503053	0.591368	0.4663	1.39845	0.0222643	2.10343	0.166308
lcl|NC_000962.3_prot_NP_216163.1_1647	0	0.304313	0.355472	0		0	0	0.0844812	0.116575	1.7144	0.258795	-inf
lcl|NC_000962.3_prot_NP_216165.3_1649	2.03138	1.01438	2.29082	2.14549	0		0.251526	0.253444	0.116575	3.10198	0.0160232	2.37234
lcl|NC_000962.3_prot_NP_216166.1_1650	1.11242	0.963658	2.21182	1.48534	0		1.92837	2.53444	1.3989	-0.451049	0.363793	-1.39556
lcl|NC_000962.3_prot_NP_216168.1_1652	1.06405	1.0651	0.987421	0.825189			0.586895	0.760331	0.4663	0.781162	0.00819962	0.448962
lcl|NC_000962.3_prot_NP_216169.1_1653		0.101438	0.157987	0	0	0.670312				inf		inf
lcl|NC_000962.3_prot_NP_216170.1_1654	0.483661	0.557907	1.54038	0.825189			0.922263	1.01377	1.16575	-0.264642	0.644537	-0.325341
lcl|NC_000962.3_prot_NP_216171.1_1655	1.20915	1.36941	0.868931	0.990227	0.441408		0.586895	0.422406	0.4663	1.22424	0.0134123	0.541324
lcl|NC_000962.3_prot_NP_216172.1_1656	0.0483661	0.101438	0.118491	0			0.251526	0.0844812	0.116575	-0.754365	0.329392	-inf
lcl|NC_000962.3_prot_NP_216173.1_1657	0		0.0789937							inf		inf
lcl|NC_000962.3_prot_NP_216174.1_1658	0.290196	0.405751	0.552956	0.330076	0		1.76068	1.01377	1.63205	-1.81898	0.0122938	-3.15381
lcl|NC_000962.3_prot_NP_216175.1_1659	0.24183	0.202875	0.63195	0.825189	0.441408		0.670737	1.18274	0.69945	-1.24559	0.0842615	-0.42623
lcl|NC_000962.3_prot_NP_216177.1_1661	0	0	0	0	0	0	0.419211	0.168962	0.23315	-inf	0.0218043	-inf	0.0218043
lcl|NC_000962.3_prot_NP_216180.1_1664	0	0	0.0789937	0					0.116575	-2.14641		-inf
lcl|NC_000962.3_prot_NP_216181.1_1665	0.870589	0.659345	0.197484	0.495113		0	0.251526	0.253444	0.116575	1.47469	0.144825	0.256863
lcl|NC_000962.3_prot_NP_216182.1_1666	0		0	0			0.0838421		0.23315	-inf		-inf
lcl|NC_000962.3_prot_NP_216192.1_1674	0.967322	1.31869	1.3034	0.660151	1.02995	3.12812	0.419211	0.0844812	0.23315	2.28432	0.00317714	2.70908	0.153853
lcl|NC_000962.3_prot_NP_216193.1_1675	0.24183	0.405751	0.434465	0.660151	0	2.01094				inf		inf
lcl|NC_000962.3_prot_NP_216195.1_1677	0.193464	0.152156	0.0394969	0			0.503053	0.675849	0.4663	-2.09489	0.00610386	-inf
lcl|NC_000962.3_prot_NP_216196.1_1678		0.101438	0.0394969				0.419211	0.422406	0.349725	-2.49453
lcl|NC_000962.3_prot_NP_216197.1_1679	0	0	0.0394969	0	0	0	0.0838421			-2.6709		-inf
lcl|NC_000962.3_prot_NP_216198.1_1680		0.0507188	0		0					inf		inf
lcl|NC_000962.3_prot_NP_216199.1_1681	1.45098	1.36941	2.05384	1.48534	0.147136		2.59911	3.21028	2.56465	-0.780751	0.0178925	-1.7739
lcl|NC_000962.3_prot_NP_216205.1_1687	0	0.101438	0.157987	0	0	0	0.251526	0.506887	0.816025	-2.60145	0.0610548	-inf	0.0324126
lcl|NC_000962.3_prot_NP_216207.1_1689	0.290196	0.355032	0.434465	0.330076	0	0			0.23315	0.626328		-1.08343
lcl|NC_000962.3_prot_NP_216208.1_1690	0	0.101438	0	0						inf		inf
lcl|NC_000962.3_prot_NP_216211.1_1693	0.193464	0.202875	0.157987	0	0.147136		0.167684		0.4663	-0.778673		-2.1073
lcl|NC_000962.3_prot_NP_216212.1_1694	0.193464	0.101438	0.710943	0.165038	0.147136	0	0.0838421	0.253444	0.23315	0.818272	0.502348	-0.869715	0.313819
lcl|NC_000962.3_prot_NP_216213.1_1695	0.386929	0.355032	0.118491	0.165038	0		0.167684	0.168962		0.768895		-1.02844
lcl|NC_000962.3_prot_NP_216214.1_1696	0		0.0394969							inf		inf
lcl|NC_000962.3_prot_NP_216215.1_1697	0.773857	0.760782	0.947924	0.495113	0	0	0.586895	0.422406	0.23315	0.998642	0.0252771	-1.32736	0.268693
lcl|NC_000962.3_prot_NP_216219.4_1701	0.628759	0.456469	1.42189	0.495113		0	2.51526	2.61892	3.03095	-1.70345	0.00497251	-3.45868
lcl|NC_000962.3_prot_NP_216223.1_1706	0	0.0507188					0.0838421	0.253444	0.116575	-2.57669
lcl|NC_000962.3_prot_NP_216224.1_1707	2.17647	1.8766	2.25132	2.80564		0.223438	0.335368	0.591368	0.4663	2.17812	0.000275217	1.70561
lcl|NC_000962.3_prot_NP_216226.1_1709	0.338563	0.152156	0.0394969	0		0	0.335368	0.168962	0.349725	-0.687751	0.360939	-inf
lcl|NC_000962.3_prot_NP_216227.1_1710	0.0967322	0.202875	0.434465	0.330076			0.0838421	0.253444	0.116575	0.693674	0.452816	1.12551
lcl|NC_000962.3_prot_NP_216228.1_1711			0.355472	0			0.0838421	0.0844812	0.116575	1.90425		-inf
lcl|NC_000962.3_prot_NP_216229.1_1712	0	0	0	0	0		0.503053	0.591368	0.4663	-inf	0.000150257	-inf
lcl|NC_000962.3_prot_NP_216235.1_1718	0.0967322	0.0507188	0.197484	0.165038			0.335368	0.168962	0.116575	-0.848049	0.308543	-0.326616
lcl|NC_000962.3_prot_NP_216237.2_1720	0.24183		0.0789937							inf		inf
lcl|NC_000962.3_prot_NP_216238.1_1721	0		0.0394969			0	0.0838421	0.253444		-3.09416		-inf
lcl|NC_000962.3_prot_NP_216245.1_1728	0	0	0.394969	0						inf		inf
lcl|NC_000962.3_prot_NP_216247.2_239	5.03007	4.56469	4.70013	5.44625	5.88544	1.11719	2.09605	2.02755	2.09835	1.20006	4.3343e-05	1.00058	0.244266
lcl|NC_000962.3_prot_NP_216248.1_1731	0.580393	0.710063	0.197484	0.990227		2.01094	0.251526	0.0844812	0.23315	1.38642	0.132927	2.98358
lcl|NC_000962.3_prot_NP_216252.1_1736	0.24183	0	0.0789937				0.419211	0.591368	0.23315	-1.95482	0.0704502
lcl|NC_000962.3_prot_NP_216253.1_1737			0				0.503053	0.253444	0.23315	-inf
lcl|NC_000962.3_prot_NP_216254.1_1738	0.773857	1.67372	1.14541	1.3203	1.47136	0.223438	0.335368	0.591368	0.116575	1.78401	0.0449394	1.53104	0.189667
lcl|NC_000962.3_prot_NP_216258.1_1742	0		0	0				0	0.23315	-inf		-inf
lcl|NC_000962.3_prot_NP_216259.1_1743	0.145098	0.0507188	0.197484	0.165038			0.335368	0.337925	0.116575	-1.00598	0.194903	-0.673853
lcl|NC_000962.3_prot_NP_216262.1_1746	0.193464	0.101438	0.0394969	0.330076	0.147136		0.0838421	0.168962		-0.181415		0.916607
lcl|NC_000962.3_prot_NP_216263.1_1747	0.145098	0	0.118491	0	0		0.335368	0.168962	0.349725	-1.69604	0.0546654	-inf
lcl|NC_000962.3_prot_NP_216264.1_1748	0.290196	0.355032	0.829434	0.330076		1.11719	0.0838421	0	0.23315	2.21786	0.102828	2.77577
lcl|NC_000962.3_prot_NP_216265.1_1749	0.193464	0.101438						0.0844812	0.116575	0.552636
lcl|NC_000962.3_prot_NP_216266.1_1750		0	0	0			0.251526	0.0844812	0.4663	-inf		-inf
lcl|NC_000962.3_prot_NP_216267.1_1751	0.677125	1.52156	3.7127	2.47557	2.05991	0	1.76068	3.21028	2.91438	-0.415676	0.549105	-0.797921	0.275119
lcl|NC_000962.3_prot_NP_216270.1_1754	0.0483661	0.0507188	0.0394969	0.165038	0		0.670737	0.422406	0.4663	-3.49222	0.00347569	-2.6552
lcl|NC_000962.3_prot_NP_216276.1_1757			0	0						inf		inf
lcl|NC_000962.3_prot_NP_216278.1_1759	0		0		0		0.0838421	0.168962	0.23315	-inf		-inf
lcl|NC_000962.3_prot_NP_216283.1_1762	0	0.0507188	0.157987							inf		inf
lcl|NC_000962.3_prot_NP_216285.1_1764	0.145098	0.202875	0.315975	0.165038	0		0.754579	0.422406	0.69945	-1.49885	0.0241493	-2.92216
lcl|NC_000962.3_prot_NP_216286.1_1765	0.24183	0.557907	0.434465	0.330076	1.6185		1.593	1.68962	1.04918	-1.81139	0.00928558	-0.567586
lcl|NC_000962.3_prot_NP_216287.1_1766	1.93464	2.33307	2.92277	2.31053	1.6185	1.7875	2.26374	1.94307	2.3315	0.13717	0.523083	-0.193778	0.317925
lcl|NC_000962.3_prot_NP_216289.1_1768	0	0	0.0394969	0						inf		inf
lcl|NC_000962.3_prot_NP_216290.1_1769	0	0			0					inf		inf
lcl|NC_000962.3_prot_NP_216292.1_1771	0	0.0507188	0							inf		inf
lcl|NC_000962.3_prot_NP_216294.1_1773	0.24183	0.608626	0.789937	0.825189	1.32422		0.251526	0.337925	0.4663	0.635772	0.322648	1.61064
lcl|NC_000962.3_prot_NP_216295.1_1774	0		0	0			0.167684	0	1.04918	-inf		-inf
lcl|NC_000962.3_prot_NP_216296.1_1775	0.435295	0.710063	0.63195	0.165038		1.56406	0.838421	1.01377	1.74863	-1.01863	0.104587	-0.473342
lcl|NC_000962.3_prot_NP_216297.1_1776	0	0	0	0	0		0.167684	0	0	-inf	0.373901	-inf
lcl|NC_000962.3_prot_NP_216298.1_1777	0.435295	0.405751	0.592453	0	0.294272		0.922263	0.675849	0.816025	-0.751968	0.0236673	-2.45132
lcl|NC_000962.3_prot_NP_216301.1_1779	0	0	0	0	0					inf		inf
lcl|NC_000962.3_prot_NP_216310.1_1787	1.06405	0.608626	1.65887	0.990227			1.76068	2.02755	1.3989	-0.638745	0.155924	-0.804144
lcl|NC_000962.3_prot_NP_216311.1_1788	0.483661	0.355032	0.118491	0.495113	0		0.335368	0.337925	0.116575	0.277183	0.689308	-0.0888905
lcl|NC_000962.3_prot_NP_216312.1_1789	0.24183	0.253594	0.0789937	0	0		0.167684	0	0.116575	1.01489	0.267123	-inf
lcl|NC_000962.3_prot_NP_216313.1_1790	0.193464	0.101438	0.0394969	0.330076			0.586895	0.844812	0.582875	-2.59084	0.00455433	-1.02465
lcl|NC_000962.3_prot_NP_216314.1_1791	0.193464	0.202875	0.315975	0	0	0	0.754579	0.422406	0.4663	-1.206	0.0494928	-inf	0.00626415
lcl|NC_000962.3_prot_NP_216328.1_1804	0	0.0507188	0.0394969				0.419211	0.337925	0.582875	-3.89272	0.00481522
lcl|NC_000962.3_prot_NP_216329.1_1805	0.0483661	0.253594	0.0394969		0.294272					inf		inf
lcl|NC_000962.3_prot_NP_216332.1_1808	0		0				0.0838421		0.116575	-inf
lcl|NC_000962.3_prot_NP_216333.1_1809	0	0.0507188	0.0394969							inf		inf
lcl|NC_000962.3_prot_NP_216335.1_1811	0.0483661		0				0.419211	0.675849	0.349725	-4.31575
lcl|NC_000962.3_prot_NP_216336.1_1812		0	0		0	0	1.593	1.52066	1.28233	-inf		-inf
lcl|NC_000962.3_prot_NP_216337.1_1813	3.24053	3.04313	5.72704	3.96091	0.735681	0.446875	2.93447	2.36547	2.44808	0.63242	0.182345	-0.591088	0.488818
lcl|NC_000962.3_prot_NP_216338.1_1814	0	0	0				0.251526	0.168962	0.349725	-inf	0.00796385
lcl|NC_000962.3_prot_NP_216341.1_1817	0.0483661	0.152156	0.276478	0	0		0.335368	0.168962	0.23315	-0.628615	0.348465	-inf
lcl|NC_000962.3_prot_NP_216342.1_1818	0.193464	0.0507188	0.0394969	0	0.147136		0.0838421	0.168962	0.116575	-0.38084	0.633369	-0.74299
lcl|NC_000962.3_prot_NP_216343.1_1819	4.25621	5.07188	5.09509	4.29098	2.35418	10.2781	1.25763	1.18274	1.3989	1.90949	0.000238202	2.14011	0.141551
lcl|NC_000962.3_prot_NP_216344.1_1820	0	0	0.118491	0	0	0	0.167684	0.253444	0.116575	-2.18204	0.0676284	-inf	0.0109169
lcl|NC_000962.3_prot_NP_216345.1_1821	0.725491	0.608626	0.434465	0.660151		0.89375	0	0.337925		1.80286		2.20112
lcl|NC_000962.3_prot_NP_216346.1_1822	0.0967322	0.152156	0.197484	0		0	0.0838421		0.116575	0.570281		-inf
lcl|NC_000962.3_prot_NP_216348.1_1824	0.725491	0.304313	1.85635	0.165038			1.17379	1.68962	1.04918	-0.438974	0.53382	-2.98229
lcl|NC_000962.3_prot_NP_216349.1_1825	0.483661	0.253594	0.513459	0.330076	0	0	1.17379	1.01377	1.16575	-1.42284	0.00196246	-3.34472	0.00116155
lcl|NC_000962.3_prot_NP_216351.1_1827	0		0					0.168962	0.116575	-inf
lcl|NC_000962.3_prot_NP_216352.1_1828	2.46667	1.623	2.76478	1.81542	2.35418	0.223438	1.08995	0.844812	1.04918	1.19983	0.0211324	0.558001	0.506282
lcl|NC_000962.3_prot_NP_216353.1_1829	12.1399	12.6797	12.2835	12.7079	2.79559	0.223438	5.11437	4.56198	3.84698	1.45609	3.98778e-05	0.217787	0.857017
lcl|NC_000962.3_prot_NP_216354.1_1830			0.0789937				0.0838421	0.0844812	0.116575	-0.265675
lcl|NC_000962.3_prot_NP_216358.1_1834			0					0.168962	0.116575	-inf
lcl|NC_000962.3_prot_NP_216359.1_1835	6.28759	5.9341	4.9766	6.60151	9.56385	0	2.43142	4.81543	4.1967	0.587731	0.0780906	0.498371	0.617953
lcl|NC_000962.3_prot_NP_216363.1_1839		0.0507188	0.0394969	0	0		0.0838421	0		0.105703		-inf
lcl|NC_000962.3_prot_NP_216366.1_1842			0	0			0.0838421	0	0.23315	-inf		-inf
lcl|NC_000962.3_prot_NP_216368.1_1844	0.0967322	0.0507188	0.157987	0.165038			0.251526	0.337925	0.116575	-1.20884	0.135259	-0.511963
lcl|NC_000962.3_prot_NP_216370.1_1846	0	0	0.355472	0	0		0.251526	0.591368	0.69945	-2.11732	0.0923473	-inf
lcl|NC_000962.3_prot_NP_216371.1_1847	1.49935	1.21725	1.89585	1.15526	0		1.50916	1.26722	1.3989	0.143661	0.523815	-1.26869
lcl|NC_000962.3_prot_NP_216372.1_1848	2.9987	3.14457	3.19924	3.13572	0.147136	8.26719	0.838421	0.675849	0.582875	2.15538	1.46411e-05	2.4614	0.254816
lcl|NC_000962.3_prot_NP_216380.1_1856	0	0	0				0.670737	0.506887	0.4663	-inf	0.00093237
lcl|NC_000962.3_prot_NP_216381.1_1857	0	0	0	0	0.147136		0.167684	0.337925	0.349725	-inf	0.00835261	-1.95437
lcl|NC_000962.3_prot_NP_216382.3_1858	0	0	0.118491	0	0		0.0838421	0.0844812	0.349725	-2.12832	0.241407	-inf
lcl|NC_000962.3_prot_NP_216383.1_1859	0	0	0.0394969			0	0.251526	0.0844812		-3.67365		-inf
lcl|NC_000962.3_prot_NP_216384.1_1860	0.0483661	0	0	0	0					inf		inf
lcl|NC_000962.3_prot_NP_216385.1_1861	0.967322	0.608626	1.06641	0.990227	2.05991		1.92837	2.11203	1.98178	-1.18846	0.00165523	-0.39645
lcl|NC_000962.3_prot_NP_216387.1_1863	0.24183	0.456469	0.434465	0.495113	0.735681		0.838421	0.591368	0.349725	-0.651635	0.240869	0.0530679
lcl|NC_000962.3_prot_NP_216388.1_1864	11.4144	14.1506	7.93887	9.57219	14.2722	6.70312	24.1465	26.865	24.2476	-1.16754	0.00226411	-1.30081	0.00331179
lcl|NC_000962.3_prot_NP_216390.3_1866		0.152156	0.197484	0.330076		0.223438	0.335368	0.422406	0.4663	-1.22278		-0.56004
lcl|NC_000962.3_prot_NP_216391.1_1867	0.0483661	0.557907	0.63195	0	0.147136		0.251526	0.168962	0.23315	0.921705	0.351937	-1.56638
lcl|NC_000962.3_prot_NP_216392.1_1868	3.04706	3.29672	3.08075	2.97068	1.02995	7.15	0.503053	0.337925	0.582875	2.72662	1.50374e-05	2.96925	0.147235
lcl|NC_000962.3_prot_NP_216394.1_1870	0	0	0		0		0.167684	0.760331	0.816025	-inf	0.0486985	-inf
lcl|NC_000962.3_prot_NP_216396.3_1872	0	0.0507188	0.118491				0.754579	1.01377	0.69945	-3.86635	0.00173133
lcl|NC_000962.3_prot_NP_216397.1_1873								0.168962
lcl|NC_000962.3_prot_NP_216398.1_1874	0	0	0.0394969	0			0.167684	0.0844812	0.116575	-3.2228	0.0163976	-inf
lcl|NC_000962.3_prot_NP_216399.1_1875	0.532027	0.710063	0.908428	1.3203	0.147136	2.45781				inf		inf
lcl|NC_000962.3_prot_NP_216401.1_1877	0.0483661	0.202875	0.0789937	0.165038		0.223438				inf		inf
lcl|NC_000962.3_prot_NP_216402.1_1878	1.54771	1.0651	1.18491	1.81542			1.92837	2.28099	1.28233	-0.532118	0.158715	-0.0119867
lcl|NC_000962.3_prot_NP_216409.1_1883	0.145098	0.0507188	0	0	0.441408					inf		inf
lcl|NC_000962.3_prot_NP_216410.1_1884	0.0483661	0.0507188	0	0		0	0.335368	0.253444	0.23315	-3.05233	0.00242056	-inf
lcl|NC_000962.3_prot_NP_216412.1_1886	0.0483661	0.101438	0.0789937	0.330076	0.147136		0.335368	0.253444	0.23315	-1.845	0.00474941	-0.19948
lcl|NC_000962.3_prot_NP_216414.1_1888	0.145098	0.101438	0.0789937		0.441408					inf		inf
lcl|NC_000962.3_prot_NP_216415.1_1889	1.16079	1.11581	2.05384	1.65038	0.294272	5.3625	1.17379	1.01377	1.8652	0.0956058	0.829176	0.850402	0.519311
lcl|NC_000962.3_prot_NP_216416.1_1890	0		0	0			0.167684	0.168962	0.349725	-inf		-inf
lcl|NC_000962.3_prot_NP_216417.1_1891	0.0967322	0.253594	0.0789937				0.754579	1.09826	1.28233	-2.86841	0.00536485
lcl|NC_000962.3_prot_NP_216421.1_1895	0.338563	0.202875	0.236981	0.330076	0	0	0.0838421	0.168962		1.03756		-0.200188
lcl|NC_000962.3_prot_NP_216424.1_1898	7.9804	6.94848	7.34641	8.25189	1.76563		11.2348	11.3205	12.1238	-0.638623	0.000558821	-1.20658
lcl|NC_000962.3_prot_NP_216428.1_1902	1.35425	1.31869	0.789937	0.990227			0.335368	0	0.23315	2.60669	0.00969838	2.38551
lcl|NC_000962.3_prot_NP_216430.1_1904							0.251526	0.422406	0.116575
lcl|NC_000962.3_prot_NP_216431.1_1905	1.83791	1.92732	2.40931	1.3203	0.294272	0				inf		inf
lcl|NC_000962.3_prot_NP_216432.1_1906	2.46667	2.07947	3.27824	1.48534	0.588544	0.223438				inf		inf
lcl|NC_000962.3_prot_NP_216435.1_1909	2.03138	1.92732	2.25132	2.14549	0.147136	6.47969	0.754579	0.253444	0.349725	2.19338	0.00086389	2.69174	0.257944
lcl|NC_000962.3_prot_NP_216436.1_1910	0	0.202875	0.157987	0			0.251526	0.168962	0.116575	-0.573643	0.466132	-inf
lcl|NC_000962.3_prot_NP_216438.1_1912	0	0.0507188	0.0789937	0	0			0.168962	0.116575	-1.72332		-inf
lcl|NC_000962.3_prot_NP_216439.1_1913	0	0	0.434465	0	0.441408		0.251526	0.253444	0.349725	-0.976169	0.398678	-0.368334
lcl|NC_000962.3_prot_NP_216440.1_1914										inf		inf
lcl|NC_000962.3_prot_NP_216441.2_1915	6.43269	5.37619	6.43799	3.96091	2.79559	0	5.11437	6.67401	5.1293	0.109117	0.518393	-1.32419	0.0577206
lcl|NC_000962.3_prot_NP_216442.1_1916	0.24183	0.456469	0.394969	0.165038	1.17709	0.223438			0.116575	1.64435		2.16239
lcl|NC_000962.3_prot_NP_216444.1_1918	0	0.0507188	0	0				0.168962		-3.32107		-inf
lcl|NC_000962.3_prot_NP_216448.1_1922	0.677125	2.02875	0.908428	1.48534	0.147136	4.91562	0.754579	1.18274	0.582875	0.520185	0.466707	1.37754	0.401289
lcl|NC_000962.3_prot_NP_216458.1_1932	0	0.0507188	0.0394969	0						inf		inf
lcl|NC_000962.3_prot_NP_216470.1_1943	0	0	0.0394969	0	0					inf		inf
lcl|NC_000962.3_prot_NP_216472.1_1945	0	0	0.0789937							inf		inf
lcl|NC_000962.3_prot_NP_216473.1_1946			0.197484				0.0838421	0.0844812		1.2305
lcl|NC_000962.3_prot_NP_216478.1_1951		0.0507188	0.0394969							inf		inf
lcl|NC_000962.3_prot_NP_216479.1_1953	0	0.101438	0.0394969	0		0	0.0838421			-0.835685		-inf
lcl|NC_000962.3_prot_NP_216492.1_1966		0.0507188	0							inf		inf
lcl|NC_000962.3_prot_NP_216493.1_1967	0.145098	0.253594	0.118491	0	0	0	0.167684	0.0844812		0.451342		-inf
lcl|NC_000962.3_prot_NP_216494.1_1968	0		0		0		0.670737	0.591368	0.932601	-inf		-inf
lcl|NC_000962.3_prot_NP_216496.1_1970	1.83791	1.42013	0.789937	2.31053	0	3.12812		0.0844812		3.99746		4.42351
lcl|NC_000962.3_prot_NP_216503.1_1979	0	0.253594	0.118491	0			0.0838421		0.116575	0.307662		-inf
lcl|NC_000962.3_prot_NP_216504.1_1980	0	0	0	0	0	0				inf		inf
lcl|NC_000962.3_prot_NP_216505.1_1981	0	0.101438	0			0.223438				inf		inf
lcl|NC_000962.3_prot_NP_216506.1_1982			0							inf		inf
lcl|NC_000962.3_prot_NP_216507.1_1983		0.0507188	0.0789937						0	inf		inf
lcl|NC_000962.3_prot_NP_216509.1_1986	0.0967322	0.557907	0.63195	0.660151	0.441408					inf		inf
lcl|NC_000962.3_prot_NP_216512.1_1989	2.07974	2.4345	2.60679	2.6406	0.294272	0.223438	1.25763	1.60514	1.28233	0.78068	0.00658481	-0.392252	0.702734
lcl|NC_000962.3_prot_NP_216513.1_1990	0	0	0	0			0.335368	0.337925	0.23315	-inf	0.000937645	-inf
lcl|NC_000962.3_prot_NP_216516.1_1993			0	0	0		0.335368	0.253444	0.582875	-inf		-inf
lcl|NC_000962.3_prot_NP_216517.1_1994	0	0	0.118491	0			0.167684	0.0844812	0.116575	-1.63783	0.146189	-inf
lcl|NC_000962.3_prot_NP_216518.1_1995	0.193464	0.355032	0.276478	0	0		0.0838421	0.168962		1.12136		-inf
lcl|NC_000962.3_prot_NP_216519.1_1996	0.290196	0.405751	0.473962	0.495113		0	0.251526	0.253444	0.23315	0.664469	0.0561362	0.00886608
lcl|NC_000962.3_prot_NP_216520.1_1997	0.0967322	0.355032	0.355472	0.330076	0		1.84453	1.7741	2.09835	-2.82419	0.000235071	-3.52942
lcl|NC_000962.3_prot_NP_216521.1_1998	2.03138	1.97803	1.69836	1.81542	0	0.223438	4.10826	3.1258	2.56465	-0.779665	0.0421071	-2.26484	0.0237462
lcl|NC_000962.3_prot_NP_216523.1_2000						0	0.419211	0.0844812	0.23315			-inf
lcl|NC_000962.3_prot_NP_216524.1_2001	0	0	0.0789937				0.335368	0.168962	0.116575	-2.97457	0.0637425
lcl|NC_000962.3_prot_NP_216527.1_2004		0.152156	0.0394969	0						inf		inf
lcl|NC_000962.3_prot_NP_216531.1_2006		0	0	0	0					inf		inf
lcl|NC_000962.3_prot_NP_216534.1_2009	0.483661	0.507188	1.14541	0.330076		0.446875		0.168962		2.07535		1.20112
lcl|NC_000962.3_prot_NP_216538.1_2012	0.145098	0.202875	0.197484	0.165038	0.294272			0.0844812		1.1058		1.44277
lcl|NC_000962.3_prot_NP_216542.1_2016			0				0.0838421	0.253444	0.116575	-inf
lcl|NC_000962.3_prot_NP_216544.1_2018	0.580393	0.405751	0.63195	0.330076			0.503053	0.591368	0.69945	-0.148782	0.546012	-0.857246
lcl|NC_000962.3_prot_NP_216545.1_2019	0.145098	0.253594	0.0789937	0.330076			0.335368	0.253444		-0.886707		0.164989
lcl|NC_000962.3_prot_NP_216546.1_2020	1.83791	1.57228	2.92277	3.96091	0.882817	0	5.28205	4.30854	3.2641	-1.02134	0.0382613	-1.40811	0.115975
lcl|NC_000962.3_prot_NP_216547.1_2021	3.77255	9.23083	4.14717	5.61129	10.7409	2.68125	10.2287	8.36364	4.08013	-0.402689	0.507534	-0.252405	0.704502
lcl|NC_000962.3_prot_NP_216548.1_2022	1.30588	1.72444	1.54038	1.48534	0.147136	0.89375	2.93447	2.7034	1.98178	-0.737309	0.0309825	-1.59274	0.0243794
lcl|NC_000962.3_prot_NP_216551.1_2025	0	0.355032	0.355472	0		0.446875	0.0838421			1.49813		1.41412
lcl|NC_000962.3_prot_NP_216553.1_2027	0.628759	0.507188	0.789937	0.330076			1.00611	0.929293	0.932601	-0.574524	0.0214493	-1.53421
lcl|NC_000962.3_prot_NP_216557.1_2031	0	0	0.0394969				0.0838421		0.116575	-2.92816
lcl|NC_000962.3_prot_NP_216558.1_2032	0		0	0			0.335368	0.422406	0.23315	-inf		-inf
lcl|NC_000962.3_prot_NP_216563.1_2037	0	0	0	0		0	0.251526	0.0844812	0.23315	-inf	0.0230163	-inf
lcl|NC_000962.3_prot_NP_216564.2_2038	0	0.101438	0	0	0	0	2.26374	2.78788	1.8652	-6.09144	0.00108152	-inf	0.000991483
lcl|NC_000962.3_prot_NP_216566.1_2040	0.24183	0.304313	0.157987	0.165038	0.294272		0.0838421	0.0844812		1.47965		1.44823
lcl|NC_000962.3_prot_NP_216567.1_2041	0.435295	0.456469	1.06641	0.165038		0	1.00611	1.09826	0.816025	-0.576647	0.223732	-3.56033
lcl|NC_000962.3_prot_NP_216568.1_2042	0	0	0.0789937	0	0		0.167684	0.0844812		-2.25952		-inf
lcl|NC_000962.3_prot_NP_216570.1_2044	2.8536	1.8766	3.27824	3.13572		7.37344	0.922263	1.01377	0.582875	1.66872	0.0136419	2.64574
lcl|NC_000962.3_prot_NP_216577.1_2051	0.145098	0.405751	0.592453	0.330076	0.147136	0.670312	0.754579	1.09826	0.582875	-1.09114	0.0969089	-1.08582	0.117145
lcl|NC_000962.3_prot_NP_216578.1_2052	0	0	0	0	0	0	0.419211	0.591368	0.4663	-inf	0.000662478	-inf	0.000662478
lcl|NC_000962.3_prot_NP_216580.1_2055	0.0483661	0	0.0789937	0		0	0.167684	0	0.116575	-1.1583	0.393074	-inf
lcl|NC_000962.3_prot_NP_216581.1_2056	0		0.0394969	0	0	0	0.167684	0.337925	0.23315	-3.64033		-inf	0.00766844
lcl|NC_000962.3_prot_NP_216582.1_2057	0	0	0	0		0	0.503053	0.337925	0.23315	-inf	0.0103583	-inf
lcl|NC_000962.3_prot_NP_216583.1_2058	0	0	0	0	0		0.419211	0.506887	0.349725	-inf	0.000727742	-inf
lcl|NC_000962.3_prot_NP_216584.1_2059	0.24183	0.101438	0.197484	0.660151			0.586895	0.506887	0.932601	-1.90587	0.0224851	-0.0330756
lcl|NC_000962.3_prot_NP_216589.1_2064	0	0	0					0.0844812	0.116575	-inf
lcl|NC_000962.3_prot_NP_216590.1_2065	0.386929	1.11581	1.14541	1.81542	1.17709	0	0.167684	0.0844812		2.80758		2.98395
lcl|NC_000962.3_prot_NP_216598.1_2074	0	0	0	0		0		0		inf		inf
lcl|NC_000962.3_prot_NP_216604.1_2079	0	0	0	0	0			0.337925		-inf		-inf
lcl|NC_000962.3_prot_NP_216605.1_2080	0	0	0	0	0	0				inf		inf
lcl|NC_000962.3_prot_NP_216606.1_2081	0.145098	0.202875	0.157987	0	0.147136		0.0838421	0.0844812	0.116575	0.828579	0.0231441	-0.368334
lcl|NC_000962.3_prot_NP_216607.1_2082	0.435295	0.963658	0.908428	0.495113	0.735681	0.223438	1.00611	0.506887	1.28233	-0.276757	0.595186	-0.942756	0.174246
lcl|NC_000962.3_prot_NP_216608.1_2083	0	0	0	0	0		0.251526	0.253444	0.23315	-inf	2.85356e-06	-inf
lcl|NC_000962.3_prot_NP_216610.1_2085	0.338563	0.202875	0.473962	0.165038	0	0	0.0838421	0.168962		1.42099		-1.20019
lcl|NC_000962.3_prot_NP_216611.1_2086	0.435295	0.304313	0.355472	0.495113			0.670737	0.337925	1.16575	-0.98959	0.213595	-0.549832
lcl|NC_000962.3_prot_NP_216612.1_2087	0.193464	0	0.355472	0.165038			0.251526	0.337925	0.116575	-0.363084	0.688144	-0.511963
lcl|NC_000962.3_prot_NP_216613.1_2088	1.11242	0.912939	1.69836	1.81542	1.17709	0.223438	1.17379	1.26722	1.16575	0.0460432	0.877791	-0.165461	0.792691
lcl|NC_000962.3_prot_NP_216617.2_2090	0.0967322	0	0.236981	0.165038			0.419211	0.253444	0.116575	-1.24184	0.244218	-0.672685
lcl|NC_000962.3_prot_NP_216619.1_2092	0	0.253594	0.0789937		0		0	0.0844812		1.39207		-inf
lcl|NC_000962.3_prot_NP_216625.1_2097	2.17647	1.52156	1.42189	1.48534	0	0.223438	0.670737	0.675849	1.04918	1.09564	0.0275083	-0.48752	0.657602
lcl|NC_000962.3_prot_NP_216626.1_2098	3.67582	2.89097	3.39673	4.29098	0.147136	9.83125	1.34147	0.591368	0.932601	1.7979	0.00169901	2.31609	0.248044
lcl|NC_000962.3_prot_NP_216627.1_2099	0.290196	0.253594	0.671446	0.165038	0.147136		0.586895	0.760331	0.816025	-0.831963	0.103469	-2.20782
lcl|NC_000962.3_prot_NP_216628.1_2100	0.677125	1.0651	1.85635	1.15526	2.35418	0	1.17379	1.85859	1.3989	-0.300298	0.527151	-0.336481	0.687025
lcl|NC_000962.3_prot_NP_216629.1_2101	0		0				0.167684	0.337925	0.116575	-inf
lcl|NC_000962.3_prot_NP_216630.1_2102	0.0967322	0.101438	0.118491			0.446875	0.167684	0.337925	0.116575	-0.974405	0.204432	1.10749
lcl|NC_000962.3_prot_NP_216631.1_2103	2.17647	1.72444	2.21182	2.31053	0		0.754579	0.929293	0.23315	1.67295	0.00588626	0.854319
lcl|NC_000962.3_prot_NP_216632.1_2104	0.145098	0.101438	0.197484	0.165038		0				inf		inf
lcl|NC_000962.3_prot_NP_216634.1_2106	0.822223	0.811501	0.394969	1.15526			0.335368	0.253444	0.582875	0.791963	0.172123	1.5646
lcl|NC_000962.3_prot_NP_216637.1_2109	0.0483661	0.202875	0.0789937	0.165038			0.335368	0.422406	0.349725	-1.74574	0.00887429	-1.16148
lcl|NC_000962.3_prot_NP_216638.2_1605	0.0483661	0.101438	0.0394969	0						inf		inf
lcl|NC_000962.3_prot_NP_216640.1_2112	0.193464	0.152156	0.434465	0.330076	0		0.419211	0.422406	0.349725	-0.610882	0.207102	-1.26676
lcl|NC_000962.3_prot_NP_216641.1_2113	0.0967322	0.152156	0.0789937	0	0		0.0838421	0.0844812		0.376981		-inf
lcl|NC_000962.3_prot_NP_216645.1_2117	0.145098	0.557907	0.434465	0.660151			1.84453	1.85859	1.63205	-2.2297	0.000604819	-1.4297
lcl|NC_000962.3_prot_NP_216646.1_2118	0	0.101438	0		0		0.670737	0.760331	0.116575	-3.93141	0.0775402	-inf
lcl|NC_000962.3_prot_NP_216647.1_2119	1.69281	1.01438	2.76478	2.14549			0.251526	0.506887	0.23315	2.46428	0.0446549	2.69849
lcl|NC_000962.3_prot_NP_216650.1_2122	0.0483661	0.101438	0.0394969	0.165038		0	0.0838421	0.0844812		-0.415519		-0.0284384
lcl|NC_000962.3_prot_NP_216651.1_2123	0.483661	0.405751	0.671446	0.495113	0.147136		0.0838421		0.116575	2.3763		1.68013
lcl|NC_000962.3_prot_NP_216654.1_2126		0.0507188	0.118491			0	0.0838421			0.0130623		-inf
lcl|NC_000962.3_prot_NP_216655.1_2127	0.24183	0.355032	0.434465	0.165038	0.147136			0.253444		0.439804		-0.699314
lcl|NC_000962.3_prot_NP_216656.1_2128	0.0483661	1.01438	0.710943			2.01094	0.838421	1.01377	0.932601	-0.650821	0.309308	1.11526
lcl|NC_000962.3_prot_NP_216658.1_2130	0.0483661	0.101438		0						inf		inf
lcl|NC_000962.3_prot_NP_216661.1_2134	13.349	9.89017	7.66239	12.3778	1.17709	5.80937	1.17379	0.929293	0.69945	3.46288	0.00485787	2.7886	0.164851
lcl|NC_000962.3_prot_NP_216663.1_2136	0.0483661	0.202875	0.0789937	0	0	0			0.116575	-0.0827285		-inf
lcl|NC_000962.3_prot_NP_216664.1_2137	0.386929	0.405751	0.197484	0.165038				0.0844812		1.966		0.966095
lcl|NC_000962.3_prot_NP_216665.1_2138	0.290196	0.355032	0.552956	0.330076			0.167684	0.253444	0.23315	0.872874	0.09472	0.597855
lcl|NC_000962.3_prot_NP_216666.1_2139	2.07974	1.31869	0.710943	2.31053	0.735681	0	1.17379	1.26722	0.816025	0.33536	0.535067	-0.096543	0.92435
lcl|NC_000962.3_prot_NP_216667.1_2140	0.435295	0.507188	0.710943	0.660151	0.441408	0.223438	0.0838421	0.0844812		2.71119		2.39172
lcl|NC_000962.3_prot_NP_216668.1_2141	0	0.101438	0.0394969	0			0.251526	0.168962	0.23315	-2.21347	0.0115479	-inf
lcl|NC_000962.3_prot_NP_216669.1_2142	0	0.0507188	0.0789937	0	0.147136		0.0838421	0.0844812	0.23315	-1.62999	0.173518	-0.863191
lcl|NC_000962.3_prot_NP_216671.3_2144	0.24183	0.101438	0.434465	0.165038	0.147136		0.838421	1.01377	0.582875	-1.64662	0.0249842	-2.37858
lcl|NC_000962.3_prot_NP_216673.1_2146	0.0483661	0.0507188	0.118491	0.165038		0	1.00611	1.60514	1.63205	-4.2856	0.00284628	-4.09936
lcl|NC_000962.3_prot_NP_216674.1_2147	0.580393	0.304313	1.02692	0.330076	1.47136		1.25763	1.43618	1.3989	-1.09826	0.0287369	-0.598947
lcl|NC_000962.3_prot_NP_216675.1_2148	0.0483661		0.236981	0.330076	0	0	12.8278	13.0101	14.805	-6.56918		-6.94407	3.04885e-05
lcl|NC_000962.3_prot_NP_216677.1_2149		0	0				1.00611	1.7741	0.69945	-inf
lcl|NC_000962.3_prot_NP_216681.4_2153	0.0967322	0.152156	0.276478	0			0.335368	0.506887	0.116575	-0.867952	0.311474	-inf
lcl|NC_000962.3_prot_NP_216682.1_2154	0.725491	1.01438	1.81686	0.825189	0.147136	4.02187	0.0838421		0.116575	3.56451		4.05421
lcl|NC_000962.3_prot_NP_216685.1_2155	0.0483661	0.101438	0.0394969							inf		inf
lcl|NC_000962.3_prot_NP_216686.1_2156			0.0789937	0	0		0.0838421	0.0844812		-0.0914253		-inf
lcl|NC_000962.3_prot_NP_216687.1_2157	0.773857	0.963658	0.710943	0.330076		2.01094	0.0838421	0.168962		2.69082		3.21104
lcl|NC_000962.3_prot_NP_216688.1_2158	3.67582	2.07947	2.72528	3.30076		0.223438	1.76068	1.68962	1.16575	0.877501	0.0616087	0.195594
lcl|NC_000962.3_prot_NP_216689.1_2159	0.0967322	0.152156	0.197484	0.165038						inf		inf
lcl|NC_000962.3_prot_NP_216691.1_2161	0.0483661	0	0.0394969	0				0.0844812		-1.52834		-inf
lcl|NC_000962.3_prot_NP_216694.1_2164	3.62746	2.58666	3.67321	3.46579	5.2969	0	1.17379	1.68962	1.16575	1.2951	0.00778733	1.12089	0.369789
lcl|NC_000962.3_prot_NP_216695.1_2165		0.0507188	0.118491	0		0				inf		inf
lcl|NC_000962.3_prot_NP_216698.1_2168	0	0	0.118491			0	0.335368	0.422406	0	-2.677	0.188792	-inf
lcl|NC_000962.3_prot_NP_216699.1_2169	0.145098	0.355032	0.276478	0.330076		0.446875				inf		inf
lcl|NC_000962.3_prot_NP_216700.1_2170	0	0	0					0.422406	0.116575	-inf
lcl|NC_000962.3_prot_NP_216701.1_2171	0.386929	1.26797	0.552956	0.330076	0.147136	1.34062	1.92837	1.52066	1.28233	-1.09961	0.0631655	-1.38003	0.0800001
lcl|NC_000962.3_prot_NP_216702.1_2172	0	0.0507188	0.0789937		0.147136	0				inf		inf
lcl|NC_000962.3_prot_NP_216703.1_2173	3.04706	3.4996	2.36981	2.97068	1.6185	1.11719	2.85063	2.7034	3.14753	0.0351995	0.849217	-0.608701	0.154028
lcl|NC_000962.3_prot_NP_216704.2_2174	0	0	0	0	0	0.223438				inf		inf
lcl|NC_000962.3_prot_NP_216708.1_2178	0	0	0.0789937	0			0.419211	0.422406	0.349725	-3.91471	0.000471401	-inf
lcl|NC_000962.3_prot_NP_216709.1_2179	0.0967322		0.0394969	0						inf		inf
lcl|NC_000962.3_prot_NP_216710.1_2180	1.45098	1.67372	2.01434	1.3203	0.588544	2.68125	0.0838421	0.168962	0.116575	3.79832	0.000659033	3.63535	0.0836085
lcl|NC_000962.3_prot_NP_216711.1_2181	3.04706	3.60104	4.38415	1.65038	3.08986	1.11719	1.593	0.675849	0.816025	1.83844	0.00532018	0.925054	0.230832
lcl|NC_000962.3_prot_NP_216712.1_2182	0.435295	0.304313	0.276478	0.495113			0.0838421	0.422406	0.116575	0.706128	0.330363	1.2539
lcl|NC_000962.3_prot_NP_216713.1_2183	0	0.0507188	0	0	0					inf		inf
lcl|NC_000962.3_prot_NP_216714.1_2184	0.725491	0.710063	0.592453	0.165038			0.335368	0.337925	0.116575	1.36038	0.0081492	-0.673853
lcl|NC_000962.3_prot_NP_216716.1_2186	5.5621	4.97044	3.7522	5.28121	0.441408	0.670312	0.586895	0.253444	0.4663	3.45054	0.00133226	2.29062	0.343537
lcl|NC_000962.3_prot_NP_216717.1_2187	0	0	0	0	0		0.586895	0.422406	0.582875	-inf	0.000608412	-inf
lcl|NC_000962.3_prot_NP_216718.1_2188	0.967322	1.26797	1.2639	0.660151	0.294272	0	2.51526	2.53444	2.44808	-1.09944	0.00020517	-2.97376	0.000347497
lcl|NC_000962.3_prot_NP_216719.1_2189	0.145098	0.507188	0.473962	0.330076		0.223438	0.335368	0.422406	0.23315	0.184678	0.742024	-0.255195
lcl|NC_000962.3_prot_NP_216720.1_2190	1.45098	3.65175	3.27824	3.13572	5.2969	2.90469	0.838421	0.506887	0.582875	2.11988	0.0352004	2.55576	0.0150771
lcl|NC_000962.3_prot_NP_216721.2_2191	0	0	0	0			0.167684	0.0844812		-inf		-inf
lcl|NC_000962.3_prot_NP_216722.2_2192	0	0.0507188	0.197484	0		0.223438		0.0844812	0.116575	-0.281041		0.152272
lcl|NC_000962.3_prot_NP_216723.1_2193	0.677125	0.710063	0.63195	0.660151			0.167684	0.253444	0.23315	1.62576	0.000188501	1.59786
lcl|NC_000962.3_prot_NP_216726.1_2196	0.24183	0.659345	0.434465	0.330076			1.593	1.43618	1.16575	-1.65112	0.00535897	-2.08282
lcl|NC_000962.3_prot_NP_216727.1_2197	0.918955	0.760782	1.02692	0.825189			0.503053	0.675849	0.349725	0.824275	0.0321956	0.695522
lcl|NC_000962.3_prot_NP_216728.1_2198	0.0967322	0.152156	0.157987	0			0.335368	0.168962	0.349725	-1.06974	0.0715629	-inf
lcl|NC_000962.3_prot_NP_216729.1_2199	3.67582	3.44888	3.31774	2.80564	4.56122	1.11719	2.1799	2.44995	2.44808	0.56106	0.00123998	0.261426	0.663161
lcl|NC_000962.3_prot_NP_216730.1_2200	0.822223	1.31869	1.06641	1.48534	0.441408	1.11719	1.67684	0.844812	1.04918	-0.154888	0.69603	-0.230321	0.679663
lcl|NC_000962.3_prot_NP_216731.1_2201	25.8275	23.3307	19.4719	17.9891	4.56122	2.90469	8.13269	6.50505	8.27683	1.58258	0.00140264	0.151686	0.868798
lcl|NC_000962.3_prot_NP_216732.1_2202	0.483661	0.355032	0.947924	1.15526			1.76068	1.60514	1.8652	-1.54986	0.00418119	-0.593909
lcl|NC_000962.3_prot_NP_216734.1_2204	0.0483661	0	0.0789937	0		0	0.0838421	0.0844812	0.116575	-1.16154	0.107611	-inf
lcl|NC_000962.3_prot_NP_216735.1_2205	0.677125	0.456469	0.592453	0.330076	0	1.56406	0.335368	0.337925	0.23315	0.929183	0.0200303	1.06325	0.528204
lcl|NC_000962.3_prot_NP_216736.1_2207	8.70589	7.60782	9.36075	8.25189	16.4792	0	10.6479	9.37741	10.0255	-0.22707	0.0813169	-0.281076	0.729005
lcl|NC_000962.3_prot_NP_216737.1_2208	0.0967322	0	0.118491	0	0		0.670737	0.422406	0.69945	-3.05815	0.00524741	-inf
lcl|NC_000962.3_prot_NP_216738.1_2209	1.06405	1.16653	1.81686	1.3203	3.82554		2.1799	2.11203	1.51548	-0.520882	0.137336	0.410477
lcl|NC_000962.3_prot_NP_216739.1_2210	0	0	0	0			0.167684	0.168962	0.349725	-inf	0.0193749	-inf
lcl|NC_000962.3_prot_NP_216740.1_2211	5.65883	4.05751	3.12025	4.12595	8.23962		1.00611	0.929293	0.582875	2.34975	0.0102546	2.88078
lcl|NC_000962.3_prot_NP_216741.1_2213	0.193464	0.304313	0.157987	0.165038				0.0844812	0.116575	1.12062		0.715197
lcl|NC_000962.3_prot_NP_216742.1_2214	4.69151	3.75319	3.39673	4.95113	3.38413	0.446875	1.34147	1.01377	1.16575	1.74979	0.00222074	1.31859	0.255794
lcl|NC_000962.3_prot_NP_216744.1_2216		0.152156	0.118491	0			0.419211	0.253444	0.23315	-1.15782		-inf
lcl|NC_000962.3_prot_NP_216745.1_2217	1.25752	1.11581	1.14541	1.65038		0.223438	0.419211	0.591368	0.116575	1.64237	0.00537953	1.31826
lcl|NC_000962.3_prot_NP_216746.1_2218	0.628759	0.304313	0.473962	0.330076			0.0838421	0.168962	0.349725	1.22355	0.093151	0.716727
lcl|NC_000962.3_prot_NP_216747.1_2219	0		0.0394969							inf		inf
lcl|NC_000962.3_prot_NP_216748.2_2222	0.0967322	0.0507188	0.0394969	0				0.0844812	0	0.560971		-inf
lcl|NC_000962.3_prot_NP_216750.1_2223	0	0.253594	0.0789937	0		0.446875				inf		inf
lcl|NC_000962.3_prot_NP_216751.1_2224	0		0.0394969				0.167684	0.168962	0	-2.50646
lcl|NC_000962.3_prot_NP_216753.1_2226	0	0	0	0	0	0.223438	0.251526	0.506887		-inf		-2.34808
lcl|NC_000962.3_prot_NP_216754.1_2228	0.0967322	0.659345	0.63195	0.825189	0.147136	0.446875	0.251526	0.337925	0.116575	0.975242	0.306602	1.00728	0.313732
lcl|NC_000962.3_prot_NP_216755.1_2229		0.0507188	0.197484				0.0838421			0.565774
lcl|NC_000962.3_prot_NP_216756.2_2230	0.290196	0.405751	0.276478	0.495113		1.34062	0.0838421			1.95088		3.45254
lcl|NC_000962.3_prot_NP_216757.3_2231	4.01438	3.70247	5.17409	2.47557	0	0	3.94058	3.71717	4.1967	0.120929	0.501891	-2.2596	0.020186
lcl|NC_000962.3_prot_NP_216758.1_2232	0	0	0.0789937	0	0		0.167684	0.253444	0.582875	-3.66788	0.0755436	-inf
lcl|NC_000962.3_prot_NP_216759.1_2233	0.580393	0.710063	0.513459	0.165038			0.754579	0.929293	0.4663	-0.253321	0.475713	-2.11862
lcl|NC_000962.3_prot_NP_216760.1_2234	4.11112	3.95607	4.14717	3.79587	5.14976	1.34062	3.35368	2.28099	1.16575	0.84488	0.0466386	0.597021	0.415785
lcl|NC_000962.3_prot_NP_216761.1_2235	9.62485	6.54273	8.29434	7.75678	13.5365	1.34062	9.05495	8.955	6.29505	0.0092838	0.969128	-0.102767	0.885671
lcl|NC_000962.3_prot_NP_216762.1_2236	3.19216	3.29672	4.02868	2.97068	6.32685	0.223438	9.72569	9.37741	6.5282	-1.28511	0.00855745	-1.42873	0.0576311
lcl|NC_000962.3_prot_NP_216763.1_2237	1.49935	1.57228	1.46138	1.3203	2.05991	0	1.92837	1.52066	1.28233	-0.0617826	0.747188	-0.485142	0.515003
lcl|NC_000962.3_prot_NP_216765.1_2239	0	0.0507188	0	0.165038	0.147136	0		0.168962	0	-2.32107		0.300686
lcl|NC_000962.3_prot_NP_216767.1_2241	0.0483661	0.101438	0.592453	0	0.441408		0.419211	0.337925	0.4663	-0.720948	0.416593	-0.88579
lcl|NC_000962.3_prot_NP_216768.1_2242	0.0483661	0	0	0			0.251526	0.0844812		-3.38139		-inf
lcl|NC_000962.3_prot_NP_216772.1_2246			0.0394969							inf		inf
lcl|NC_000962.3_prot_NP_216773.1_2247	0.145098	0.405751	0.473962	0.165038			0.251526	0.253444	0.23315	0.473431	0.395147	-0.576096
lcl|NC_000962.3_prot_NP_216774.1_2248	0.628759	0.760782	1.02692	0.825189			1.34147	1.43618	1.63205	-0.867787	0.0101718	-0.832923
lcl|NC_000962.3_prot_NP_216775.1_2249	0.0967322	0.202875	0.157987	0.330076	0	0	0.922263	0.929293	1.16575	-2.72112	0.000572331	-3.19239	0.00275514
lcl|NC_000962.3_prot_NP_216776.1_2250	0.24183	0.253594	0.0789937	0		0	0			inf		inf
lcl|NC_000962.3_prot_NP_216779.1_2251	0	0	0	0			0.503053	0.506887	0.349725	-inf	0.000937645	-inf
lcl|NC_000962.3_prot_NP_216782.1_2254	0	0	0	0.165038						inf		inf
lcl|NC_000962.3_prot_NP_216784.1_2256	0	0.0507188	0	0	0	0				inf		inf
lcl|NC_000962.3_prot_NP_216787.1_2259	0.0483661	0.304313	0.0394969		0		0.167684	0.253444	0.23315	-0.738403	0.389518	-inf
lcl|NC_000962.3_prot_NP_216788.1_2260	0	0.0507188	0	0	0	0				inf		inf
lcl|NC_000962.3_prot_NP_216791.1_2264	0		0							inf		inf
lcl|NC_000962.3_prot_NP_216793.1_2266		0.0507188	0.0394969							inf		inf
lcl|NC_000962.3_prot_NP_216798.1_2268	0	0	0	0		0	0.0838421	0.168962	0.23315	-inf	0.020017	-inf
lcl|NC_000962.3_prot_NP_216800.1_2270	0.0483661	0.101438	0.552956	0.165038	0		0.503053	0.506887	0.582875	-1.18048	0.141338	-2.68575
lcl|NC_000962.3_prot_NP_216801.1_2271	0	0	0				0.503053	0.675849	0.69945	-inf	0.000537945
lcl|NC_000962.3_prot_NP_216805.1_2275	0		0	0			0.922263	0.760331	0.816025	-inf		-inf
lcl|NC_000962.3_prot_NP_216807.1_2277			0.0394969	0			0.419211	0.337925	0.349725	-3.22363		-inf
lcl|NC_000962.3_prot_NP_216810.1_2280	0.532027	0.659345	0.552956	0.825189	0.441408	0.223438	2.01221	1.60514	2.3315	-1.76994	0.00280332	-1.99727	0.00560665
lcl|NC_000962.3_prot_NP_216812.1_2282	5.51373	4.46326	5.13459	4.95113	0.147136	3.12812	1.42532	1.09826	1.04918	2.08055	0.000306253	1.20323	0.33155
lcl|NC_000962.3_prot_NP_216813.1_2283							0.0838421	0	0.23315
lcl|NC_000962.3_prot_NP_216814.1_2284	4.64314	4.81829	5.25308	5.61129	0.588544	0.89375	2.51526	1.60514	2.3315	1.18944	0.00114999	0.136788	0.903077
lcl|NC_000962.3_prot_NP_216815.1_2285	2.32157	1.57228	4.02868	2.80564	0.588544	0	3.68905	4.64646	3.49725	-0.578754	0.182484	-1.80165	0.038391
lcl|NC_000962.3_prot_NP_216816.1_2286	0.0483661	0	0	0		0				inf		inf
lcl|NC_000962.3_prot_NP_216817.2_2287	0.24183	0.152156		0.165038		0.446875	0.335368	0.506887	0.582875	-1.26991		-0.634734
lcl|NC_000962.3_prot_NP_216818.1_2288	0.0483661	0.0507188	0.118491		0					inf		inf
lcl|NC_000962.3_prot_NP_216819.1_2289	0	0	0	0			0.167684	0.253444	0.23315	-inf	0.00108513	-inf
lcl|NC_000962.3_prot_NP_216821.1_2291	0.386929	0.405751	0.592453	0.330076	0.735681		1.17379	0.591368	0.932601	-0.961738	0.0732269	-0.754921
lcl|NC_000962.3_prot_NP_216829.1_2302	0		0.118491	0	0				0.116575	-0.976487		-inf
lcl|NC_000962.3_prot_NP_216830.1_2303	0.580393	0.507188	0.552956	0.660151	1.32422	0	0.670737	0.675849	1.63205	-0.860484	0.236174	-0.585967	0.542346
lcl|NC_000962.3_prot_NP_216831.1_2304	0.193464	0.405751	0.434465	0.165038	0.294272	0	0.670737	1.18274	1.3989	-1.6537	0.0319442	-2.82395	0.0159783
lcl|NC_000962.3_prot_NP_216835.1_2308	0		0	0			0.167684	0.422406	0.582875	-inf		-inf
lcl|NC_000962.3_prot_NP_216842.1_2313	0.145098	0.0507188	0.0789937	0.165038			0.335368	0.168962	0.349725	-1.63589	0.0400117	-0.786572
lcl|NC_000962.3_prot_NP_216843.1_2314	0.0967322	0.152156	0.236981	0.330076		0		0.0844812	0.116575	0.688008		0.715197
lcl|NC_000962.3_prot_NP_216846.1_2317	0.0483661	0.101438	0.118491		0					inf		inf
lcl|NC_000962.3_prot_NP_216848.2_2320	0	0	0	0	0		0.0838421	0.0844812	0.116575	-inf	0.000924605	-inf
lcl|NC_000962.3_prot_NP_216854.1_2326	0	0	0	0			0.167684	0.422406	0.116575	-inf	0.0674517	-inf
lcl|NC_000962.3_prot_NP_216855.1_2327	0	0	0.0789937	0	0	0				inf		inf
lcl|NC_000962.3_prot_NP_216859.1_2331	0	0	0	0		0	0.670737	0.422406	0.4663	-inf	0.0024521	-inf
lcl|NC_000962.3_prot_NP_216860.1_2332	0.483661	0.760782	0.671446	0.495113	0.735681	0	0.251526	0.0844812		1.92649		1.28806
lcl|NC_000962.3_prot_NP_216861.1_2333	3.53072	3.04313	4.10767	2.97068	0.588544		1.84453	1.43618	1.16575	1.26439	0.00472224	0.263869
lcl|NC_000962.3_prot_NP_216862.1_2334	0.145098						1.08995	1.09826	0.349725	-2.54359
lcl|NC_000962.3_prot_NP_216863.1_2335	0.145098	0.0507188	0.0394969				0.167684	0	0.116575	-0.272621	0.798698
lcl|NC_000962.3_prot_NP_216865.1_2337	0		0					0.253444	0.116575	-inf
lcl|NC_000962.3_prot_NP_216866.1_2338		0.0507188					0.503053	0.253444	0.349725	-2.86201
lcl|NC_000962.3_prot_NP_216873.1_2342	0.193464	0.405751	1.10591	0.825189	1.17709	0	1.34147	1.09826	0.932601	-0.983867	0.137747	-0.752103	0.282963
lcl|NC_000962.3_prot_NP_216874.1_2343	0	0.355032	0.0789937	0.165038			0.0838421			0.78707		0.977049
lcl|NC_000962.3_prot_NP_216876.1_2345	0.0483661	0.456469	0.434465	0	0					inf		inf
lcl|NC_000962.3_prot_NP_216877.1_2346			0	0			0.167684	0.0844812	0.349725	-inf		-inf
lcl|NC_000962.3_prot_NP_216879.1_2348	0.338563	0.152156	0.513459	0.330076	0.882817	0	0.670737	0.675849	0.932601	-1.1825	0.0349494	-0.910068	0.260859
lcl|NC_000962.3_prot_NP_216882.1_2351	0.0967322	0	0		0					inf		inf
lcl|NC_000962.3_prot_NP_216885.1_2354	0			0						inf		inf
lcl|NC_000962.3_prot_NP_216889.1_2358	2.12811	1.97803	2.64629	3.13572	2.64845	0.223438	0.754579	0.506887	0.816025	1.70056	0.00222099	1.53195	0.221529
lcl|NC_000962.3_prot_NP_216890.1_2359	0	0.0507188	0.0394969				0.503053	0.422406	0.4663	-3.94739	0.000100247
lcl|NC_000962.3_prot_NP_216891.1_2360			0							inf		inf
lcl|NC_000962.3_prot_NP_216896.3_2365	0	0.0507188	0	0	0	0	0.0838421	0		-1.31012		-inf
lcl|NC_000962.3_prot_NP_216897.1_2366	0	0	0	0		0		0.0844812		-inf		-inf
lcl|NC_000962.3_prot_NP_216899.1_2368	0.0967322	0.0507188	0.0394969	0.165038	0	0	0.167684	0.168962		-1.43356		-1.6134
lcl|NC_000962.3_prot_NP_216903.1_2373							0.0838421	0.0844812	0.116575
lcl|NC_000962.3_prot_NP_216907.1_2377	5.03007	3.70247	3.39673	4.7861	3.38413		1.08995	1.18274	0.932601	1.91997	0.00420199	1.93489
lcl|NC_000962.3_prot_NP_216908.1_2378	0.193464	0.202875	0.157987	0			0.335368	0.422406	0.116575	-0.657473	0.310735	-inf
lcl|NC_000962.3_prot_NP_216910.1_2380	0.338563	0.101438	0.513459	0.330076	0.147136	0.89375	0.503053	0.506887	0.582875	-0.740336	0.156073	-0.216391	0.760089
lcl|NC_000962.3_prot_NP_216916.1_2388	0.0483661	0.0507188	0.118491	0	0		0.167684	0.0844812	0.349725	-1.46799	0.191637	-inf
lcl|NC_000962.3_prot_NP_216918.3_2391	0.145098	0.101438	0.355472	0	0		0.335368	0.675849	0.816025	-1.60182	0.0661946	-inf
lcl|NC_000962.3_prot_NP_216919.1_2392	0		0					0.0844812	0.23315	-inf
lcl|NC_000962.3_prot_NP_216920.1_2393	0	0	0.197484	0	0		0.419211	0.253444	0.23315	-2.19746	0.0556701	-inf
lcl|NC_000962.3_prot_NP_216921.1_2394		0	0.118491	0			0.167684			-1.50098		-inf
lcl|NC_000962.3_prot_NP_216922.1_2395	0.0483661	0.304313	0.157987	0	0.294272	0	0.251526	0.506887	0.349725	-1.11769	0.130758	-1.91292	0.0922516
lcl|NC_000962.3_prot_NP_216923.1_2396	0	0.101438	0.118491	0	0					inf		inf
lcl|NC_000962.3_prot_NP_216925.1_2398	0		0				0.251526	0.168962	0.349725	-inf
lcl|NC_000962.3_prot_NP_216926.1_2399	0.773857	0.963658	0.710943	0.825189	0	0	0.922263	1.09826	1.04918	-0.326221	0.0882664	-1.8953	0.0556971
lcl|NC_000962.3_prot_NP_216927.1_2400	0.193464	0.101438	0.197484	0.165038	0.147136		1.08995	0.506887	0.816025	-2.29288	0.0201778	-2.36536
lcl|NC_000962.3_prot_NP_216928.1_2401	0.0483661	0.304313	0.118491	0.165038	0.294272	0.223438	0.251526	0.0844812	0.116575	0.0580651	0.949498	0.593171	0.292632
lcl|NC_000962.3_prot_NP_216929.3_2402	0.193464	0.202875	0.236981	0			0.335368	0.422406	0.582875	-1.08192	0.0329077	-inf
lcl|NC_000962.3_prot_NP_216932.2_2405	1.49935	1.623	0.473962	0.495113	0.294272	0	1.17379	1.01377	0.816025	0.259831	0.629311	-1.92789	0.0140684
lcl|NC_000962.3_prot_NP_216933.1_2406	0	0	0	0	0		0.0838421	0.253444	0.116575	-inf	0.0435714	-inf
lcl|NC_000962.3_prot_NP_216934.1_2407	0.0967322	0.101438	0.236981	0		0	0.0838421	0.168962	0.23315	-0.159306	0.801753	-inf
lcl|NC_000962.3_prot_NP_216935.1_2408	0.0483661	0	0.236981	0		0		0.168962		-0.828946		-inf
lcl|NC_000962.3_prot_NP_216937.1_2410	0	0.0507188	0.236981	0		0.670312	0.167684	0.0844812		-0.394768		1.41046
[truncated: 932 more rows]

## Sheet: DosR
Locus tag	Locus2	Length	Protein name 1	Protein name 2	Functional category (tuberculist)			Localisation	Comm
[truncated: 53 more rows]

[truncated: 1 more sheets: annot]
