# Supplementary material for: System OMICs analysis of Mycobacterium tuberculosis Beijing B0/W148 cluster
Source: Sci Rep. 2019 Dec 17;9:19255. doi: 10.1038/s41598-019-55896-z (PMC6917788; doi:10.1038/s41598-019-55896-z)
Supplement: Supplementary file 9 — Table S8 [file 41598_2019_55896_MOESM9_ESM.xlsx]

## Sheet: Title
System OMICs analysis of Mycobacterium tuberculosis Beijing B0/W148 cluster Julia Bespyatykh, Egor Shitikov, Andrei Guliaev, Alexander Smolyakov, Ksenia Klimina, Vladimir Veselovsky, Maya Malakhova, Georgij Arapidi, Marine Dogonadze, Olga Manicheva, Dmitry Bespiatykh, Igor Mokrousov, Viacheslav Zhuravlev, Elena Ilina, Vadim Govorun

## Sheet: annot_in_anyinit
Table S8. Results from proteogenomic analysis with three-frame translated RNA-Seq transcript database
qseqid	sseqid	pident	length	mismatch	gapopen	qstart	qend	sstart	send	evalue	bitscore
ORF_1279837:1281369_reverse	lcl|ORF99_NODE_16_length_39248_cov_262.220941_g13_i0:11315:9786	100	509	0	0	2	510	1	509	0	1009
ORF_1279837:1281369_reverse	lcl|ORF22_NODE_155_length_10885_cov_130.965447_g126_i0:9032:7641	40.385	364	195	8	79	431	5	357	5.41e-61	205
ORF_1279837:1281369_reverse	lcl|ORF2_NODE_925_length_375_cov_9.047771_g818_i0:333:1	35.185	54	32	2	297	348	8	60	2.8	27.3
ORF_1279837:1281369_reverse	lcl|ORF10_NODE_319_length_4323_cov_11317.855702_g39_i38:2492:1845	31.148	61	39	1	422	479	54	114	3.7	28.1
ORF_1279837:1281369_reverse	lcl|ORF10_NODE_318_length_4323_cov_13049.544111_g39_i37:2492:1845	31.148	61	39	1	422	479	54	114	3.7	28.1
ORF_1279837:1281369_reverse	lcl|ORF11_NODE_314_length_4393_cov_28772.398661_g39_i36:2562:1915	31.148	61	39	1	422	479	54	114	3.7	28.1
ORF_1279837:1281369_reverse	lcl|ORF11_NODE_312_length_4410_cov_22797.598988_g39_i35:2579:1932	31.148	61	39	1	422	479	54	114	3.7	28.1
ORF_1279837:1281369_reverse	lcl|ORF12_NODE_311_length_4428_cov_32003.814518_g39_i34:2597:1950	31.148	61	39	1	422	479	54	114	3.7	28.1
ORF_1279837:1281369_reverse	lcl|ORF12_NODE_310_length_4443_cov_28292.403925_g39_i33:2612:1965	31.148	61	39	1	422	479	54	114	3.7	28.1
ORF_1279837:1281369_reverse	lcl|ORF12_NODE_309_length_4447_cov_29256.783402_g39_i32:2616:1969	31.148	61	39	1	422	479	54	114	3.7	28.1
ORF_1279837:1281369_reverse	lcl|ORF12_NODE_306_length_4462_cov_18338.661895_g39_i31:2631:1984	31.148	61	39	1	422	479	54	114	3.7	28.1
ORF_1279837:1281369_reverse	lcl|ORF12_NODE_305_length_4462_cov_24376.584867_g39_i30:2631:1984	31.148	61	39	1	422	479	54	114	3.7	28.1
ORF_1279837:1281369_reverse	lcl|ORF12_NODE_304_length_4462_cov_24406.391275_g39_i29:2631:1984	31.148	61	39	1	422	479	54	114	3.7	28.1
ORF_1279837:1281369_reverse	lcl|ORF12_NODE_303_length_4462_cov_24666.720973_g39_i28:2631:1984	31.148	61	39	1	422	479	54	114	3.7	28.1
ORF_1279837:1281369_reverse	lcl|ORF12_NODE_302_length_4462_cov_24908.735515_g39_i27:2631:1984	31.148	61	39	1	422	479	54	114	3.7	28.1
ORF_1279837:1281369_reverse	lcl|ORF12_NODE_301_length_4462_cov_26186.792774_g39_i26:2631:1984	31.148	61	39	1	422	479	54	114	3.7	28.1
ORF_1279837:1281369_reverse	lcl|ORF12_NODE_300_length_4462_cov_26223.981595_g39_i25:2631:1984	31.148	61	39	1	422	479	54	114	3.7	28.1
ORF_1279837:1281369_reverse	lcl|ORF12_NODE_299_length_4462_cov_26862.465122_g39_i24:2631:1984	31.148	61	39	1	422	479	54	114	3.7	28.1
ORF_1279837:1281369_reverse	lcl|ORF12_NODE_298_length_4462_cov_27621.271756_g39_i23:2631:1984	31.148	61	39	1	422	479	54	114	3.7	28.1
ORF_1279837:1281369_reverse	lcl|ORF12_NODE_297_length_4462_cov_28202.833674_g39_i22:2631:1984	31.148	61	39	1	422	479	54	114	3.7	28.1
ORF_1279837:1281369_reverse	lcl|ORF12_NODE_296_length_4462_cov_28943.816633_g39_i21:2631:1984	31.148	61	39	1	422	479	54	114	3.7	28.1
ORF_1279837:1281369_reverse	lcl|ORF12_NODE_295_length_4462_cov_30331.388094_g39_i20:2631:1984	31.148	61	39	1	422	479	54	114	3.7	28.1
ORF_1279837:1281369_reverse	lcl|ORF12_NODE_294_length_4462_cov_30458.323790_g39_i19:2631:1984	31.148	61	39	1	422	479	54	114	3.7	28.1
ORF_1279837:1281369_reverse	lcl|ORF12_NODE_293_length_4462_cov_31230.461940_g39_i18:2631:1984	31.148	61	39	1	422	479	54	114	3.7	28.1
ORF_1279837:1281369_reverse	lcl|ORF12_NODE_292_length_4462_cov_32955.812088_g39_i17:2631:1984	31.148	61	39	1	422	479	54	114	3.7	28.1
ORF_1279837:1281369_reverse	lcl|ORF12_NODE_291_length_4462_cov_33996.130425_g39_i16:2631:1984	31.148	61	39	1	422	479	54	114	3.7	28.1
ORF_1279837:1281369_reverse	lcl|ORF12_NODE_290_length_4462_cov_34612.925699_g39_i15:2631:1984	31.148	61	39	1	422	479	54	114	3.7	28.1
ORF_1279837:1281369_reverse	lcl|ORF12_NODE_289_length_4463_cov_27160.183326_g39_i14:2632:1985	31.148	61	39	1	422	479	54	114	3.7	28.1
ORF_1279837:1281369_reverse	lcl|ORF12_NODE_288_length_4502_cov_39094.892817_g39_i13:2671:2024	31.148	61	39	1	422	479	54	114	3.7	28.1
ORF_1279837:1281369_reverse	lcl|ORF12_NODE_287_length_4514_cov_33282.878733_g39_i12:2683:2036	31.148	61	39	1	422	479	54	114	3.7	28.1
ORF_1279837:1281369_reverse	lcl|ORF12_NODE_286_length_4514_cov_33613.758365_g39_i11:2683:2036	31.148	61	39	1	422	479	54	114	3.7	28.1
ORF_1279837:1281369_reverse	lcl|ORF12_NODE_285_length_4516_cov_38237.175982_g39_i10:2685:2038	31.148	61	39	1	422	479	54	114	3.7	28.1
ORF_1279837:1281369_reverse	lcl|ORF12_NODE_284_length_4517_cov_35965.609515_g39_i9:2686:2039	31.148	61	39	1	422	479	54	114	3.7	28.1
ORF_1279837:1281369_reverse	lcl|ORF12_NODE_283_length_4519_cov_39709.795424_g39_i8:2688:2041	31.148	61	39	1	422	479	54	114	3.7	28.1
ORF_1279837:1281369_reverse	lcl|ORF18_NODE_193_length_8495_cov_10120.892103_g39_i7:6664:6017	31.148	61	39	1	422	479	54	114	3.7	28.1
ORF_1279837:1281369_reverse	lcl|ORF2_NODE_193_length_8495_cov_10120.892103_g39_i7:1830:2477	31.148	61	39	1	422	479	54	114	3.7	28.1
ORF_1279837:1281369_reverse	lcl|ORF25_NODE_160_length_10718_cov_15604.388477_g39_i6:8887:8240	31.148	61	39	1	422	479	54	114	3.7	28.1
ORF_1279837:1281369_reverse	lcl|ORF19_NODE_158_length_10788_cov_16553.216836_g39_i5:8957:8310	31.148	61	39	1	422	479	54	114	3.7	28.1
ORF_1279837:1281369_reverse	lcl|ORF25_NODE_124_length_13512_cov_12470.663594_g39_i4:11681:11034	31.148	61	39	1	422	479	54	114	3.7	28.1
ORF_1279837:1281369_reverse	lcl|ORF25_NODE_103_length_15621_cov_8326.379306_g39_i3:13790:13143	31.148	61	39	1	422	479	54	114	3.7	28.1
ORF_1279837:1281369_reverse	lcl|ORF23_NODE_74_length_20120_cov_8690.252455_g39_i1:18289:17642	31.148	61	39	1	422	479	54	114	3.7	28.1
ORF_1279837:1281369_reverse	lcl|ORF48_NODE_76_length_19668_cov_137.629163_g66_i0:2316:1537	24.675	77	50	3	337	409	58	130	5.1	27.7
ORF_1279837:1281369_reverse	lcl|ORF12_NODE_3_length_62788_cov_290.573947_g2_i0:17112:17432	39.535	43	17	1	32	65	40	82	7.5	26.2
ORF_1279837:1281369_reverse	lcl|ORF68_NODE_41_length_28312_cov_98.535450_g38_i0:1418:783	36.486	74	30	5	251	311	34	103	9.2	26.6
ORF_1379719:1381659_forward	lcl|ORF13_NODE_20_length_36566_cov_254.571839_g17_i0:17091:18956	99.839	621	1	0	26	646	1	621	0	1251
ORF_1379719:1381659_forward	lcl|ORF122_NODE_4_length_56126_cov_171.162633_g3_i0:11038:9083	38.025	476	252	9	186	644	199	648	4.1e-74	249
ORF_1379719:1381659_forward	lcl|ORF156_NODE_4_length_56126_cov_171.162633_g3_i0:4323:2776	33.658	514	319	5	146	644	6	512	3.11e-67	227
ORF_1379719:1381659_forward	lcl|ORF30_NODE_106_length_15502_cov_110.999611_g88_i0:11011:9590	31.635	471	299	7	188	645	2	462	4.06e-60	206
ORF_1379719:1381659_forward	lcl|ORF10_NODE_81_length_18713_cov_182.337497_g71_i0:3181:4590	30.882	476	288	10	188	645	1	453	1.27e-58	202
ORF_1379719:1381659_forward	lcl|ORF14_NODE_84_length_18108_cov_329.861196_g0_i1:10213:11646	32.225	481	299	10	183	645	5	476	4.4e-58	201
ORF_1379719:1381659_forward	lcl|ORF103_NODE_1_length_87808_cov_267.138649_g0_i0:79913:81346	32.225	481	299	10	183	645	5	476	4.4e-58	201
ORF_1379719:1381659_forward	lcl|ORF22_NODE_51_length_24073_cov_220.300516_g47_i0:15229:16791	32.609	460	288	7	191	635	47	499	6.15e-55	194
ORF_1379719:1381659_forward	lcl|ORF110_NODE_15_length_39848_cov_443.393520_g12_i0:2525:1128	30.49	469	287	7	187	641	2	445	1.43e-53	189
ORF_1379719:1381659_forward	lcl|ORF47_NODE_94_length_16624_cov_309.424199_g81_i0:5009:3450	31.579	494	262	15	174	618	19	485	1.01e-51	185
ORF_1379719:1381659_forward	lcl|ORF17_NODE_93_length_16780_cov_127.609187_g80_i0:1307:2680	32.479	468	281	9	188	645	13	455	1.42e-51	183
ORF_1379719:1381659_forward	lcl|ORF24_NODE_106_length_15502_cov_110.999611_g88_i0:9809:8169	29.388	490	307	16	176	645	63	533	9.18e-40	151
ORF_1379719:1381659_forward	lcl|ORF6_NODE_147_length_11682_cov_181.252130_g118_i0:139:1515	27.214	463	278	14	184	641	9	417	7.86e-35	135
ORF_1379719:1381659_forward	lcl|ORF4_NODE_179_length_9582_cov_106.128348_g146_i0:3048:4562	25.916	382	227	9	242	595	75	428	8.17e-21	94.4
ORF_1379719:1381659_forward	lcl|ORF9_NODE_101_length_15925_cov_266.853001_g84_i0:14323:15390	40	25	15	0	375	399	178	202	1.9	29.6
ORF_1379719:1381659_forward	lcl|ORF45_NODE_63_length_22426_cov_206.921574_g54_i0:15087:13873	39.13	46	25	1	11	53	338	383	2.6	29.3
ORF_1379719:1381659_forward	lcl|ORF25_NODE_61_length_22845_cov_352.017073_g52_i0:7484:9127	38.889	36	20	1	219	252	489	524	3	29.3
ORF_1379719:1381659_forward	lcl|ORF2_NODE_3423_length_216_cov_1.651613_g3316_i0:210:1	37.931	29	18	0	117	145	10	38	3.3	26.6
ORF_1379719:1381659_forward	lcl|ORF15_NODE_179_length_9582_cov_106.128348_g146_i0:2750:3031	38.636	44	17	2	170	205	47	88	5.4	26.6
ORF_1379719:1381659_forward	lcl|ORF13_NODE_122_length_13546_cov_147.642937_g97_i0:4012:5466	38.636	44	23	3	11	51	223	265	9	27.3
ORF_1557336:1557938_reverse	lcl|ORF22_NODE_66_length_21900_cov_151.243601_g57_i0:3872:4444	100	190	0	0	11	200	1	190	1.68e-138	383
ORF_1557336:1557938_reverse	lcl|ORF4_NODE_146_length_11704_cov_88.086146_g117_i0:10284:11702	38	50	29	2	15	62	101	150	0.37	29.6
ORF_1557336:1557938_reverse	lcl|ORF30_NODE_121_length_13602_cov_182.942028_g96_i0:6601:6194	36	50	32	0	14	63	85	134	5.4	25.4
ORF_1557336:1557938_reverse	lcl|ORF54_NODE_40_length_29640_cov_310.435681_g37_i0:9887:8115	26.19	84	52	2	114	197	301	374	7	25.8
ORF_1557336:1557938_reverse	lcl|ORF1_NODE_4565_length_202_cov_0.907801_g4458_i0:95:199	34.783	23	15	0	106	128	3	25	9.3	23.1
ORF_214254:216599_forward	lcl|ORF38_NODE_25_length_33481_cov_429.212148_g22_i0:22937:25231	99.869	764	1	0	18	781	1	764	0	1535
ORF_214254:216599_forward	lcl|ORF50_NODE_58_length_23039_cov_399.917008_g50_i0:15414:14248	24.324	222	134	11	185	380	163	376	1	30.8
ORF_214254:216599_forward	lcl|ORF53_NODE_77_length_19663_cov_368.221712_g67_i0:11470:10865	40.476	42	24	1	380	421	77	117	5	28.1
ORF_214254:216599_forward	lcl|ORF56_NODE_98_length_16439_cov_1182.894248_g33_i4:12998:12222	33.333	48	29	1	386	433	86	130	5.4	28.1
ORF_214254:216599_forward	lcl|ORF51_NODE_97_length_16497_cov_1178.720005_g33_i3:13056:12280	33.333	48	29	1	386	433	86	130	5.4	28.1
ORF_214254:216599_forward	lcl|ORF55_NODE_96_length_16607_cov_1170.883718_g33_i2:13166:12390	33.333	48	29	1	386	433	86	130	5.4	28.1
ORF_214254:216599_forward	lcl|ORF52_NODE_95_length_16617_cov_1170.176492_g33_i1:13176:12400	33.333	48	29	1	386	433	86	130	5.4	28.1
ORF_214254:216599_forward	lcl|ORF102_NODE_36_length_30098_cov_818.673170_g33_i0:12998:12222	33.333	48	29	1	386	433	86	130	5.4	28.1
ORF_214254:216599_forward	lcl|ORF12_NODE_144_length_11738_cov_1025.928492_g115_i0:8882:9082	35.294	51	32	1	700	750	14	63	6.2	25.8
ORF_214254:216599_forward	lcl|ORF134_NODE_1_length_87808_cov_267.138649_g0_i0:14415:9874	30.709	127	67	6	70	190	905	1016	7.9	28.1
ORF_214254:216599_forward	lcl|ORF1_NODE_333_length_3886_cov_116.213333_g40_i1:1134:1289	33.962	53	26	1	50	102	8	51	8.1	25.4
ORF_214254:216599_forward	lcl|ORF42_NODE_43_length_26820_cov_402.921036_g40_i0:25685:25530	33.962	53	26	1	50	102	8	51	8.1	25.4
ORF_214254:216599_forward	lcl|ORF1_NODE_4774_length_195_cov_4.776119_g4667_i0:33:194	39.286	28	17	0	549	576	3	30	9	25
ORF_3192084:3193553_reverse	lcl|ORF9_NODE_238_length_6261_cov_1926.182742_g198_i0:2387:3790	99.786	467	1	0	23	489	1	467	0	938
ORF_3192084:3193553_reverse	lcl|ORF2_NODE_431_length_1394_cov_151.543886_g333_i0:555:1391	71.587	271	76	1	68	337	9	279	2.47e-133	385
ORF_3192084:3193553_reverse	lcl|ORF1_NODE_362_length_2896_cov_21.310053_g272_i0:0:476	63.226	155	57	0	327	481	1	155	1.2e-58	189
ORF_3192084:3193553_reverse	lcl|ORF13_NODE_221_length_6969_cov_133.306022_g181_i0:4217:3366	32.877	73	38	2	315	387	12	73	0.47	30.8
ORF_3192084:3193553_reverse	lcl|ORF78_NODE_22_length_36227_cov_175.590306_g19_i0:20850:20047	30.137	73	48	1	217	289	25	94	0.75	30
ORF_3192084:3193553_reverse	lcl|ORF2_NODE_255_length_5324_cov_185.408512_g212_i0:1893:2681	33.803	71	43	4	220	288	6	74	1.6	29.3
ORF_3192084:3193553_reverse	lcl|ORF34_NODE_280_length_4642_cov_6732.574329_g227_i6:4039:3578	34.694	49	27	2	3	51	13	56	2.6	28.1
ORF_3192084:3193553_reverse	lcl|ORF33_NODE_279_length_4645_cov_8972.240183_g227_i5:4039:3578	34.694	49	27	2	3	51	13	56	2.6	28.1
ORF_3192084:3193553_reverse	lcl|ORF21_NODE_278_length_4646_cov_8519.123882_g227_i4:4039:3578	34.694	49	27	2	3	51	13	56	2.6	28.1
ORF_3192084:3193553_reverse	lcl|ORF26_NODE_277_length_4653_cov_8380.484538_g227_i3:4039:3578	34.694	49	27	2	3	51	13	56	2.6	28.1
ORF_3192084:3193553_reverse	lcl|ORF26_NODE_276_length_4653_cov_8897.945775_g227_i2:4039:3578	34.694	49	27	2	3	51	13	56	2.6	28.1
ORF_3192084:3193553_reverse	lcl|ORF26_NODE_275_length_4653_cov_10612.045296_g227_i1:4039:3578	34.694	49	27	2	3	51	13	56	2.6	28.1
ORF_3192084:3193553_reverse	lcl|ORF35_NODE_274_length_4654_cov_9342.101894_g227_i0:4039:3578	34.694	49	27	2	3	51	13	56	2.6	28.1
ORF_3192084:3193553_reverse	lcl|ORF4_NODE_508_length_901_cov_553.636905_g52_i4:900:376	31.646	79	41	3	77	154	99	165	3.1	27.7
ORF_3192084:3193553_reverse	lcl|ORF3_NODE_481_length_1028_cov_1048.277146_g52_i3:1027:503	31.646	79	41	3	77	154	99	165	3.1	27.7
ORF_3192084:3193553_reverse	lcl|ORF1_NODE_406_length_1833_cov_533.577314_g52_i2:0:524	31.646	79	41	3	77	154	99	165	3.1	27.7
ORF_3192084:3193553_reverse	lcl|ORF5_NODE_384_length_2196_cov_260.185012_g52_i1:2195:1671	31.646	79	41	3	77	154	99	165	3.1	27.7
ORF_3192084:3193553_reverse	lcl|ORF1_NODE_61_length_22845_cov_352.017073_g52_i0:0:524	31.646	79	41	3	77	154	99	165	3.1	27.7
ORF_3192084:3193553_reverse	lcl|ORF35_NODE_121_length_13602_cov_182.942028_g96_i0:3696:2443	28.571	119	43	4	60	178	71	147	8.3	26.9
ORF_3298349:3299428_reverse	lcl|ORF12_NODE_63_length_22426_cov_206.921574_g54_i0:20043:21044	99.7	333	1	0	27	359	1	333	0	655
ORF_3298349:3299428_reverse	lcl|ORF70_NODE_7_length_52478_cov_263.006792_g5_i1:12068:12742	25.225	111	82	1	39	148	3	113	2.85e-06	46.2
ORF_3298349:3299428_reverse	lcl|ORF70_NODE_6_length_52529_cov_262.752363_g5_i0:12068:12742	25.225	111	82	1	39	148	3	113	2.85e-06	46.2
ORF_3298349:3299428_reverse	lcl|ORF11_NODE_84_length_18108_cov_329.861196_g0_i1:3763:6969	31.183	93	60	2	39	131	528	616	4.17e-05	43.9
ORF_3298349:3299428_reverse	lcl|ORF100_NODE_1_length_87808_cov_267.138649_g0_i0:73463:76669	31.183	93	60	2	39	131	528	616	4.17e-05	43.9
ORF_3298349:3299428_reverse	lcl|ORF36_NODE_72_length_20730_cov_153.443708_g63_i0:17584:16592	34.524	84	52	2	46	128	212	293	0.006	36.2
ORF_3298349:3299428_reverse	lcl|ORF23_NODE_123_length_13527_cov_285.516412_g98_i0:5890:3677	30.986	71	45	2	63	131	217	285	0.071	33.5
ORF_3298349:3299428_reverse	lcl|ORF37_NODE_72_length_20730_cov_153.443708_g63_i0:16315:14564	27.835	97	67	2	53	149	31	124	1.5	28.9
ORF_3298349:3299428_reverse	lcl|ORF34_NODE_23_length_35609_cov_268.687999_g20_i0:14876:17839	27.273	176	82	8	33	188	22	171	1.8	28.9
ORF_3298349:3299428_reverse	lcl|ORF17_NODE_7_length_52478_cov_263.006792_g5_i1:29175:30251	30.667	75	41	4	292	359	207	277	2.1	28.5
ORF_3298349:3299428_reverse	lcl|ORF17_NODE_6_length_52529_cov_262.752363_g5_i0:29175:30251	30.667	75	41	4	292	359	207	277	2.1	28.5
ORF_3298349:3299428_reverse	lcl|ORF4_NODE_604_length_646_cov_5.476923_g499_i0:580:2	34.409	93	49	3	33	121	72	156	2.7	27.7
ORF_3298349:3299428_reverse	lcl|ORF20_NODE_73_length_20501_cov_117.550832_g64_i0:17089:17268	71.429	14	4	0	147	160	1	14	2.9	25.8
ORF_3298349:3299428_reverse	lcl|ORF74_NODE_23_length_35609_cov_268.687999_g20_i0:18512:17931	41.935	31	18	0	107	137	3	33	3.2	27.3
ORF_3298349:3299428_reverse	lcl|ORF65_NODE_26_length_33086_cov_188.250477_g23_i0:31809:31126	28.472	144	88	7	9	149	37	168	7.8	26.6
ORF_3298349:3299428_reverse	lcl|ORF2_NODE_4446_length_203_cov_0.901408_g4339_i0:183:1	36.667	30	19	0	131	160	30	59	8.7	24.6
ORF_3713427:3714839_forward	lcl|ORF40_NODE_88_length_17766_cov_184.638520_g75_i0:16219:14819	99.785	466	1	0	5	470	1	466	0	949
ORF_3713427:3714839_forward	lcl|ORF1_NODE_438_length_1335_cov_21.127943_g340_i0:177:1334	36.478	318	167	9	21	337	77	360	4.47e-45	160
ORF_3713427:3714839_forward	lcl|ORF60_NODE_66_length_21900_cov_151.243601_g57_i0:3996:2599	30.286	350	212	5	55	392	77	406	8e-38	142
ORF_3713427:3714839_forward	lcl|ORF37_NODE_74_length_20120_cov_8690.252455_g39_i1:6384:5035	31.448	442	259	16	39	462	33	448	2.85e-36	137
ORF_3713427:3714839_forward	lcl|ORF40_NODE_1_length_87808_cov_267.138649_g0_i0:19360:20745	27.195	353	218	10	121	460	131	457	7.46e-17	80.9
ORF_3713427:3714839_forward	lcl|ORF21_NODE_121_length_13602_cov_182.942028_g96_i0:9617:10168	29.381	194	106	8	264	451	1	169	2.06e-12	63.9
ORF_3713427:3714839_forward	lcl|ORF3_NODE_151_length_11229_cov_366.203797_g122_i0:2643:4112	26.183	317	207	12	99	401	126	429	4.34e-08	53.5
ORF_3713427:3714839_forward	lcl|ORF3_NODE_241_length_6049_cov_120.477288_g201_i0:2361:3404	30	60	36	2	134	187	242	301	0.022	35
ORF_3713427:3714839_forward	lcl|ORF2_NODE_3411_length_216_cov_3.303226_g3304_i0:5:214	55	20	9	0	252	271	20	39	0.21	29.6
ORF_3713427:3714839_forward	lcl|ORF21_NODE_84_length_18108_cov_329.861196_g0_i1:14393:15676	36.667	30	19	0	254	283	325	354	0.98	30
ORF_3713427:3714839_forward	lcl|ORF34_NODE_1_length_87808_cov_267.138649_g0_i0:84093:85376	36.667	30	19	0	254	283	325	354	0.98	30
ORF_3713427:3714839_forward	lcl|ORF2_NODE_1041_length_339_cov_3.219424_g934_i0:298:2	39.286	28	17	0	2	29	10	37	2.6	26.9
ORF_3713427:3714839_forward	lcl|ORF4_NODE_630_length_608_cov_6.771481_g524_i0:413:0	37.5	24	15	0	116	139	64	87	7.1	26.6
ORF_3713427:3714839_forward	lcl|ORF16_NODE_24_length_35456_cov_331.964543_g21_i0:10894:12621	31.148	122	64	5	270	379	111	224	7.9	27.3
ORF_3716955:3718877_forward	lcl|ORF41_NODE_88_length_17766_cov_184.638520_g75_i0:12424:10781	99.817	547	1	0	94	640	1	547	0	1047
ORF_3716955:3718877_forward	lcl|ORF26_NODE_148_length_11677_cov_191.386191_g119_i0:1110:538	39.583	48	27	1	224	271	33	78	1.3	29.6
ORF_3716955:3718877_forward	lcl|ORF44_NODE_2_length_76323_cov_374.010582_g1_i0:3787:7323	31.343	67	43	1	47	110	957	1023	1.6	30
ORF_3716955:3718877_forward	lcl|ORF14_NODE_45_length_25769_cov_130.304574_g42_i0:4612:6447	30.508	118	60	5	282	388	42	148	2.2	29.6
ORF_3716955:3718877_forward	lcl|ORF2_NODE_1913_length_241_cov_1.566667_g1806_i0:225:1	35.185	54	34	1	229	282	21	73	2.5	26.9
ORF_3716955:3718877_forward	lcl|ORF24_NODE_71_length_20736_cov_82.396856_g62_i0:16880:16629	38.144	97	28	7	5	97	14	82	5.1	26.2
ORF_3716955:3718877_forward	lcl|ORF14_NODE_418_length_1572_cov_42.217737_g320_i0:947:798	40.741	27	16	0	528	554	3	29	7.6	25
ORF_3716955:3718877_forward	lcl|ORF71_NODE_25_length_33481_cov_429.212148_g22_i0:20042:19164	27.368	95	59	3	339	432	124	209	9.8	27.3
ORF_4002140:4003402_reverse	lcl|ORF32_NODE_27_length_32126_cov_67.817558_g24_i0:4547:5800	99.76	417	1	0	4	420	1	417	0	843
ORF_4002140:4003402_reverse	lcl|ORF77_NODE_27_length_32126_cov_67.817558_g24_i0:16046:14871	40.199	403	212	7	35	420	1	391	1.52e-86	267
ORF_4002140:4003402_reverse	lcl|ORF3_NODE_215_length_7321_cov_267.352479_g175_i0:3882:5120	39.036	415	207	7	37	420	13	412	7.93e-82	255
ORF_4002140:4003402_reverse	lcl|ORF20_NODE_191_length_8630_cov_594.873031_g157_i0:7638:6400	37.653	409	233	10	32	420	5	411	5.95e-74	235
ORF_4002140:4003402_reverse	lcl|ORF21_NODE_132_length_12916_cov_481.088292_g104_i0:2334:1099	34.177	395	245	9	34	417	18	408	3.52e-50	173
ORF_4002140:4003402_reverse	lcl|ORF43_NODE_58_length_23039_cov_399.917008_g50_i0:10429:9107	27.4	427	258	10	40	418	17	439	2.65e-24	102
ORF_4002140:4003402_reverse	lcl|ORF32_NODE_40_length_29640_cov_310.435681_g37_i0:4784:6025	26.667	300	164	9	114	382	92	366	7.67e-13	67.8
ORF_4002140:4003402_reverse	lcl|ORF2_NODE_1454_length_275_cov_1.196262_g1347_i0:265:2	43.373	83	46	1	267	348	5	87	1.04e-12	62
ORF_4002140:4003402_reverse	lcl|ORF2_NODE_4817_length_193_cov_2.909091_g4710_i0:180:1	49.153	59	30	0	100	158	1	59	3.17e-10	53.9
ORF_4002140:4003402_reverse	lcl|ORF1_NODE_1703_length_253_cov_1.234375_g1596_i0:28:252	48	50	26	0	108	157	3	52	5.69e-10	53.9
ORF_4002140:4003402_reverse	lcl|ORF1_NODE_2080_length_238_cov_1.446328_g1973_i0:15:236	38.356	73	45	0	301	373	2	74	5.31e-09	50.8
ORF_4002140:4003402_reverse	lcl|ORF28_NODE_107_length_15053_cov_166.379402_g89_i0:13298:12060	24.868	189	104	6	261	414	209	394	1.47e-08	54.7
ORF_4002140:4003402_reverse	lcl|ORF2_NODE_1458_length_274_cov_2.957746_g1351_i0:19:273	46.154	52	28	0	106	157	3	54	3.31e-08	48.9
ORF_4002140:4003402_reverse	lcl|ORF4_NODE_414_length_1603_cov_22.111543_g316_i0:302:0	58.974	39	15	1	365	403	64	101	7.29e-07	45.8
ORF_4002140:4003402_reverse	lcl|ORF40_NODE_8_length_43990_cov_242.496938_g2_i1:37115:42316	39.08	87	44	3	81	165	246	325	1.33e-05	45.8
ORF_4002140:4003402_reverse	lcl|ORF63_NODE_3_length_62788_cov_290.573947_g2_i0:55913:61114	39.08	87	44	3	81	165	246	325	1.33e-05	45.8
ORF_4002140:4003402_reverse	lcl|ORF1_NODE_256_length_5317_cov_35.101979_g213_i0:2217:5315	32.075	106	43	4	72	154	166	265	0.005	37.4
ORF_4002140:4003402_reverse	lcl|ORF52_NODE_3_length_62788_cov_290.573947_g2_i0:17453:23833	31.818	66	42	1	115	180	188	250	0.005	37.4
ORF_4002140:4003402_reverse	lcl|ORF29_NODE_21_length_36319_cov_239.517265_g18_i0:4262:5602	43.59	39	22	0	115	153	170	208	0.037	34.3
ORF_4002140:4003402_reverse	lcl|ORF98_NODE_22_length_36227_cov_175.590306_g19_i0:8786:2460	38.462	39	24	0	115	153	177	215	0.04	34.7
ORF_4002140:4003402_reverse	lcl|ORF82_NODE_5_length_55071_cov_520.314906_g4_i0:39490:33146	43.59	39	22	0	115	153	208	246	0.049	34.3
ORF_4002140:4003402_reverse	lcl|ORF19_NODE_91_length_16968_cov_203.905365_g78_i0:6389:7453	31.618	136	75	7	277	408	206	327	0.064	33.5
ORF_4002140:4003402_reverse	lcl|ORF1_NODE_5_length_55071_cov_520.314906_g4_i0:3891:9374	45.946	37	20	0	115	151	199	235	0.1	33.1
ORF_4002140:4003402_reverse	lcl|ORF2_NODE_181_length_9442_cov_64.762925_g148_i0:2097:5150	30	70	44	3	115	183	136	201	0.2	32.3
ORF_4002140:4003402_reverse	lcl|ORF2_NODE_80_length_18777_cov_534.875668_g70_i0:5652:11426	32.308	65	39	2	115	178	313	373	0.21	32.3
ORF_4002140:4003402_reverse	lcl|ORF4_NODE_228_length_6813_cov_36.470083_g188_i0:2680:6810	37.5	40	25	0	115	154	198	237	0.27	32
ORF_4002140:4003402_reverse	lcl|ORF1_NODE_436_length_1346_cov_119.239689_g338_i0:3:1343	42.105	38	22	0	113	150	67	104	0.32	31.2
ORF_4002140:4003402_reverse	lcl|ORF20_NODE_28_length_31882_cov_363.674963_g25_i0:25894:27204	40.909	44	21	1	159	202	387	425	0.42	31.2
ORF_4002140:4003402_reverse	lcl|ORF80_NODE_23_length_35609_cov_268.687999_g20_i0:1253:45	24.121	199	113	10	109	295	60	232	0.43	30.8
ORF_4002140:4003402_reverse	lcl|ORF36_NODE_5_length_55071_cov_520.314906_g4_i0:9371:13846	30	60	31	2	115	173	179	228	0.63	30.8
ORF_4002140:4003402_reverse	lcl|ORF1_NODE_247_length_5706_cov_27.648007_g205_i0:57:5705	38.889	36	22	0	115	150	186	221	1	30
ORF_4002140:4003402_reverse	lcl|ORF13_NODE_80_length_18777_cov_534.875668_g70_i0:11423:16039	33.333	63	31	2	115	173	197	252	1.2	29.6
ORF_4002140:4003402_reverse	lcl|ORF87_NODE_5_length_55071_cov_520.314906_g4_i0:24379:18023	33.333	36	24	0	115	150	176	211	1.6	29.3
ORF_4002140:4003402_reverse	lcl|ORF60_NODE_60_length_23021_cov_177.339678_g43_i3:20165:19293	33.333	72	39	2	39	103	116	185	2.1	28.5
ORF_4002140:4003402_reverse	lcl|ORF41_NODE_35_length_30135_cov_250.829620_g32_i0:11921:13171	38.462	39	23	1	123	160	171	209	2.2	28.5
ORF_4002140:4003402_reverse	lcl|ORF55_NODE_32_length_30672_cov_443.804351_g29_i0:12254:10878	72.222	18	5	0	14	31	30	47	2.9	28.5
ORF_4002140:4003402_reverse	lcl|ORF8_NODE_269_length_4801_cov_91.379536_g224_i0:2933:3259	29.63	54	33	1	4	52	41	94	3.4	26.9
ORF_4002140:4003402_reverse	lcl|ORF10_NODE_2_length_76323_cov_374.010582_g1_i0:17118:18059	26.718	131	69	4	180	302	186	297	4.9	27.3
ORF_4002140:4003402_reverse	lcl|ORF11_NODE_13_length_40539_cov_443.542764_g10_i0:15537:15911	71.429	14	4	0	103	116	15	28	5.5	26.6
ORF_4002140:4003402_reverse	lcl|ORF8_NODE_80_length_18777_cov_534.875668_g70_i0:16036:18774	27.273	66	45	2	115	180	202	264	5.7	27.7
ORF_4002140:4003402_reverse	lcl|ORF42_NODE_35_length_30135_cov_250.829620_g32_i0:13202:14518	36.842	38	23	1	123	159	191	228	6.7	27.3
ORF_4002140:4003402_reverse	lcl|ORF39_NODE_40_length_29640_cov_310.435681_g37_i0:22187:22642	33.333	42	28	0	112	153	64	105	7.1	26.6
ORF_4002140:4003402_reverse	lcl|ORF4_NODE_267_length_4834_cov_583.961031_g222_i0:1:342	37.143	35	22	0	290	324	65	99	7.4	25.8
ORF_4002140:4003402_reverse	lcl|ORF30_NODE_103_length_15621_cov_8326.379306_g39_i3:2282:1566	28.571	105	60	4	90	179	48	152	7.6	26.6
ORF_4002140:4003402_reverse	lcl|ORF6_NODE_261_length_5131_cov_1443.947535_g155_i1:1051:2223	31.148	61	41	1	106	165	301	361	8.1	26.9
ORF_4002140:4003402_reverse	lcl|ORF24_NODE_189_length_8744_cov_356.430151_g155_i0:7692:6520	31.148	61	41	1	106	165	301	361	8.1	26.9
ORF_4021857:4023419_forward	lcl|ORF39_NODE_102_length_15822_cov_800.264767_g85_i0:15804:14707	100	365	0	0	156	520	1	365	0	750
ORF_4021857:4023419_forward	lcl|ORF3_NODE_442_length_1325_cov_5.668513_g344_i0:394:2	99.237	131	1	0	35	165	1	131	1.32e-80	246
ORF_4021857:4023419_forward	lcl|ORF202_NODE_1_length_87808_cov_267.138649_g0_i0:15700:14459	29.524	105	71	1	336	440	203	304	2.09e-05	45.1
ORF_4021857:4023419_forward	lcl|ORF51_NODE_58_length_23039_cov_399.917008_g50_i0:14226:13558	40.323	62	36	1	338	398	31	92	4.79e-05	43.1
ORF_4021857:4023419_forward	lcl|ORF27_NODE_57_length_23158_cov_128.820626_g49_i0:17056:17658	35.443	79	47	1	333	407	2	80	7.48e-05	42.4
ORF_4021857:4023419_forward	lcl|ORF26_NODE_17_length_39151_cov_395.405705_g14_i0:20746:21435	35	60	39	0	337	396	40	99	0.000217	41.2
ORF_4021857:4023419_forward	lcl|ORF96_NODE_46_length_25581_cov_153.062892_g43_i0:22153:20933	31.481	54	37	0	336	389	13	66	0.001	39.3
ORF_4021857:4023419_forward	lcl|ORF22_NODE_41_length_28312_cov_98.535450_g38_i0:9103:9744	41.176	51	30	0	335	385	28	78	0.003	37.4
ORF_4021857:4023419_forward	lcl|ORF13_NODE_203_length_8132_cov_123.509354_g164_i0:4500:3655	27.679	112	79	1	341	450	97	208	0.006	37
ORF_4021857:4023419_forward	lcl|ORF21_NODE_68_length_21151_cov_158.280702_g59_i0:4685:5623	27.586	58	42	0	337	394	120	177	0.01	36.2
ORF_4021857:4023419_forward	lcl|ORF59_NODE_61_length_22845_cov_352.017073_g52_i0:7434:6721	30.612	98	58	3	332	420	42	138	0.012	35.8
ORF_4021857:4023419_forward	lcl|ORF8_NODE_22_length_36227_cov_175.590306_g19_i0:15111:15788	33.333	54	36	0	332	385	14	67	0.031	34.3
ORF_4021857:4023419_forward	lcl|ORF25_NODE_64_length_22418_cov_180.115266_g55_i0:9416:10306	37.778	45	28	0	337	381	104	148	0.035	34.7
ORF_4021857:4023419_forward	lcl|ORF12_NODE_211_length_7658_cov_112.431486_g172_i0:3194:3838	25.503	149	99	4	338	477	12	157	0.048	33.9
ORF_4021857:4023419_forward	lcl|ORF76_NODE_38_length_29914_cov_389.709644_g35_i0:15163:14558	31.25	64	43	1	342	404	23	86	0.052	33.5
ORF_4021857:4023419_forward	lcl|ORF17_NODE_27_length_32126_cov_67.817558_g24_i0:3973:4575	32.558	86	48	3	338	417	11	92	0.062	33.5
ORF_4021857:4023419_forward	lcl|ORF43_NODE_66_length_21900_cov_151.243601_g57_i0:18328:17699	32.692	52	35	0	338	389	28	79	0.08	33.1
ORF_4021857:4023419_forward	lcl|ORF68_NODE_41_length_28312_cov_98.535450_g38_i0:1418:783	26.126	111	67	3	338	439	18	122	0.081	33.1
ORF_4021857:4023419_forward	lcl|ORF19_NODE_103_length_15621_cov_8326.379306_g39_i3:5849:8281	33.333	48	32	0	331	378	423	470	0.12	33.5
ORF_4021857:4023419_forward	lcl|ORF8_NODE_253_length_5408_cov_65.598279_g210_i0:1736:2563	27.083	96	66	1	332	423	73	168	0.22	32
ORF_4021857:4023419_forward	lcl|ORF79_NODE_19_length_37800_cov_272.291900_g16_i0:14147:13365	28.571	77	49	1	325	395	29	105	0.22	32
ORF_4021857:4023419_forward	lcl|ORF3_NODE_101_length_15925_cov_266.853001_g84_i0:3354:4058	32.353	68	45	1	332	398	32	99	0.23	32
ORF_4021857:4023419_forward	lcl|ORF27_NODE_134_length_12796_cov_108.871535_g106_i0:11273:10650	31.373	51	35	0	339	389	21	71	0.27	31.6
ORF_4021857:4023419_forward	lcl|ORF97_NODE_11_length_41475_cov_266.275897_g8_i0:41472:40834	40.541	37	22	0	363	399	62	98	0.29	31.2
ORF_4021857:4023419_forward	lcl|ORF1_NODE_217_length_7176_cov_40.399859_g177_i0:2085:2876	38.636	44	27	0	342	385	81	124	0.66	30.4
ORF_4021857:4023419_forward	lcl|ORF25_NODE_45_length_25769_cov_130.304574_g42_i0:6440:7036	32	50	30	1	335	380	8	57	0.94	29.6
ORF_4021857:4023419_forward	lcl|ORF45_NODE_57_length_23158_cov_128.820626_g49_i0:19032:18292	33.962	53	35	0	337	389	8	60	1.3	29.3
ORF_4021857:4023419_forward	lcl|ORF39_NODE_118_length_13723_cov_499.948104_g94_i0:7358:6564	33.929	56	34	2	337	391	55	108	1.9	28.9
ORF_4021857:4023419_forward	lcl|ORF11_NODE_140_length_12133_cov_195.441932_g112_i0:74:2026	41.667	48	26	2	244	290	403	449	3.4	28.5
ORF_4021857:4023419_forward	lcl|ORF52_NODE_13_length_40539_cov_443.542764_g10_i0:3776:4513	34.043	47	31	0	339	385	52	98	3.7	28.1
ORF_4021857:4023419_forward	lcl|ORF32_NODE_3_length_62788_cov_290.573947_g2_i0:11371:13596	41.176	34	20	0	354	387	29	62	4.9	28.1
ORF_4021857:4023419_forward	lcl|ORF21_NODE_204_length_7933_cov_148.362297_g165_i0:4990:4427	29.091	55	38	1	338	392	12	65	5.8	27.3
ORF_4021857:4023419_forward	lcl|ORF5_NODE_234_length_6379_cov_57.695157_g194_i0:5629:6360	31.148	61	42	0	12	72	5	65	6.8	27.3
ORF_4021857:4023419_forward	lcl|ORF12_NODE_72_length_20730_cov_153.443708_g63_i0:2140:2499	42.308	26	15	0	220	245	91	116	8.6	26.2
ORF_4021857:4023419_forward	lcl|ORF39_NODE_70_length_20758_cov_876.990820_g61_i0:18425:17775	44	25	14	0	373	397	60	84	9.2	26.6
ORF_4021857:4023419_forward	lcl|ORF57_NODE_35_length_30135_cov_250.829620_g32_i0:19460:18594	28.75	80	56	1	310	389	83	161	9.4	26.9
ORF_4091010:4094006_reverse	lcl|ORF8_NODE_192_length_8582_cov_273.383171_g142_i3:173:3160	99.899	995	1	0	4	998	1	995	0	2001
ORF_4091010:4094006_reverse	lcl|ORF12_NODE_175_length_9731_cov_3121.226060_g142_i2:1322:4309	99.899	995	1	0	4	998	1	995	0	2001
ORF_4091010:4094006_reverse	lcl|ORF4_NODE_174_length_9780_cov_1767.298282_g142_i1:1371:4358	99.899	995	1	0	4	998	1	995	0	2001
ORF_4091010:4094006_reverse	lcl|ORF4_NODE_173_length_9780_cov_1812.008026_g142_i0:1371:4358	99.899	995	1	0	4	998	1	995	0	2001
ORF_4091010:4094006_reverse	lcl|ORF28_NODE_157_length_10826_cov_3803.065026_g128_i0:3030:2290	35.385	65	35	3	143	200	153	217	0.49	32
ORF_4091010:4094006_reverse	lcl|ORF28_NODE_231_length_6645_cov_272.717041_g191_i0:5937:5314	33.333	54	36	0	730	783	73	126	0.86	30.8
ORF_4091010:4094006_reverse	lcl|ORF29_NODE_38_length_29914_cov_389.709644_g35_i0:3800:7498	29.851	67	36	1	613	668	802	868	1.4	30.8
ORF_4091010:4094006_reverse	lcl|ORF24_NODE_80_length_18777_cov_534.875668_g70_i0:2316:1573	32.53	83	46	2	380	462	134	206	1.9	30
ORF_4091010:4094006_reverse	lcl|ORF24_NODE_80_length_18777_cov_534.875668_g70_i0:2316:1573	37.288	59	29	2	407	459	75	131	4.2	28.9
ORF_4091010:4094006_reverse	lcl|ORF25_NODE_40_length_29640_cov_310.435681_g37_i0:22228:23385	42.424	33	18	1	497	528	315	347	2.7	29.6
ORF_4091010:4094006_reverse	lcl|ORF1_NODE_228_length_6813_cov_36.470083_g188_i0:15:1427	50	22	11	0	933	954	74	95	3.2	29.6
ORF_4091010:4094006_reverse	lcl|ORF1_NODE_1855_length_244_cov_1.896175_g1748_i0:48:242	39.394	33	19	1	668	700	29	60	5.2	26.6
ORF_4091010:4094006_reverse	lcl|ORF3_NODE_190_length_8705_cov_1392.075312_g156_i0:3987:5849	26.515	132	81	6	843	958	313	444	6.4	28.9
ORF_4091010:4094006_reverse	lcl|ORF13_NODE_72_length_20730_cov_153.443708_g63_i0:4966:6033	63.636	22	8	0	280	301	185	206	6.6	28.5
ORF_4091010:4094006_reverse	lcl|ORF38_NODE_33_length_30489_cov_235.791179_g30_i0:27085:28008	26.471	102	65	3	776	867	93	194	7.5	28.1
ORF_4091010:4094006_reverse	lcl|ORF57_NODE_85_length_18002_cov_440.218773_g1_i1:17777:17481	30	60	42	0	451	510	8	67	8.2	26.6
ORF_4091010:4094006_reverse	lcl|ORF198_NODE_2_length_76323_cov_374.010582_g1_i0:76098:75802	30	60	42	0	451	510	8	67	8.2	26.6
ORF_4132188:4133507_forward	lcl|ORF76_NODE_7_length_52478_cov_263.006792_g5_i1:20819:22138	99.772	439	1	0	1	439	1	439	0	897
ORF_4132188:4133507_forward	lcl|ORF76_NODE_6_length_52529_cov_262.752363_g5_i0:20819:22138	99.772	439	1	0	1	439	1	439	0	897
ORF_4132188:4133507_forward	lcl|ORF13_NODE_65_length_22058_cov_185.868846_g56_i0:4531:5463	25.085	295	200	7	123	412	29	307	1.3e-10	60.5
ORF_4132188:4133507_forward	lcl|ORF40_NODE_16_length_39248_cov_262.220941_g13_i0:13967:14938	36.364	88	56	0	122	209	35	122	1.44e-07	51.2
ORF_4132188:4133507_forward	lcl|ORF1_NODE_221_length_6969_cov_133.306022_g181_i0:501:1781	23.856	306	181	11	135	420	116	389	0.000652	40
ORF_4132188:4133507_forward	lcl|ORF9_NODE_39_length_29819_cov_255.454668_g36_i0:18045:19034	39.623	53	29	2	87	136	140	192	0.87	30
ORF_4132188:4133507_forward	lcl|ORF58_NODE_136_length_12557_cov_189.396607_g108_i0:12080:10998	26.946	167	82	6	13	144	56	217	4.8	27.7
ORF_4132188:4133507_forward	lcl|ORF51_NODE_20_length_36566_cov_254.571839_g17_i0:31247:32266	29.167	48	34	0	91	138	221	268	5.4	27.3
ORF_4132188:4133507_forward	lcl|ORF1_NODE_2780_length_227_cov_0.771084_g2673_i0:2:226	40	25	15	0	27	51	38	62	7.9	25
ORF_4132188:4133507_forward	lcl|ORF8_NODE_99_length_16355_cov_164.792193_g82_i0:2863:3813	34.848	66	40	2	327	392	54	116	8.1	26.9
ORF_4132188:4133507_forward	lcl|ORF49_NODE_24_length_35456_cov_331.964543_g21_i0:15202:13655	66.667	15	5	0	422	436	217	231	9.9	26.6
ORF_4335338:4336528_reverse	lcl|ORF10_NODE_70_length_20758_cov_876.990820_g61_i0:16446:17573	99.733	375	1	0	22	396	1	375	0	754
ORF_4335338:4336528_reverse	lcl|ORF21_NODE_269_length_4801_cov_91.379536_g224_i0:3520:3152	41.026	39	20	1	30	68	46	81	0.091	31.6
ORF_4335338:4336528_reverse	lcl|ORF21_NODE_80_length_18777_cov_534.875668_g70_i0:1906:899	51.613	31	15	0	24	54	40	70	0.33	31.2
ORF_4335338:4336528_reverse	lcl|ORF9_NODE_229_length_6776_cov_237.350112_g189_i0:6773:3495	48.649	37	17	1	160	194	61	97	0.42	31.2
ORF_4335338:4336528_reverse	lcl|ORF1_NODE_86_length_17863_cov_769.601337_g39_i2:108:353	26.087	69	47	1	270	334	1	69	2.6	26.6
ORF_4335338:4336528_reverse	lcl|ORF15_NODE_22_length_36227_cov_175.590306_g19_i0:28071:31625	41.667	36	19	1	161	194	13	48	2.9	28.5
ORF_4335338:4336528_reverse	lcl|ORF36_NODE_85_length_18002_cov_440.218773_g1_i1:17228:17494	36.667	60	31	1	43	95	20	79	3.8	26.2
ORF_4335338:4336528_reverse	lcl|ORF40_NODE_2_length_76323_cov_374.010582_g1_i0:75549:75815	36.667	60	31	1	43	95	20	79	3.8	26.2
ORF_4335338:4336528_reverse	lcl|ORF27_NODE_6_length_52529_cov_262.752363_g5_i0:52161:52472	31.034	29	20	0	120	148	61	89	4	26.6
ORF_4335338:4336528_reverse	lcl|ORF5_NODE_212_length_7560_cov_2151.548473_g173_i0:562:2808	28.205	78	54	1	42	117	346	423	4.9	27.7
ORF_4335338:4336528_reverse	lcl|ORF27_NODE_7_length_52478_cov_263.006792_g5_i1:52161:52475	31.034	29	20	0	120	148	61	89	4.9	26.2
ORF_4335338:4336528_reverse	lcl|ORF1_NODE_4749_length_197_cov_2.566176_g4642_i0:23:196	53.846	13	6	0	5	17	43	55	8.1	24.6

## Sheet: annot_in_anysense
qseqid	sseqid	pident	length	mismatch	gapopen	qstart	qend	sstart	send	evalue	bitscore
ORF_1279837:1281369_reverse	lcl|ORF98_NODE_16_length_39248_cov_262.220941_g13_i0:11318:9786	100	509	0	0	2	510	2	510	0	1009
ORF_1279837:1281369_reverse	lcl|ORF24_NODE_155_length_10885_cov_130.965447_g126_i0:9041:7641	40.385	364	195	8	79	431	8	360	6.94e-61	205
ORF_1279837:1281369_reverse	lcl|ORF6_NODE_370_length_2747_cov_29.023827_g280_i0:2477:2746	32.53	83	44	3	6	87	8	79	2.9	26.9
ORF_1279837:1281369_reverse	lcl|ORF92_NODE_25_length_33481_cov_429.212148_g22_i0:12130:11660	36.17	47	29	1	261	306	77	123	3	27.7
ORF_1279837:1281369_reverse	lcl|ORF11_NODE_319_length_4323_cov_11317.855702_g39_i38:2531:1845	31.148	61	39	1	422	479	67	127	4	28.1
ORF_1279837:1281369_reverse	lcl|ORF11_NODE_318_length_4323_cov_13049.544111_g39_i37:2531:1845	31.148	61	39	1	422	479	67	127	4	28.1
ORF_1279837:1281369_reverse	lcl|ORF12_NODE_314_length_4393_cov_28772.398661_g39_i36:2601:1915	31.148	61	39	1	422	479	67	127	4	28.1
ORF_1279837:1281369_reverse	lcl|ORF13_NODE_312_length_4410_cov_22797.598988_g39_i35:2618:1932	31.148	61	39	1	422	479	67	127	4	28.1
ORF_1279837:1281369_reverse	lcl|ORF13_NODE_311_length_4428_cov_32003.814518_g39_i34:2636:1950	31.148	61	39	1	422	479	67	127	4	28.1
ORF_1279837:1281369_reverse	lcl|ORF13_NODE_310_length_4443_cov_28292.403925_g39_i33:2651:1965	31.148	61	39	1	422	479	67	127	4	28.1
ORF_1279837:1281369_reverse	lcl|ORF13_NODE_309_length_4447_cov_29256.783402_g39_i32:2655:1969	31.148	61	39	1	422	479	67	127	4	28.1
ORF_1279837:1281369_reverse	lcl|ORF13_NODE_306_length_4462_cov_18338.661895_g39_i31:2670:1984	31.148	61	39	1	422	479	67	127	4	28.1
ORF_1279837:1281369_reverse	lcl|ORF13_NODE_305_length_4462_cov_24376.584867_g39_i30:2670:1984	31.148	61	39	1	422	479	67	127	4	28.1
ORF_1279837:1281369_reverse	lcl|ORF13_NODE_304_length_4462_cov_24406.391275_g39_i29:2670:1984	31.148	61	39	1	422	479	67	127	4	28.1
ORF_1279837:1281369_reverse	lcl|ORF13_NODE_303_length_4462_cov_24666.720973_g39_i28:2670:1984	31.148	61	39	1	422	479	67	127	4	28.1
ORF_1279837:1281369_reverse	lcl|ORF13_NODE_302_length_4462_cov_24908.735515_g39_i27:2670:1984	31.148	61	39	1	422	479	67	127	4	28.1
ORF_1279837:1281369_reverse	lcl|ORF13_NODE_301_length_4462_cov_26186.792774_g39_i26:2670:1984	31.148	61	39	1	422	479	67	127	4	28.1
ORF_1279837:1281369_reverse	lcl|ORF13_NODE_300_length_4462_cov_26223.981595_g39_i25:2670:1984	31.148	61	39	1	422	479	67	127	4	28.1
ORF_1279837:1281369_reverse	lcl|ORF13_NODE_299_length_4462_cov_26862.465122_g39_i24:2670:1984	31.148	61	39	1	422	479	67	127	4	28.1
ORF_1279837:1281369_reverse	lcl|ORF12_NODE_298_length_4462_cov_27621.271756_g39_i23:2670:1984	31.148	61	39	1	422	479	67	127	4	28.1
ORF_1279837:1281369_reverse	lcl|ORF13_NODE_297_length_4462_cov_28202.833674_g39_i22:2670:1984	31.148	61	39	1	422	479	67	127	4	28.1
ORF_1279837:1281369_reverse	lcl|ORF13_NODE_296_length_4462_cov_28943.816633_g39_i21:2670:1984	31.148	61	39	1	422	479	67	127	4	28.1
ORF_1279837:1281369_reverse	lcl|ORF13_NODE_295_length_4462_cov_30331.388094_g39_i20:2670:1984	31.148	61	39	1	422	479	67	127	4	28.1
ORF_1279837:1281369_reverse	lcl|ORF13_NODE_294_length_4462_cov_30458.323790_g39_i19:2670:1984	31.148	61	39	1	422	479	67	127	4	28.1
ORF_1279837:1281369_reverse	lcl|ORF13_NODE_293_length_4462_cov_31230.461940_g39_i18:2670:1984	31.148	61	39	1	422	479	67	127	4	28.1
ORF_1279837:1281369_reverse	lcl|ORF13_NODE_292_length_4462_cov_32955.812088_g39_i17:2670:1984	31.148	61	39	1	422	479	67	127	4	28.1
ORF_1279837:1281369_reverse	lcl|ORF13_NODE_291_length_4462_cov_33996.130425_g39_i16:2670:1984	31.148	61	39	1	422	479	67	127	4	28.1
ORF_1279837:1281369_reverse	lcl|ORF13_NODE_290_length_4462_cov_34612.925699_g39_i15:2670:1984	31.148	61	39	1	422	479	67	127	4	28.1
ORF_1279837:1281369_reverse	lcl|ORF12_NODE_289_length_4463_cov_27160.183326_g39_i14:2671:1985	31.148	61	39	1	422	479	67	127	4	28.1
ORF_1279837:1281369_reverse	lcl|ORF13_NODE_288_length_4502_cov_39094.892817_g39_i13:2710:2024	31.148	61	39	1	422	479	67	127	4	28.1
ORF_1279837:1281369_reverse	lcl|ORF14_NODE_287_length_4514_cov_33282.878733_g39_i12:2722:2036	31.148	61	39	1	422	479	67	127	4	28.1
ORF_1279837:1281369_reverse	lcl|ORF14_NODE_286_length_4514_cov_33613.758365_g39_i11:2722:2036	31.148	61	39	1	422	479	67	127	4	28.1
ORF_1279837:1281369_reverse	lcl|ORF13_NODE_285_length_4516_cov_38237.175982_g39_i10:2724:2038	31.148	61	39	1	422	479	67	127	4	28.1
ORF_1279837:1281369_reverse	lcl|ORF14_NODE_284_length_4517_cov_35965.609515_g39_i9:2725:2039	31.148	61	39	1	422	479	67	127	4	28.1
ORF_1279837:1281369_reverse	lcl|ORF13_NODE_283_length_4519_cov_39709.795424_g39_i8:2727:2041	31.148	61	39	1	422	479	67	127	4	28.1
ORF_1279837:1281369_reverse	lcl|ORF18_NODE_193_length_8495_cov_10120.892103_g39_i7:6703:6017	31.148	61	39	1	422	479	67	127	4	28.1
ORF_1279837:1281369_reverse	lcl|ORF2_NODE_193_length_8495_cov_10120.892103_g39_i7:1791:2477	31.148	61	39	1	422	479	67	127	4	28.1
ORF_1279837:1281369_reverse	lcl|ORF22_NODE_160_length_10718_cov_15604.388477_g39_i6:8926:8240	31.148	61	39	1	422	479	67	127	4	28.1
ORF_1279837:1281369_reverse	lcl|ORF20_NODE_158_length_10788_cov_16553.216836_g39_i5:8996:8310	31.148	61	39	1	422	479	67	127	4	28.1
ORF_1279837:1281369_reverse	lcl|ORF25_NODE_124_length_13512_cov_12470.663594_g39_i4:11720:11034	31.148	61	39	1	422	479	67	127	4	28.1
ORF_1279837:1281369_reverse	lcl|ORF26_NODE_103_length_15621_cov_8326.379306_g39_i3:13829:13143	31.148	61	39	1	422	479	67	127	4	28.1
ORF_1279837:1281369_reverse	lcl|ORF24_NODE_74_length_20120_cov_8690.252455_g39_i1:18328:17642	31.148	61	39	1	422	479	67	127	4	28.1
ORF_1279837:1281369_reverse	lcl|ORF2_NODE_925_length_375_cov_9.047771_g818_i0:372:1	35.185	54	32	2	297	348	21	73	4.4	26.9
ORF_1279837:1281369_reverse	lcl|ORF48_NODE_76_length_19668_cov_137.629163_g66_i0:2331:1537	24.675	77	50	3	337	409	63	135	5	27.7
ORF_1279837:1281369_reverse	lcl|ORF14_NODE_3_length_62788_cov_290.573947_g2_i0:17103:17432	39.535	43	17	1	32	65	43	85	8.2	26.2
ORF_1279837:1281369_reverse	lcl|ORF72_NODE_41_length_28312_cov_98.535450_g38_i0:1418:783	36.486	74	30	5	251	311	34	103	9.7	26.6
ORF_1379719:1381659_forward	lcl|ORF11_NODE_20_length_36566_cov_254.571839_g17_i0:17016:18956	100	645	0	0	2	646	2	646	0	1300
ORF_1379719:1381659_forward	lcl|ORF127_NODE_4_length_56126_cov_171.162633_g3_i0:11113:9083	38.025	476	252	9	186	644	224	673	9.5e-74	248
ORF_1379719:1381659_forward	lcl|ORF163_NODE_4_length_56126_cov_171.162633_g3_i0:4335:2776	33.658	514	319	5	146	644	10	516	4.48e-67	226
ORF_1379719:1381659_forward	lcl|ORF32_NODE_106_length_15502_cov_110.999611_g88_i0:11056:9590	31.635	471	299	7	188	645	17	477	6.46e-60	206
ORF_1379719:1381659_forward	lcl|ORF13_NODE_84_length_18108_cov_329.861196_g0_i1:10183:11646	32.225	481	299	10	183	645	15	486	6.47e-58	201
ORF_1379719:1381659_forward	lcl|ORF114_NODE_1_length_87808_cov_267.138649_g0_i0:79883:81346	32.225	481	299	10	183	645	15	486	6.47e-58	201
ORF_1379719:1381659_forward	lcl|ORF10_NODE_81_length_18713_cov_182.337497_g71_i0:3172:4590	30.672	476	289	10	188	645	4	456	7.35e-58	201
ORF_1379719:1381659_forward	lcl|ORF22_NODE_51_length_24073_cov_220.300516_g47_i0:15211:16791	32.609	460	288	7	191	635	53	505	6.73e-55	194
ORF_1379719:1381659_forward	lcl|ORF107_NODE_15_length_39848_cov_443.393520_g12_i0:2546:1128	30.49	469	287	7	187	641	9	452	2.01e-53	188
ORF_1379719:1381659_forward	lcl|ORF42_NODE_94_length_16624_cov_309.424199_g81_i0:5033:3450	31.579	494	262	15	174	618	27	493	1.03e-51	185
ORF_1379719:1381659_forward	lcl|ORF18_NODE_93_length_16780_cov_127.609187_g80_i0:1283:2680	32.479	468	281	9	188	645	21	463	1.79e-51	183
ORF_1379719:1381659_forward	lcl|ORF27_NODE_106_length_15502_cov_110.999611_g88_i0:9827:8169	29.388	490	307	16	176	645	69	539	1.02e-39	151
ORF_1379719:1381659_forward	lcl|ORF8_NODE_147_length_11682_cov_181.252130_g118_i0:97:1515	27.214	463	278	14	184	641	23	431	1.12e-34	135
ORF_1379719:1381659_forward	lcl|ORF4_NODE_179_length_9582_cov_106.128348_g146_i0:3042:4562	25.916	382	227	9	242	595	77	430	9.86e-21	94.4
ORF_1379719:1381659_forward	lcl|ORF7_NODE_101_length_15925_cov_266.853001_g84_i0:14305:15390	40	25	15	0	375	399	184	208	2	29.6
ORF_1379719:1381659_forward	lcl|ORF38_NODE_63_length_22426_cov_206.921574_g54_i0:15090:13873	39.13	46	25	1	11	53	339	384	2.7	29.3
ORF_1379719:1381659_forward	lcl|ORF29_NODE_61_length_22845_cov_352.017073_g52_i0:7466:9127	38.889	36	20	1	219	252	495	530	3.1	29.3
ORF_1379719:1381659_forward	lcl|ORF2_NODE_1982_length_240_cov_0.715084_g1875_i0:128:238	41.667	24	14	0	342	365	6	29	3.9	25.4
ORF_1379719:1381659_forward	lcl|ORF3_NODE_3423_length_216_cov_1.651613_g3316_i0:213:1	37.931	29	18	0	117	145	11	39	4.1	26.6
ORF_1379719:1381659_forward	lcl|ORF14_NODE_179_length_9582_cov_106.128348_g146_i0:2705:3031	38.636	44	17	2	170	205	62	103	5.5	26.9
ORF_1379719:1381659_forward	lcl|ORF47_NODE_135_length_12790_cov_142.816482_g107_i0:2578:2321	43.333	30	13	1	144	169	5	34	8	25.8
ORF_1379719:1381659_forward	lcl|ORF14_NODE_122_length_13546_cov_147.642937_g97_i0:4009:5466	38.636	44	23	3	11	51	224	266	9.7	27.3
ORF_1557336:1557938_reverse	lcl|ORF21_NODE_66_length_21900_cov_151.243601_g57_i0:3842:4444	100	199	0	0	2	200	2	200	3.67e-146	402
ORF_1557336:1557938_reverse	lcl|ORF4_NODE_146_length_11704_cov_88.086146_g117_i0:10284:11702	38	50	29	2	15	62	101	150	0.39	29.6
ORF_1557336:1557938_reverse	lcl|ORF32_NODE_121_length_13602_cov_182.942028_g96_i0:6619:6194	36	50	32	0	14	63	91	140	6.9	25
ORF_214254:216599_forward	lcl|ORF41_NODE_25_length_33481_cov_429.212148_g22_i0:22886:25231	100	780	0	0	2	781	2	781	0	1573
ORF_214254:216599_forward	lcl|ORF56_NODE_58_length_23039_cov_399.917008_g50_i0:15426:14248	24.324	222	134	11	185	380	167	380	1.1	30.8
ORF_214254:216599_forward	lcl|ORF13_NODE_144_length_11738_cov_1025.928492_g115_i0:8825:9082	35.294	51	32	1	700	750	33	82	4.2	26.9
ORF_214254:216599_forward	lcl|ORF59_NODE_98_length_16439_cov_1182.894248_g33_i4:12998:12222	33.333	48	29	1	386	433	86	130	5.7	28.1
ORF_214254:216599_forward	lcl|ORF59_NODE_97_length_16497_cov_1178.720005_g33_i3:13056:12280	33.333	48	29	1	386	433	86	130	5.7	28.1
ORF_214254:216599_forward	lcl|ORF60_NODE_96_length_16607_cov_1170.883718_g33_i2:13166:12390	33.333	48	29	1	386	433	86	130	5.7	28.1
ORF_214254:216599_forward	lcl|ORF60_NODE_95_length_16617_cov_1170.176492_g33_i1:13176:12400	33.333	48	29	1	386	433	86	130	5.7	28.1
ORF_214254:216599_forward	lcl|ORF103_NODE_36_length_30098_cov_818.673170_g33_i0:12998:12222	33.333	48	29	1	386	433	86	130	5.7	28.1
ORF_214254:216599_forward	lcl|ORF145_NODE_1_length_87808_cov_267.138649_g0_i0:14415:9874	30.709	127	67	6	70	190	905	1016	8.3	28.1
ORF_214254:216599_forward	lcl|ORF86_NODE_37_length_30032_cov_192.327417_g34_i0:6317:5322	40.909	44	26	0	703	746	93	136	9.7	27.7
ORF_3192084:3193553_reverse	lcl|ORF9_NODE_238_length_6261_cov_1926.182742_g198_i0:2321:3790	99.796	489	1	0	1	489	1	489	0	986
ORF_3192084:3193553_reverse	lcl|ORF2_NODE_431_length_1394_cov_151.543886_g333_i0:417:1391	71.587	271	76	1	68	337	55	325	1.65e-132	385
ORF_3192084:3193553_reverse	lcl|ORF1_NODE_362_length_2896_cov_21.310053_g272_i0:0:476	63.226	155	57	0	327	481	1	155	1.26e-58	189
ORF_3192084:3193553_reverse	lcl|ORF13_NODE_221_length_6969_cov_133.306022_g181_i0:4217:3366	32.877	73	38	2	315	387	12	73	0.5	30.8
ORF_3192084:3193553_reverse	lcl|ORF77_NODE_22_length_36227_cov_175.590306_g19_i0:20868:20047	30.137	73	48	1	217	289	31	100	0.7	30.4
ORF_3192084:3193553_reverse	lcl|ORF2_NODE_255_length_5324_cov_185.408512_g212_i0:1872:2681	33.803	71	43	4	220	288	13	81	1.6	29.3
ORF_3192084:3193553_reverse	lcl|ORF35_NODE_280_length_4642_cov_6732.574329_g227_i6:4111:3578	34.694	49	27	2	3	51	37	80	3.3	27.7
ORF_3192084:3193553_reverse	lcl|ORF34_NODE_279_length_4645_cov_8972.240183_g227_i5:4111:3578	34.694	49	27	2	3	51	37	80	3.3	27.7
ORF_3192084:3193553_reverse	lcl|ORF19_NODE_278_length_4646_cov_8519.123882_g227_i4:4111:3578	34.694	49	27	2	3	51	37	80	3.3	27.7
ORF_3192084:3193553_reverse	lcl|ORF27_NODE_277_length_4653_cov_8380.484538_g227_i3:4111:3578	34.694	49	27	2	3	51	37	80	3.3	27.7
ORF_3192084:3193553_reverse	lcl|ORF27_NODE_276_length_4653_cov_8897.945775_g227_i2:4111:3578	34.694	49	27	2	3	51	37	80	3.3	27.7
ORF_3192084:3193553_reverse	lcl|ORF27_NODE_275_length_4653_cov_10612.045296_g227_i1:4111:3578	34.694	49	27	2	3	51	37	80	3.3	27.7
ORF_3192084:3193553_reverse	lcl|ORF37_NODE_274_length_4654_cov_9342.101894_g227_i0:4111:3578	34.694	49	27	2	3	51	37	80	3.3	27.7
ORF_3192084:3193553_reverse	lcl|ORF4_NODE_508_length_901_cov_553.636905_g52_i4:900:376	31.646	79	41	3	77	154	99	165	3.3	27.7
ORF_3192084:3193553_reverse	lcl|ORF4_NODE_481_length_1028_cov_1048.277146_g52_i3:1027:503	31.646	79	41	3	77	154	99	165	3.3	27.7
ORF_3192084:3193553_reverse	lcl|ORF1_NODE_406_length_1833_cov_533.577314_g52_i2:0:524	31.646	79	41	3	77	154	99	165	3.3	27.7
ORF_3192084:3193553_reverse	lcl|ORF5_NODE_384_length_2196_cov_260.185012_g52_i1:2195:1671	31.646	79	41	3	77	154	99	165	3.3	27.7
ORF_3192084:3193553_reverse	lcl|ORF1_NODE_61_length_22845_cov_352.017073_g52_i0:0:524	31.646	79	41	3	77	154	99	165	3.3	27.7
ORF_3192084:3193553_reverse	lcl|ORF38_NODE_121_length_13602_cov_182.942028_g96_i0:3696:2443	28.571	119	43	4	60	178	71	147	8.7	26.9
ORF_3298349:3299428_reverse	lcl|ORF9_NODE_63_length_22426_cov_206.921574_g54_i0:19965:21044	100	358	0	0	2	359	2	359	0	707
ORF_3298349:3299428_reverse	lcl|ORF66_NODE_7_length_52478_cov_263.006792_g5_i1:12059:12742	25.225	111	82	1	39	148	6	116	3.19e-06	45.8
ORF_3298349:3299428_reverse	lcl|ORF66_NODE_6_length_52529_cov_262.752363_g5_i0:12059:12742	25.225	111	82	1	39	148	6	116	3.19e-06	45.8
ORF_3298349:3299428_reverse	lcl|ORF11_NODE_84_length_18108_cov_329.861196_g0_i1:3745:6969	31.183	93	60	2	39	131	534	622	4.1e-05	43.9
ORF_3298349:3299428_reverse	lcl|ORF112_NODE_1_length_87808_cov_267.138649_g0_i0:73445:76669	31.183	93	60	2	39	131	534	622	4.1e-05	43.9
ORF_3298349:3299428_reverse	lcl|ORF32_NODE_83_length_18239_cov_75.689185_g73_i0:701:327	36.471	85	50	1	65	149	16	96	0.000116	39.7
ORF_3298349:3299428_reverse	lcl|ORF34_NODE_72_length_20730_cov_153.443708_g63_i0:17857:16592	34.524	84	52	2	46	128	303	384	0.007	36.2
ORF_3298349:3299428_reverse	lcl|ORF24_NODE_123_length_13527_cov_285.516412_g98_i0:5899:3677	30.986	71	45	2	63	131	220	288	0.073	33.5
ORF_3298349:3299428_reverse	lcl|ORF20_NODE_73_length_20501_cov_117.550832_g64_i0:17005:17268	57.143	21	9	0	140	160	22	42	0.36	28.9
ORF_3298349:3299428_reverse	lcl|ORF35_NODE_72_length_20730_cov_153.443708_g63_i0:16420:14564	27.835	97	67	2	53	149	66	159	1.2	29.3
ORF_3298349:3299428_reverse	lcl|ORF33_NODE_23_length_35609_cov_268.687999_g20_i0:14870:17839	27.273	176	82	8	33	188	24	173	2	28.9
ORF_3298349:3299428_reverse	lcl|ORF15_NODE_7_length_52478_cov_263.006792_g5_i1:29121:30251	30.667	75	41	4	292	359	225	295	2.1	28.5
ORF_3298349:3299428_reverse	lcl|ORF15_NODE_6_length_52529_cov_262.752363_g5_i0:29121:30251	30.667	75	41	4	292	359	225	295	2.1	28.5
ORF_3298349:3299428_reverse	lcl|ORF48_NODE_41_length_28312_cov_98.535450_g38_i0:15570:15379	46.429	28	12	1	74	98	1	28	2.6	26.2
ORF_3298349:3299428_reverse	lcl|ORF3_NODE_763_length_471_cov_329313.046341_g656_i0:122:0	40	30	18	0	123	152	11	40	3	25.4
ORF_3298349:3299428_reverse	lcl|ORF75_NODE_23_length_35609_cov_268.687999_g20_i0:18521:17931	41.935	31	18	0	107	137	6	36	3.6	27.3
ORF_3298349:3299428_reverse	lcl|ORF3_NODE_604_length_646_cov_5.476923_g499_i0:643:2	34.409	93	49	3	33	121	93	177	3.8	27.3
ORF_3713427:3714839_forward	lcl|ORF29_NODE_88_length_17766_cov_184.638520_g75_i0:16231:14819	100	469	0	0	2	470	2	470	0	956
ORF_3713427:3714839_forward	lcl|ORF1_NODE_438_length_1335_cov_21.127943_g340_i0:0:1334	36.478	318	167	9	21	337	136	419	4.7e-44	159
ORF_3713427:3714839_forward	lcl|ORF59_NODE_66_length_21900_cov_151.243601_g57_i0:4008:2599	30.286	350	212	5	55	392	81	410	1.28e-37	141
ORF_3713427:3714839_forward	lcl|ORF37_NODE_74_length_20120_cov_8690.252455_g39_i1:6393:5035	31.448	442	259	16	39	462	36	451	2.97e-36	137
ORF_3713427:3714839_forward	lcl|ORF46_NODE_1_length_87808_cov_267.138649_g0_i0:19360:20745	27.195	353	218	10	121	460	131	457	7.87e-17	80.9
ORF_3713427:3714839_forward	lcl|ORF20_NODE_121_length_13602_cov_182.942028_g96_i0:9539:10168	29.648	199	109	8	259	451	22	195	5.08e-14	69.3
ORF_3713427:3714839_forward	lcl|ORF3_NODE_151_length_11229_cov_366.203797_g122_i0:2583:4112	26.183	317	207	12	99	401	146	449	5.45e-08	53.1
ORF_3713427:3714839_forward	lcl|ORF3_NODE_241_length_6049_cov_120.477288_g201_i0:2262:3404	30	60	36	2	134	187	275	334	0.023	35
ORF_3713427:3714839_forward	lcl|ORF2_NODE_3411_length_216_cov_3.303226_g3304_i0:2:214	55	20	9	0	252	271	21	40	0.23	29.6
ORF_3713427:3714839_forward	lcl|ORF20_NODE_84_length_18108_cov_329.861196_g0_i1:14378:15676	36.667	30	19	0	254	283	330	359	1	30
ORF_3713427:3714839_forward	lcl|ORF37_NODE_1_length_87808_cov_267.138649_g0_i0:84078:85376	36.667	30	19	0	254	283	330	359	1	30
ORF_3713427:3714839_forward	lcl|ORF19_NODE_24_length_35456_cov_331.964543_g21_i0:10798:12621	31.148	122	64	5	270	379	143	256	7.7	27.3
ORF_3713427:3714839_forward	lcl|ORF3_NODE_3390_length_217_cov_0.820513_g3283_i0:215:138	61.538	13	5	0	129	141	11	23	8.6	23.9
ORF_3713427:3714839_forward	lcl|ORF3_NODE_630_length_608_cov_6.771481_g524_i0:488:0	37.5	24	15	0	116	139	89	112	8.7	26.6
ORF_3716955:3718877_forward	lcl|ORF30_NODE_88_length_17766_cov_184.638520_g75_i0:12703:10781	100	639	0	0	2	640	2	640	0	1222
ORF_3716955:3718877_forward	lcl|ORF26_NODE_148_length_11677_cov_191.386191_g119_i0:1125:538	39.583	48	27	1	224	271	38	83	1.6	29.3
ORF_3716955:3718877_forward	lcl|ORF46_NODE_2_length_76323_cov_374.010582_g1_i0:3688:7323	31.343	67	43	1	47	110	990	1056	2.1	29.6
ORF_3716955:3718877_forward	lcl|ORF13_NODE_45_length_25769_cov_130.304574_g42_i0:4603:6447	30.508	118	60	5	282	388	45	151	2.3	29.6
ORF_3716955:3718877_forward	lcl|ORF2_NODE_1913_length_241_cov_1.566667_g1806_i0:240:1	35.185	54	34	1	229	282	26	78	3	26.9
ORF_3716955:3718877_forward	lcl|ORF16_NODE_418_length_1572_cov_42.217737_g320_i0:977:798	38.71	31	19	0	524	554	9	39	4	26.2
ORF_3716955:3718877_forward	lcl|ORF5_NODE_4196_length_206_cov_1.089655_g4089_i0:203:42	48.148	27	13	1	109	134	9	35	5.7	25.4
ORF_3716955:3718877_forward	lcl|ORF28_NODE_71_length_20736_cov_82.396856_g62_i0:16889:16629	38.144	97	28	7	5	97	17	85	6	26.2
ORF_4002140:4003402_reverse	lcl|ORF30_NODE_27_length_32126_cov_67.817558_g24_i0:4538:5800	100	419	0	0	2	420	2	420	0	850
ORF_4002140:4003402_reverse	lcl|ORF73_NODE_27_length_32126_cov_67.817558_g24_i0:16055:14871	40.199	403	212	7	35	420	4	394	1.52e-86	267
ORF_4002140:4003402_reverse	lcl|ORF3_NODE_215_length_7321_cov_267.352479_g175_i0:3834:5120	39.036	415	207	7	37	420	29	428	1.61e-81	255
ORF_4002140:4003402_reverse	lcl|ORF17_NODE_191_length_8630_cov_594.873031_g157_i0:7656:6400	37.653	409	233	10	32	420	11	417	7.16e-74	235
ORF_4002140:4003402_reverse	lcl|ORF24_NODE_132_length_12916_cov_481.088292_g104_i0:2343:1099	34.177	395	245	9	34	417	21	411	5.26e-50	172
ORF_4002140:4003402_reverse	lcl|ORF44_NODE_58_length_23039_cov_399.917008_g50_i0:10444:9107	27.4	427	258	10	40	418	22	444	2.88e-24	102
ORF_4002140:4003402_reverse	lcl|ORF31_NODE_40_length_29640_cov_310.435681_g37_i0:4724:6025	26.667	300	164	9	114	382	112	386	9.02e-13	67.8
ORF_4002140:4003402_reverse	lcl|ORF2_NODE_1454_length_275_cov_1.196262_g1347_i0:274:2	43.373	83	46	1	267	348	8	90	1.36e-12	61.6
ORF_4002140:4003402_reverse	lcl|ORF1_NODE_4817_length_193_cov_2.909091_g4710_i0:192:1	49.206	63	32	0	96	158	1	63	1.05e-11	58.5
ORF_4002140:4003402_reverse	lcl|ORF1_NODE_2080_length_238_cov_1.446328_g1973_i0:0:236	37.975	79	49	0	295	373	1	79	1.29e-10	55.8
ORF_4002140:4003402_reverse	lcl|ORF30_NODE_107_length_15053_cov_166.379402_g89_i0:13307:12060	24.868	189	104	6	261	414	212	397	1.75e-08	54.3
ORF_4002140:4003402_reverse	lcl|ORF2_NODE_1458_length_274_cov_2.957746_g1351_i0:1:273	45.283	53	29	0	106	158	9	61	2.46e-08	49.7
ORF_4002140:4003402_reverse	lcl|ORF5_NODE_414_length_1603_cov_22.111543_g316_i0:302:0	58.974	39	15	1	365	403	64	101	7.69e-07	45.8
ORF_4002140:4003402_reverse	lcl|ORF36_NODE_8_length_43990_cov_242.496938_g2_i1:37109:42316	39.08	87	44	3	81	165	248	327	1.39e-05	45.8
ORF_4002140:4003402_reverse	lcl|ORF64_NODE_3_length_62788_cov_290.573947_g2_i0:55907:61114	39.08	87	44	3	81	165	248	327	1.39e-05	45.8
ORF_4002140:4003402_reverse	lcl|ORF2_NODE_256_length_5317_cov_35.101979_g213_i0:2214:5315	32.075	106	43	4	72	154	167	266	0.005	37.4
ORF_4002140:4003402_reverse	lcl|ORF54_NODE_3_length_62788_cov_290.573947_g2_i0:17429:23833	31.818	66	42	1	115	180	196	258	0.006	37.4
ORF_4002140:4003402_reverse	lcl|ORF28_NODE_21_length_36319_cov_239.517265_g18_i0:4262:5602	43.59	39	22	0	115	153	170	208	0.039	34.3
ORF_4002140:4003402_reverse	lcl|ORF101_NODE_22_length_36227_cov_175.590306_g19_i0:8789:2460	38.462	39	24	0	115	153	178	216	0.042	34.7
ORF_4002140:4003402_reverse	lcl|ORF85_NODE_5_length_55071_cov_520.314906_g4_i0:39526:33146	43.59	39	22	0	115	153	220	258	0.05	34.3
ORF_4002140:4003402_reverse	lcl|ORF21_NODE_91_length_16968_cov_203.905365_g78_i0:6374:7453	31.618	136	75	7	277	408	211	332	0.071	33.5
ORF_4002140:4003402_reverse	lcl|ORF2_NODE_5_length_55071_cov_520.314906_g4_i0:3855:9374	45.946	37	20	0	115	151	211	247	0.11	33.1
ORF_4002140:4003402_reverse	lcl|ORF2_NODE_181_length_9442_cov_64.762925_g148_i0:2049:5150	30	70	44	3	115	183	152	217	0.2	32.3
ORF_4002140:4003402_reverse	lcl|ORF2_NODE_80_length_18777_cov_534.875668_g70_i0:5637:11426	32.308	65	39	2	115	178	318	378	0.22	32.3
ORF_4002140:4003402_reverse	lcl|ORF2_NODE_228_length_6813_cov_36.470083_g188_i0:2545:6810	37.5	40	25	0	115	154	243	282	0.29	32
ORF_4002140:4003402_reverse	lcl|ORF80_NODE_23_length_35609_cov_268.687999_g20_i0:1265:45	24.121	199	113	10	109	295	64	236	0.43	31.2
ORF_4002140:4003402_reverse	lcl|ORF25_NODE_28_length_31882_cov_363.674963_g25_i0:25867:27204	40.909	44	21	1	159	202	396	434	0.44	31.2
ORF_4002140:4003402_reverse	lcl|ORF40_NODE_5_length_55071_cov_520.314906_g4_i0:9359:13846	30	60	31	2	115	173	183	232	0.67	30.8
ORF_4002140:4003402_reverse	lcl|ORF1_NODE_247_length_5706_cov_27.648007_g205_i0:57:5705	38.889	36	22	0	115	150	186	221	1.1	30
ORF_4002140:4003402_reverse	lcl|ORF14_NODE_80_length_18777_cov_534.875668_g70_i0:11408:16039	33.333	63	31	2	115	173	202	257	1.3	29.6
ORF_4002140:4003402_reverse	lcl|ORF11_NODE_269_length_4801_cov_91.379536_g224_i0:2906:3259	29.63	54	33	1	4	52	50	103	1.3	28.1
ORF_4002140:4003402_reverse	lcl|ORF91_NODE_5_length_55071_cov_520.314906_g4_i0:24403:18023	34.286	35	23	0	115	149	184	218	1.7	29.3
ORF_4002140:4003402_reverse	lcl|ORF41_NODE_35_length_30135_cov_250.829620_g32_i0:11909:13171	38.462	39	23	1	123	160	175	213	2.5	28.5
ORF_4002140:4003402_reverse	lcl|ORF58_NODE_60_length_23021_cov_177.339678_g43_i3:20222:19293	33.333	72	39	2	39	103	135	204	3	28.1
ORF_4002140:4003402_reverse	lcl|ORF53_NODE_32_length_30672_cov_443.804351_g29_i0:12404:10878	72.222	18	5	0	14	31	80	97	3.1	28.5
ORF_4002140:4003402_reverse	lcl|ORF10_NODE_2_length_76323_cov_374.010582_g1_i0:17103:18059	26.718	131	69	4	180	302	191	302	5.4	27.3
ORF_4002140:4003402_reverse	lcl|ORF8_NODE_13_length_40539_cov_443.542764_g10_i0:15513:15911	71.429	14	4	0	103	116	23	36	5.7	26.6
ORF_4002140:4003402_reverse	lcl|ORF9_NODE_80_length_18777_cov_534.875668_g70_i0:15922:18774	27.273	66	45	2	115	180	240	302	6.1	27.3
ORF_4002140:4003402_reverse	lcl|ORF42_NODE_35_length_30135_cov_250.829620_g32_i0:13172:14518	36.842	38	23	1	123	159	201	238	7.2	26.9
ORF_4002140:4003402_reverse	lcl|ORF5_NODE_261_length_5131_cov_1443.947535_g155_i1:1039:2223	31.148	61	41	1	106	165	305	365	7.9	26.9
ORF_4002140:4003402_reverse	lcl|ORF25_NODE_189_length_8744_cov_356.430151_g155_i0:7704:6520	31.148	61	41	1	106	165	305	365	7.9	26.9
ORF_4002140:4003402_reverse	lcl|ORF31_NODE_103_length_15621_cov_8326.379306_g39_i3:2285:1566	28.571	105	60	4	90	179	49	153	8.5	26.6
ORF_4021857:4023419_forward	lcl|ORF44_NODE_102_length_15822_cov_800.264767_g85_i0:15819:14707	100	370	0	0	151	520	1	370	0	759
ORF_4021857:4023419_forward	lcl|ORF220_NODE_1_length_87808_cov_267.138649_g0_i0:15754:14459	29.524	105	71	1	336	440	221	322	1.32e-05	45.8
ORF_4021857:4023419_forward	lcl|ORF57_NODE_58_length_23039_cov_399.917008_g50_i0:14247:13558	40.323	62	36	1	338	398	38	99	3.95e-05	43.5
ORF_4021857:4023419_forward	lcl|ORF29_NODE_57_length_23158_cov_128.820626_g49_i0:17047:17658	35.443	79	47	1	333	407	5	83	8.26e-05	42
ORF_4021857:4023419_forward	lcl|ORF29_NODE_17_length_39151_cov_395.405705_g14_i0:20743:21435	35	60	39	0	337	396	41	100	0.00023	41.2
ORF_4021857:4023419_forward	lcl|ORF93_NODE_46_length_25581_cov_153.062892_g43_i0:22183:20933	31.481	54	37	0	336	389	23	76	0.001	39.3
ORF_4021857:4023419_forward	lcl|ORF20_NODE_41_length_28312_cov_98.535450_g38_i0:9094:9744	41.176	51	30	0	335	385	31	81	0.004	37.4
ORF_4021857:4023419_forward	lcl|ORF15_NODE_203_length_8132_cov_123.509354_g164_i0:4509:3655	27.679	112	79	1	341	450	100	211	0.006	37
ORF_4021857:4023419_forward	lcl|ORF23_NODE_68_length_21151_cov_158.280702_g59_i0:4448:5623	27.586	58	42	0	337	394	199	256	0.013	36.2
ORF_4021857:4023419_forward	lcl|ORF65_NODE_61_length_22845_cov_352.017073_g52_i0:7440:6721	30.612	98	58	3	332	420	44	140	0.014	35.4
ORF_4021857:4023419_forward	lcl|ORF25_NODE_64_length_22418_cov_180.115266_g55_i0:9323:10306	37.778	45	28	0	337	381	135	179	0.028	35
ORF_4021857:4023419_forward	lcl|ORF8_NODE_22_length_36227_cov_175.590306_g19_i0:15057:15788	33.333	54	36	0	332	385	32	85	0.041	34.3
ORF_4021857:4023419_forward	lcl|ORF11_NODE_211_length_7658_cov_112.431486_g172_i0:3185:3838	25.503	149	99	4	338	477	15	160	0.055	33.5
ORF_4021857:4023419_forward	lcl|ORF78_NODE_38_length_29914_cov_389.709644_g35_i0:15172:14558	31.25	64	43	1	342	404	26	89	0.056	33.5
ORF_4021857:4023419_forward	lcl|ORF42_NODE_66_length_21900_cov_151.243601_g57_i0:18445:17699	22.905	179	109	5	338	489	67	243	0.057	33.9
ORF_4021857:4023419_forward	lcl|ORF15_NODE_27_length_32126_cov_67.817558_g24_i0:3964:4575	32.558	86	48	3	338	417	14	95	0.072	33.1
ORF_4021857:4023419_forward	lcl|ORF72_NODE_41_length_28312_cov_98.535450_g38_i0:1418:783	26.126	111	67	3	338	439	18	122	0.085	33.1
ORF_4021857:4023419_forward	lcl|ORF7_NODE_253_length_5408_cov_65.598279_g210_i0:1649:2563	27.083	96	66	1	332	423	102	197	0.11	33.1
ORF_4021857:4023419_forward	lcl|ORF21_NODE_103_length_15621_cov_8326.379306_g39_i3:5816:8281	33.333	48	32	0	331	378	434	481	0.13	33.5
ORF_4021857:4023419_forward	lcl|ORF2_NODE_101_length_15925_cov_266.853001_g84_i0:3348:4058	32.836	67	44	1	333	398	35	101	0.24	32
ORF_4021857:4023419_forward	lcl|ORF25_NODE_134_length_12796_cov_108.871535_g106_i0:11297:10650	31.373	51	35	0	339	389	29	79	0.25	31.6
ORF_4021857:4023419_forward	lcl|ORF79_NODE_19_length_37800_cov_272.291900_g16_i0:14177:13365	28.571	77	49	1	325	395	39	115	0.26	32
ORF_4021857:4023419_forward	lcl|ORF89_NODE_11_length_41475_cov_266.275897_g8_i0:41472:40834	40.541	37	22	0	363	399	62	98	0.3	31.2
ORF_4021857:4023419_forward	lcl|ORF2_NODE_217_length_7176_cov_40.399859_g177_i0:2031:2876	38.298	47	29	0	342	388	99	145	0.54	30.8
ORF_4021857:4023419_forward	lcl|ORF25_NODE_45_length_25769_cov_130.304574_g42_i0:6434:7036	32	50	30	1	335	380	10	59	1.1	29.6
ORF_4021857:4023419_forward	lcl|ORF48_NODE_57_length_23158_cov_128.820626_g49_i0:19059:18292	33.962	53	35	0	337	389	17	69	1.4	29.3
ORF_4021857:4023419_forward	lcl|ORF39_NODE_118_length_13723_cov_499.948104_g94_i0:7373:6564	33.929	56	34	2	337	391	60	113	2	28.9
ORF_4021857:4023419_forward	lcl|ORF12_NODE_140_length_12133_cov_195.441932_g112_i0:53:2026	41.667	48	26	2	244	290	410	456	3.6	28.5
ORF_4021857:4023419_forward	lcl|ORF46_NODE_13_length_40539_cov_443.542764_g10_i0:3776:4513	34.043	47	31	0	339	385	52	98	3.9	28.1
ORF_4021857:4023419_forward	lcl|ORF3_NODE_4743_length_197_cov_2.808824_g4636_i0:104:0	52	25	12	0	93	117	4	28	3.9	25.4
ORF_4021857:4023419_forward	lcl|ORF31_NODE_3_length_62788_cov_290.573947_g2_i0:11362:13596	41.176	34	20	0	354	387	32	65	5.3	28.1
ORF_4021857:4023419_forward	lcl|ORF21_NODE_204_length_7933_cov_148.362297_g165_i0:5011:4427	29.091	55	38	1	338	392	19	72	5.5	27.3
ORF_4021857:4023419_forward	lcl|ORF20_NODE_7_length_52478_cov_263.006792_g5_i1:43779:44420	29.231	65	44	1	188	250	9	73	5.9	27.3
ORF_4021857:4023419_forward	lcl|ORF20_NODE_6_length_52529_cov_262.752363_g5_i0:43779:44420	29.231	65	44	1	188	250	9	73	5.9	27.3
ORF_4021857:4023419_forward	lcl|ORF57_NODE_35_length_30135_cov_250.829620_g32_i0:19736:18594	28.75	80	56	1	310	389	175	253	7.1	27.3
ORF_4021857:4023419_forward	lcl|ORF56_NODE_61_length_22845_cov_352.017073_g52_i0:14386:13577	58.824	17	7	0	157	173	1	17	9	26.9
ORF_4021857:4023419_forward	lcl|ORF36_NODE_70_length_20758_cov_876.990820_g61_i0:18434:17775	44	25	14	0	373	397	63	87	9.4	26.9
ORF_4021857:4023419_forward	lcl|ORF48_NODE_55_length_23327_cov_667.294206_g48_i1:6964:6653	44.828	29	12	1	351	375	5	33	9.5	25.8
ORF_4021857:4023419_forward	lcl|ORF82_NODE_54_length_23429_cov_664.386725_g48_i0:7043:6732	44.828	29	12	1	351	375	5	33	9.5	25.8
ORF_4021857:4023419_forward	lcl|ORF9_NODE_72_length_20730_cov_153.443708_g63_i0:2128:2499	42.308	26	15	0	220	245	95	120	9.7	26.2
ORF_4091010:4094006_reverse	lcl|ORF8_NODE_192_length_8582_cov_273.383171_g142_i3:164:3160	100	997	0	0	2	998	2	998	0	2007
ORF_4091010:4094006_reverse	lcl|ORF13_NODE_175_length_9731_cov_3121.226060_g142_i2:1313:4309	100	997	0	0	2	998	2	998	0	2007
ORF_4091010:4094006_reverse	lcl|ORF3_NODE_174_length_9780_cov_1767.298282_g142_i1:1362:4358	100	997	0	0	2	998	2	998	0	2007
ORF_4091010:4094006_reverse	lcl|ORF3_NODE_173_length_9780_cov_1812.008026_g142_i0:1362:4358	100	997	0	0	2	998	2	998	0	2007
ORF_4091010:4094006_reverse	lcl|ORF30_NODE_157_length_10826_cov_3803.065026_g128_i0:3219:2290	35.385	65	35	3	143	200	216	280	0.49	32
ORF_4091010:4094006_reverse	lcl|ORF27_NODE_231_length_6645_cov_272.717041_g191_i0:6000:5314	33.333	54	36	0	730	783	94	147	1	30.8
ORF_4091010:4094006_reverse	lcl|ORF24_NODE_38_length_29914_cov_389.709644_g35_i0:3698:7498	29.851	67	36	1	613	668	836	902	1.3	31.2
ORF_4091010:4094006_reverse	lcl|ORF3_NODE_623_length_617_cov_10.535971_g517_i0:431:616	37.5	32	20	0	812	843	30	61	2.4	27.3
ORF_4091010:4094006_reverse	lcl|ORF24_NODE_80_length_18777_cov_534.875668_g70_i0:2412:1573	32.53	83	46	2	380	462	166	238	2.4	29.6
ORF_4091010:4094006_reverse	lcl|ORF24_NODE_80_length_18777_cov_534.875668_g70_i0:2412:1573	37.288	59	29	2	407	459	107	163	5.5	28.5
ORF_4091010:4094006_reverse	lcl|ORF25_NODE_40_length_29640_cov_310.435681_g37_i0:22180:23385	42.424	33	18	1	497	528	331	363	2.9	29.6
ORF_4091010:4094006_reverse	lcl|ORF15_NODE_87_length_17783_cov_333.096829_g74_i0:8855:9076	50	22	11	0	38	59	22	43	3	27.3
ORF_4091010:4094006_reverse	lcl|ORF3_NODE_190_length_8705_cov_1392.075312_g156_i0:3978:5849	26.515	132	81	6	843	958	316	447	6.8	28.9
ORF_4091010:4094006_reverse	lcl|ORF10_NODE_72_length_20730_cov_153.443708_g63_i0:4960:6033	63.636	22	8	0	280	301	187	208	7	28.5
ORF_4091010:4094006_reverse	lcl|ORF40_NODE_33_length_30489_cov_235.791179_g30_i0:27073:28008	26.471	102	65	3	776	867	97	198	8.5	28.1
ORF_4132188:4133507_forward	lcl|ORF73_NODE_7_length_52478_cov_263.006792_g5_i1:20819:22138	99.772	439	1	0	1	439	1	439	0	897
ORF_4132188:4133507_forward	lcl|ORF73_NODE_6_length_52529_cov_262.752363_g5_i0:20819:22138	99.772	439	1	0	1	439	1	439	0	897
ORF_4132188:4133507_forward	lcl|ORF11_NODE_65_length_22058_cov_185.868846_g56_i0:4528:5463	25.085	295	200	7	123	412	30	308	1.47e-10	60.5
ORF_4132188:4133507_forward	lcl|ORF42_NODE_16_length_39248_cov_262.220941_g13_i0:13958:14938	36.364	88	56	0	122	209	38	125	1.74e-07	50.8
ORF_4132188:4133507_forward	lcl|ORF2_NODE_221_length_6969_cov_133.306022_g181_i0:435:1781	23.765	324	194	12	117	420	121	411	0.000761	40
ORF_4132188:4133507_forward	lcl|ORF9_NODE_39_length_29819_cov_255.454668_g36_i0:18033:19034	39.623	53	29	2	87	136	144	196	0.89	30
ORF_4132188:4133507_forward	lcl|ORF60_NODE_136_length_12557_cov_189.396607_g108_i0:12107:10998	26.946	167	82	6	13	144	65	226	5.2	27.7
ORF_4132188:4133507_forward	lcl|ORF55_NODE_20_length_36566_cov_254.571839_g17_i0:31232:32266	29.167	48	34	0	91	138	226	273	5.9	27.3
ORF_4132188:4133507_forward	lcl|ORF1_NODE_2780_length_227_cov_0.771084_g2673_i0:2:226	40	25	15	0	27	51	38	62	8.4	25
ORF_4132188:4133507_forward	lcl|ORF8_NODE_99_length_16355_cov_164.792193_g82_i0:2854:3813	34.848	66	40	2	327	392	57	119	8.5	26.9
ORF_4335338:4336528_reverse	lcl|ORF8_NODE_70_length_20758_cov_876.990820_g61_i0:16383:17573	100	395	0	0	2	396	2	396	0	801
ORF_4335338:4336528_reverse	lcl|ORF24_NODE_269_length_4801_cov_91.379536_g224_i0:3535:3152	41.026	39	20	1	30	68	51	86	0.097	31.6
ORF_4335338:4336528_reverse	lcl|ORF10_NODE_229_length_6776_cov_237.350112_g189_i0:6773:3495	48.649	37	17	1	160	194	61	97	0.45	31.2
ORF_4335338:4336528_reverse	lcl|ORF22_NODE_80_length_18777_cov_534.875668_g70_i0:1999:899	51.613	31	15	0	24	54	71	101	0.51	30.8
ORF_4335338:4336528_reverse	lcl|ORF35_NODE_11_length_41475_cov_266.275897_g8_i0:38428:39033	31.343	67	42	2	216	282	127	189	0.97	29.3
ORF_4335338:4336528_reverse	lcl|ORF33_NODE_85_length_18002_cov_440.218773_g1_i1:17186:17494	36.667	60	31	1	43	95	34	93	2.9	26.9
ORF_4335338:4336528_reverse	lcl|ORF42_NODE_2_length_76323_cov_374.010582_g1_i0:75507:75815	36.667	60	31	1	43	95	34	93	2.9	26.9
ORF_4335338:4336528_reverse	lcl|ORF16_NODE_22_length_36227_cov_175.590306_g19_i0:28059:31625	41.667	36	19	1	161	194	17	52	3.1	28.5
ORF_4335338:4336528_reverse	lcl|ORF6_NODE_212_length_7560_cov_2151.548473_g173_i0:526:2808	28.205	78	54	1	42	117	358	435	5.1	27.7
ORF_4335338:4336528_reverse	lcl|ORF5_NODE_709_length_523_cov_2.738095_g602_i0:408:274	33.333	30	20	0	9	38	7	36	6.3	24.6
ORF_4335338:4336528_reverse	lcl|ORF1_NODE_4749_length_197_cov_2.566176_g4642_i0:17:196	53.846	13	6	0	5	17	45	57	9	24.6

## Sheet: new_in_anyinit
qseqid	sseqid	pident	length	mismatch	gapopen	qstart	qend	sstart	send	evalue	bitscore
ORF_104947:105810_reverse	lcl|ORF11_NODE_83_length_18239_cov_75.689185_g73_i0:16447:17301	99.648	284	1	0	4	287	1	284	0	560
ORF_104947:105810_reverse	lcl|ORF11_NODE_216_length_7199_cov_169.865649_g176_i0:5441:5797	31.707	41	28	0	102	142	53	93	0.045	32
ORF_104947:105810_reverse	lcl|ORF17_NODE_195_length_8320_cov_40.853130_g159_i0:7440:6433	45.714	35	18	1	150	184	261	294	1.4	28.5
ORF_104947:105810_reverse	lcl|ORF7_NODE_155_length_10885_cov_130.965447_g126_i0:9717:10511	27.957	93	60	2	80	169	26	114	1.6	28.1
ORF_104947:105810_reverse	lcl|ORF8_NODE_25_length_33481_cov_429.212148_g22_i0:19824:20135	28.09	89	46	2	153	240	13	84	2.7	26.6
ORF_104947:105810_reverse	lcl|ORF42_NODE_129_length_13262_cov_319.222407_g77_i2:12074:11592	42.105	38	22	0	32	69	85	122	4.1	26.6
ORF_104947:105810_reverse	lcl|ORF44_NODE_125_length_13445_cov_12536.541841_g77_i1:12074:11592	42.105	38	22	0	32	69	85	122	4.1	26.6
ORF_104947:105810_reverse	lcl|ORF35_NODE_90_length_17442_cov_299.553938_g77_i0:12074:11592	42.105	38	22	0	32	69	85	122	4.1	26.6
ORF_104947:105810_reverse	lcl|ORF12_NODE_124_length_13512_cov_12470.663594_g39_i4:4477:5532	35.616	73	41	3	117	188	161	228	4.7	26.9
ORF_104947:105810_reverse	lcl|ORF31_NODE_85_length_18002_cov_440.218773_g1_i1:8996:9484	62.5	24	5	2	6	29	100	119	6.5	25.8
ORF_104947:105810_reverse	lcl|ORF35_NODE_2_length_76323_cov_374.010582_g1_i0:67317:67805	62.5	24	5	2	6	29	100	119	6.5	25.8
ORF_104947:105810_reverse	lcl|ORF17_NODE_85_length_18002_cov_440.218773_g1_i1:1465:3336	31.707	82	38	5	208	274	39	117	6.6	26.6
ORF_104947:105810_reverse	lcl|ORF115_NODE_2_length_76323_cov_374.010582_g1_i0:59786:61657	31.707	82	38	5	208	274	39	117	6.6	26.6
ORF_104947:105810_reverse	lcl|ORF18_NODE_55_length_23327_cov_667.294206_g48_i1:3796:3933	53.333	15	7	0	28	42	31	45	7	23.9
ORF_104947:105810_reverse	lcl|ORF32_NODE_54_length_23429_cov_664.386725_g48_i0:3875:4012	53.333	15	7	0	28	42	31	45	7	23.9
ORF_104947:105810_reverse	lcl|ORF2_NODE_1186_length_314_cov_1.691700_g1079_i0:2:205	47.059	17	9	0	271	287	47	63	7.2	24.6
ORF_1075075:1075662_reverse	lcl|ORF77_NODE_38_length_29914_cov_389.709644_g35_i0:13588:12410	100	177	0	0	19	195	216	392	2.09e-120	344
ORF_1075075:1075662_reverse	lcl|ORF1_NODE_3162_length_220_cov_3.220126_g3055_i0:18:218	28.571	35	25	0	91	125	32	66	3.9	24.6
ORF_1075075:1075662_reverse	lcl|ORF13_NODE_80_length_18777_cov_534.875668_g70_i0:11423:16039	28.571	70	25	2	13	64	23	85	3.9	26.6
ORF_1075075:1075662_reverse	lcl|ORF51_NODE_27_length_32126_cov_67.817558_g24_i0:22435:22079	41.176	34	19	1	24	57	10	42	5.7	25
ORF_1075075:1075662_reverse	lcl|ORF22_NODE_226_length_6865_cov_48.500735_g186_i0:4264:3512	50	24	12	0	126	149	133	156	5.9	25.8
ORF_1075075:1075662_reverse	lcl|ORF5_NODE_228_length_6813_cov_36.470083_g188_i0:2804:2472	61.905	21	8	0	131	151	46	66	7.3	24.6
ORF_1095047:1095517_reverse	lcl|ORF54_NODE_73_length_20501_cov_117.550832_g64_i0:17555:17151	30.263	76	43	3	19	88	20	91	1.7	26.6
ORF_1095047:1095517_reverse	lcl|ORF29_NODE_29_length_31370_cov_363.233735_g26_i0:26356:27645	35.294	34	22	0	43	76	225	258	4.7	25.8
ORF_1095047:1095517_reverse	lcl|ORF38_NODE_99_length_16355_cov_164.792193_g82_i0:12788:11139	31.034	58	28	2	31	79	119	173	4.7	25.8
ORF_1095047:1095517_reverse	lcl|ORF2_NODE_166_length_10133_cov_70.026211_g135_i0:2097:3296	32.308	65	36	1	99	155	17	81	6.2	25.4
ORF_1095047:1095517_reverse	lcl|ORF9_NODE_128_length_13318_cov_282.392774_g101_i0:4691:5518	42.308	26	15	0	19	44	185	210	7.7	25
ORF_1095047:1095517_reverse	lcl|ORF29_NODE_60_length_23021_cov_177.339678_g43_i3:8945:9358	50	24	12	0	33	56	80	103	9.4	24.3
ORF_1680143:1680568_reverse	lcl|ORF3_NODE_127_length_13342_cov_252.345004_g100_i0:3807:4019	56.522	23	8	1	110	132	39	59	7.7	23.5
ORF_1733676:1734110_reverse	lcl|ORF9_NODE_7_length_52478_cov_263.006792_g5_i1:15204:15551	35.294	34	22	0	32	65	71	104	1.3	26.6
ORF_1733676:1734110_reverse	lcl|ORF9_NODE_6_length_52529_cov_262.752363_g5_i0:15204:15551	35.294	34	22	0	32	65	71	104	1.3	26.6
ORF_1733676:1734110_reverse	lcl|ORF32_NODE_78_length_19235_cov_135.306874_g68_i0:13627:13193	42.105	38	17	1	69	106	13	45	2.3	25.8
ORF_1733676:1734110_reverse	lcl|ORF5_NODE_341_length_3682_cov_8.435239_g253_i0:3673:2666	36	50	30	2	33	80	164	213	2.6	26.2
ORF_1733676:1734110_reverse	lcl|ORF11_NODE_261_length_5131_cov_1443.947535_g155_i1:2367:1972	41.379	29	17	0	12	40	68	96	3.8	25
ORF_1733676:1734110_reverse	lcl|ORF9_NODE_189_length_8744_cov_356.430151_g155_i0:6376:6771	41.379	29	17	0	12	40	68	96	3.8	25
ORF_1733676:1734110_reverse	lcl|ORF9_NODE_215_length_7321_cov_267.352479_g175_i0:2757:2305	31.818	44	30	0	94	137	29	72	8	24.3
ORF_1958092:1958697_forward	lcl|ORF15_NODE_223_length_6943_cov_149.090090_g183_i0:4967:3834	37.179	78	39	4	24	99	224	293	0.98	28.5
ORF_1958092:1958697_forward	lcl|ORF82_NODE_5_length_55071_cov_520.314906_g4_i0:39490:33146	45.714	35	14	1	98	127	981	1015	5.8	26.2
ORF_1958092:1958697_forward	lcl|ORF14_NODE_160_length_10718_cov_15604.388477_g39_i6:113:1270	40.541	37	22	0	7	43	346	382	6.5	25.8
ORF_1958092:1958697_forward	lcl|ORF69_NODE_42_length_27537_cov_168.789671_g39_i0:27423:26266	40.541	37	22	0	7	43	346	382	6.5	25.8
ORF_1958092:1958697_forward	lcl|ORF31_NODE_165_length_10234_cov_156.664996_g134_i0:8089:7265	36	50	31	1	123	172	128	176	6.6	25.8
ORF_1958092:1958697_forward	lcl|ORF52_NODE_13_length_40539_cov_443.542764_g10_i0:3776:4513	32.308	65	42	2	106	169	24	87	6.8	25.4
ORF_2830724:2831131_forward	lcl|ORF60_NODE_5_length_55071_cov_520.314906_g4_i0:52301:52095	35.897	39	23	1	97	133	6	44	1.9	25
ORF_2830724:2831131_forward	lcl|ORF64_NODE_28_length_31882_cov_363.674963_g25_i0:17822:16854	23.684	76	53	2	32	107	248	318	3.5	25.8
ORF_2911505:2912077_reverse	lcl|ORF22_NODE_190_length_8705_cov_1392.075312_g156_i0:3765:3118	31.373	102	58	3	4	103	5	96	0.58	28.5
ORF_2911505:2912077_reverse	lcl|ORF76_NODE_23_length_35609_cov_268.687999_g20_i0:13721:13566	43.243	37	19	1	60	96	17	51	0.78	26.2
ORF_2911505:2912077_reverse	lcl|ORF37_NODE_26_length_33086_cov_188.250477_g23_i0:9620:10924	29.747	158	82	8	10	145	253	403	1.8	27.3
ORF_2911505:2912077_reverse	lcl|ORF10_NODE_20_length_36566_cov_254.571839_g17_i0:11961:13901	24.359	78	57	1	106	183	130	205	2.7	26.9
ORF_2911505:2912077_reverse	lcl|ORF45_NODE_89_length_17563_cov_370.949549_g76_i0:4967:3609	31.944	72	44	2	67	134	15	85	2.9	26.9
ORF_2911505:2912077_reverse	lcl|ORF4_NODE_357_length_3064_cov_118.423243_g268_i0:1063:2193	30.667	75	44	3	105	175	173	243	3.8	26.6
ORF_2911505:2912077_reverse	lcl|ORF2_NODE_1822_length_246_cov_1.194595_g1715_i0:192:1	34.694	49	30	1	74	120	11	59	5.2	24.3
ORF_2911505:2912077_reverse	lcl|ORF32_NODE_81_length_18713_cov_182.337497_g71_i0:14457:13420	47.059	34	17	1	61	93	15	48	9.7	25
ORF_2911505:2912077_reverse	lcl|ORF34_NODE_44_length_26227_cov_689.228426_g41_i0:14333:14917	35.185	54	32	1	68	118	134	187	9.7	25
ORF_3117184:3117807_reverse	lcl|ORF9_NODE_205_length_7882_cov_295.765759_g166_i0:2654:3202	99.451	182	1	0	26	207	1	182	1.32e-124	348
ORF_3117184:3117807_reverse	lcl|ORF22_NODE_88_length_17766_cov_184.638520_g75_i0:5864:6016	95	20	1	0	12	31	18	37	2.84e-06	41.6
ORF_3117184:3117807_reverse	lcl|ORF50_NODE_94_length_16624_cov_309.424199_g81_i0:14923:14147	87.5	16	2	0	16	31	193	208	0.012	33.9
ORF_3117184:3117807_reverse	lcl|ORF20_NODE_205_length_7882_cov_295.765759_g166_i0:2843:2409	56.667	30	13	0	12	41	59	88	0.15	30
ORF_3117184:3117807_reverse	lcl|ORF15_NODE_166_length_10133_cov_70.026211_g135_i0:6295:6459	64	25	9	0	12	36	30	54	0.18	28.1
ORF_3117184:3117807_reverse	lcl|ORF52_NODE_75_length_19780_cov_329.591308_g65_i0:14900:12927	81.25	16	3	0	12	27	25	40	0.34	30
ORF_3117184:3117807_reverse	lcl|ORF52_NODE_17_length_39151_cov_395.405705_g14_i0:26369:26620	41.935	62	29	2	12	70	4	61	0.74	27.3
ORF_3117184:3117807_reverse	lcl|ORF24_NODE_136_length_12557_cov_189.396607_g108_i0:7600:8712	78.571	14	3	0	20	33	2	15	2	27.3
ORF_3117184:3117807_reverse	lcl|ORF46_NODE_35_length_30135_cov_250.829620_g32_i0:19181:20800	40.541	37	21	1	50	86	109	144	2.3	27.3
ORF_3117184:3117807_reverse	lcl|ORF6_NODE_102_length_15822_cov_800.264767_g85_i0:10260:10604	61.905	21	8	0	11	31	26	46	4.2	25.4
ORF_3117184:3117807_reverse	lcl|ORF3_NODE_1314_length_294_cov_1.948498_g1207_i0:182:292	50	14	7	0	42	55	21	34	5.5	23.5
ORF_3117184:3117807_reverse	lcl|ORF43_NODE_30_length_30951_cov_198.468501_g27_i0:3455:2862	30.952	84	51	3	81	162	104	182	6.9	25.4
ORF_3117184:3117807_reverse	lcl|ORF19_NODE_150_length_11267_cov_334.615117_g121_i0:3911:4633	41.935	31	18	0	5	35	62	92	9.6	25
ORF_3766655:3767689_forward	lcl|ORF1_NODE_463_length_1134_cov_39.848089_g362_i0:155:1132	48.299	294	152	0	1	294	32	325	2.08e-62	200
ORF_3766655:3767689_forward	lcl|ORF2_NODE_153_length_11128_cov_23.493630_g124_i0:6016:6990	41.196	301	168	2	4	299	2	298	2.58e-47	161
ORF_3766655:3767689_forward	lcl|ORF2_NODE_153_length_11128_cov_23.493630_g124_i0:6016:6990	33.333	213	75	5	94	306	73	218	0.008	35.8
ORF_3766655:3767689_forward	lcl|ORF9_NODE_24_length_35456_cov_331.964543_g21_i0:30138:33134	32.381	315	156	7	4	290	71	356	5.69e-19	86.3
ORF_3766655:3767689_forward	lcl|ORF9_NODE_24_length_35456_cov_331.964543_g21_i0:30138:33134	38.163	283	156	4	57	331	515	786	3.09e-16	78.2
ORF_3766655:3767689_forward	lcl|ORF45_NODE_27_length_32126_cov_67.817558_g24_i0:30535:29108	37.589	141	70	1	89	211	10	150	1.68e-13	69.3
ORF_3766655:3767689_forward	lcl|ORF45_NODE_27_length_32126_cov_67.817558_g24_i0:30535:29108	32.812	128	65	4	125	231	1	128	1.2	29.3
ORF_3766655:3767689_forward	lcl|ORF38_NODE_88_length_17766_cov_184.638520_g75_i0:389:0	47.826	115	53	4	1	111	19	130	2.68e-13	64.3
ORF_3766655:3767689_forward	lcl|ORF2_NODE_355_length_3079_cov_36.145129_g266_i0:1367:0	31.5	200	66	5	152	341	2	140	2.74e-13	68.6
ORF_3766655:3767689_forward	lcl|ORF2_NODE_355_length_3079_cov_36.145129_g266_i0:1367:0	59.649	57	23	0	55	111	400	456	6.09e-10	58.5
ORF_3766655:3767689_forward	lcl|ORF3_NODE_444_length_1294_cov_134.515004_g346_i0:296:0	49.367	79	33	1	40	111	21	99	4.82e-12	60.1
ORF_3766655:3767689_forward	lcl|ORF3_NODE_449_length_1252_cov_260.939547_g346_i1:428:0	55.072	69	30	1	44	111	75	143	9.65e-11	57.8
ORF_3766655:3767689_forward	lcl|ORF2_NODE_390_length_2091_cov_369.149754_g97_i1:510:1256	37.273	110	62	3	87	189	63	172	4.21e-08	51.6
ORF_3766655:3767689_forward	lcl|ORF2_NODE_390_length_2091_cov_369.149754_g97_i1:510:1256	39.683	63	38	0	98	160	186	248	0.001	38.1
ORF_3766655:3767689_forward	lcl|ORF2_NODE_390_length_2091_cov_369.149754_g97_i1:510:1256	33.088	136	65	5	71	185	108	238	0.044	33.5
ORF_3766655:3767689_forward	lcl|ORF2_NODE_639_length_598_cov_170.662942_g533_i0:140:0	52.273	44	21	0	246	289	3	46	1.17e-07	46.2
ORF_3766655:3767689_forward	lcl|ORF2_NODE_890_length_392_cov_8.344411_g783_i0:204:40	54.237	59	22	1	60	118	1	54	6.67e-06	41.2
ORF_3766655:3767689_forward	lcl|ORF2_NODE_890_length_392_cov_8.344411_g783_i0:204:40	45.098	51	18	1	103	153	14	54	0.29	28.5
ORF_3766655:3767689_forward	lcl|ORF69_NODE_24_length_35456_cov_331.964543_g21_i0:32963:23232	27.273	77	56	0	89	165	660	736	0.17	32
ORF_3766655:3767689_forward	lcl|ORF69_NODE_24_length_35456_cov_331.964543_g21_i0:32963:23232	21.296	108	85	0	77	184	2047	2154	1.4	29.3
ORF_3766655:3767689_forward	lcl|ORF69_NODE_24_length_35456_cov_331.964543_g21_i0:32963:23232	25	96	67	1	89	184	2621	2711	7.4	26.9
ORF_3766655:3767689_forward	lcl|ORF35_NODE_15_length_39848_cov_443.393520_g12_i0:33844:34203	37.5	104	48	5	75	175	5	94	0.47	29.3
ORF_3766655:3767689_forward	lcl|ORF15_NODE_141_length_12089_cov_95.202029_g79_i1:11832:11335	47.222	36	19	0	308	343	45	80	0.96	28.9
ORF_3766655:3767689_forward	lcl|ORF8_NODE_92_length_16934_cov_157.850056_g79_i0:256:753	47.222	36	19	0	308	343	45	80	0.96	28.9
ORF_3766655:3767689_forward	lcl|ORF64_NODE_8_length_43990_cov_242.496938_g2_i1:24755:23667	28.846	52	36	1	122	173	154	204	2.1	28.5
ORF_3766655:3767689_forward	lcl|ORF95_NODE_3_length_62788_cov_290.573947_g2_i0:43553:42465	28.846	52	36	1	122	173	154	204	2.1	28.5
ORF_3766655:3767689_forward	lcl|ORF31_NODE_132_length_12916_cov_481.088292_g104_i0:5749:5345	37.5	40	22	1	147	183	11	50	2.4	27.3
ORF_3766655:3767689_forward	lcl|ORF1_NODE_114_length_14455_cov_631.390510_g6_i6:0:2207	26.804	97	58	2	223	319	491	574	2.6	28.1
ORF_3766655:3767689_forward	lcl|ORF1_NODE_113_length_14458_cov_631.258943_g6_i5:0:2207	26.804	97	58	2	223	319	491	574	2.6	28.1
ORF_3766655:3767689_forward	lcl|ORF1_NODE_112_length_14459_cov_631.215099_g6_i4:0:2207	26.804	97	58	2	223	319	491	574	2.6	28.1
ORF_3766655:3767689_forward	lcl|ORF1_NODE_111_length_14468_cov_630.820782_g6_i3:0:2207	26.804	97	58	2	223	319	491	574	2.6	28.1
ORF_3766655:3767689_forward	lcl|ORF1_NODE_110_length_14490_cov_629.858965_g6_i2:0:2207	26.804	97	58	2	223	319	491	574	2.6	28.1
ORF_3766655:3767689_forward	lcl|ORF1_NODE_109_length_14510_cov_628.987127_g6_i1:0:2207	26.804	97	58	2	223	319	491	574	2.6	28.1
ORF_3766655:3767689_forward	lcl|ORF71_NODE_27_length_32126_cov_67.817558_g24_i0:3864:1966	17.222	180	129	4	109	287	404	564	2.7	28.1
ORF_3766655:3767689_forward	lcl|ORF12_NODE_9_length_43001_cov_412.360014_g6_i0:28578:30824	26.804	97	58	2	223	319	504	587	2.8	28.1
ORF_3766655:3767689_forward	lcl|ORF52_NODE_75_length_19780_cov_329.591308_g65_i0:14900:12927	32.836	67	29	2	196	257	354	409	3.1	28.1
ORF_3766655:3767689_forward	lcl|ORF5_NODE_330_length_3902_cov_10187.574590_g246_i0:1379:2260	33.333	126	62	7	205	328	150	255	6.5	26.6
ORF_3766655:3767689_forward	lcl|ORF40_NODE_27_length_32126_cov_67.817558_g24_i0:29120:30898	22.857	70	47	1	123	185	506	575	7.4	26.6
ORF_3766655:3767689_forward	lcl|ORF1_NODE_400_length_1959_cov_256.819283_g305_i0:27:1391	24.444	90	66	1	69	158	193	280	7.7	26.6
ORF_3766655:3767689_forward	lcl|ORF13_NODE_243_length_5953_cov_127.438561_g203_i0:3457:3092	31.25	64	43	1	268	330	15	78	8.6	25.4
ORF_3766655:3767689_forward	lcl|ORF67_NODE_40_length_29640_cov_310.435681_g37_i0:18274:17054	38.462	52	32	0	111	162	197	248	9.2	26.2
ORF_3766655:3767689_forward	lcl|ORF18_NODE_122_length_13546_cov_147.642937_g97_i0:8723:9247	34.694	49	30	1	77	125	22	68	9.8	25.8
ORF_3999293:4001251_forward	lcl|ORF54_NODE_27_length_32126_cov_67.817558_g24_i0:8644:6689	99.846	651	1	0	2	652	1	651	0	1202
ORF_3999293:4001251_forward	lcl|ORF7_NODE_203_length_8132_cov_123.509354_g164_i0:5522:5797	68.421	19	6	0	606	624	1	19	0.28	30
ORF_3999293:4001251_forward	lcl|ORF71_NODE_29_length_31370_cov_363.233735_g26_i0:27951:27277	30.526	95	59	4	475	566	112	202	9	26.9

## Sheet: new_in_anysense
qseqid	sseqid	pident	length	mismatch	gapopen	qstart	qend	sstart	send	evalue	bitscore
ORF_104947:105810_reverse	lcl|ORF10_NODE_83_length_18239_cov_75.689185_g73_i0:16438:17301	100	286	0	0	2	287	2	287	0	566
ORF_104947:105810_reverse	lcl|ORF16_NODE_195_length_8320_cov_40.853130_g159_i0:7479:6433	45.714	35	18	1	150	184	274	307	1.7	28.5
ORF_104947:105810_reverse	lcl|ORF8_NODE_155_length_10885_cov_130.965447_g126_i0:9693:10511	27.957	93	60	2	80	169	34	122	1.7	28.1
ORF_104947:105810_reverse	lcl|ORF1_NODE_4417_length_203_cov_3.605634_g4310_i0:202:2	35.294	34	19	1	23	53	29	62	2.4	25.8
ORF_104947:105810_reverse	lcl|ORF11_NODE_25_length_33481_cov_429.212148_g22_i0:19818:20135	28.09	89	46	2	153	240	15	86	2.6	26.6
ORF_104947:105810_reverse	lcl|ORF43_NODE_129_length_13262_cov_319.222407_g77_i2:12089:11592	42.105	38	22	0	32	69	90	127	4.9	26.6
ORF_104947:105810_reverse	lcl|ORF46_NODE_125_length_13445_cov_12536.541841_g77_i1:12089:11592	42.105	38	22	0	32	69	90	127	4.9	26.6
ORF_104947:105810_reverse	lcl|ORF36_NODE_90_length_17442_cov_299.553938_g77_i0:12089:11592	42.105	38	22	0	32	69	90	127	4.9	26.6
ORF_104947:105810_reverse	lcl|ORF11_NODE_124_length_13512_cov_12470.663594_g39_i4:4435:5532	35.616	73	41	3	117	188	175	242	5.3	26.9
ORF_104947:105810_reverse	lcl|ORF16_NODE_55_length_23327_cov_667.294206_g48_i1:3745:3933	53.333	15	7	0	28	42	48	62	5.9	24.6
ORF_104947:105810_reverse	lcl|ORF31_NODE_54_length_23429_cov_664.386725_g48_i0:3824:4012	53.333	15	7	0	28	42	48	62	5.9	24.6
ORF_104947:105810_reverse	lcl|ORF28_NODE_85_length_18002_cov_440.218773_g1_i1:8966:9484	62.5	24	5	2	6	29	110	129	6.8	26.2
ORF_104947:105810_reverse	lcl|ORF37_NODE_2_length_76323_cov_374.010582_g1_i0:67287:67805	62.5	24	5	2	6	29	110	129	6.8	26.2
ORF_104947:105810_reverse	lcl|ORF2_NODE_1186_length_314_cov_1.691700_g1079_i0:2:205	47.059	17	9	0	271	287	47	63	7.6	24.6
ORF_1075075:1075662_reverse	lcl|ORF79_NODE_38_length_29914_cov_389.709644_g35_i0:13624:12410	100	177	0	0	19	195	228	404	2.37e-120	345
ORF_1075075:1075662_reverse	lcl|ORF14_NODE_80_length_18777_cov_534.875668_g70_i0:11408:16039	28.571	70	25	2	13	64	28	90	4.1	26.6
ORF_1075075:1075662_reverse	lcl|ORF24_NODE_226_length_6865_cov_48.500735_g186_i0:4276:3512	50	24	12	0	126	149	137	160	6	25.8
ORF_1075075:1075662_reverse	lcl|ORF45_NODE_27_length_32126_cov_67.817558_g24_i0:22447:22079	41.176	34	19	1	24	57	14	46	6.2	25
ORF_1075075:1075662_reverse	lcl|ORF4_NODE_228_length_6813_cov_36.470083_g188_i0:2813:2472	61.905	21	8	0	131	151	49	69	7.1	25
ORF_1075075:1075662_reverse	lcl|ORF11_NODE_82_length_18500_cov_689.471555_g72_i0:8875:11856	30.12	83	40	2	50	119	68	145	9.2	25.4
ORF_1075075:1075662_reverse	lcl|ORF84_NODE_38_length_29914_cov_389.709644_g35_i0:1639:1424	40.476	42	21	1	107	148	3	40	9.8	23.9
ORF_1095047:1095517_reverse	lcl|ORF9_NODE_349_length_3332_cov_1355.453684_g167_i1:287:589	31.765	85	39	4	54	129	14	88	0.25	28.5
ORF_1095047:1095517_reverse	lcl|ORF25_NODE_206_length_7843_cov_1036.752634_g167_i0:7555:7253	31.765	85	39	4	54	129	14	88	0.25	28.5
ORF_1095047:1095517_reverse	lcl|ORF22_NODE_239_length_6244_cov_101.040110_g199_i0:2674:1727	43.333	30	17	0	112	141	93	122	1.7	26.9
ORF_1095047:1095517_reverse	lcl|ORF55_NODE_73_length_20501_cov_117.550832_g64_i0:17675:17151	30.263	76	43	3	19	88	60	131	2.5	26.2
ORF_1095047:1095517_reverse	lcl|ORF31_NODE_29_length_31370_cov_363.233735_g26_i0:26344:27645	35.294	34	22	0	43	76	229	262	4.8	25.8
ORF_1095047:1095517_reverse	lcl|ORF40_NODE_99_length_16355_cov_164.792193_g82_i0:12800:11139	31.034	58	28	2	31	79	123	177	5.3	25.8
ORF_1095047:1095517_reverse	lcl|ORF2_NODE_166_length_10133_cov_70.026211_g135_i0:2097:3296	32.308	65	36	1	99	155	17	81	6.6	25.4
ORF_1095047:1095517_reverse	lcl|ORF11_NODE_128_length_13318_cov_282.392774_g101_i0:4685:5518	42.308	26	15	0	19	44	187	212	8.3	25
ORF_1095047:1095517_reverse	lcl|ORF29_NODE_60_length_23021_cov_177.339678_g43_i3:8930:9358	50	24	12	0	33	56	85	108	9.3	24.3
ORF_1680143:1680568_reverse	lcl|ORF9_NODE_387_length_2116_cov_32.435523_g296_i0:1287:1054	44.118	34	19	0	102	135	11	44	2.2	25.4
ORF_1680143:1680568_reverse	lcl|ORF97_NODE_25_length_33481_cov_429.212148_g22_i0:475:254	32.353	68	38	4	7	70	4	67	5.5	23.9
ORF_1680143:1680568_reverse	lcl|ORF3_NODE_127_length_13342_cov_252.345004_g100_i0:3798:4019	56.522	23	8	1	110	132	42	62	8.1	23.5
ORF_1680143:1680568_reverse	lcl|ORF100_NODE_16_length_39248_cov_262.220941_g13_i0:3020:690	30.233	43	29	1	95	136	1	43	10	24.6
ORF_1733676:1734110_reverse	lcl|ORF56_NODE_37_length_30032_cov_192.327417_g34_i0:7288:6854	100	143	0	0	2	144	2	144	1.08e-99	280
ORF_1733676:1734110_reverse	lcl|ORF8_NODE_7_length_52478_cov_263.006792_g5_i1:15177:15551	35.294	34	22	0	32	65	80	113	1.5	26.6
ORF_1733676:1734110_reverse	lcl|ORF8_NODE_6_length_52529_cov_262.752363_g5_i0:15177:15551	35.294	34	22	0	32	65	80	113	1.5	26.6
ORF_1733676:1734110_reverse	lcl|ORF36_NODE_78_length_19235_cov_135.306874_g68_i0:13768:13193	42.105	38	17	1	69	106	60	92	2.2	26.2
ORF_1733676:1734110_reverse	lcl|ORF5_NODE_341_length_3682_cov_8.435239_g253_i0:3679:2666	36	50	30	2	33	80	166	215	2.7	26.2
ORF_1733676:1734110_reverse	lcl|ORF11_NODE_261_length_5131_cov_1443.947535_g155_i1:2382:1972	41.379	29	17	0	12	40	73	101	4	25.4
ORF_1733676:1734110_reverse	lcl|ORF10_NODE_189_length_8744_cov_356.430151_g155_i0:6361:6771	41.379	29	17	0	12	40	73	101	4	25.4
ORF_1733676:1734110_reverse	lcl|ORF10_NODE_215_length_7321_cov_267.352479_g175_i0:2769:2305	31.818	44	30	0	94	137	33	76	8.5	24.3
ORF_1958092:1958697_forward	lcl|ORF14_NODE_223_length_6943_cov_149.090090_g183_i0:4967:3834	37.179	78	39	4	24	99	224	293	1	28.5
ORF_1958092:1958697_forward	lcl|ORF1_NODE_64_length_22418_cov_180.115266_g55_i0:1215:1853	41.86	43	25	0	101	143	11	53	2.2	26.9
ORF_1958092:1958697_forward	lcl|ORF85_NODE_5_length_55071_cov_520.314906_g4_i0:39526:33146	45.714	35	14	1	98	127	993	1027	6	26.2
ORF_1958092:1958697_forward	lcl|ORF36_NODE_165_length_10234_cov_156.664996_g134_i0:8092:7265	36	50	31	1	123	172	129	177	6.6	25.8
ORF_1958092:1958697_forward	lcl|ORF12_NODE_160_length_10718_cov_15604.388477_g39_i6:107:1270	40.541	37	22	0	7	43	348	384	6.8	25.8
ORF_1958092:1958697_forward	lcl|ORF67_NODE_42_length_27537_cov_168.789671_g39_i0:27429:26266	40.541	37	22	0	7	43	348	384	6.8	25.8
ORF_1958092:1958697_forward	lcl|ORF46_NODE_13_length_40539_cov_443.542764_g10_i0:3776:4513	32.308	65	42	2	106	169	24	87	7.2	25.4
ORF_1958092:1958697_forward	lcl|ORF9_NODE_154_length_10990_cov_155.926617_g125_i0:7117:7284	61.905	21	8	0	151	171	35	55	7.4	23.9
ORF_1958092:1958697_forward	lcl|ORF5_NODE_365_length_2842_cov_19.296296_g275_i0:2569:2784	32.353	34	23	0	2	35	4	37	8.3	23.9
ORF_1958092:1958697_forward	lcl|ORF52_NODE_21_length_36319_cov_239.517265_g18_i0:4341:4075	39.13	23	14	0	159	181	7	29	8.7	24.3
ORF_2830724:2831131_forward	lcl|ORF66_NODE_5_length_55071_cov_520.314906_g4_i0:52310:52095	31.915	47	30	1	89	133	1	47	0.63	26.6
ORF_2830724:2831131_forward	lcl|ORF2_NODE_1177_length_314_cov_245768.189723_g1070_i0:133:264	43.75	32	14	2	8	35	10	41	0.85	25.4
ORF_2830724:2831131_forward	lcl|ORF72_NODE_28_length_31882_cov_363.674963_g25_i0:17831:16854	23.684	76	53	2	32	107	251	321	3.9	25.4
ORF_2830724:2831131_forward	lcl|ORF4_NODE_297_length_4462_cov_28202.833674_g39_i22:133:264	41.935	31	14	2	8	34	10	40	6.9	23.1
ORF_2830724:2831131_forward	lcl|ORF4_NODE_302_length_4462_cov_24908.735515_g39_i27:133:264	41.935	31	14	2	8	34	10	40	8.1	22.7
ORF_2911505:2912077_reverse	lcl|ORF19_NODE_190_length_8705_cov_1392.075312_g156_i0:3948:3118	31.373	102	58	3	4	103	66	157	0.88	28.1
ORF_2911505:2912077_reverse	lcl|ORF36_NODE_26_length_33086_cov_188.250477_g23_i0:9605:10924	29.747	158	82	8	10	145	258	408	1.7	27.7
ORF_2911505:2912077_reverse	lcl|ORF10_NODE_20_length_36566_cov_254.571839_g17_i0:11952:13901	24.359	78	57	1	106	183	133	208	2.8	26.9
ORF_2911505:2912077_reverse	lcl|ORF48_NODE_89_length_17563_cov_370.949549_g76_i0:4976:3609	31.944	72	44	2	67	134	18	88	3	26.9
ORF_2911505:2912077_reverse	lcl|ORF3_NODE_357_length_3064_cov_118.423243_g268_i0:1060:2193	30.667	75	44	3	105	175	174	244	4	26.2
ORF_2911505:2912077_reverse	lcl|ORF3_NODE_1822_length_246_cov_1.194595_g1715_i0:198:1	34.694	49	30	1	74	120	13	61	6.2	24.3
ORF_2911505:2912077_reverse	lcl|ORF37_NODE_44_length_26227_cov_689.228426_g41_i0:14306:14917	35.185	54	32	1	68	118	143	196	9.2	25
ORF_3117184:3117807_reverse	lcl|ORF10_NODE_205_length_7882_cov_295.765759_g166_i0:2579:3202	100	206	0	0	2	207	2	207	2.64e-146	404
ORF_3117184:3117807_reverse	lcl|ORF23_NODE_136_length_12557_cov_189.396607_g108_i0:7573:8712	81.818	22	4	0	12	33	3	24	0.000151	40
ORF_3117184:3117807_reverse	lcl|ORF26_NODE_88_length_17766_cov_184.638520_g75_i0:5978:5709	33.654	104	49	3	11	112	2	87	0.003	34.3
ORF_3117184:3117807_reverse	lcl|ORF23_NODE_166_length_10133_cov_70.026211_g135_i0:6448:6206	75	20	5	0	12	31	4	23	0.056	30.4
ORF_3117184:3117807_reverse	lcl|ORF32_NODE_75_length_19780_cov_329.591308_g65_i0:14753:15061	71.429	21	6	0	12	32	7	27	0.13	29.6
ORF_3117184:3117807_reverse	lcl|ORF15_NODE_166_length_10133_cov_70.026211_g135_i0:6289:6459	64	25	9	0	12	36	32	56	0.19	28.1
ORF_3117184:3117807_reverse	lcl|ORF20_NODE_205_length_7882_cov_295.765759_g166_i0:2942:2409	56.667	30	13	0	12	41	92	121	0.21	30
ORF_3117184:3117807_reverse	lcl|ORF47_NODE_75_length_19780_cov_329.591308_g65_i0:14915:12927	81.25	16	3	0	12	27	30	45	0.36	30
ORF_3117184:3117807_reverse	lcl|ORF53_NODE_17_length_39151_cov_395.405705_g14_i0:26363:26620	41.935	62	29	2	12	70	6	63	0.86	26.9
ORF_3117184:3117807_reverse	lcl|ORF4_NODE_485_length_1004_cov_7.176034_g382_i0:539:853	50	22	11	0	20	41	77	98	1.6	26.6
ORF_3117184:3117807_reverse	lcl|ORF45_NODE_35_length_30135_cov_250.829620_g32_i0:19178:20800	40.541	37	21	1	50	86	110	145	2.5	27.3
ORF_3117184:3117807_reverse	lcl|ORF35_NODE_32_length_30672_cov_443.804351_g29_i0:19313:20566	51.515	33	13	1	12	44	4	33	3.3	26.9
ORF_3117184:3117807_reverse	lcl|ORF7_NODE_102_length_15822_cov_800.264767_g85_i0:10224:10604	61.905	21	8	0	11	31	38	58	4.1	25.8
ORF_3117184:3117807_reverse	lcl|ORF48_NODE_30_length_30951_cov_198.468501_g27_i0:3464:2862	30.952	84	51	3	81	162	107	185	7.4	25.4
ORF_3766655:3767689_forward	lcl|ORF3_NODE_153_length_11128_cov_23.493630_g124_i0:6001:6990	41.447	304	169	2	1	299	4	303	6.85e-49	165
ORF_3766655:3767689_forward	lcl|ORF3_NODE_101_length_15925_cov_266.853001_g84_i0:4959:6230	42.424	264	115	4	56	299	100	346	3.43e-34	128
ORF_3766655:3767689_forward	lcl|ORF3_NODE_101_length_15925_cov_266.853001_g84_i0:4959:6230	31.765	170	87	3	82	229	206	368	0.009	35.8
ORF_3766655:3767689_forward	lcl|ORF10_NODE_24_length_35456_cov_331.964543_g21_i0:30120:33134	32.381	315	156	7	4	290	77	362	5.1e-19	86.7
ORF_3766655:3767689_forward	lcl|ORF10_NODE_24_length_35456_cov_331.964543_g21_i0:30120:33134	38.163	283	156	4	57	331	521	792	3.29e-16	78.2
ORF_3766655:3767689_forward	lcl|ORF41_NODE_27_length_32126_cov_67.817558_g24_i0:30544:29108	37.5	152	77	1	78	211	2	153	9.77e-14	70.1
ORF_3766655:3767689_forward	lcl|ORF41_NODE_27_length_32126_cov_67.817558_g24_i0:30544:29108	32.812	128	65	4	125	231	4	131	0.81	29.6
ORF_3766655:3767689_forward	lcl|ORF2_NODE_390_length_2091_cov_369.149754_g97_i1:507:1256	37.273	110	62	3	87	189	64	173	4.19e-08	51.6
ORF_3766655:3767689_forward	lcl|ORF2_NODE_390_length_2091_cov_369.149754_g97_i1:507:1256	39.683	63	38	0	98	160	187	249	0.001	38.1
ORF_3766655:3767689_forward	lcl|ORF2_NODE_390_length_2091_cov_369.149754_g97_i1:507:1256	33.088	136	65	5	71	185	109	239	0.043	33.5
ORF_3766655:3767689_forward	lcl|ORF1_NODE_153_length_11128_cov_23.493630_g124_i0:6540:7214	46.032	63	34	0	237	299	61	123	1.92e-07	49.7
ORF_3766655:3767689_forward	lcl|ORF1_NODE_153_length_11128_cov_23.493630_g124_i0:6540:7214	34.459	148	62	3	219	343	65	200	9.15e-06	44.7
ORF_3766655:3767689_forward	lcl|ORF17_NODE_22_length_36227_cov_175.590306_g19_i0:31668:32561	35.632	174	92	6	71	236	127	288	5.06e-05	42.7
ORF_3766655:3767689_forward	lcl|ORF17_NODE_22_length_36227_cov_175.590306_g19_i0:31668:32561	38.835	103	57	2	83	185	193	289	0.046	33.5
ORF_3766655:3767689_forward	lcl|ORF17_NODE_22_length_36227_cov_175.590306_g19_i0:31668:32561	36.111	108	47	3	87	186	89	182	1.6	28.9
ORF_3766655:3767689_forward	lcl|ORF77_NODE_24_length_35456_cov_331.964543_g21_i0:32963:23232	27.273	77	56	0	89	165	660	736	0.18	32
ORF_3766655:3767689_forward	lcl|ORF77_NODE_24_length_35456_cov_331.964543_g21_i0:32963:23232	21.296	108	85	0	77	184	2047	2154	1.5	29.3
ORF_3766655:3767689_forward	lcl|ORF77_NODE_24_length_35456_cov_331.964543_g21_i0:32963:23232	25	96	67	1	89	184	2621	2711	7.8	26.9
ORF_3766655:3767689_forward	lcl|ORF35_NODE_15_length_39848_cov_443.393520_g12_i0:33793:34203	35.577	104	50	4	75	175	22	111	0.44	29.6
ORF_3766655:3767689_forward	lcl|ORF16_NODE_141_length_12089_cov_95.202029_g79_i1:11835:11335	47.222	36	19	0	308	343	46	81	0.96	28.9
ORF_3766655:3767689_forward	lcl|ORF9_NODE_92_length_16934_cov_157.850056_g79_i0:253:753	47.222	36	19	0	308	343	46	81	0.96	28.9
ORF_3766655:3767689_forward	lcl|ORF33_NODE_132_length_12916_cov_481.088292_g104_i0:5776:5345	33.333	57	34	2	130	183	4	59	1.8	27.7
ORF_3766655:3767689_forward	lcl|ORF61_NODE_8_length_43990_cov_242.496938_g2_i1:24782:23667	28.846	52	36	1	122	173	163	213	1.9	28.5
ORF_3766655:3767689_forward	lcl|ORF99_NODE_3_length_62788_cov_290.573947_g2_i0:43580:42465	28.846	52	36	1	122	173	163	213	1.9	28.5
ORF_3766655:3767689_forward	lcl|ORF1_NODE_114_length_14455_cov_631.390510_g6_i6:0:2207	26.804	97	58	2	223	319	491	574	2.7	28.1
ORF_3766655:3767689_forward	lcl|ORF1_NODE_113_length_14458_cov_631.258943_g6_i5:0:2207	26.804	97	58	2	223	319	491	574	2.7	28.1
ORF_3766655:3767689_forward	lcl|ORF1_NODE_112_length_14459_cov_631.215099_g6_i4:0:2207	26.804	97	58	2	223	319	491	574	2.7	28.1
ORF_3766655:3767689_forward	lcl|ORF1_NODE_111_length_14468_cov_630.820782_g6_i3:0:2207	26.804	97	58	2	223	319	491	574	2.7	28.1
ORF_3766655:3767689_forward	lcl|ORF1_NODE_110_length_14490_cov_629.858965_g6_i2:0:2207	26.804	97	58	2	223	319	491	574	2.7	28.1
ORF_3766655:3767689_forward	lcl|ORF1_NODE_109_length_14510_cov_628.987127_g6_i1:0:2207	26.804	97	58	2	223	319	491	574	2.7	28.1
ORF_3766655:3767689_forward	lcl|ORF66_NODE_27_length_32126_cov_67.817558_g24_i0:3864:1966	17.222	180	129	4	109	287	404	564	2.8	28.1
ORF_3766655:3767689_forward	lcl|ORF12_NODE_9_length_43001_cov_412.360014_g6_i0:28569:30824	26.804	97	58	2	223	319	507	590	3.1	28.1
ORF_3766655:3767689_forward	lcl|ORF47_NODE_75_length_19780_cov_329.591308_g65_i0:14915:12927	32.836	67	29	2	196	257	359	414	3.3	28.1
ORF_3766655:3767689_forward	lcl|ORF17_NODE_243_length_5953_cov_127.438561_g203_i0:3478:3092	31.25	64	43	1	268	330	22	85	5.8	26.2
ORF_3766655:3767689_forward	lcl|ORF67_NODE_40_length_29640_cov_310.435681_g37_i0:18532:17054	38.462	52	32	0	111	162	283	334	6.2	26.9
ORF_3766655:3767689_forward	lcl|ORF38_NODE_27_length_32126_cov_67.817558_g24_i0:29120:30898	22.857	70	47	1	123	185	506	575	7.8	26.6
ORF_3766655:3767689_forward	lcl|ORF1_NODE_400_length_1959_cov_256.819283_g305_i0:0:1391	24.444	90	66	1	69	158	202	289	8.5	26.6
ORF_3999293:4001251_forward	lcl|ORF49_NODE_27_length_32126_cov_67.817558_g24_i0:8647:6689	100	651	0	0	2	652	2	652	0	1203
ORF_3999293:4001251_forward	lcl|ORF86_NODE_12_length_41075_cov_232.805188_g9_i0:4588:4097	36.364	55	33	1	581	635	51	103	2.8	28.5
ORF_3999293:4001251_forward	lcl|ORF1_NODE_4618_length_201_cov_1.771429_g4511_i0:200:0	36.364	33	21	0	598	630	7	39	6.2	25.8
ORF_3999293:4001251_forward	lcl|ORF59_NODE_1_length_87808_cov_267.138649_g0_i0:41638:41898	36.842	38	24	0	423	460	3	40	6.6	26.2
