# Supplementary material for: System OMICs analysis of Mycobacterium tuberculosis Beijing B0/W148 cluster
Source: Sci Rep. 2019 Dec 17;9:19255. doi: 10.1038/s41598-019-55896-z (PMC6917788; doi:10.1038/s41598-019-55896-z)
Supplement: Supplementary file 10 — Table S9 [file 41598_2019_55896_MOESM10_ESM.xlsx]

## Sheet: Title
System OMICs analysis of Mycobacterium tuberculosis Beijing B0/W148 cluster Julia Bespyatykh, Egor Shitikov, Andrei Guliaev, Alexander Smolyakov, Ksenia Klimina, Vladimir Veselovsky, Maya Malakhova, Georgij Arapidi, Marine Dogonadze, Olga Manicheva, Dmitry Bespiatykh, Igor Mokrousov, Viacheslav Zhuravlev, Elena Ilina, Vadim Govorun

## Sheet: Dataset
Table S9. Putative compensatory mutations in the rpoA, rpoB, and rpoC genes of rifampicin-resistant Beijing B0/W148 strains
rpoA	number of strains	rpoB	number of strains	rpoC	number of strains
G31S	4	T400A	6	G332S	4
G31A	5	L431P	3	V431M	1
T181I	1	I480V	6	G433C	2
R182L	1	V496A	7	P434A	3
E184D	1	R552C	6	P434Q	1
T187A	10	H723D	5	K445R	19
				L449V	6
Total	22	Total	33	F452S	13
				V483A	1
				V483G	11
				W484G	4
				D485Y	11
				D485H	1
				D485N	17
				I491V	7
				I491T	35
				A492V	1
				L516P	8
				V517L	12
				G519R	4
				A521D	2
				Q523K	1
				H525N	2
				L527V	14
				N698H	2
				N698S	1
				N698K	6
				D747A	3
				R770H	10
				P1040T	1
				P1040R	2
				Total	205
